# Supplementary material for: Magnaporthe oryzae infection triggers rice resistance to brown planthopper through the influence of jasmonic acid on the flavonoid biosynthesis pathway
Source: Insect Sci. 2024 May 15;32(1):243–59. doi: 10.1111/1744-7917.13378 (PMC11824890; doi:10.1111/1744-7917.13378)
Supplement: Supplementary file 1 — Table S1 All primer sequences used in this study. [file INS-32-243-s003.xls]

## Sheet: Sheet1
OsMYC2F	aagctcaaccagcgcttcta
OsMYC2R	cggagctcgttgatgtagga
OsMYC2GFPF	cagggtacccggggatccatgtgggttttgttatctcc
OsMYC2GFPR	gctcaccatggtactagtccgggcggcggtgccaggct
OsF3’HGFPF	cagggtacccggggatccatggacgttgtgcctctccc
OsF3’HGFPR	gctcaccatggtactagttactccataagccgatggaa
OsMYC2COLDF	ctcggtaccctcgagggatccctgaaccacgtggaggcgga
OsMYC2COLDR	caggtcgacaagcttgaattcccgggcggcggtgccaggct
OsF3’HEMF1	agtcagtagagataagactcatttgaaacaagttg
OsF3’HEMR1	agtcagtagagataagggcatgtgtggctgtgtac
OsF3’HEMF2	agtcagtagagataagccacatgatgtgatccgtaa
OsF3’HEMR2	agtcagtagagataaggcatcagatgtcaaaggacc
OsF3’HEMF3	agtcagtagagataagccaactgtcgaaactagatt
OsF3’HEMR3	agtcagtagagataagcagttgttggattttctcca
ActinF	ccatcgagcatggtatcgtcagcaac
ActinR	tgtggtacgaccactggcatacagag
OsF3HF	cgtgctgtcgtcaactctga
OsF3HR	agcagtgttcttggtcgagg
OsPAL3F	ccgctcctacccactgtacc
OsPAL3R	gagacactcaagcagcggat
OsPAL4F	agcgactgggtgatgaacag
OsPAL4R	cggcaaaacatgaccgtcg
Os4CL4F	ctgaatgacccggagtccac
Os4CL4R	cttcaagttccgcaggaggt
Os4CL5F	tgctatcaatgtgcatggcg
Os4CL5R	ccctgatgcaaatctccccc
OsF3’HF	gtggatgtcaagggtgctga
OsF3’HR	tgttgagcttgtccggagtc
OsCHS1F	ctggggatctcggactgga
OsCHS1R	gctcgacatgttgccgtact
OsCCR4bF	ggagaatggaccctgcaaca
OsCCR4bR	aagcgcagtgtctttccgta
OsC4HF	tccaggaacgcaagagagtg
OsC4HR	ccacagcgtcgtctcgatag
Os4CL2F	catcgctcacccgtccatc
Os4CL2R	gtgcaccttgtgtagcctct
