# Supplementary material for: Magnaporthe oryzae infection triggers rice resistance to brown planthopper through the influence of jasmonic acid on the flavonoid biosynthesis pathway
Source: Insect Sci. 2024 May 15;32(1):243–59. doi: 10.1111/1744-7917.13378 (PMC11824890; doi:10.1111/1744-7917.13378)
Supplement: Supplementary file 2 — Table S2 Upregulated genes in ZH11 variety after TH12 12 h treatments. [file INS-32-243-s008.xls]

## Sheet: 1576045511367142512
Gene ID	Gene Symbol	Type	RHT_BPH_CK_1 Expression	RHT_BPH_CK_2 Expression	RHT_BPH_CK_3 Expression	RHT_BPH_CK Expression	RHT_BPH_12h_1 Expression	RHT_BPH_12h_2 Expression	RHT_BPH_12h_3 Expression	RHT_BPH_12h Expression	RHT_BPH_24h_1 Expression	RHT_BPH_24h_2 Expression	RHT_BPH_24h_3 Expression	RHT_BPH_24h Expression	log2 (RHT_BPH_12h / RHT_BPH_CK)	Pvalue(RHT_BPH_12h / RHT_BPH_CK)	log2 (RHT_BPH_24h / RHT_BPH_CK)	Pvalue(RHT_BPH_24h / RHT_BPH_CK)	log2 (RHT_BPH_24h / RHT_BPH_12h)	Pvalue(RHT_BPH_24h / RHT_BPH_12h)	RHT_TH12_CK_1 Expression	RHT_TH12_CK_2 Expression	RHT_TH12_CK_3 Expression	RHT_TH12_CK Expression	RHT_TH12_12h_1 Expression	RHT_TH12_12h_2 Expression	RHT_TH12_12h_3 Expression	RHT_TH12_12h Expression	RHT_TH12_24h_1 Expression	RHT_TH12_24h_2 Expression	RHT_TH12_24h_3 Expression	RHT_TH12_24h Expression	log2 (RHT_TH12_12h / RHT_TH12_CK)	Pvalue(RHT_TH12_12h / RHT_TH12_CK)	log2 (RHT_TH12_24h / RHT_TH12_CK)	Pvalue(RHT_TH12_24h / RHT_TH12_CK)	log2 (RHT_TH12_24h / RHT_TH12_12h)	Pvalue(RHT_TH12_24h / RHT_TH12_12h)	ZH11_BPH_CK_1 Expression	ZH11_BPH_CK_2 Expression	ZH11_BPH_CK_3 Expression	ZH11_BPH_CK Expression	ZH11_BPH_12h_1 Expression	ZH11_BPH_12h_2 Expression	ZH11_BPH_12h_3 Expression	ZH11_BPH_12h Expression	ZH11_BPH_24h_1 Expression	ZH11_BPH_24h_2 Expression	ZH11_BPH_24h_3 Expression
4335587	LOC4335587	mRNA	1.79	0.47	0.93	1.06333	0.15	0.06	0.11	0.106667	0.07	0.15	0.04	0.0866667	-3.30708	1.42374e-32	-3.58934	1.05442e-34	-0.282252	0.586878	0.06	0	0.12	0.06	0.97	0.32	0.21	0.5	0.23	0.26	0.47	0.32	3.04973	3.11376e-14	2.47004	2.09714e-08	-0.579689	0.025944	0.44	0.14	0.93	0.503333	0.13	0.15	0.07	0.116667	0.02	0.06	0.02
4348633	LOC4348633	mRNA	1.48	0.9	0.98	1.12	0.51	0.96	0.28	0.583333	1.72	9.35	3.45	4.84	-0.949106	0.000250263	2.09518	9.42754e-43	3.04429	1.04339e-63	0.12	0.04	0	0.0533333	13.04	0.78	0.9	4.90667	2.1	2.71	4.97	3.26	6.41585	3.42852e-81	5.92754	6.9243e-60	-0.488311	4.50184e-05	5.75	1.17	2.37	3.09667	1.64	0.65	0.47	0.92	14.35	1.27	1.91
4329645	LOC4329645	mRNA	4.24	3.59	3.98	3.93667	5.06	6.12	4	5.06	3.3	2.58	2.68	2.85333	0.362038	0.00152316	-0.495334	0.000184019	-0.857373	6.20078e-12	7.14	2.85	2.49	4.16	6.33	6.58	5.02	5.97667	3.45	3.09	2.98	3.17333	0.554672	6.61342e-07	-0.351784	0.00662263	-0.906456	1.48375e-14	2.52	3.07	3.52	3.03667	4.71	5.24	5.52	5.15667	2.18	2.69	2.07
112936015	LOC112936015	mRNA	3.99	3.29	2.33	3.20333	5.03	5.76	4.92	5.23667	3.57	2.51	3.08	3.05333	0.7127	2.33892e-07	-0.0681159	0.665915	-0.780816	2.33043e-08	1	0.34	1.8	1.04667	6.82	5.36	7.01	6.39667	0.4	0.51	0.45	0.453333	2.61726	1.26151e-49	-1.20238	0.000406159	-3.81964	1.04408e-69	4.28	5.68	3.25	4.40333	6.27	6.7	6.58	6.51667	6.52	5.05	3.77
4324065	LOC4324065	mRNA	1.26	2.09	2.53	1.96	13.11	12.93	5.57	10.5367	7.33	12.6	9.38	9.77	2.42411	8.94788e-102	2.30778	6.57084e-89	-0.116338	0.126025	0.22	0.13	0	0.116667	1.47	0.08	0.08	0.543333	0.72	0.17	0.46	0.45	2.13949	1.79043e-05	1.96754	0.000114543	-0.171944	0.625864	2.63	2.61	2.47	2.57	10.37	9.65	7.29	9.10333	10.48	11.87	3.08
4332681	LOC4332681	mRNA	3.05	2.81	2.93	2.93	6.56	5.86	6.7	6.37333	4.29	4.91	4.64	4.61333	1.12234	3.48158e-20	0.653783	7.62836e-07	-0.468559	1.75881e-05	0.73	0.84	0.92	0.83	3.45	2.28	2.07	2.6	1.5	0.33	0.72	0.85	1.63171	2.07036e-14	0.0383139	0.890844	-1.59339	4.05667e-14	2.89	3.33	3.13	3.11667	4.66	9.16	6.6	6.80667	5.2	6.27	4.17
107279826	LOC107279826	mRNA	0.08	0.08	0.08	0.08	0.15	0.23	0.23	0.203333	0.6	0.55	0.76	0.636667	1.42988	0.120855	3.07159	9.40645e-06	1.64171	0.00247835	0.96	0.38	0.08	0.473333	1.98	0.46	0.23	0.89	0.93	1.08	0	0.67	0.840278	0.0436303	0.498057	0.25619	-0.342221	0.367647	0	0.22	0.07	0.0966667	0.3	0.89	0.08	0.423333	0.45	0.15	0.22
4339694	LOC4339694	mRNA	15.33	5.45	10.37	10.3833	17.94	23.12	21.55	20.87	18.08	23.38	24.27	21.91	1.00756	3.50398e-91	1.07604	3.01422e-106	0.0684767	0.0979739	1.8	1.32	1.25	1.45667	26.93	7.81	6.51	13.75	4.83	2.67	2.45	3.31667	3.18906	2.11833e-259	1.19121	5.26845e-20	-1.99785	1.98014e-156	0.64	0.6	1.32	0.853333	1.2	1.4	0.44	1.01333	2.36	1.67	0.56
4331855	LOC4331855	mRNA	1.34	2.08	0.58	1.33333	40.12	50.37	52.88	47.79	0.32	0.37	0.69	0.46	5.21043	0	-1.52208	1.21429e-09	-6.73251	0	0	0	0.11	0.0366667	37.44	26.39	19.28	27.7033	0	0.04	0.1	0.0466667	9.56287	0	0.38258	0.72708	-9.18029	0	1.62	0.28	0.58	0.826667	34.63	34.53	20.61	29.9233	1.5	1.44	1.35
4331540	LOC4331540	mRNA	9.55	7.77	9.12	8.81333	10.21	15.57	9.81	11.8633	3.81	4.74	2.86	3.80333	0.428126	1.84251e-12	-1.21605	3.10647e-51	-1.64417	5.08606e-106	2.61	2.31	2.16	2.36	14.92	11.2	9.31	11.81	2.6	2.09	2.2	2.29667	2.30794	6.15646e-158	-0.0397845	0.75688	-2.34772	5.76504e-163	3.58	5.26	7.16	5.33333	9.68	111.59	10.85	44.04	94.96	130.32	9.26
4350251	LOC4350251	mRNA	2.5	1.95	2.1	2.18333	2.91	4.09	3.66	3.55333	3.12	3.79	2.81	3.24	0.703029	2.15514e-19	0.568007	1.16082e-12	-0.135022	0.0568865	0.55	0.44	0.66	0.55	1.94	1.74	1.26	1.64667	1.01	0.5	0.55	0.686667	1.57297	5.9486e-31	0.326437	0.0513184	-1.24653	1.73028e-22	3.03	2.84	3.24	3.03667	8.67	3.51	5.3	5.82667	2.84	3.1	3.73
4339421	LOC4339421	mRNA	0.49	0.55	0.37	0.47	1.78	2.86	3.55	2.73	0.92	0.32	0.43	0.556667	2.53568	2.82645e-20	0.244025	0.550466	-2.29165	4.01095e-18	0.58	0.49	1.02	0.696667	1.74	1.66	1.11	1.50333	0.12	0.37	0.19	0.226667	1.09509	0.000198396	-1.61742	0.000539414	-2.71251	2.49258e-12	1.32	1.71	1.29	1.44	3.66	2.46	5.28	3.8	0.9	1.69	1.26
9272152	LOC9272152	mRNA	5.05	3.3	5.04	4.46333	2.4	3.31	4.2	3.30333	2.24	2.3	1.64	2.06	-0.256408	0.159438	-0.756476	0.000140214	-0.500068	0.0163259	3.42	3.51	4.01	3.64667	7.56	5.92	5.05	6.17667	4.44	1.92	2.51	2.95667	0.687357	8.18762e-05	-0.40757	0.0516188	-1.09493	4.10728e-09	0.4	0.48	0.67	0.516667	0.24	1.72	0.57	0.843333	0.72	1.19	0.24
4332566	LOC4332566	mRNA	21.74	19.43	21.45	20.8733	24.35	29.76	28.69	27.6	19.74	19.42	20.13	19.7633	0.401799	9.82605e-27	-0.0801496	0.0494484	-0.481948	1.3833e-36	8	5.33	8.7	7.34333	15.27	15.75	14.67	15.23	5.98	5.03	3.74	4.91667	1.05661	2.56529e-75	-0.574931	3.26223e-14	-1.63154	6.32316e-147	14.59	15.91	15.25	15.25	21.51	25.59	21.4	22.8333	25.04	24.31	15.99
4328985	LOC4328985	mRNA	2.14	1.17	1.57	1.62667	4.49	5.23	5.4	5.04	2.89	1.84	1.51	2.08	1.63268	8.69189e-48	0.358977	0.0104177	-1.27371	2.46453e-33	1.56	0.73	1.19	1.16	5.81	4.25	3.88	4.64667	1.08	0.73	0.52	0.776667	1.99616	2.17677e-55	-0.567952	0.00395686	-2.56411	3.0834e-75	3.33	5.53	2.05	3.63667	5.91	5.14	6.31	5.78667	3.03	2.7	5.31
4324438	LOC4324438	mRNA	17.5	19.74	17.16	18.1333	39.23	45.7	43.19	42.7067	19.44	19.11	23.93	20.8267	1.23499	0	0.200772	3.11231e-09	-1.03422	0	3.16	2.01	2.59	2.58667	16.27	11.21	10.19	12.5567	3.46	2.58	1.93	2.65667	2.26676	7.89396e-275	0.0518992	0.577784	-2.21486	3.08649e-270	48.54	40.1	23.36	37.3333	90.08	57.49	90.51	79.36	81.34	85.43	53.62
4331975	LOC4331975	mRNA	3.1	2.22	2	2.44	5.07	6.79	4.88	5.58	2.95	1.53	1.99	2.15667	1.19383	3.71926e-26	-0.177481	0.214763	-1.37131	6.42476e-32	3.4	1.82	1.68	2.3	15.22	7.41	6.32	9.65	2.74	1.59	3.29	2.54	2.0456	5.81342e-89	0.152272	0.28005	-1.89333	2.01468e-81	2.89	5.19	4.3	4.12667	5.89	4.73	9.39	6.67	1.61	1.49	2.15
4345835	LOC4345835	mRNA	15.67	14.67	13.67	14.67	14.86	14.07	13.07	14	12.98	11.84	11.67	12.1633	-0.0679243	0.17932	-0.271422	2.19565e-07	-0.203498	0.00012824	1.94	3.23	3.44	2.87	8.99	8.26	6.66	7.97	4.52	2.53	2.7	3.25	1.4588	2.30584e-60	0.170359	0.123001	-1.28845	8.12029e-51	10.61	10.67	12.26	11.18	7.54	19.71	12.14	13.13	17.7	17.97	9.11
4331303	LOC4331303	mRNA	440.67	363.91	467.73	424.103	212.52	149.62	343.54	235.227	100.39	98.56	111.35	103.433	-0.852243	0	-2.03708	0	-1.18484	0	1.06	1.4	3.56	2.00667	23.93	8.9	5.77	12.8667	13.46	7.42	6.69	9.19	2.63124	3.11372e-122	2.19377	7.31534e-75	-0.43747	8.95022e-09	58.8	47.99	47.65	51.48	6.52	41.88	25.49	24.63	60.74	52.02	68.4
107278754	LOC107278754	mRNA	0.48	0.42	0.44	0.446667	0.63	0.51	0.32	0.486667	0.45	0.68	2.73	1.28667	0.124302	0.657461	1.52028	4.84591e-12	1.39598	1.00295e-10	1.95	0.95	1.18	1.36	6.58	2.66	1.45	3.56333	4.15	2.74	1.78	2.89	1.34955	2.36099e-24	1.09277	1.93658e-15	-0.256785	0.0185305	0	0.05	0.2	0.0833333	0.08	0.03	0	0.0366667	0.08	0	0.05
9267891	LOC9267891	mRNA	12.03	13	13.18	12.7367	21.33	25.12	19.65	22.0333	20.78	19.71	23.27	21.2533	0.797213	5.653e-114	0.746969	1.13348e-98	-0.0502442	0.104363	3.24	1.98	3.24	2.82	7.95	8.93	7.42	8.1	3.43	3.15	1.65	2.74333	1.51349	1.28591e-110	-0.0513167	0.560533	-1.56481	2.29672e-117	12.31	15.06	12.07	13.1467	29.37	32.87	28.05	30.0967	26.83	33.05	21.23
4326070	LOC4326070	mRNA	0	0	0	0	0.04	0.03	0.07	0.0466667	0	0.03	0	0.01	4.35541	0.00136248			-2.4474	0.0124483	0.2	0.13	0.09	0.14	0.13	0.13	0.16	0.14	0.16	0.1	0.06	0.106667	0.0116282	0.974946	-0.392924	0.318888	-0.404552	0.304646	2.86	3.2	3.36	3.14	2.89	2.63	3.51	3.01	1.82	1.96	2.88
107276662	LOC107276662	mRNA	8.21	4.76	12.57	8.51333	6.36	4.48	9.26	6.7	6.54	8.25	5.44	6.74333	-0.348579	1.04119e-06	-0.342117	1.58423e-06	0.00646152	0.932159	2.1	2.26	1.86	2.07333	3.09	2.54	1.71	2.44667	1.98	2.93	2.18	2.36333	0.222899	0.0943948	0.189414	0.154538	-0.033485	0.793987	1.42	1.38	3.58	2.12667	0.83	3.3	1.18	1.77	3.5	2.73	1.08
107278474	LOC107278474	mRNA	0.51	1.38	0.2	0.696667	0.2	1.27	3.71	1.72667	0.86	0.36	0.39	0.536667	1.30774	0.000247947	-0.369548	0.438571	-1.67729	1.08943e-05	0	0	0	0	0.56	0.18	0.42	0.386667	0.32	0.18	0.16	0.22	4.47095	0.000789051	3.67241	0.0155765	-0.798531	0.254582	0.7	0.49	0.28	0.49	0.15	0.2	0.61	0.32	0	0	0.5
4336262	LOC4336262	mRNA	7.99	7.65	9.31	8.31667	19.2	26.4	19.6	21.7333	14.48	15.85	17.38	15.9033	1.38432	6.70737e-127	0.930456	3.60587e-50	-0.453861	3.23395e-20	5.66	5.1	7.46	6.07333	18.23	13.9	14.83	15.6533	6.42	5.2	4.57	5.39667	1.35559	5.20612e-86	-0.178924	0.0451394	-1.53451	2.38267e-104	4.66	4.26	4.77	4.56333	9.04	7.01	7.76	7.93667	7.19	7.44	5.31
4342784	LOC4342784	mRNA	17.97	18.35	17.02	17.78	17.25	21.68	18.75	19.2267	17.06	18.72	14.86	16.88	0.112144	0.043526	-0.0774865	0.176955	-0.189631	0.000778146	3.38	2.18	2.89	2.81667	16.26	12.24	9.54	12.68	3.91	3.43	2.43	3.25667	2.1582	5.91133e-104	0.213561	0.12333	-1.94464	3.82093e-92	12.57	14.21	16.78	14.52	17.84	39.33	21.32	26.1633	64.58	51.62	12.56
4326151	LOC4326151	mRNA	4.01	3.37	3.01	3.46333	7.51	9.19	7.27	7.99	5.58	4.6	6.01	5.39667	1.20331	4.25708e-202	0.66941	1.94899e-53	-0.533904	2.17514e-51	0.88	0.18	0.79	0.616667	0.88	1.43	1.27	1.19333	0.76	0.64	0.17	0.523333	1.0102	9.7193e-24	-0.234339	0.0584893	-1.24454	6.5178e-33	3.71	5.51	4.27	4.49667	9.79	8.09	8.9	8.92667	5.73	5.99	6.31
4337860	LOC4337860	mRNA	28.09	20.46	51.88	33.4767	13.15	10.54	8.09	10.5933	9.38	15.95	10.01	11.78	-1.66112	3.86031e-267	-1.51548	2.68233e-234	0.145646	0.0188071	14.15	18.53	21.61	18.0967	32.54	18.26	13.96	21.5867	28.82	26.93	19.39	25.0467	0.222356	2.7982e-06	0.465637	6.36409e-25	0.243281	2.29179e-08	11.5	8.6	15.15	11.75	6	21.28	5.15	10.81	6.31	7.21	5.37
4332096	LOC4332096	mRNA	5.58	6.09	4.06	5.24333	8.57	10.25	9.61	9.47667	5.67	6.3	6.91	6.29333	0.854123	1.03542e-52	0.262151	2.29378e-05	-0.591973	2.00196e-28	1.74	0.87	1.77	1.46	4.06	4.17	4.01	4.08	0.79	0.69	0.33	0.603333	1.48867	1.54e-53	-1.27297	1.98107e-16	-2.76164	1.48118e-117	7.74	9.88	5.45	7.69	12.44	12.62	12.4	12.4867	8.8	9.47	10.26
4324697	LOC4324697	mRNA	30.37	12.87	18.06	20.4333	17.63	14.73	13	15.12	14.7	18.35	20.95	18	-0.431454	5.31124e-31	-0.183543	2.69537e-07	0.247911	1.27347e-10	0	0	0.02	0.00666667	1.13	0.05	0.02	0.4	0.02	0.05	0.12	0.0633333	5.94094	4.02994e-16	3.42697	0.00222058	-2.51397	3.57489e-10	6.78	9.04	9.05	8.29	4.67	22.64	6.45	11.2533	7.96	14.67	12.2
4326572	LOC4326572	mRNA	2.59	3.05	160.71	55.45	4.05	0.07	0.19	1.43667	0.15	36.11	2.81	13.0233	-5.26834	0	-2.12544	0	3.14291	1.35922e-181	0	0	0.04	0.0133333	0.04	0.04	0.37	0.15	0.19	0.07	0	0.0866667	3.59517	0.0010394	2.7749	0.0269454	-0.820268	0.22353	1.41	0	0.39	0.6	0.04	19.78	0	6.60667	5.67	10.83	3.97
4347923	LOC4347923	mRNA	4.72	4.35	6.03	5.03333	4.5	5	4.49	4.66333	4.86	6.02	5.03	5.30333	-0.111639	0.0963237	0.0712939	0.272824	0.182933	0.00591044	2.04	1.25	2.08	1.79	3.19	3.35	2.61	3.05	2.12	1.76	0.99	1.62333	0.773164	3.93238e-15	-0.136685	0.231989	-0.909849	1.07523e-19	3.55	5.08	4.21	4.28	4.77	10.19	4.78	6.58	10.17	9.41	4.9
112938633	LOC112938633	mRNA	0.05	0.02	0.06	0.0433333	0	0.03	0	0.01	0.02	0.03	0.03	0.0266667	-2.10599	0.0420533	-0.622157	0.437171	1.48384	0.199432	0.11	0.02	0	0.0433333	0	0	0.03	0.01	0	0.03	0.03	0.02	-1.91073	0.0500435	-1.24753	0.148192	0.663195	0.581603	0.02	0.05	0.01	0.0266667	0.02	0.02	0.02	0.02	0	0.01	0.03
4352026	LOC4352026	mRNA	2.31	1.98	1.97	2.08667	5.65	9.57	6.1	7.10667	3.4	2.78	3.51	3.23	1.79182	1.41598e-61	0.675664	2.64119e-07	-1.11616	5.88405e-31	0.47	0.35	0.36	0.393333	5.23	3.2	2.74	3.72333	0.45	0.48	0.45	0.46	3.20351	4.45735e-57	0.202008	0.547654	-3.0015	1.93664e-54	2.82	4.64	2.67	3.37667	10.84	8.26	9.69	9.59667	7.9	7.42	3.98
4345125	LOC4345125	mRNA	4.72	6.19	11.77	7.56	14.82	1.42	8.41	8.21667	3.16	17.28	11.81	10.75	0.117832	0.0705563	0.495509	4.59547e-16	0.377677	2.94141e-10	0	0	0.05	0.0166667	0.08	0.02	0	0.0333333	0	0.02	0.02	0.0133333	1.0102	0.405009	-0.0324577	0.98205	-1.04266	0.390061	11.22	4.08	0.19	5.16333	0.22	22.36	2.27	8.28333	6.27	10.57	24.72
4350009	LOC4350009	mRNA	3.4	3.05	2.78	3.07667	5.08	5.81	6.19	5.69333	3.88	3.51	4.81	4.06667	0.888153	2.85876e-24	0.404112	2.09698e-05	-0.484041	3.06091e-09	1.91	1.04	1.5	1.48333	3.24	2.18	2.37	2.59667	1.72	1.59	1.24	1.51667	0.801285	7.40559e-10	0.0409251	0.781239	-0.76036	3.26327e-09	2.43	2.17	1.97	2.19	5.74	3.97	5.4	5.03667	2.3	2.55	2.97
4324066	LOC4324066	mRNA	1.7	1.07	1.15	1.30667	2.5	2.22	3.52	2.74667	2.62	4.28	3.35	3.41667	1.07019	3.57604e-17	1.38063	1.75493e-30	0.310446	0.00194772	0.72	0.6	0.48	0.6	2.88	0.75	0.64	1.42333	0.82	0.6	0.93	0.783333	1.19024	1.99668e-10	0.391682	0.0662834	-0.798556	4.35078e-06	1.66	1.6	2.26	1.84	24.63	3.86	4.93	11.14	8.2	4.84	2.79
4352840	LOC4352840	mRNA	3.55	2.68	3.1	3.11	3.91	3.9	4.72	4.17667	3.66	5.48	3.85	4.33	0.432079	4.42633e-07	0.481696	1.34518e-08	0.0496171	0.529376	0.38	0.08	0.33	0.263333	0.77	1.12	1.09	0.993333	0.2	0.3	0.06	0.186667	1.90058	1.26685e-16	-0.483119	0.160812	-2.3837	7.89974e-22	1.61	2.1	1.41	1.70667	1.5	6.97	2.03	3.5	8.85	10.27	2.42
4338262	LOC4338262	mRNA	2.4	1.4	1.59	1.79667	9.1	13.54	8.91	10.5167	2.73	2.05	3.11	2.63	2.60979	5.7784e-128	0.617561	5.49242e-05	-1.99223	1.65296e-92	0.61	0.39	0.58	0.526667	6.08	4	2.8	4.29333	0.18	0.45	0.23	0.286667	3.037	5.70443e-57	-0.769423	0.0357977	-3.80643	6.24267e-69	0.33	0.74	0.44	0.503333	2.02	2.94	2.39	2.45	3.76	2.29	0.87
4338226	LOC4338226	mRNA	1.33	3.06	1.63	2.00667	3.15	3.86	3.06	3.35667	9.07	10.57	6.34	8.66	0.730183	3.54872e-16	2.10229	6.02129e-195	1.37211	2.54297e-107	0.06	0.01	0.02	0.03	0.04	0.05	0.11	0.0666667	0.09	0.03	0.02	0.0466667	0.884672	0.216499	0.552505	0.462884	-0.332167	0.607553	1.53	1.97	1.93	1.81	4.21	0.31	2.31	2.27667	0.7	0.12	2.46
4350545	LOC4350545	mRNA	5.84	3.45	2.57	3.95333	2.58	2.04	0.54	1.72	7.17	5.93	6.75	6.61667	-1.19545	4.60056e-17	0.745178	2.32215e-13	1.94063	5.12008e-54	4.65	2.9	1.62	3.05667	11.12	2.88	2.02	5.34	6.59	2.8	5.19	4.86	0.74593	2.30454e-10	0.673212	1.25589e-08	-0.0727178	0.484901	1.71	0.84	4.99	2.51333	1.36	0.41	0.38	0.716667	4.54	1.3	1.38
4351907	LOC4351907	mRNA	0.29	0.5	0.29	0.36	1.73	2.13	1.38	1.74667	0.45	0.33	0.32	0.366667	2.26676	1.9307e-46	0.0685525	0.76741	-2.19821	1.33815e-44	0.14	0.16	0.32	0.206667	1.14	1.26	1.03	1.14333	0.12	0.21	0.12	0.15	2.48825	6.25663e-34	-0.470579	0.165897	-2.95883	7.46018e-41	0.53	0.73	0.54	0.6	2.13	1.93	1.91	1.99	0.44	0.65	0.97
4334170	LOC4334170	mRNA	5.82	3.77	3.35	4.31333	4.93	8.99	3.24	5.72	6.25	5.09	4.57	5.30333	0.408147	1.19536e-05	0.299694	0.00159785	-0.108453	0.221421	3.06	1.12	1.9	2.02667	7.01	3.13	2.52	4.22	2.46	1.72	3.15	2.44333	1.02539	1.74805e-16	0.275665	0.0500647	-0.749725	2.09593e-10	2.49	2.11	5.43	3.34333	6.32	3.3	5.42	5.01333	2.31	2.13	2
9266571	LOC9266571	mRNA	0	0	0	0	0	0	0	0	0	0	0	0							0	0	0	0	0	0	0	0	0	0	0	0							0.01	0.05	0.01	0.0233333	0.05	0	0.01	0.02	0.07	0	0
4337754	LOC4337754	mRNA	20.2	18.58	46.21	28.33	17.4	6.26	16.99	13.55	3.43	23.87	13.62	13.64	-1.06637	6.2081e-112	-1.07108	8.2865e-113	-0.00470996	0.934411	0.16	1.15	1.01	0.773333	1.9	1.98	1.54	1.80667	1.71	1.17	0.59	1.15667	1.20605	7.5109e-10	0.56194	0.00976577	-0.644114	0.000268465	11.55	6.31	6.84	8.23333	1.57	14.84	4.91	7.10667	13.98	9.6	18.08
4324241	LOC4324241	mRNA	0.5	1.26	1.04	0.933333	1.44	1.68	1.44	1.52	0.7	1.25	0.6	0.85	0.70264	0.0001448	-0.141445	0.508562	-0.844085	8.81382e-06	0.09	0.03	0.07	0.0633333	0.9	0.71	0.53	0.713333	0.03	0.12	0	0.05	3.47567	6.75782e-15	-0.36359	0.673005	-3.83926	4.49737e-16	0.95	1.3	0.39	0.88	1.33	2.04	1.87	1.74667	1.64	2.05	1.69
4338430	LOC4338430	mRNA	0.74	0.54	0.63	0.636667	0.5	0.8	0.5	0.6	0.35	0.51	0.68	0.513333	-0.0790669	0.750315	-0.279456	0.277145	-0.200389	0.443263	0	0.09	0.15	0.08	0.13	0.2	0.17	0.166667	0.12	0.06	0.03	0.07	1.05273	0.0684228	-0.27407	0.704122	-1.3268	0.0276264	1.1	0.74	1.08	0.973333	0.83	1.6	0.74	1.05667	1.53	1.01	0.83
4329997	LOC4329997	mRNA	5.62	5.45	4.34	5.13667	5.41	4.95	3.27	4.54333	3.95	2.54	3.12	3.20333	-0.174729	0.174881	-0.678351	1.37443e-06	-0.503622	0.000522314	4.74	3.13	2.75	3.54	12.82	8.23	10.68	10.5767	3.56	1.4	1.68	2.21333	1.57064	2.7002e-41	-0.675301	7.79841e-05	-2.24594	1.92293e-66	6.15	9.4	5.1	6.88333	4.18	7.87	5.81	5.95333	3.67	3.78	4.45
4349574	LOC4349574	mRNA	0.02	0.02	0.03	0.0233333	0.16	0.16	0.25	0.19	0	0.04	0.02	0.02	3.02428	5.91429e-07	-0.327376	0.762233	-3.35166	1.81036e-07	0	0	0	0	0.21	0.24	0.11	0.186667	0.02	0.04	0	0.02	5.93668	9.14778e-09			-3.38417	2.95176e-07	0.09	0.02	0.08	0.0633333	0.4	0.51	0.39	0.433333	0.03	0.05	0.06
4331583	LOC4331583	mRNA	0.19	0	0.04	0.0766667	0	0.02	0	0.00666667	0.04	0.02	0.62	0.226667	-3.57012	0.00112675	1.58882	0.000392905	5.15894	6.24332e-10	0	0	0	0	3.26	0.54	0.64	1.48	0.34	0.25	0.89	0.493333	8.77175	8.88874e-44	7.25294	6.45436e-19	-1.51881	2.04256e-17	0.13	0.05	0.21	0.13	0	0.04	0	0.0133333	0.15	0	0
4340602	LOC4340602	mRNA	0.08	0.08	0.13	0.0966667	0.08	0.27	0.18	0.176667	0.1	0.05	0.13	0.0933333	0.864385	0.0973072	0.0215231	0.971531	-0.842862	0.105398	0.36	0.07	0.16	0.196667	0.27	0.11	0.26	0.213333	0.21	0.15	0.08	0.146667	0.0797438	0.850569	-0.430631	0.348152	-0.510375	0.260413	0	0.05	0.08	0.0433333	0.05	0.2	0.03	0.0933333	0.3	0.11	0
4336681	LOC4336681	mRNA	10.05	10.83	6.66	9.18	10.78	10.41	10.86	10.6833	4.63	7.29	5.02	5.64667	0.219878	0.00248472	-0.70588	1.27977e-16	-0.925758	2.43147e-29	2.02	1.89	6.16	3.35667	17.33	18.24	19.79	18.4533	1.98	1.63	0.57	1.39333	2.46405	2.61918e-194	-1.26791	6.80698e-16	-3.73196	1.86843e-289	12.85	14.47	12.45	13.2567	7.24	4.73	9.88	7.28333	2.25	2.65	9.2
107281855	LOC107281855	mRNA	0.7	0.64	0.64	0.66	1.14	1.6	1.81	1.51667	0.84	0.81	0.92	0.856667	1.20542	2.03293e-20	0.381927	0.0109314	-0.823492	1.53639e-11	0.4	0.29	0.56	0.416667	1.18	1.22	1.52	1.30667	0.38	0.38	0.27	0.343333	1.67085	2.00675e-27	-0.266467	0.212743	-1.93732	1.34058e-33	0.16	0.13	0.28	0.19	0.12	0.18	0.14	0.146667	0.18	0.05	0.12
4347397	LOC4347397	mRNA	5.37	2.42	4.85	4.21333	4.15	3.45	3.76	3.78667	1.97	1.98	1.94	1.96333	-0.152266	0.246044	-1.10466	9.47566e-13	-0.952391	2.2542e-09	2.72	0.85	1.13	1.56667	2.18	1.68	1.79	1.88333	2.41	3.6	0.85	2.28667	0.270593	0.185648	0.55778	0.0038663	0.287187	0.119685	1.21	1.19	1.32	1.24	1.97	2.12	2.3	2.13	1.36	0.63	0.82
4349245	LOC4349245	mRNA	0	0.14	0	0.0466667	0.03	0	0	0.01	0.14	0.74	0	0.293333	-2.00664	0.162687	2.62407	4.611e-05	4.63071	4.07528e-07	0	0.03	0	0.01	0	0.03	0	0.01	0.07	0	0.14	0.07	0.0102029	0.99601	2.57635	0.0471947	2.56615	0.0480716	1.06	0.3	0.53	0.63	0.28	0.13	0.17	0.193333	0.32	0.07	0.29
4345711	LOC4345711	mRNA	2.37	1.64	1.52	1.84333	4.96	5.31	4.55	4.94	3.56	3.14	3.53	3.41	1.42093	5.73086e-54	0.885869	1.46132e-18	-0.535057	1.23664e-11	1.16	0.86	0.66	0.893333	4.01	2.34	1.96	2.77	0.98	0.85	0.44	0.756667	1.60529	4.24998e-35	-0.23969	0.176827	-1.84498	9.32044e-43	1.88	2.7	1.64	2.07333	3	3.04	3.6	3.21333	1.51	1.76	2.78
4345583	LOC4345583	mRNA	3.97	5.59	2.78	4.11333	8.06	9	8.8	8.62	4.69	5.24	6.14	5.35667	1.06891	3.1453e-29	0.380936	0.000383112	-0.687969	1.36883e-14	0.08	0.37	0.72	0.39	1.08	0.41	0.55	0.68	2.3	0.8	0.17	1.09	0.761182	0.0214412	1.47392	3.83661e-07	0.712736	0.00516953	3.68	4.36	5.91	4.65	5	3.8	6.1	4.96667	2.54	2.11	2.45
4335594	LOC4335594	mRNA	0	0	0	0	0	0	0	0	0	0.03	0	0.01							0	0	0	0	0	0.03	0	0.01	0	0	0.03	0.01					-0.0426606	0.983317	1.71	0.42	1.31	1.14667	1.25	0.27	0.08	0.533333	0.18	0.03	0.82
4334030	LOC4334030	mRNA	29.87	37.76	13.71	27.1133	38.57	46.65	43.57	42.93	19.88	15.44	19.42	18.2467	0.664689	2.01216e-73	-0.568182	5.96634e-36	-1.23287	5.60647e-203	1.92	2.42	12.29	5.54333	41.34	42.9	55.13	46.4567	1.17	1.53	0.4	1.03333	3.07488	0	-2.42404	2.28194e-67	-5.49892	0	49.52	61.12	43.38	51.34	39.7	21.32	64.14	41.72	4.43	9.43	37.86
4347472	LOC4347472	mRNA	2.28	2.19	1.84	2.10333	2.56	3.1	2.41	2.69	1.73	1.9	2.04	1.89	0.35753	0.00200574	-0.153311	0.225144	-0.510841	1.79543e-05	2.1	0.71	1.57	1.46	3.85	2.95	3.07	3.29	1.16	1.22	0.74	1.04	1.17314	1.41519e-21	-0.479204	0.00319096	-1.65235	1.62924e-35	6.39	6.98	5.77	6.38	6.75	7.26	7.15	7.05333	4.84	5.85	6.12
4323940	LOC4323940	mRNA	1.15	1.15	0.29	0.863333	1.41	2.3	1.79	1.83333	1.62	0.62	1.19	1.14333	1.08831	7.7246e-09	0.41824	0.0480912	-0.670068	0.000136699	0.44	0.58	0.7	0.573333	1.44	1.5	1.79	1.57667	0.46	0.42	0.16	0.346667	1.46448	2.74735e-11	-0.732897	0.0217716	-2.19738	8.70503e-19	2.67	4.92	3.35	3.64667	4.23	2.56	6.02	4.27	1.44	1.76	2.63
4346545	LOC4346545	mRNA	0	0	0	0	0	0	0	0	0.03	0	0	0.01							0	0	0	0	0.03	0	0	0.01	0.03	0	0	0.01					-0.0426606	0.983317	2.6	1.98	2.87	2.48333	6.36	5.68	2.45	4.83	6.45	4.72	3.6
4333690	LOC4333690	mRNA	654.59	569.74	714.55	646.293	3704.49	4485.62	5613.61	4601.24	1195.41	1305.04	1194.46	1231.64	2.82957	0	0.927728	0	-1.90184	0	188.25	177.67	201.03	188.983	2192.12	1942.8	1942.83	2025.92	181.36	173.32	143.82	166.167	3.41753	0	-0.185569	9.87008e-18	-3.6031	0	1778.7	1591.57	949.79	1440.02	8972.48	6845.8	5897.85	7238.71	4461.66	5167.08	3093.61
4347514	LOC4347514	mRNA	0.42	0.41	0	0.276667	0.28	0.72	0.79	0.596667	0.16	0.11	0.19	0.153333	1.11348	8.563e-05	-0.852764	0.0323162	-1.96625	2.36771e-09	0	0	0.1	0.0333333	0.13	0.13	0.05	0.103333	0.02	0.01	0	0.01	1.6529	0.031252	-1.51644	0.250361	-3.16935	0.00140517	4.02	3.73	2.62	3.45667	4.12	10.42	3.8	6.11333	8.08	11.88	3.74
4328804	LOC4328804	mRNA	4.17	3.94	5.09	4.4	3.3	3.41	4.11	3.60667	3.68	4.71	2.83	3.74	-0.289575	0.00791995	-0.23778	0.0277382	0.0517945	0.649261	1.26	1.23	1.73	1.40667	5.57	3.57	4.33	4.49	1.73	1.34	1.27	1.44667	1.66173	1.53445e-32	0.0379316	0.836662	-1.6238	7.0438e-32	1.63	2.16	2.62	2.13667	2.47	3.42	2.02	2.63667	3.17	2.3	2.46
9271957	LOC9271957	mRNA	1.15	0.36	0.42	0.643333	0.79	4.34	0.49	1.87333	0.78	1.61	1.63	1.34	1.53803	2.85903e-08	1.05473	0.000462791	-0.483307	0.0366997	9.55	2.19	0.75	4.16333	11.28	15.65	3.94	10.29	1.29	1.77	4.44	2.5	1.31777	4.98867e-30	-0.716445	1.16935e-05	-2.03421	6.15519e-55	1.83	1.05	5.67	2.85	0.78	0.77	0.78	0.776667	0.19	0.06	0.41
4348496	LOC4348496	mRNA	23.14	21.99	22.33	22.4867	37.51	46.5	41.78	41.93	35.31	30.77	35.36	33.8133	0.897996	2.29213e-180	0.58822	9.28603e-71	-0.309777	9.77571e-28	20.66	8.3	14.63	14.53	34.76	29.69	26.59	30.3467	16.28	12.24	8.48	12.3333	1.06294	1.91105e-166	-0.228731	1.88346e-06	-1.29167	7.42201e-229	23.27	29.37	22.74	25.1267	49.42	35.07	41.93	42.14	25.37	34.16	32.06
4351650	LOC4351650	mRNA	5.86	4.38	4.64	4.96	7.66	7.83	7.5	7.66333	5.71	4.85	6.82	5.79333	0.632708	7.98954e-15	0.225509	0.00985431	-0.407199	2.13778e-07	1.11	1.25	2.24	1.53333	4.6	5.2	5.41	5.07	1.68	1.73	1.15	1.52	1.73279	3.70756e-44	-0.00212661	0.98982	-1.73492	1.02652e-44	7.29	6.03	5.53	6.28333	6.28	4.03	7.53	5.94667	2.57	2.15	6.05
4352741	LOC4352741	mRNA	14.12	17.32	15.26	15.5667	39.84	44.42	37.87	40.71	37.68	36.73	43.75	39.3867	1.38638	0	1.33824	0	-0.0481314	0.057287	25.68	18.35	29.59	24.54	23.17	26.44	28.35	25.9867	38.32	17.47	6.62	20.8033	0.0923959	0.00425696	-0.237505	2.72712e-12	-0.329901	6.82808e-23	21.56	22.29	14.59	19.48	79.59	38.93	45.44	54.6533	55.97	39.11	35.32
107280351	LOC107280351	mRNA	1.96	1.66	1.13	1.58333	0.96	1.22	1.22	1.13333	0.71	0.77	0.97	0.816667	-0.478492	9.02225e-05	-0.955673	5.92189e-13	-0.477181	0.000961627	0.13	0.84	0.94	0.636667	2.1	3.45	2.58	2.71	0.89	0.65	0.55	0.696667	2.09339	4.89018e-63	0.119245	0.494544	-1.97415	3.30786e-59	1.42	1.51	0.8	1.24333	7.29	2.97	4.42	4.89333	2.35	3.6	3.34
4344769	LOC4344769	mRNA	1.26	0.93	1.25	1.14667	1.45	1.48	1.96	1.63	1.48	1.33	1.12	1.31	0.506417	1.04248e-05	0.19142	0.114495	-0.314997	0.00468165	0.23	0.38	0.36	0.323333	3.18	1.84	1.2	2.07333	0.45	0.3	0.22	0.323333	2.63736	6.65114e-68	-0.0128289	0.957009	-2.65019	5.20685e-69	0.22	0.55	0.25	0.34	0.73	0.62	0.29	0.546667	0.51	0.57	0.58
4325041	LOC4325041	mRNA	27.52	4.99	3.9	12.1367	0.41	0.36	4.11	1.62667	1.38	0.75	0.44	0.856667	-2.89881	3.00151e-184	-3.81359	7.20711e-232	-0.914783	2.51304e-06	0	0.47	1.25	0.573333	0.49	0.5	0.99	0.66	6.05	0.6	0.26	2.30333	0.213128	0.433316	1.99385	8.81249e-24	1.78072	1.39166e-20	2.57	0.91	2.39	1.95667	0.22	2.58	0.36	1.05333	0.69	1.69	1.47
4327909	LOC4327909	mRNA	1.14	0.39	0.33	0.62	3.35	8.22	5.77	5.78	1.35	0.6	0.81	0.92	3.22255	1.68085e-112	0.575967	0.0108455	-2.64658	1.38204e-92	0.06	0.08	0	0.0466667	2.45	1.94	1.08	1.82333	0.08	0.08	0.17	0.11	5.23517	1.07487e-45	1.23058	0.0932123	-4.00459	1.36922e-41	1.28	3.14	1.11	1.84333	17.44	3.74	17.96	13.0467	3.1	2.01	1.77
4336804	LOC4336804	mRNA	4.24	3.55	4.92	4.23667	6.36	8.05	6.55	6.98667	4.46	4.52	4.7	4.56	0.721797	4.25143e-11	0.105145	0.387771	-0.616651	1.03264e-08	2.92	1.98	2.28	2.39333	7.3	4.44	4.23	5.32333	2.33	2.03	1.55	1.97	1.13614	1.81074e-16	-0.276127	0.114466	-1.41227	9.94707e-23	4.26	5.21	5.21	4.89333	10.05	12.34	8.7	10.3633	20.33	15.64	4.45
4333394	LOC4333394	mRNA	3.05	3.32	2.59	2.98667	7.75	8.43	6.07	7.41667	6.85	7.26	6.09	6.73333	1.31287	3.94976e-41	1.17152	1.277e-31	-0.141345	0.0771216	1.09	1.1	0.97	1.05333	19.68	8.46	11.28	13.14	2.2	1.5	3.38	2.36	3.60664	1.58369e-226	1.15924	9.87107e-12	-2.4474	2.69189e-158	3.86	6.12	6.12	5.36667	7.16	5.06	6.13	6.11667	4.5	4.43	4.93
4334643	LOC4334643	mRNA	0.09	0.19	0.47	0.25	150.84	240.23	237.81	209.627	285.2	193.72	234.63	237.85	9.70909	0	9.89506	0	0.185963	2.16136e-27	0.1	0.52	0.24	0.286667	21.08	7.7	4.95	11.2433	1.57	0.28	0.05	0.633333	5.21966	7.31563e-158	1.11955	0.00447625	-4.10011	2.21197e-145	2.16	6.86	0.94	3.32	598.6	386.66	167.9	384.387	266.75	177.62	139.13
4330439	LOC4330439	mRNA	7.51	5.41	8.01	6.97667	8.34	9.11	7.74	8.39667	5.92	7.6	6.31	6.61	0.267176	0.000467732	-0.0807043	0.319571	-0.347881	7.38721e-06	1.42	1.77	2	1.73	5.18	3.72	2.73	3.87667	3.22	2.23	1.52	2.32333	1.14185	1.44225e-17	0.421114	0.00514593	-0.720732	5.68262e-09	4.84	4.25	7.21	5.43333	6.34	11.08	6.34	7.92	15.94	13.52	3.52
4336103	LOC4336103	mRNA	1.54	0.95	1.34	1.27667	4.13	6.51	4.92	5.18667	3.08	1.55	2.95	2.52667	2.01981	7.08444e-64	0.987608	5.14118e-12	-1.0322	1.7918e-24	0.45	0.16	0.41	0.34	2.22	1.69	1.38	1.76333	0.19	0.19	0.19	0.19	2.37061	1.95741e-26	-0.849594	0.0279083	-3.2202	4.25013e-36	1.06	1.37	1.49	1.30667	6.53	5.33	6.68	6.18	5.09	5.58	1.79
9271801	LOC9271801	mRNA	4.54	3.64	5.07	4.41667	3.58	3.78	3.65	3.67	3.7	4.06	3.16	3.64	-0.267792	8.36727e-05	-0.280837	3.83074e-05	-0.0130451	0.855491	1.97	0.76	1.46	1.39667	2.4	2.47	2.83	2.56667	1.32	1.18	0.73	1.07667	0.890393	1.28898e-18	-0.367167	0.00325861	-1.25756	8.14325e-32	3.2	3.1	3.38	3.22667	2.6	5.55	2.98	3.71	4.81	4.43	3.12
4345755	LOC4345755	mRNA	0.69	0.78	0.75	0.74	0.88	0.37	0.57	0.606667	0.76	1.36	0.76	0.96	-0.283498	0.208129	0.362886	0.0714131	0.646383	0.00229251	0	0.69	0.2	0.296667	0.36	0.05	0.22	0.21	0.1	0.57	0.52	0.396667	-0.57476	0.126684	0.38258	0.226656	0.957339	0.00626121	0.63	0.35	1.4	0.793333	0.1	0.46	0.15	0.236667	0.53	0.17	0.58
4325683	LOC4325683	mRNA	1.9	1.86	1.04	1.6	3.42	5.48	5.64	4.84667	1.69	2.66	3.52	2.62333	1.59993	2.51293e-29	0.711801	1.78693e-05	-0.888127	1.85939e-12	0.04	0.16	0.04	0.08	1.33	1.01	0.49	0.943333	0.12	0.12	0.04	0.0933333	3.46963	3.2964e-14	0.200203	0.802391	-3.26943	9.85295e-14	2.17	2.24	0.5	1.63667	1.71	6.53	3.59	3.94333	5.73	5.09	2.37
4330198	LOC4330198	mRNA	15.38	10.44	10.44	12.0867	6.78	7.09	8.3	7.39	6.51	8.67	6.9	7.36	-0.709167	2.46627e-36	-0.719606	2.93642e-37	-0.0104389	0.870356	3.45	3.03	3.57	3.35	5.55	3.13	3.33	4.00333	3.95	3.47	1.98	3.13333	0.246562	0.00749233	-0.0916992	0.344707	-0.338261	0.0002819	6.75	6.51	8.68	7.31333	5.64	9.35	6.91	7.3	7.17	8.31	6.51
4340322	LOC4340322	mRNA	10.6	8.65	2.4	7.21667	23.46	21.97	24.56	23.33	12.92	10.62	10.41	11.3167	1.69739	2.82959e-151	0.653607	3.70805e-17	-1.04378	1.87832e-72	0.21	0.43	0.65	0.43	5.91	5.42	4.15	5.16	0.52	0.43	0.16	0.37	3.57626	1.45367e-75	-0.225103	0.546079	-3.80136	9.19476e-80	19.86	17.62	13.39	16.9567	15.84	30.99	16.76	21.1967	19.94	23.58	31.78
4350563	LOC4350563	mRNA	1.59	1.24	2.07	1.63333	0.96	0.46	0.67	0.696667	0.61	1.42	0.94	0.99	-1.23078	7.93588e-18	-0.730425	2.5699e-08	0.500356	0.00211258	0.25	0.16	0.23	0.213333	0.41	0.25	0.24	0.3	0.13	0.22	0.08	0.143333	0.479688	0.111226	-0.562972	0.115979	-1.04266	0.00158838	1.12	1.1	1.36	1.19333	0.59	5.05	0.87	2.17	3.47	3.5	1.46
4342049	LOC4342049	mRNA	1.94	1.16	2.25	1.78333	2.94	3.19	1.93	2.68667	2.47	1.95	2.15	2.19	0.591538	2.24974e-05	0.296198	0.0436744	-0.295341	0.026233	4.69	2.77	3.56	3.67333	11.05	7.19	7.5	8.58	3.11	1.89	2.09	2.36333	1.21166	2.91876e-42	-0.632046	1.9786e-07	-1.8437	6.59535e-78	2.85	3.62	2.57	3.01333	2.8	3.83	3.06	3.23	2.34	2.94	3.57
4338375	LOC4338375	mRNA	22.88	21.93	18.33	21.0467	13.98	10.25	16.2	13.4767	11.48	16.46	11.98	13.3067	-0.643106	1.72633e-31	-0.665205	2.36389e-33	-0.0220989	0.721321	6.12	8.82	8	7.64667	20.33	14.04	12.11	15.4933	11.4	8.93	6.6	8.97667	0.995871	3.5824e-46	0.225815	0.00434793	-0.770056	8.64703e-31	9.45	7.36	9.37	8.72667	2.22	16.37	3.67	7.42	8.21	10.32	6.79
4340355	LOC4340355	mRNA	23.92	19.33	38.17	27.14	22.81	16.78	14.9	18.1633	15.49	25.61	19.48	20.1933	-0.579846	1.09384e-50	-0.433631	1.49184e-30	0.146215	0.000474613	8.54	4.73	5.6	6.29	13.92	10.88	7.73	10.8433	9.53	7.45	5.43	7.47	0.774922	6.32804e-33	0.252236	0.000343612	-0.522686	2.45697e-17	15.23	12	14.15	13.7933	9.08	46.63	10.92	22.21	50.07	47.3	15.86
4326858	LOC4326858	mRNA	4.06	4.15	3.63	3.94667	10.12	14.32	8.89	11.11	10.18	6.82	7.3	8.1	1.4927	5.40094e-39	1.0389	4.21282e-17	-0.4538	2.09565e-06	2.36	1.37	1.35	1.69333	12.08	6.02	5.98	8.02667	0.95	1.94	1.81	1.56667	2.21817	1.45931e-45	-0.10742	0.644128	-2.32559	1.12108e-48	4.69	6.2	7.16	6.01667	17.9	11.82	13.14	14.2867	7.92	9.62	7.6
4333739	LOC4333739	mRNA	4.93	4.73	6.75	5.47	9.12	9.49	10.04	9.55	12.54	12.19	11.34	12.0233	0.802141	3.43122e-24	1.13407	3.51908e-52	0.331934	3.409e-07	3.29	2.87	2.83	2.99667	7.01	5.32	4.56	5.63	3.03	2.75	1.92	2.56667	0.895398	5.49561e-17	-0.22203	0.0847078	-1.11743	4.7317e-24	4.67	4.8	4.48	4.65	8.42	9.16	6	7.86	10.41	9.35	7.44
9270318	LOC9270318	mRNA	1.47	1.52	1.24	1.41	2.17	2.55	2.09	2.27	2.01	1.99	2.53	2.17667	0.689358	6.27104e-08	0.628134	1.06025e-06	-0.0612236	0.592903	1.06	0.59	1.13	0.926667	2.26	2.02	2.57	2.28333	1.02	0.61	0.52	0.716667	1.31398	6.64545e-20	-0.360032	0.0592499	-1.67402	4.07209e-28	2.16	2.76	2.01	2.31	2.92	2.91	2.66	2.83	1.49	3.11	2.88
107277250	LOC107277250	mRNA	0.49	0.32	0.76	0.523333	0.81	0.59	0.64	0.68	0.61	0.34	0.53	0.493333	0.377373	0.218114	-0.0834143	0.801486	-0.460787	0.139158	0.09	0.12	0.13	0.113333	0.18	0.28	0.32	0.26	0	0.04	0	0.0133333	1.24948	0.0316795	-2.96387	0.0133633	-4.21335	1.30389e-05	0.08	0.27	0.43	0.26	1.27	1.5	0.46	1.07667	1.46	1.06	0.28
4326724	LOC4326724	mRNA	0.37	0.11	0.08	0.186667	0.08	0.06	0.03	0.0566667	0.15	0.32	0.27	0.246667	-1.72614	0.00366892	0.405144	0.323683	2.13129	0.000123222	0	0.02	0	0.00666667	0.29	0	0.03	0.106667	0.11	0.05	0.26	0.14	4.00633	0.001025	4.50892	4.86974e-05	0.502582	0.365517	0.45	0.12	0.37	0.313333	0.03	0.1	0.05	0.06	0	0	0
9268804	LOC9268804	mRNA	0.39	0	0.11	0.166667	0	0	0	0	0.11	0.17	0	0.0933333	-4.15508	0.00301534	-0.835298	0.288977	3.31978	0.0407565	0	0	0	0	0.87	0	0.33	0.4	0.67	0.89	3.53	1.69667	5.33213	3.361e-06	7.4911	1.15238e-21	2.15897	4.18339e-12	0.21	0.21	0.16	0.193333	0	0	0	0	0	0	0
4342627	LOC4342627	mRNA	17.61	14.34	13.1	15.0167	28.17	41.88	26.47	32.1733	19.64	13.93	13.97	15.8467	1.09952	1.52598e-73	0.079655	0.270587	-1.01986	5.58593e-65	8.94	11.37	13.12	11.1433	48.96	32.15	36.24	39.1167	12.24	8.02	9.5	9.92	1.79437	1.58946e-176	-0.170477	0.053742	-1.96485	1.69203e-201	12.61	15.87	12.26	13.58	25.58	18.17	24.65	22.8	18.65	15.29	10.96
4336398	LOC4336398	mRNA	6.83	4.11	5.03	5.32333	3.68	4.29	1.58	3.18333	5.32	4.23	2.89	4.14667	-0.740269	1.93287e-10	-0.359694	0.0009477	0.380575	0.00215122	4.81	4.26	3.73	4.26667	9.85	4.83	3.37	6.01667	8.24	4.72	3.78	5.58	0.458592	1.89209e-05	0.384905	0.000355849	-0.0736874	0.45999	3.64	3.57	5.82	4.34333	4.49	1.83	4.27	3.53	3.14	1.92	3.09
4336659	LOC4336659	mRNA	1.03	0.41	0.49	0.643333	2.7	3.76	2.39	2.95	0.71	0.44	0.98	0.71	2.19856	1.64161e-45	0.148583	0.502194	-2.04997	1.24744e-41	0.3	0.14	0.1	0.18	1.99	1.48	1	1.49	0.17	0.17	0.17	0.17	3.0265	8.484e-32	-0.0995719	0.820994	-3.12608	4.46783e-33	1.22	1.81	1.06	1.36333	4.37	3.87	5.39	4.54333	0.95	1.78	1.7
9271871	LOC9271871	mRNA	3.12	3.89	2.46	3.15667	3.41	4.04	3.46	3.63667	2.86	2.18	2.54	2.52667	0.204114	0.130458	-0.319377	0.0306271	-0.523491	0.00025057	1.4	1.34	1.7	1.48	2	2.13	1.73	1.95333	1.53	0.98	1.16	1.22333	0.398975	0.039383	-0.274819	0.203342	-0.673793	0.000849003	0.87	0.98	0.97	0.94	1.5	0.87	1.8	1.39	0.65	0.48	0.69
4346391	LOC4346391	mRNA	77	37.46	30.88	48.4467	27.58	25.27	18.81	23.8867	34.77	21.97	22.99	26.5767	-1.01596	1.36186e-130	-0.860923	1.68202e-99	0.155039	0.00142655	60.18	21.01	40.18	40.4567	14.55	10.86	8.68	11.3633	76.46	20.7	10.63	35.93	-1.83727	3.11451e-256	-0.164381	3.81412e-05	1.67289	2.11917e-203	3.3	4.26	9.83	5.79667	3.09	2.79	5.06	3.64667	0.42	1.71	2.25
4335731	LOC4335731	mRNA	1.25	1.54	5.23	2.67333	1.62	1.94	1.7	1.75333	0.74	2.11	1	1.28333	-0.615274	9.21305e-13	-1.07307	1.17576e-30	-0.457793	1.0705e-05	0.13	0.13	0.28	0.18	0.26	0.15	0.12	0.176667	0.07	0.1	0.23	0.133333	-0.0351108	0.909186	-0.396368	0.223009	-0.361257	0.270478	1.68	1.44	1.24	1.45333	1.3	17.56	1.87	6.91	8.94	9.88	2.46
4345488	LOC4345488	mRNA	29.19	24.38	30.22	27.93	17.75	16.17	15.7	16.54	16.1	16.61	13.01	15.24	-0.755604	3.04314e-33	-0.876125	2.13115e-42	-0.120521	0.100475	14.6	11.29	11.24	12.3767	46.83	25.47	19.25	30.5167	18.79	12.6	10.35	13.9133	1.27312	5.11051e-79	0.169911	0.036601	-1.10321	5.16808e-64	25.98	20.95	34.42	27.1167	11.21	29.95	16.88	19.3467	18.65	15.73	16.51
4325944	LOC4325944	mRNA	0	0	0.04	0.0133333	0	0.04	0	0.0133333	0	0	0	0	0.0148436	0.994195					0	0	0	0	0	0	0	0	0	0	0	0							0.95	0.3	0.48	0.576667	0.54	0.3	0.96	0.6	1.45	0.15	0.23
4328168	LOC4328168	mRNA	11.8	12.14	9.81	11.25	30.67	38.14	29.29	32.7	24.08	16.36	23.3	21.2467	1.53927	6.78736e-215	0.9194	2.83907e-63	-0.619871	3.38831e-49	9.05	8.92	14.81	10.9267	40.85	43.07	43.71	42.5433	6.26	5.76	4.93	5.65	1.96396	0	-0.951345	1.42851e-34	-2.9153	0	26.03	35.15	19.18	26.7867	49.29	20.6	57.99	42.6267	12.19	14.05	35.72
4326994	LOC4326994	mRNA	9.36	11.5	4.35	8.40333	10.78	16.09	13.36	13.41	8.61	7.29	7.37	7.75667	0.674034	9.6385e-40	-0.114383	0.0507438	-0.788417	1.73332e-51	1.45	2.98	5.59	3.34	14.63	17.33	19.63	17.1967	2.1	1.51	0.92	1.51	2.36826	0	-1.15237	8.0642e-25	-3.52063	0	16.31	18.01	10.64	14.9867	20.06	5.28	21.59	15.6433	1.38	2.67	14.82
4326243	LOC4326243	mRNA	7.99	10.22	10.25	9.48667	11.12	12.17	12.06	11.7833	9.65	11.12	11.7	10.8233	0.311548	8.79129e-10	0.187247	0.000309702	-0.124301	0.0117086	1.35	1.5	2.22	1.69	3.33	3.14	2.4	2.95667	1.99	1.86	1.2	1.68333	0.799306	1.22943e-12	-0.00388854	0.97584	-0.803195	7.37147e-13	10.05	12.23	6.95	9.74333	13.49	17.76	14.77	15.34	17.11	13.31	11.36
4334081	LOC4334081	mRNA	0	0	0	0	0.03	0.06	0.06	0.05	0	0	0	0	3.33677	0.0397361			-3.32407	0.0404972	0	0.03	0	0.01	0.1	0.26	0.15	0.17	0	0.03	0	0.01	4.09767	4.54003e-05	-0.0324577	0.987307	-4.13012	3.94564e-05	0	0	0	0	0	0.03	0	0.01	0	0	0
4345888	LOC4345888	mRNA	1.9	1.43	1.76	1.69667	2.52	3	3.43	2.98333	2.02	2.52	2.46	2.33333	0.815989	1.2348e-21	0.461121	3.78469e-07	-0.354868	7.08254e-06	0.6	0.38	0.72	0.566667	1.92	1.92	1.64	1.82667	0.53	0.54	0.42	0.496667	1.7108	8.84937e-40	-0.164722	0.354924	-1.87553	2.06073e-45	1.88	2.53	2.16	2.19	2.95	4.39	3.24	3.52667	5.66	6.17	2.81
9272347	LOC9272347	mRNA	5.82	5.94	4.95	5.57	7.09	9.47	10.35	8.97	5.17	3.88	3.84	4.29667	0.685211	4.8878e-14	-0.37488	0.000599543	-1.06009	1.15338e-27	5.1	3	3.92	4.00667	18.27	12.75	13.56	14.86	3.79	2.63	1.56	2.66	1.88325	6.99469e-100	-0.586393	1.43842e-05	-2.46964	5.96911e-141	7.81	8.46	6.95	7.74	9.13	15	12.87	12.3333	8.48	9.96	8.51
4352859	LOC4352859	mRNA	14.77	21.69	130.46	55.64	57.83	1.7	17.97	25.8333	2.39	80.26	31.8	38.15	-1.10706	3.46622e-132	-0.56962	1.87775e-43	0.537442	6.82634e-27	0	0	0	0	0.19	0.22	0	0.136667	0	0	0.06	0.02	3.81756	0.0104895			-2.85002	0.0230715	27.18	4.57	1.44	11.0633	0.11	4.27	0.94	1.77333	0.05	20.05	31.95
4342114	LOC4342114	mRNA	0	0.05	0	0.0166667	0	0	0	0	0	0.09	0	0.03			0.945585	0.56775			0	0	0	0	0.1	0.04	0	0.0466667	0.09	0.05	0.22	0.12			4.07356	0.00402731	1.37182	0.122558	0.99	0.09	4.61	1.89667	1.14	0.18	0.56	0.626667	8.26	1.32	0.13
4343202	LOC4343202	mRNA	1.61	1.34	3.67	2.20667	1.29	1.2	0.89	1.12667	1.7	1.6	1.51	1.60333	-0.974192	2.8872e-20	-0.464506	1.54346e-06	0.509686	8.89633e-06	0.17	0.12	0.43	0.24	0.63	0.75	0.46	0.613333	0.33	0.29	0.28	0.3	1.34943	5.71502e-10	0.324731	0.208332	-1.0247	5.51849e-07	1.09	0.85	2.06	1.33333	0.79	1.66	1.03	1.16	1.23	0.97	0.9
4343268	LOC4343268	mRNA	8.71	7.96	8.25	8.30667	10.53	15.55	14.56	13.5467	6.5	5.93	6.57	6.33333	0.703914	2.6285e-11	-0.392557	0.0021027	-1.09647	3.69395e-22	5.83	2.99	3.97	4.26333	40.61	24.86	24.79	30.0867	2.84	3.09	1.96	2.63	2.80614	3.22316e-159	-0.688805	0.000285233	-3.49495	2.9164e-196	9.15	9.54	7.68	8.79	10.55	5.89	11.17	9.20333	7.08	6.58	4.82
4346155	LOC4346155	mRNA	51.79	50.99	30.71	44.4967	53.64	29.43	35.07	39.38	12.98	32.87	29.81	25.22	-0.173018	1.06366e-12	-0.82487	3.54708e-202	-0.651853	3.8707e-119	1.09	0.48	0.88	0.816667	2.95	2.27	1.64	2.28667	0.76	0.57	0.32	0.55	1.47456	6.4311e-27	-0.564178	0.0036331	-2.03873	8.37368e-42	47.14	46.17	47.37	46.8933	12.67	28.56	44.81	28.68	11.91	14.53	42.78
4344803	LOC4344803	mRNA	53.02	44.5	43.57	47.03	49.8	67.99	57.35	58.38	43.36	31.17	31.63	35.3867	0.311248	1.96502e-11	-0.408691	7.33695e-15	-0.719939	3.62322e-47	33.43	26.47	31.52	30.4733	116.99	81.47	69.21	89.2233	34.36	23.55	19.62	25.8433	1.53394	2.05563e-229	-0.236672	0.000216923	-1.77061	2.71005e-284	33.71	45.17	44.35	41.0767	45.3	54.63	50.85	50.26	48.52	51.28	30.77
4327130	LOC4327130	mRNA	6.83	5.76	8.9	7.16333	13.79	19.32	15.59	16.2333	12.18	9.49	13.59	11.7533	1.17726	4.98777e-46	0.713163	1.66384e-15	-0.464095	2.30939e-10	6.2	4.3	4.53	5.01	11.42	11.79	10.08	11.0967	6.13	3.86	3.16	4.38333	1.14774	7.82397e-30	-0.192068	0.129414	-1.33981	5.59164e-38	7.12	7.13	8.74	7.66333	30.12	25.22	16.6	23.98	45.27	29.08	10.48
4329583	LOC4329583	mRNA	2.39	2.97	3.02	2.79333	2.62	2.99	3.06	2.89	2.84	2.97	3.24	3.01667	0.0455404	0.707794	0.107746	0.369852	0.0622061	0.602724	0.25	0.03	0.28	0.186667	0.68	0.48	0.36	0.506667	0	0.18	0.09	0.09	1.42524	0.0001523	-1.03246	0.0710109	-2.4577	3.97316e-08	3.66	6.51	4.76	4.97667	6.47	8.12	6.76	7.11667	15.89	10.25	4.75
4329630	LOC4329630	mRNA	13.77	10.36	12.28	12.1367	11.3	12.75	12.28	12.11	7.38	9.98	12.4	9.92	-0.00364652	0.950985	-0.293692	2.47896e-06	-0.290045	3.54405e-06	12.52	13	18.21	14.5767	26.7	15.09	11.89	17.8933	24.92	16.69	10.12	17.2433	0.26699	3.6633e-07	0.240459	4.36418e-06	-0.0265318	0.596193	6.47	8.45	10.34	8.42	11.36	11.91	8.88	10.7167	10.65	9.76	7.19
107276539	LOC107276539	mRNA	0.32	0.24	0.13	0.23	0.2	0.02	0.08	0.1	0.29	0.51	0.32	0.373333	-1.19539	0.00384719	0.709357	0.0169936	1.90475	2.03015e-07	0.04	0.21	0.02	0.09	0.84	0.33	0.04	0.403333	0.6	0.37	1.29	0.753333	2.10974	2.59369e-08	3.07905	3.59262e-22	0.969312	1.15649e-05	0.07	0.07	0.19	0.11	0	0	0.02	0.00666667	0.04	0	0.02
4332013	LOC4332013	mRNA	0.05	0.02	0	0.0233333	0.24	0.43	0.19	0.286667	0	0	0.02	0.00666667	3.59981	1.28646e-08	-1.57226	0.310493	-5.17207	5.31831e-10	0	0	0	0	0.83	0.19	0.28	0.433333	0.02	0	0	0.00666667	6.68263	1.83528e-13			-5.71509	7.10071e-14	0	0	0.02	0.00666667	0.47	0.41	0.21	0.363333	0.09	0.09	0.12
107277498	LOC107277498	mRNA	2	1.59	2.02	1.87	1.7	0.98	1.15	1.27667	1.07	1.05	0.86	0.993333	-0.548424	0.0152741	-0.916218	0.000142476	-0.367794	0.166067	1.98	1.2	2.71	1.96333	3.79	4.59	4.78	4.38667	1.27	2.35	0.4	1.34	1.1737	1.95409e-12	-0.547031	0.0141863	-1.72073	3.79604e-21	0.28	0.6	0.81	0.563333	0.28	0.44	0.51	0.41	0.33	0.39	0.39
9270435	LOC9270435	mRNA	1.09	1.95	2.9	1.98	7.39	8.62	5.63	7.21333	7.82	7.33	5.41	6.85333	1.86222	5.18393e-91	1.78705	6.51751e-82	-0.0751676	0.266741	1.17	0.42	0.43	0.673333	3.54	1.66	0.72	1.97333	0.51	0.23	0.6	0.446667	1.51875	7.95055e-19	-0.566794	0.0202864	-2.08555	1.37143e-28	1.8	3.4	1.62	2.27333	8.51	5.87	7.01	7.13	3.84	4.33	5
107275293	LOC107275293	mRNA	0.65	1.02	0.74	0.803333	2.24	1.76	1.11	1.70333	1.68	1.02	1.79	1.49667	1.084	5.4661e-09	0.900023	2.70235e-06	-0.183979	0.248338	0.8	1.16	0.48	0.813333	1.95	0.86	1.1	1.30333	0.86	0.61	1.16	0.876667	0.641558	0.00153021	0.106492	0.6291	-0.535067	0.00678045	0.12	0.32	0.72	0.386667	0.32	0.5	0.22	0.346667	0.85	0.68	0.51
9272003	LOC9272003	mRNA	1.55	1.18	1.02	1.25	2.08	0.91	1.47	1.48667	2.14	1.39	3.39	2.30667	0.251627	0.0174863	0.884866	1.06733e-20	0.633238	3.50471e-12	0.29	0.28	0.18	0.25	1.47	0.37	0.34	0.726667	0.32	0.22	0.25	0.263333	1.48151	2.69287e-14	0.0930732	0.704863	-1.38844	3.06931e-13	1.66	1.28	1.84	1.59333	1.27	1.18	1.21	1.22	0.74	0.64	1.86
4331644	LOC4331644	mRNA	1.13	0.8	1.16	1.03	8.23	11.61	7.76	9.2	2.18	1.61	1.96	1.91667	3.16132	8.26983e-302	0.900022	8.87006e-13	-2.2613	1.13758e-210	0.35	0.19	0.2	0.246667	4.69	2.45	2.01	3.05	0.31	0.15	0.37	0.276667	3.58713	1.64616e-106	0.148115	0.615331	-3.43901	2.85686e-104	2.63	4.44	1.46	2.84333	16.6	10.67	13.75	13.6733	8.13	7.42	4.72
4348563	LOC4348563	mRNA	3.71	3.15	3.13	3.33	4.8	5.55	4.44	4.93	2.58	2.16	2.59	2.44333	0.565869	8.08543e-09	-0.446818	0.000132388	-1.01269	1.57074e-21	2.22	1.69	2.09	2	3.14	3.02	2.33	2.83	2.13	2.74	1.66	2.17667	0.496616	0.000139591	0.125766	0.362143	-0.370849	0.00346102	1.73	2.09	2.4	2.07333	3.09	3.15	4.41	3.55	1.56	1.94	1.63
4351890	LOC4351890	mRNA	0.23	0.03	0.37	0.21	0	0	0.03	0.01	0.08	0.09	0.13	0.1	-4.66604	2.65023e-07	-1.13962	0.0205129	3.52643	0.00144434	0.13	0.03	0.03	0.0633333	0	0	0	0	0.05	0.05	0.03	0.0433333	-3.79715	0.0109096	-0.517885	0.536964	3.27927	0.0432654	1.62	1.62	3.35	2.19667	0.18	0.45	0.05	0.226667	1.47	1.42	1.32
4337650	LOC4337650	mRNA	208.87	184.42	190.85	194.713	281.89	267.94	280.81	276.88	241.87	279.26	268.09	263.073	0.507868	7.61178e-199	0.43192	8.62606e-141	-0.0759477	1.31128e-06	72.34	59.24	67.64	66.4067	241.15	142.55	127.27	170.323	82.17	61.19	48.97	64.11	1.33654	0	-0.0503796	0.117196	-1.38692	0	140.13	150.45	144.11	144.897	267.35	213.67	221.13	234.05	223.84	201.43	187.31
4333659	LOC4333659	mRNA	1.88	1.71	1.25	1.61333	3.33	5.05	4.55	4.31	1.25	0.88	1.16	1.09667	1.41857	3.67592e-18	-0.549895	0.0165995	-1.96846	7.71999e-28	0.8	0.41	0.68	0.63	8.21	4.99	5.01	6.07	0.41	0.15	0.46	0.34	3.25813	1.70012e-63	-0.880455	0.025388	-4.13858	5.40635e-76	1.68	2.61	2.35	2.21333	3.86	10.83	4.14	6.27667	5.59	8.85	1.58
4326024	LOC4326024	mRNA	5.63	6.68	5.08	5.79667	11.06	8.55	9.51	9.70667	6.31	9.92	9.66	8.63	0.745111	5.57261e-63	0.57074	1.33692e-35	-0.174371	1.57414e-05	0.53	0.03	0.44	0.333333	0.89	0.69	0.57	0.716667	0.49	0.37	0.11	0.323333	1.10142	5.89462e-10	-0.0383898	0.858335	-1.13981	1.52521e-10	2.46	1.97	1.87	2.1	7.34	4.33	3.17	4.94667	3.34	3.3	6.08
4334937	LOC4334937	mRNA	2.98	1.87	2.19	2.34667	2.1	1.74	0.87	1.57	1.69	1.64	1.58	1.63667	-0.576574	2.93203e-06	-0.521637	1.93662e-05	0.0549368	0.684676	1.49	0.44	0.48	0.803333	0.83	0.55	0.34	0.573333	2.2	1.1	1.4	1.56667	-0.50437	0.0177136	0.974085	2.49673e-09	1.47846	1.26505e-16	0.64	0.61	1.28	0.843333	0.27	0.25	0.17	0.23	0.47	0.25	0.27
4334103	LOC4334103	mRNA	13.51	14.65	8.69	12.2833	27.48	37.59	33.46	32.8433	26.53	14.53	22.43	21.1633	1.41917	0	0.789342	5.95417e-87	-0.629828	5.33034e-90	5.53	2.98	3.11	3.87333	21.94	15.8	15.46	17.7333	4.96	3.23	5.64	4.61	2.18779	0	0.258132	0.00106498	-1.92966	7.57548e-279	18.59	25.56	16.91	20.3533	46.91	16.4	35.17	32.8267	25.18	18.44	27.17
4331837	LOC4331837	mRNA	2.39	2.5	2.29	2.39333	4.36	5.38	4.79	4.84333	2.82	2.44	3.48	2.91333	1.01614	1.35915e-36	0.284687	0.00181136	-0.731456	1.51668e-21	0.89	0.79	1.05	0.91	3.15	3.3	2.69	3.04667	0.8	1.07	0.63	0.833333	1.74524	2.69354e-50	-0.121117	0.450511	-1.86635	1.37355e-55	2.84	3.06	2.4	2.76667	5.8	5.32	5.05	5.39	4.65	4.58	3.13
4330997	LOC4330997	mRNA	1.94	0.47	0.72	1.04333	0.72	0.55	0.84	0.703333	0.46	0.11	0.41	0.326667	-0.563734	0.106477	-1.65923	8.45586e-05	-1.09549	0.0188812	2.5	1.79	2.75	2.34667	5.46	3.61	3.23	4.1	1.82	0.44	1.19	1.15	0.788696	2.45377e-05	-1.02502	5.47811e-05	-1.81372	3.09692e-16	1.12	1.79	2.78	1.89667	0.85	0.81	0.82	0.826667	0.16	0.64	0.63
4340516	LOC4340516	mRNA	0	0	0.02	0.00666667	0.2	0.15	0	0.116667	0.12	0.2	0.07	0.13	3.8222	0.000290359	4.0127	8.37177e-05	0.190501	0.717937	2.07	2.61	3.63	2.77	4.82	4.21	3.14	4.05667	1.12	1.21	0.74	1.02333	0.537002	1.69164e-07	-1.44021	1.09843e-23	-1.97721	1.8863e-51	0	0.02	0	0.00666667	0.05	0	0.05	0.0333333	0	0.05	0
4336449	LOC4336449	mRNA	2.12	1.61	1.68	1.80333	1.71	2.29	1.68	1.89333	1.66	1.7	1.75	1.70333	0.0721749	0.5273	-0.0936737	0.425173	-0.165849	0.153862	0.63	0.29	0.34	0.42	1.51	1.88	0.99	1.46	0.6	0.46	0.26	0.44	1.84491	2.3018e-24	0.121584	0.615903	-1.72332	1.48288e-22	2.54	2.51	1.83	2.29333	3.77	3.83	4.27	3.95667	1.93	2.58	2.71
4339979	LOC4339979	mRNA	7.93	6.31	6.39	6.87667	21.58	25.15	26.12	24.2833	11.22	9.17	12.43	10.94	1.81999	6.37355e-169	0.670535	5.94036e-17	-1.14945	1.29128e-85	1.86	1.37	2.74	1.99	19.51	15.44	15.18	16.71	1.29	1.25	0.8	1.11333	3.06286	2.69089e-205	-0.832916	2.00363e-05	-3.89577	3.21468e-251	16.51	20.57	15.1	17.3933	24.47	21.51	34.41	26.7967	17.87	17.58	19.67
9269596	LOC9269596	mRNA	0.57	0.32	0.31	0.4	1.52	2.21	1.5	1.74333	0.67	0.36	0.35	0.46	2.12705	1.85474e-18	0.211008	0.532541	-1.91604	3.02781e-16	0.15	0.14	0.29	0.193333	2.27	1.41	2.05	1.91	0.47	0.11	0.07	0.216667	3.28633	6.12355e-30	0.137467	0.781343	-3.14886	3.35309e-29	1	1.46	0.57	1.01	1.75	0.86	2.09	1.56667	0.28	0.21	0.86
4334171	LOC4334171	mRNA	5.38	6.86	10.07	7.43667	5.19	3.44	2.86	3.83	4	8.41	3.42	5.27667	-0.956532	9.4575e-55	-0.507079	4.12796e-19	0.449453	2.20904e-11	0.21	0.09	0.15	0.15	1.03	0.85	0.75	0.876667	0.21	0.38	0.13	0.24	2.54626	2.73668e-26	0.675362	0.0403938	-1.87089	1.2303e-18	3.09	2.04	1.09	2.07333	2.01	11.87	2.3	5.39333	14.99	23.12	7.14
4340257	LOC4340257	mRNA	3.74	1.82	1.62	2.39333	7.28	7.51	3.5	6.09667	2.84	3.74	3.28	3.28667	1.35608	2.3022e-31	0.459161	0.000730209	-0.896916	8.439e-17	0.59	0.49	0.27	0.45	10.08	2.41	2.98	5.15667	1.09	1.35	1.83	1.42333	3.46963	5.50184e-75	1.67115	7.51364e-11	-1.79849	2.76011e-37	2.58	2.67	3.93	3.06	5.76	3.16	3.64	4.18667	2.99	1.42	2.04
4349947	LOC4349947	mRNA	2.32	2.02	1.54	1.96	4.65	3.52	2.48	3.55	4.06	4.05	4.77	4.29333	0.86284	4.33373e-08	1.13438	4.35623e-14	0.271537	0.0363235	0.15	0.52	0.34	0.336667	13.08	3.76	1.56	6.13333	2.91	2.14	1.75	2.26667	4.10573	1.89053e-78	2.7351	3.27436e-23	-1.37063	4.85797e-24	1.11	0.9	2.87	1.62667	3.5	1.38	1.86	2.24667	1.8	1.89	1.7
4339552	LOC4339552	mRNA	1.41	1.72	2.05	1.72667	1.64	2.24	2.48	2.12	1.66	1.59	1.5	1.58333	0.294493	0.0263773	-0.122523	0.389907	-0.417016	0.00212885	1.04	0.97	1.04	1.01667	3.64	3.37	3.62	3.54333	0.97	0.53	0.71	0.736667	1.80032	2.25298e-40	-0.464278	0.0195845	-2.2646	2.28292e-54	1.82	2	1.4	1.74	1.84	3.97	2.09	2.63333	3.23	2.75	1.46
4351628	LOC4351628	mRNA	4.79	3.02	4.18	3.99667	4.07	6.27	6.54	5.62667	6.06	11.81	3.64	7.17	0.492585	4.50415e-05	0.835303	2.06261e-13	0.342718	0.00106211	0	0	0	0	1.07	0.45	0.55	0.69	0.45	0.35	0.4	0.4	6.29561	8.919e-11	5.5525	4.07675e-07	-0.7431	0.0439408	5.44	2.1	6	4.51333	5.03	1.65	1.62	2.76667	2.29	0.92	3.35
112936085	LOC112936085	mRNA	0	0	0	0	0	0	0	0	0	0	0	0							0	0	0	0	0	0	0	0	0	0	0	0							0.81	0.49	1.33	0.876667	0.54	0.31	0.28	0.376667	0.4	0.72	0.56
4330589	LOC4330589	mRNA	38.6	34.03	30.76	34.4633	40.03	56.99	50.09	49.0367	80.26	48.52	56.32	61.7	0.508172	6.36341e-46	0.843356	2.90644e-138	0.335184	2.33326e-27	20.48	17.23	12.24	16.65	62.2	63.15	59.2	61.5167	12.08	19.94	14.85	15.6233	1.88511	0	-0.0905837	0.115373	-1.9757	0	53.7	38.16	78.87	56.91	134.46	33.86	58.21	75.51	29.84	43.6	67.13
4344602	LOC4344602	mRNA	4.62	3.59	4.36	4.19	6.22	8.03	5.65	6.63333	4.71	2.64	3.38	3.57667	0.662751	2.30942e-14	-0.225041	0.0262282	-0.887792	1.01017e-22	3.11	1.61	1.99	2.23667	10.39	8.59	8.05	9.01	1.77	1.01	0.8	1.19333	2.0102	1.99669e-97	-0.89844	1.21462e-08	-2.90864	5.12644e-150	4.03	5.9	2.53	4.15333	4.43	6.72	5.73	5.62667	4.17	4.14	4.25
4341056	LOC4341056	mRNA	4.3	3.84	3.41	3.85	6.31	8.47	7.14	7.30667	5.21	4.7	4.55	4.82	0.929243	4.32657e-18	0.330401	0.00543881	-0.598842	3.56106e-09	2.2	2.1	3.48	2.59333	7.98	6.12	5.05	6.38333	2.32	1.8	1.07	1.73	1.31471	2.05975e-26	-0.576345	0.000713481	-1.89106	4.70031e-44	5.6	5.35	4.62	5.19	8.45	8.99	8.06	8.5	7.1	7.43	4.46
4343985	LOC4343985	mRNA	0.68	0.84	0.67	0.73	0.24	1.1	1.41	0.916667	0.13	0.31	0.17	0.203333	0.314404	0.190675	-1.83974	1.33691e-07	-2.15415	7.82417e-11	0.46	0.2	0.11	0.256667	1.76	1.12	0.51	1.13	0.07	0.24	0.27	0.193333	2.10536	3.43509e-12	-0.404426	0.383356	-2.50979	7.37073e-15	0.43	0.52	0.45	0.466667	0.47	0.83	1.34	0.88	1.76	0.3	0.17
4343330	LOC4343330	mRNA	5.11	3.41	4.08	4.2	7.56	12.03	7.61	9.06667	6.13	3.85	3.95	4.64333	1.11022	3.7849e-41	0.147999	0.129409	-0.962222	9.31775e-33	2.56	1.83	2.45	2.28	15.12	11.58	11.62	12.7733	2.09	1.19	1.37	1.55	2.48042	5.76526e-167	-0.552715	0.000257069	-3.03314	5.57043e-208	6.52	11.39	4.78	7.56333	7.67	5.94	10.05	7.88667	3.06	3.32	7.38
4343908	LOC4343908	mRNA	30.84	26.46	23.52	26.94	24.03	20	23.62	22.55	20.74	25.31	21.78	22.61	-0.272773	7.00004e-11	-0.266233	1.84307e-10	0.00654058	0.881574	6.2	3.33	4.06	4.53	13.01	10.34	7.02	10.1233	7.47	4.3	1.65	4.47333	1.16774	3.5311e-46	-0.015221	0.878698	-1.18297	1.27312e-47	17.82	14.97	13.28	15.3567	9.23	17.88	13.12	13.41	10.16	11.14	15.59
4351095	LOC4351095	mRNA	12.51	8.2	8.31	9.67333	14.68	10.17	19.4	14.75	8.59	12.88	17.21	12.8933	0.650164	2.14604e-27	0.40583	8.57545e-11	-0.244334	1.28755e-05	13.1	7.24	15.28	11.8733	11.09	6.84	5.9	7.94333	10.4	10.6	7.54	9.51333	-0.635555	5.45184e-21	-0.3327	1.74596e-07	0.302854	2.11443e-05	44.48	60.52	81.68	62.2267	38.2	45.8	35	39.6667	20.52	45.14	61.48
4347501	LOC4347501	mRNA	3.77	2.02	3.11	2.96667	3.01	3.27	3.32	3.2	2.22	2.21	2.03	2.15333	0.109259	0.43352	-0.461619	0.00271422	-0.570878	0.00016377	1.91	1.08	1.39	1.46	3.36	3.05	1.9	2.77	2.32	2.56	0.78	1.88667	0.919055	1.78989e-07	0.3752	0.0507249	-0.543855	0.00091582	2.53	3.35	3.4	3.09333	4.7	4.16	5.87	4.91	3.25	2.45	1.81
4346875	LOC4346875	mRNA	0.04	0.02	1.56	0.54	0.07	0.09	0.02	0.06	0.11	0.65	0.37	0.376667	-3.19617	1.08129e-14	-0.5464	0.036423	2.64977	6.0198e-09	0.12	0.02	0.02	0.0533333	0.65	0.18	0.04	0.29	0.12	0.25	0.65	0.34	2.36615	3.68247e-06	2.64958	4.14822e-08	0.283425	0.377517	0.11	0.1	0.13	0.113333	0	6.67	0.02	2.23	0.81	0.43	0.03
4330141	LOC4330141	mRNA	3.43	2.21	1.05	2.23	1.02	0.49	1.93	1.14667	1.63	0.77	0.89	1.09667	-0.956775	1.11843e-06	-1.01625	3.03695e-07	-0.0594775	0.800055	0.56	0.04	0.28	0.293333	0.35	0	0	0.116667	0.04	0.45	0.04	0.176667	-1.43037	0.017275	-0.695423	0.185332	0.734947	0.275455	1.39	2.21	1.94	1.84667	0.53	1.12	1.23	0.96	1	0.39	1.08
4339020	LOC4339020	mRNA	32.25	32.77	55.19	40.07	19.72	14.79	14.28	16.2633	12.26	20.35	14.88	15.83	-1.30206	1.31764e-138	-1.34767	3.71621e-146	-0.0456158	0.487937	14.55	10.27	14.82	13.2133	23.92	13.86	12.43	16.7367	16.4	12.56	10.36	13.1067	0.320121	4.22413e-06	-0.00836588	0.908913	-0.328487	2.1346e-06	23.45	20.79	18.88	21.04	8.96	40.11	11.37	20.1467	20.61	20.21	18.2
4333092	LOC4333092	mRNA	9.6	6.65	7.88	8.04333	11.34	13.58	14.13	13.0167	10.67	6.43	5.99	7.69667	0.693657	2.50082e-09	-0.0603642	0.648818	-0.754022	1.56795e-10	8.19	2.9	2.68	4.59	39.24	18.88	20.25	26.1233	3.63	1.61	3.8	3.01333	2.4902	8.84843e-104	-0.595887	0.00225056	-3.08608	1.30588e-130	4.68	6.4	4.45	5.17667	3.56	8.45	5.11	5.70667	4.49	4	3.12
4325408	LOC4325408	mRNA	0.48	0.24	0.06	0.26	0.54	3.93	0.18	1.55	0.71	1.72	8.7	3.71	2.58119	1.11024e-12	3.84364	9.66353e-40	1.26245	1.38077e-11	48.27	24.52	4.09	25.6267	14.12	26.69	7.37	16.06	4.25	5.55	18.68	9.49333	-0.659278	4.13801e-24	-1.42172	7.78816e-83	-0.762444	3.33667e-20	0	0.11	0.28	0.13	0.59	0.76	1.24	0.863333	1.46	0.06	0.23
4333679	LOC4333679	mRNA	4.01	4.41	2.35	3.59	4.2	4.31	6.4	4.97	0.7	0.94	0.92	0.853333	0.469019	0.000436083	-2.07657	1.22389e-23	-2.54559	2.607e-40	0.34	0.11	0.28	0.243333	2.5	2.69	2.38	2.52333	0.27	0.16	0.27	0.233333	3.38658	6.36442e-27	-0.0324577	0.954258	-3.41904	2.06207e-27	2.11	2.48	1.44	2.01	5.25	2.58	6.98	4.93667	4.12	1.37	1.42
4333720	LOC4333720	mRNA	0.1	0.05	0.09	0.08	0.66	1.42	1.05	1.04333	0.09	0.1	0.13	0.106667	3.69404	6.77116e-61	0.368941	0.35525	-3.3251	5.6593e-56	0.04	0.1	0.03	0.0566667	1.96	2.12	2.82	2.3	0.03	0.05	0.06	0.0466667	5.2741	1.50096e-151	-0.29584	0.572459	-5.56994	2.91458e-154	0.08	0.03	0.19	0.1	0.97	0.12	1.45	0.846667	0.04	0.07	0.06
107276330	LOC107276330	mRNA	0.03	0.1	0.1	0.0766667	0.03	0.02	0.04	0.03	0.07	0.03	0.03	0.0433333	-1.35955	0.164714	-0.794656	0.370282	0.564896	0.615723	0	0.2	0	0.0666667	1.11	0.34	1.12	0.856667	0.34	0.31	0.48	0.376667	3.59517	9.47748e-16	2.42697	8.10967e-06	-1.16819	6.39614e-05	0	0.1	0.13	0.0766667	0.18	0.07	0.1	0.116667	0.23	0	0.04
4350190	LOC4350190	mRNA	58.01	56.64	61.17	58.6067	390	415.84	517.67	441.17	183.08	140.93	183.3	169.103	2.91062	0	1.52926	0	-1.38136	0	43.39	19.97	27.99	30.45	85.15	34.83	42.22	54.0667	34.04	25.99	10.8	23.61	0.802502	8.40192e-132	-0.361046	1.4223e-19	-1.16355	1.78982e-245	112.52	87.64	54.59	84.9167	556.75	342.73	384.16	427.88	146.82	145.57	160.63
4329131	LOC4329131	mRNA	5.41	3.79	4.37	4.52333	4.98	4.33	3.46	4.25667	3.26	4.89	3.47	3.87333	-0.0860181	0.465009	-0.229153	0.0575114	-0.143134	0.243674	4.85	3.25	2.9	3.66667	4.89	4.15	5.35	4.79667	4.13	3.4	2.11	3.21333	0.389171	0.00149712	-0.189086	0.15971	-0.578257	4.39239e-06	2.91	3.27	3.12	3.1	4.86	6.36	4.23	5.15	8.83	8.35	3.04
4345362	LOC4345362	mRNA	19.97	20.03	18.41	19.47	56.74	63.02	55.77	58.51	91.02	46.8	54.33	64.05	1.5863	0	1.72279	0	0.136494	5.86487e-07	35.21	25.01	38.83	33.0167	99.81	106.58	119.88	108.757	44	19.32	9.02	24.1133	1.72654	0	-0.452274	7.6283e-29	-2.17881	0	24.15	23.28	25.46	24.2967	96.3	42.9	39.67	59.6233	26.54	31.98	37.45
4330499	LOC4330499	mRNA	11.37	10.13	12.68	11.3933	10.65	12.56	11.47	11.56	10.73	11.68	10.29	10.9	0.0373399	0.366274	-0.0339901	0.416436	-0.07133	0.0869003	4.44	2.35	3.14	3.31	12.44	10	9.26	10.5667	3.4	2.45	2.01	2.62	1.67167	1.17447e-173	-0.329502	8.01543e-05	-2.00118	6.27236e-224	11.71	12.34	11.27	11.7733	18.39	27.06	17.06	20.8367	30.12	27.32	13.22
4333512	LOC4333512	mRNA	2.96	2.68	10.62	5.42	7.66	6.16	8.99	7.60333	4.98	11.05	6.15	7.39333	0.481892	3.5819e-07	0.434114	5.38597e-06	-0.0477776	0.587217	0.61	0.25	0.13	0.33	0.66	0.29	0.33	0.426667	0.76	0.88	0.37	0.67	0.344622	0.390675	1.02894	0.00364813	0.684321	0.0404796	1.95	2.39	1.46	1.93333	3.21	8.08	6.84	6.04333	6.05	3.25	1.49
4350189	LOC4350189	mRNA	3.6	2.68	4.16	3.48	9.51	13.01	9.23	10.5833	5.53	6.31	6.27	6.03667	1.60998	8.29239e-102	0.792573	5.36195e-20	-0.817404	1.39754e-35	0.7	0.42	0.72	0.613333	3.71	3.43	2	3.04667	1	0.52	0.58	0.7	2.3038	4.04322e-46	0.155169	0.504977	-2.14863	6.08883e-43	3.13	2.66	3.37	3.05333	15.6	14.27	11.43	13.7667	23.46	17.12	4.53
9272075	LOC9272075	mRNA	0.4	0.24	0.56	0.4	0.44	0.12	0.28	0.28	0.2	0.16	0.24	0.2	-0.49973	0.219781	-0.987301	0.0258292	-0.487571	0.31405	0	0	0	0	0	0	0	0	0	0	0	0							10.36	8.73	5.05	8.04667	3.84	18.79	9.09	10.5733	8.75	12.04	13.03
4331432	LOC4331432	mRNA	1.22	0.82	5.07	2.37	11.01	7.62	6.1	8.24333	4.07	6.53	6.43	5.67667	1.79606	3.96551e-59	1.25189	7.92023e-25	-0.544173	1.1325e-09	4.08	2.55	1.74	2.79	14.52	11.78	7.6	11.3	1.59	1.06	2.2	1.61667	2.00497	8.76188e-89	-0.78343	1.23099e-06	-2.7884	1.98943e-131	2.26	1.87	1.23	1.78667	10.05	6.94	8.34	8.44333	5.02	2.6	5.85
4342744	LOC4342744	mRNA	12.71	17.54	5.38	11.8767	20.43	31.22	35.07	28.9067	6.56	10.32	10.9	9.26	1.28282	4.72874e-151	-0.36117	2.93599e-08	-1.64399	5.15722e-217	1.48	0.51	4.14	2.04333	12.77	17.51	21.36	17.2133	0.78	0.84	0.26	0.626667	3.09537	9.74348e-272	-1.70586	1.7429e-17	-4.80123	0	13.2	16.37	6.35	11.9733	19.51	5.86	28.79	18.0533	0.85	1.22	11.75
4327091	LOC4327091	mRNA	2.1	1.33	1.9	1.77667	6.14	11.03	10.74	9.30333	2.56	2.56	3.49	2.87	2.3864	3.29072e-83	0.690771	3.02912e-05	-1.69563	8.36454e-54	0.89	0.31	0.28	0.493333	8.85	6.22	6.34	7.13667	0.68	0.18	0.45	0.436667	3.84941	1.01306e-95	-0.174477	0.636922	-4.02388	1.67076e-99	2.48	4.19	2.92	3.19667	8.49	5.95	12.1	8.84667	5.98	6.93	4.53
4331441	LOC4331441	mRNA	3.06	4.79	4.57	4.14	12.08	26.63	19.26	19.3233	11.78	8.92	10.37	10.3567	2.21838	0	1.32096	3.28624e-87	-0.897415	2.10414e-86	7.27	5.8	7.97	7.01333	24.21	25.24	23.53	24.3267	4.47	4.49	5	4.65333	1.79678	1.63017e-305	-0.588676	3.44772e-16	-2.38545	0	5.24	6.69	5.55	5.82667	22.56	5.31	19.67	15.8467	3.48	3.97	6.86
4334558	LOC4334558	mRNA	32.29	24.12	22.32	26.2433	38.21	42.7	49.89	43.6	37.76	34.04	33.71	35.17	0.732434	5.03193e-72	0.422917	8.74522e-23	-0.309517	3.85454e-16	9.52	11.88	10.24	10.5467	38.58	24.28	23.89	28.9167	13.01	10.58	11.59	11.7267	1.43235	3.37998e-135	0.149456	0.037268	-1.2829	8.16653e-116	25.35	28.38	28.31	27.3467	39.66	40.59	44.47	41.5733	36.33	45.5	34.06
4340910	LOC4340910	mRNA	2.54	0.97	2.26	1.92333	8.51	14.54	8.84	10.63	2.75	1.55	1.68	1.99333	2.46501	2.18295e-107	0.0527767	0.75626	-2.41223	2.48152e-104	1.29	0.33	0.55	0.723333	13.21	7.28	5.96	8.81667	1.03	0.66	0.45	0.713333	3.59517	2.59072e-121	-0.00444331	0.987531	-3.59961	8.68335e-123	3.07	6.14	3.3	4.17	13.88	8.55	18.12	13.5167	4.99	3.71	4.07
4343297	LOC4343297	mRNA	6.6	10.01	35.09	17.2333	598.09	805.59	542.37	648.683	963.03	465.32	568.13	665.493	5.22768	0	5.26926	0	0.0415733	0.00012268	13.92	3.27	9.91	9.03333	231.34	98.04	82.61	137.33	11.65	4.18	0.5	5.44333	3.90004	0	-0.722216	9.29556e-12	-4.62226	0	61.06	72.82	32.78	55.5533	876.58	317.04	468.61	554.077	290.91	333.01	310.51
9268371	LOC9268371	mRNA	0.9	0.1	0.29	0.43	0.22	0.13	0.29	0.213333	0.29	0.26	0.13	0.226667	-0.985156	0.0102294	-0.916911	0.0155456	0.068245	0.879642	0.14	0	0.13	0.09	0.43	0.29	0.13	0.283333	0.07	0	0.03	0.0333333	1.65406	0.00229803	-1.4475	0.116336	-3.10155	7.68329e-06	0	0.09	0.43	0.173333	0.03	0.28	0.06	0.123333	0.6	0.19	0.06
4336738	LOC4336738	mRNA	7.87	5.86	9.75	7.82667	6.77	9.39	5.68	7.28	9.28	8.17	7.82	8.42333	-0.103105	0.107448	0.105414	0.0878214	0.208519	0.000938669	5.7	4.15	3.13	4.32667	9.89	8.16	7.63	8.56	6.4	4.37	3.6	4.79	0.97696	3.81604e-41	0.152653	0.0667627	-0.824306	1.2004e-31	7.02	9.3	7.51	7.94333	10.41	14.96	9.96	11.7767	11.61	11.88	8.53
4344652	LOC4344652	mRNA	5.26	3.07	5.64	4.65667	28.86	45.06	28.97	34.2967	10.19	5.05	7.53	7.59	2.88046	0	0.709476	7.10947e-14	-2.17098	0	2.27	2.47	1.88	2.20667	34.84	18.51	17.89	23.7467	1.87	1.32	1.39	1.52667	3.39799	0	-0.533519	0.00194631	-3.93151	0	10.69	17.16	10.29	12.7133	75.54	42.1	58.72	58.7867	18.43	20.95	14.64
9268564	LOC9268564	mRNA	0.02	0	0.04	0.02	0.08	0.1	0	0.06	0.02	0.04	0.02	0.0266667	1.59981	0.0738729	0.427737	0.696391	-1.17207	0.159384	0.12	0	0	0.04	0	0.04	0.04	0.0266667	0	0	0.04	0.0133333	-0.57476	0.532942	-1.61742	0.140075	-1.04266	0.390061	0.24	0.11	0.56	0.303333	0.04	0.09	0.09	0.0733333	0.09	0.02	0.19
4332638	LOC4332638	mRNA	15.34	15.47	13.59	14.8	28.97	42.35	28.75	33.3567	20.87	16.48	18.88	18.7433	1.17161	5.82533e-151	0.34154	3.86287e-11	-0.830072	8.86188e-86	9.63	5.85	5.88	7.12	28.45	21.51	18.9	22.9533	5.94	5.26	4.08	5.09333	1.68006	2.0521e-171	-0.477869	3.74596e-08	-2.15793	1.67551e-241	11.17	13.08	11.51	11.92	21.48	16.11	16.94	18.1767	12.1	12.32	11.9
4341249	LOC4341249	mRNA	25.69	21.19	0.84	15.9067	7.67	133.56	106.86	82.6967	71.7	14.11	21.44	35.75	2.37771	0	1.18393	2.15704e-149	-1.19378	0	0.71	0.21	0.63	0.516667	79.19	3.27	12.86	31.7733	35.16	4.09	9.96	16.4033	5.86165	0	4.99308	0	-0.868571	8.98508e-74	33.82	36.56	12.79	27.7233	363.26	25.56	107.49	165.437	6.93	49.06	101.48
9272163	LOC9272163	mRNA	7.41	6.16	8.16	7.24333	13.21	14.68	12.06	13.3167	9.18	7.79	9.87	8.94667	0.876791	2.52358e-30	0.302455	0.000350241	-0.574336	3.21697e-15	4.85	2.75	3.4	3.66667	11.33	8.7	8.1	9.37667	3.45	2.43	2.79	2.89	1.34782	1.61223e-40	-0.338971	0.0117086	-1.6868	2.38573e-56	7.11	8.87	6.16	7.38	15.2	14	12.71	13.97	21.79	17.22	7.3
4338385	LOC4338385	mRNA	5.55	3.03	9.9	6.16	4.05	1.78	2.58	2.80333	1.21	5.57	3.25	3.34333	-1.13605	2.27382e-21	-0.893775	6.67301e-15	0.242274	0.0836414	0.82	0.39	0.21	0.473333	1.74	0.88	0.69	1.10333	0.74	0.35	0.17	0.42	1.20003	4.33162e-05	-0.174477	0.636922	-1.3745	4.87861e-06	2.12	1.39	2.79	2.1	0.86	11.28	1.19	4.44333	14.14	12.56	3.02
4323836	LOC4323836	mRNA	44.93	43.6	42.44	43.6567	51.07	54.52	42.07	49.22	37.62	29.4	26.23	31.0833	0.172071	0.00015697	-0.499059	1.63045e-22	-0.67113	1.76429e-41	11.27	12.82	16.02	13.37	76.2	55.58	59.69	63.8233	13.25	9.04	7.19	9.82667	2.25813	0	-0.464773	5.67983e-07	-2.7229	0	54.34	72.62	41.56	56.1733	52.63	74.55	68.64	65.2733	61.7	62.39	41.38
4347202	LOC4347202	mRNA	2.93	2.46	4.76	3.38333	3.4	3.2	2.99	3.19667	2.18	3.3	2.28	2.58667	-0.0854974	0.297479	-0.402338	3.44053e-06	-0.316841	0.000326889	1.11	1.22	1.41	1.24667	2.97	2.35	2.17	2.49667	1.29	1.03	0.71	1.01	0.994226	3.12153e-18	-0.304417	0.0319872	-1.29864	1.99617e-27	2.83	3.47	3.7	3.33333	2.86	11.9	3.62	6.12667	6.44	5.97	3.15
4343807	LOC4343807	mRNA	14.07	10.3	6.13	10.1667	10.36	17.13	12.19	13.2267	9.43	6.57	8.34	8.11333	0.381813	8.57994e-10	-0.318408	5.83201e-06	-0.700221	2.36251e-26	3.99	2.85	5.7	4.18	9.65	6.07	6.28	7.33333	4.77	3.83	1.45	3.35	0.791004	7.50513e-18	-0.315584	0.00429298	-1.10659	1.98034e-30	9	12.6	13.98	11.86	16.02	6.72	18.08	13.6067	3.73	5.3	8.77
4329586	LOC4329586	mRNA	15.21	20.56	10.26	15.3433	54.35	70.39	58.39	61.0433	25.89	25.18	27.36	26.1433	1.99134	0	0.792925	1.51174e-118	-1.19841	0	1.07	2.61	8.81	4.16333	41.71	55.18	61.71	52.8667	2.08	1.93	0.81	1.60667	3.67681	0	-1.36373	1.32705e-44	-5.04054	0	28.18	38.98	22.52	29.8933	80.2	44.06	82.11	68.79	17.01	23.54	42.75
4334619	LOC4334619	mRNA	17.32	15.46	27.05	19.9433	13.2	16	12.47	13.89	14.86	16.38	14.34	15.1933	-0.524042	1.51749e-17	-0.396538	4.1681e-11	0.127504	0.0533133	12.22	10.96	8.21	10.4633	20.03	10.43	10.25	13.57	12.25	14.29	10.18	12.24	0.347561	2.84135e-06	0.226374	0.00262684	-0.121187	0.0877329	10.18	10.15	14.94	11.7567	13.25	25.2	11.08	16.51	29.56	25.3	10.27
4339246	LOC4339246	mRNA	0.53	0.76	0.62	0.636667	2.24	3.93	1.99	2.72	0.97	0.69	0.64	0.766667	2.09855	1.80791e-55	0.279983	0.126534	-1.81856	5.17634e-46	0.46	0.31	0.42	0.396667	3.41	2.38	3.15	2.98	0.38	0.05	0.34	0.256667	2.90573	8.19074e-84	-0.628067	0.0220441	-3.5338	1.84042e-100	1.75	3.37	1.21	2.11	3.29	1.96	4.34	3.19667	0.93	0.61	1.82
4337016	LOC4337016	mRNA	0.4	0.28	0.49	0.39	0.54	0.18	0.84	0.52	0.31	1.76	2.6	1.55667	0.423111	0.0282109	1.99474	4.68256e-42	1.57163	1.4631e-30	0.16	0.11	0.07	0.113333	2.13	0.27	0.34	0.913333	0.35	0.27	0.35	0.323333	2.94883	6.9236e-36	1.53695	2.72437e-07	-1.41188	3.85506e-15	0.27	0.23	0.69	0.396667	0.48	0.51	0.26	0.416667	0.45	0.11	0.38
4325462	LOC4325462	mRNA	83.43	107.4	50.92	80.5833	151.17	193.88	162.54	169.197	83.21	70.28	81.85	78.4467	1.07044	0	-0.0375606	0.182104	-1.108	0	5.26	3.87	16.83	8.65333	146.5	123.69	138.67	136.287	1.88	1.55	0.46	1.29667	3.97738	0	-2.7342	1.12449e-86	-6.71159	0	238.29	296.21	123.29	219.263	230.51	86.56	315.05	210.707	18.96	31.16	216.67
4327418	LOC4327418	mRNA	24.6	25.18	31.83	27.2033	33.01	29.97	31.13	31.37	21.64	26.37	28.97	25.66	0.207851	6.38003e-15	-0.0862345	0.00210535	-0.294085	2.14936e-27	2.04	1.15	2.18	1.79	9.38	11.1	10.09	10.19	1.9	1.69	0.65	1.41333	2.5412	8.7491e-282	-0.328484	0.00449727	-2.86968	0	32.52	29.67	14.39	25.5267	16.17	55.97	29.71	33.95	46.39	49.13	22.83
4324370	LOC4324370	mRNA	7.14	5.86	7.48	6.82667	21.33	27.86	22.01	23.7333	11.13	9.4	10.68	10.4033	1.79637	0	0.607415	1.25567e-35	-1.18895	8.63956e-242	2.04	0.91	1.45	1.46667	18.71	11.73	12.24	14.2267	1.14	1.13	0.65	0.973333	3.2674	0	-0.581078	8.96914e-06	-3.84848	0	11.01	18.12	6.63	11.92	27.33	28.35	32.82	29.5	28.67	26.57	19.17
9270332	LOC9270332	mRNA	0.06	0.03	0.11	0.0666667	0	0	0.03	0.01	0.06	0	0	0.02	-2.79251	0.0259944	-1.79466	0.0888537	0.997856	0.560826	0	0.06	0	0.02	0.03	0	0	0.01	0	0	0.03	0.01	-0.989797	0.563994	-1.03246	0.547306	-0.0426606	0.983317	0	0	0.03	0.01	0.08	0.05	0.03	0.0533333	0.18	0.16	0.03
4339138	LOC4339138	mRNA	0.08	0.34	0.11	0.176667	0.23	0.27	0.19	0.23	0.6	0.66	0.3	0.52	0.377414	0.461108	1.5629	0.000177203	1.18548	0.00245815	0	0	0	0	1.44	0.23	0.15	0.606667	0.08	0.3	0.11	0.163333	6.46963	6.5347e-12	4.66798	0.000258922	-1.80165	1.56942e-05	0.55	0.25	0.72	0.506667	0.82	0.37	0.15	0.446667	0.7	0.18	0.4
4332966	LOC4332966	mRNA	4.78	5.18	5.74	5.23333	9.98	14.13	12.67	12.26	6.49	6.75	7.15	6.79667	1.22332	4.743e-78	0.373766	8.06635e-07	-0.849556	1.76058e-43	1.9	1.29	2.89	2.02667	11.39	13.14	14.26	12.93	1.23	1.67	0.5	1.13333	2.68524	1.43857e-228	-0.839813	3.36625e-08	-3.52505	3.8791e-297	2.97	2.77	2.6	2.78	6.55	4.23	4.21	4.99667	4.9	4.3	3.14
9267437	LOC9267437	mRNA	3.59	3.23	1.66	2.82667	3.91	3.47	4.89	4.09	3.15	3.03	2.9	3.02667	0.533405	0.000274078	0.0998684	0.527266	-0.433536	0.00267878	0.06	0.05	0.22	0.11	0.36	0.05	0.32	0.243333	0.22	0.05	0.11	0.126667	1.13007	0.0978215	0.196044	0.805606	-0.934025	0.154547	3.94	5.3	3.67	4.30333	3.13	2.29	6.87	4.09667	1.37	1.41	4.12
4352688	LOC4352688	mRNA	3.32	2	3	2.77333	4.92	5.85	3.78	4.85	4.73	3.83	3.37	3.97667	0.808753	1.65506e-08	0.5207	0.000543128	-0.288053	0.0281315	3.65	2.07	3.25	2.99	18.39	9.61	10.52	12.84	4.01	2.51	4.73	3.75	2.08274	2.39985e-76	0.332115	0.0282815	-1.75062	1.40993e-61	0.32	0.1	0.21	0.21	0.43	0.69	0.27	0.463333	0.27	0.58	0.37
4342701	LOC4342701	mRNA	3.6	3.69	5	4.09667	7.47	8.68	7.69	7.94667	6	5.41	6.18	5.86333	0.95501	6.52762e-23	0.51732	7.41303e-07	-0.437691	8.2522e-07	2.85	2.4	2.72	2.65667	8.57	5.31	5.1	6.32667	3.05	2.53	2.71	2.76333	1.23363	4.09642e-26	0.0583957	0.680922	-1.17523	1.45286e-24	1.96	3.18	3.48	2.87333	6.92	5.3	5.21	5.81	4.42	4.53	2.83
4338808	LOC4338808	mRNA	0.94	1.1	1.99	1.34333	1.59	2.13	1.57	1.76333	0.75	2.11	1.11	1.32333	0.389988	0.00878695	-0.0316949	0.843031	-0.421683	0.00493182	0.03	0.07	0.15	0.0833333	1	1.18	1.38	1.18667	0.17	0.02	0.05	0.08	3.81756	2.48063e-30	-0.0324577	0.959877	-3.85002	7.98324e-31	0.67	0.45	0.96	0.693333	1.78	7.51	2.21	3.83333	6.3	5.72	0.72
4348741	LOC4348741	mRNA	11.61	3.95	10.93	8.83	5.11	7.62	10.33	7.68667	3.44	9.32	5.23	5.99667	-0.202623	0.00233999	-0.567349	1.22042e-15	-0.364726	7.26541e-07	6.23	4.8	4.24	5.09	97.81	45.13	20.25	54.3967	11.03	11.01	16.21	12.75	3.37336	0	1.32785	4.11768e-85	-2.04552	0	7.25	6.03	17.24	10.1733	5.02	3.83	4.36	4.40333	6.18	2.04	3.71
4334353	LOC4334353	mRNA	4.18	2.61	3.99	3.59333	5.32	8.51	5.13	6.32	4.11	3.1	2.85	3.35333	0.81321	8.34522e-24	-0.0990491	0.295342	-0.912259	1.78932e-28	2.67	1.33	1.58	1.86	8.09	6.19	5.74	6.67333	1.45	1.06	1.01	1.17333	1.83971	5.41339e-82	-0.653946	8.24876e-06	-2.49366	1.55427e-120	4.73	7.09	3.43	5.08333	7.56	6.86	7.59	7.33667	2.15	3.07	5.19
4332935	LOC4332935	mRNA	1	0.46	0.63	0.696667	3.07	4.77	2.83	3.55667	0.42	0.37	0.46	0.416667	2.35814	4.91295e-62	-0.740598	0.00227105	-3.09874	6.84623e-82	0.58	0.14	0.14	0.286667	10.95	2.88	3.9	5.91	0.3	0.05	0.3	0.216667	4.34082	5.53702e-161	-0.395028	0.275281	-4.73585	6.62818e-169	1.15	3.64	0.82	1.87	2.83	2.82	6.76	4.13667	1.47	1.19	2.32
4349358	LOC4349358	mRNA	4.43	3.91	6.49	4.94333	2.89	3.59	4.33	3.60333	2.99	3.15	3.26	3.13333	-0.42354	0.00418333	-0.629782	3.94596e-05	-0.206242	0.212151	1.45	1.34	1.25	1.34667	8.75	5.61	7.83	7.39667	1.8	1.44	0.68	1.30667	2.36753	2.25482e-40	-0.140272	0.607154	-2.5078	1.68046e-43	5.9	7.14	4.67	5.90333	3.22	11.03	4.3	6.18333	10.18	11.16	4.72
9272448	LOC9272448	mRNA	5.22	4.69	6.09	5.33333	9.03	9.68	7.27	8.66	10.05	9.49	9.5	9.68	0.699083	5.69653e-34	0.858594	3.71465e-53	0.159511	0.00132696	1.14	1.15	1.09	1.12667	2.52	2.5	1.64	2.22	0.9	1.22	0.94	1.02	0.966919	1.58848e-15	-0.143205	0.326563	-1.11012	2.78835e-19	6.52	6.1	6.85	6.49	13.3	15.4	11.28	13.3267	12.16	13.93	10.42
4328224	LOC4328224	mRNA	0.21	0.35	0.19	0.25	0.26	0.57	0.64	0.49	0	0.22	0.26	0.16	0.96904	0.00152511	-0.665373	0.100943	-1.63441	1.99771e-06	0.07	0	0.05	0.04	0.16	0.12	0.05	0.11	0.02	0	0.07	0.03	1.38871	0.0532794	-0.354386	0.713372	-1.7431	0.0217711	0.25	0.16	0.13	0.18	0.05	0.16	0.25	0.153333	0.94	0.34	0.05
4341790	LOC4341790	mRNA	10.37	8.44	22.62	13.81	18.36	14.71	13.31	15.46	11.61	19.58	15.38	15.5233	0.160217	0.0333687	0.159941	0.0336178	-0.000276777	0.996992	4.34	1.26	2.66	2.75333	12.13	6.79	4.25	7.72333	3.27	2.35	2.04	2.55333	1.46667	1.39971e-26	-0.0990554	0.579922	-1.56573	2.04507e-29	3.74	3.61	5.45	4.26667	5.69	32.01	4.54	14.08	32.85	32.02	8.64
4333513	LOC4333513	mRNA	5.47	5.46	3.71	4.88	12.45	14.64	15.46	14.1833	6.6	3.77	5.61	5.32667	1.53951	8.53003e-86	0.130678	0.191617	-1.40883	4.35823e-75	0.08	0.26	1.22	0.52	18.97	12.59	13.67	15.0767	0.93	0.37	0.44	0.58	4.84618	8.21917e-271	0.164579	0.59302	-4.6816	1.27525e-270	11.01	14.1	9.83	11.6467	16.24	14.56	21.72	17.5067	9.8	11.84	10.75
4335581	LOC4335581	mRNA	3.86	1.47	3.06	2.79667	1.96	3.21	1.86	2.34333	7.93	4.98	4.85	5.92	-0.255023	0.019894	1.08471	7.85951e-36	1.33973	4.22545e-49	0.09	0	0	0.03	0.42	0.04	0.02	0.16	0	0	0	0	2.33213	0.000629642			-5.36459	2.92584e-06	1.81	2.2	3.88	2.63	1.07	0.8	0.17	0.68	0.84	0.99	1.51
4339160	LOC4339160	mRNA	1.81	1.61	1.85	1.75667	2.29	3.28	2.03	2.53333	1.87	1.33	1.4	1.53333	0.525874	6.85355e-08	-0.194054	0.0787537	-0.719929	1.03478e-12	0.62	0.58	0.88	0.693333	2.88	2.78	3.06	2.90667	0.47	0.64	0.46	0.523333	2.0658	1.32583e-65	-0.406853	0.0270141	-2.47265	4.45142e-82	3.24	5.6	1.65	3.49667	3.39	5.1	3.76	4.08333	3.49	4.11	5.2
4347658	LOC4347658	mRNA	5.44	4.1	6.68	5.40667	1.44	1.17	2.01	1.54	2.15	6.15	3.84	4.04667	-1.81346	5.06308e-43	-0.429245	3.49513e-05	1.38421	2.43324e-22	0.19	0.36	0.79	0.446667	1.1	1.44	1.23	1.25667	0.51	0.44	0.18	0.376667	1.49849	1.17551e-08	-0.248186	0.481992	-1.74668	1.51122e-10	13.5	13.47	9.1	12.0233	2.37	30.89	4.14	12.4667	20.34	30.51	16.71
9272383	LOC9272383	mRNA	153.5	60.14	32.76	82.1333	3.72	1.58	3.49	2.93	4.16	8.74	1.82	4.90667	-4.80232	0	-4.07102	0	0.731298	1.72888e-10	165.81	158.35	241.96	188.707	42.22	35.01	28.04	35.09	282.1	220.94	49.04	184.027	-2.43783	0	-0.0378884	0.02114	2.39994	0	1.67	0.31	3.99	1.99	0.49	0.31	0.46	0.42	0.59	0.35	0.42
4344913	LOC4344913	mRNA	4.22	3.82	5.22	4.42	6.43	5.53	5.57	5.84333	6.9	7.43	7.13	7.15333	0.401867	6.83896e-10	0.690981	6.57147e-29	0.289115	5.96636e-07	0.92	0.36	0.72	0.666667	3.06	3.39	3.2	3.21667	1.21	0.95	0.55	0.903333	2.2841	2.62532e-76	0.447974	0.00787634	-1.83613	1.09447e-58	2.81	2.81	3.16	2.92667	7.52	12.52	5.47	8.50333	11.74	14.42	5.65
4324058	LOC4324058	mRNA	19.06	18.15	18.49	18.5667	8.39	5.91	3.06	5.78667	16.43	20.55	11.61	16.1967	-1.67876	0	-0.201125	2.97894e-09	1.47764	1.03989e-231	9.19	2.85	7.8	6.61333	3.62	2.65	1.61	2.62667	13.9	10.64	9.84	11.46	-1.34343	1.66544e-80	0.803916	5.06731e-62	2.14734	4.67677e-270	1.88	1.99	2.83	2.23333	2.96	1.79	2.55	2.43333	0.72	0.81	2.86
4343262	LOC4343262	mRNA	13.4	18.83	4.75	12.3267	96.56	141.24	115.91	117.903	12.99	8.65	12.47	11.37	3.25831	0	-0.112653	0.143531	-3.37096	0	6.77	18.28	38.1	21.05	461.89	594.64	698.38	584.97	8.35	8.87	2.49	6.57	4.80408	0	-1.68555	1.27651e-103	-6.48964	0	23.34	35.63	31.97	30.3133	128.82	32.08	174.62	111.84	1.39	3.12	14.14
4349878	LOC4349878	mRNA	53.79	55.98	63.52	57.7633	92.66	130.83	87.55	103.68	56.05	39.48	45.97	47.1667	0.649894	2.18526e-178	-0.399774	2.43786e-48	-1.04967	0	15.34	13.53	21.39	16.7533	130.46	80.4	94.44	101.767	13.23	10.15	9.8	11.06	2.56771	0	-0.574358	5.67307e-24	-3.14207	0	91.61	126.62	53.18	90.47	106.1	115.11	127.79	116.333	97.28	77.69	77.57
4339443	LOC4339443	mRNA	12.53	15.46	8.08	12.0233	28.88	46.79	42.54	39.4033	16.54	17.01	19.54	17.6967	1.71164	0	0.557449	2.61845e-26	-1.15419	4.76557e-191	2.11	2.94	8.82	4.62333	32	36.69	42.46	37.05	2.2	1.61	0.47	1.42667	3.01059	0	-1.70061	3.17512e-41	-4.71121	0	17.79	22.82	15.89	18.8333	45.02	13.1	48.35	35.49	3.32	8.76	22.57
4341478	LOC4341478	mRNA	93.8	48.65	58.49	66.98	12.18	10.07	10.95	11.0667	17.07	14.25	14.2	15.1733	-2.59589	0	-2.14058	0	0.45531	3.18949e-12	2.72	2.01	6.18	3.63667	5.23	7.85	6.69	6.59	5.41	4.87	1.75	4.01	0.872575	5.24385e-16	0.142315	0.240573	-0.73026	2.69759e-12	12.32	14.17	24.97	17.1533	5.09	7.61	5.39	6.03	6.18	9.37	6.8
4325906	LOC4325906	mRNA	16.56	19.97	13.22	16.5833	30	44.14	28.54	34.2267	23.76	16.4	14.97	18.3767	1.03591	1.96305e-137	0.160872	0.000864851	-0.875034	1.01591e-103	14.64	13.14	21.36	16.38	115.39	139.58	151.77	135.58	14.53	10.98	8.27	11.26	3.04695	0	-0.543199	1.27471e-22	-3.59015	0	14.83	19.01	18.92	17.5867	34.6	17.89	35.31	29.2667	11.08	14.38	15.56
4352256	LOC4352256	mRNA	2.92	2.1	2.31	2.44333	8.41	13.03	10.53	10.6567	4.84	2.57	2.47	3.29333	2.1249	2.27587e-82	0.436507	0.00319181	-1.68839	9.91076e-61	0.71	0.36	0.74	0.603333	5.11	3.75	2.38	3.74667	0.64	0.68	0.63	0.65	2.61962	2.04263e-36	0.108405	0.73384	-2.51121	3.34281e-35	2.5	3.18	2.77	2.81667	15.16	6.03	11.41	10.8667	10.44	7.02	2.63
4348595	LOC4348595	mRNA	5.42	9.05	6.9	7.12333	61.44	70.97	81	71.1367	75.04	97.88	87.46	86.7933	3.31755	0	3.60243	0	0.284873	2.89397e-26	8.73	6.03	3.95	6.23667	183.66	14.25	26.78	74.8967	63.16	14.27	52.7	43.3767	3.50335	0	2.801	0	-0.70235	5.34469e-105	0.6	0.16	0.27	0.343333	83.56	10.2	10.73	34.83	99.38	7.03	31.22
4324610	LOC4324610	mRNA	0.63	0.96	0.62	0.736667	0.48	0.49	1.12	0.696667	0.62	0.3	1.06	0.66	-0.0824536	0.787535	-0.153311	0.620467	-0.0708571	0.821949	2.08	4.49	1.05	2.54	10.43	17.86	13.78	14.0233	2.63	3.78	7.29	4.56667	2.4654	2.82504e-117	0.836076	3.01787e-09	-1.62932	5.3199e-70	1.04	0.78	0.55	0.79	1.05	0.42	0.67	0.713333	1.04	0.05	0.56
4336730	LOC4336730	mRNA	0.47	0.57	1.57	0.87	4.53	1.77	3.46	3.25333	1.11	1.96	3.48	2.18333	1.90156	9.44024e-37	1.32255	1.59137e-15	-0.579002	1.30954e-06	1.18	0.82	1.81	1.27	3.18	2.18	2.93	2.76333	1.19	0.94	0.47	0.866667	1.1133	1.64783e-14	-0.554684	0.00390669	-1.66798	8.16866e-26	0.94	0.42	0	0.453333	3.69	12.8	2.13	6.20667	7.5	9.82	6.04
4326014	LOC4326014	mRNA	53.42	68.19	16.73	46.1133	1.95	3.61	1.9	2.48667	3.21	2.62	1.57	2.46667	-4.20967	0	-4.22323	0	-0.0135567	0.897728	9.12	7.85	5.27	7.41333	19.32	15.84	22.72	19.2933	7.37	6.42	13.15	8.98	1.37951	1.79999e-176	0.280554	1.61256e-06	-1.09896	1.98626e-125	36.23	75.65	39.88	50.5867	39.28	23.56	36.47	33.1033	39.78	31.18	20.1
4349002	LOC4349002	mRNA	5.01	3.61	6.23	4.95	4.17	5.54	5.92	5.21	3.35	6.14	4.04	4.51	0.0721767	0.538744	-0.141472	0.245431	-0.213648	0.0764585	2.76	1.37	1.36	1.83	6.76	2.76	2.22	3.91333	1.58	1.68	2.33	1.86333	1.06414	1.4046e-10	0.0346565	0.860217	-1.02949	3.39913e-10	2.46	2.17	3.88	2.83667	3.5	7.8	3.13	4.81	5.32	4.63	1.82
112938976	LOC112938976	mRNA	0.22	0.06	0.1	0.126667	0.06	0.14	0.34	0.18	0.05	0	0.14	0.0633333	0.482517	0.197679	-1.02027	0.035717	-1.50279	0.000795181	0.73	0.43	0.1	0.42	0.69	0.52	0.27	0.493333	0.11	0.14	0.72	0.323333	0.204362	0.351347	-0.379377	0.115183	-0.583739	0.0121792	3.93	7.33	10.35	7.20333	5.96	5.64	3.25	4.95	10.23	6.34	7.99
4349758	LOC4349758	mRNA	4.27	4.03	5.12	4.47333	4.68	4.01	3.89	4.19333	3.49	5.19	5.31	4.66333	-0.087555	0.152273	0.0606909	0.308434	0.148246	0.0145217	1.53	0.77	1.08	1.12667	3.36	2.15	2.08	2.53	1.81	1.69	0.65	1.38333	1.14445	1.96557e-30	0.303724	0.00805151	-0.840723	4.32194e-19	4.25	3.94	4.18	4.12333	4.82	8.53	5.09	6.14667	6.14	6.34	4.22
4330987	LOC4330987	mRNA	0	0	0	0	0	0	0	0	0	0	0	0							0	0	0	0	0	0	0	0	0	0	0	0							0	0	0.1	0.0333333	0.28	0.16	0.16	0.2	0.22	0.25	0.03
4342996	LOC4342996	mRNA	23.54	24.14	21	22.8933	54.24	82.47	60.88	65.8633	32.14	23.8	31.95	29.2967	1.52336	0	0.357091	5.67156e-16	-1.16627	1.82179e-258	30.88	15.16	17.6	21.2133	87.7	85.51	79.89	84.3667	18.57	13.39	10.71	14.2233	1.9967	0	-0.570004	1.22376e-25	-2.56671	0	25.52	33.54	20.19	26.4167	47.2	36.47	61.63	48.4333	24.55	30.51	26.51
4332271	LOC4332271	mRNA	0.93	1.47	1.63	1.34333	5.48	5.82	6.6	5.96667	1.55	2.77	2.41	2.24333	2.14783	2.10886e-97	0.731228	2.39856e-08	-1.4166	3.56666e-55	0.23	0.67	0.69	0.53	4.28	3.79	4.38	4.15	0.17	0.37	0.3	0.28	2.9644	5.06366e-94	-0.91698	0.00106874	-3.88138	3.9277e-118	1.68	2.12	2.02	1.94	10.8	14.48	8	11.0933	19.08	20.35	2.41
9270699	LOC9270699	mRNA	8.86	6.31	5.1	6.75667	8.39	0.6	5.4	4.79667	1.29	4.19	8.13	4.53667	-0.488358	4.84787e-05	-0.576476	2.30117e-06	-0.0881176	0.508017	6.99	8.86	4.48	6.77667	30.27	5.43	8	14.5667	10.8	10.32	14.86	11.9933	1.03589	1.50258e-28	0.819852	1.69641e-17	-0.216037	0.00737076	8.68	1.25	2.65	4.19333	0.82	0.46	0.35	0.543333	1.68	0.12	1.16
9269996	LOC9269996	mRNA	3.43	3.24	8.16	4.94333	7.96	4.91	5.03	5.96667	5.07	18.21	8.58	10.62	0.260928	0.000277493	1.07641	6.64067e-67	0.815479	1.72191e-42	0.83	0.22	1.19	0.746667	0.76	1.55	1.17	1.16	1.01	0.63	0.18	0.606667	0.658491	0.000230767	-0.357858	0.0908967	-1.01635	7.75586e-08	6.51	5.14	4.33	5.32667	11.23	19.37	7.32	12.64	28.4	39.43	11.56
9270858	LOC9270858	mRNA	1.52	1.26	1.62	1.46667	0.93	1.16	1.16	1.08333	1.75	1.43	1.05	1.41	-0.444588	0.0161116	-0.0597093	0.729643	0.384879	0.0396663	0.33	0.47	0.32	0.373333	2.16	0.99	0.71	1.28667	0.82	0.25	0.5	0.523333	1.75128	6.58193e-12	0.482115	0.126415	-1.26917	5.31159e-08	1	1.07	2.03	1.36667	1.04	4.49	1.07	2.2	3.09	3.33	0.82
112938273	LOC112938273	mRNA	5.62	6.52	2.53	4.89	9.69	10.23	9.69	9.87	5.64	7.71	10.16	7.83667	1.01427	2.09488e-35	0.679246	4.16542e-15	-0.335026	4.14659e-06	0.76	1.08	0.88	0.906667	1.33	1.65	1.46	1.48	0.91	0.25	0.3	0.486667	0.706884	0.000489875	-0.909923	0.000634733	-1.61681	7.41581e-12	4.76	8.02	5.12	5.96667	9.99	5.52	9.7	8.40333	5.72	5.12	6.87
4327689	LOC4327689	mRNA	3.38	2.89	3.62	3.29667	4.05	3.72	3.81	3.86	2.76	2.9	2.44	2.7	0.226997	0.0203399	-0.292365	0.00629614	-0.519362	4.78392e-07	0.52	0.69	0.76	0.656667	2.41	2.16	1.77	2.11333	1.22	0.62	0.54	0.793333	1.67317	4.38887e-22	0.267103	0.223281	-1.40607	1.20673e-17	3.46	3.72	2.97	3.38333	2.61	3.21	3.64	3.15333	1.97	2.45	3.25
4337830	LOC4337830	mRNA	13.24	9.75	12.37	11.7867	7.61	8.43	8.67	8.23667	7.6	9.26	7.57	8.14333	-0.517468	4.24179e-13	-0.536711	6.63603e-14	-0.0192432	0.806425	5.71	3.48	3.15	4.11333	8.65	6.16	4.6	6.47	5.05	4.99	3.7	4.58	0.638234	2.35824e-10	0.159641	0.141685	-0.478593	9.0038e-07	5.72	5.44	7.97	6.37667	4.16	17.82	5.17	9.05	15.88	14.04	5.79
4337776	LOC4337776	mRNA	4.15	3.14	3.95	3.74667	6.8	8.91	6.25	7.32	3.38	3.46	2.89	3.24333	0.965488	3.26587e-47	-0.210772	0.0101543	-1.17626	3.52732e-64	1.9	1.03	1.07	1.33333	9.8	6.96	6.74	7.83333	1.13	0.9	1.19	1.07333	2.54604	9.03599e-189	-0.309419	0.0287067	-2.85546	1.96619e-215	7.03	9.07	5.48	7.19333	7.61	13.28	9.67	10.1867	6.27	7.3	8.38
4341963	LOC4341963	mRNA	5.37	6.04	3.81	5.07333	17.14	30.48	30.26	25.96	16.78	8.85	16.55	14.06	2.35319	3.09497e-195	1.47434	6.38727e-58	-0.878856	1.20785e-46	1.68	0.93	2.08	1.56333	10.33	4.97	4.53	6.61	1.93	1.3	1.7	1.64333	2.0546	2.58799e-41	0.0779663	0.714804	-1.97663	8.44676e-40	7.94	17.64	17.21	14.2633	28.21	4.46	38.37	23.68	2.32	2.21	8.19
4330425	LOC4330425	mRNA	50.23	47.27	50.94	49.48	67.31	97.44	74.69	79.8133	51.68	42.14	42.89	45.57	0.68847	2.04865e-80	-0.118891	0.00434037	-0.807361	4.70981e-105	17.6	17.06	26.6	20.42	110.51	70.76	81.04	87.4367	19.39	12.64	9.9	13.9767	2.0834	0	-0.54765	8.51778e-15	-2.63105	0	73.86	93.68	45.93	71.1567	87.66	89.86	95.56	91.0267	100.97	68.57	56.23
4351703	LOC4351703	mRNA	5.35	2.64	3.83	3.94	1.11	4.08	3.92	3.03667	1.38	3.1	1.09	1.85667	-0.378206	0.0014054	-1.09374	3.30873e-16	-0.715537	6.10847e-07	0.96	0.28	0.94	0.726667	4.72	12.34	13.54	10.2	0.32	0.63	0.35	0.433333	3.85653	7.97952e-179	-0.729895	0.0140616	-4.58642	2.10428e-198	1.53	0.87	0.33	0.91	0.03	5.98	0.41	2.14	5.42	2.25	2.93
4344865	LOC4344865	mRNA	0.67	0.66	0.58	0.636667	0.5	0.43	0.51	0.48	0.36	0.48	0.75	0.53	-0.405265	0.0718439	-0.271754	0.216538	0.133511	0.572413	0.04	0.26	0.15	0.15	0.34	0.63	0.36	0.443333	0.18	0.16	0.14	0.16	1.55077	3.22456e-06	0.0930732	0.8269	-1.4577	7.71267e-06	0.44	0.43	0.46	0.443333	0.28	1.5	0.28	0.686667	1.17	1.3	0.67
4343370	LOC4343370	mRNA	5.48	2.79	3.84	4.03667	20.92	43.56	24.56	29.68	6.26	4.2	5.31	5.25667	2.87706	0	0.383015	5.44179e-06	-2.49405	0	1.27	0.57	0.54	0.793333	12.94	9.16	7.29	9.79667	0.79	0.47	0.78	0.68	3.62218	1.76969e-234	-0.206106	0.334317	-3.82828	1.54064e-246	8.24	15.84	3.43	9.17	39.37	22.16	42.64	34.7233	28.51	15.07	12.45
4329957	LOC4329957	mRNA	1.05	0.73	0.75	0.843333	3.4	5.19	2.85	3.81333	1.52	0.92	0.92	1.12	2.17545	4.00146e-74	0.411969	0.0110238	-1.76348	2.18252e-56	0.27	0.33	0.59	0.396667	5.15	2.41	2.6	3.38667	0.56	0.48	0.35	0.463333	3.05529	2.88445e-90	0.219081	0.373312	-2.83621	5.40924e-85	1.48	2.33	1.31	1.70667	4.89	6.21	5.25	5.45	3.71	4.13	2.68
4337658	LOC4337658	mRNA	0.01	0.01	0.01	0.01	0.2	0.17	0.12	0.163333	0	0.01	0	0.00333333	3.95344	3.1075e-11	-1.57226	0.310493	-5.52571	1.74816e-12	0	0	0.01	0.00333333	0.05	0.04	0.06	0.05	0	0	0	0	3.81756	0.000295355			-4.85002	0.000110272	0	0.03	0.01	0.0133333	0.19	0.17	0.29	0.216667	0.02	0.03	0.01
4329403	LOC4329403	mRNA	0	0.02	0	0.00666667	0	0	0	0	0	0	0	0							0	0	0	0	0	0	0	0	0	0	0	0							5.06	6.68	5.17	5.63667	8.91	4.41	10.65	7.99	2.6	3.16	5.91
4340739	LOC4340739	mRNA	25.14	21.39	28.59	25.04	26.84	28.56	29.19	28.1967	18.39	22.57	20.84	20.6	0.170242	0.00740711	-0.285043	3.39544e-05	-0.455285	1.03474e-11	8.23	5.35	8.81	7.46333	23.81	18.42	19.96	20.73	8.53	7.32	3.96	6.60333	1.46963	2.47987e-54	-0.173056	0.165994	-1.64269	2.58859e-64	25.99	22.44	33.28	27.2367	18.93	65.82	26.09	36.9467	60.67	69.18	25.38
4346658	LOC4346658	mRNA	8.36	7.73	24.41	13.5	5.53	2.63	4.84	4.33333	2.49	19.13	5.51	9.04333	-1.64257	3.17866e-146	-0.59911	2.11644e-29	1.04346	5.34437e-49	0.09	0	0.21	0.1	0.61	0.54	0.45	0.533333	0.27	0.09	0.05	0.136667	2.39723	1.48709e-10	0.437028	0.402147	-1.9602	1.32331e-08	5.44	4	3.11	4.18333	0.69	24.49	2.33	9.17	11.99	15.1	7.04
4350607	LOC4350607	mRNA	6.63	5.86	10.02	7.50333	5.15	3.53	4.15	4.27667	4.01	5.59	4.26	4.62	-0.811389	3.78772e-21	-0.705158	6.37384e-17	0.106232	0.275197	2.16	2.12	1.63	1.97	4.94	4.99	3.78	4.57	2.32	1.67	1.15	1.71333	1.20853	9.26284e-24	-0.201434	0.186284	-1.40997	4.8869e-30	4.13	4.02	5.76	4.63667	2.6	9.76	3.25	5.20333	8.5	7.64	3.13
4340522	LOC4340522	mRNA	4.69	2.54	10.76	5.99667	5.02	2.5	4.02	3.84667	3.66	5.39	6.18	5.07667	-0.643955	1.48834e-09	-0.247209	0.012884	0.396746	0.000369873	0.79	0.59	0.9	0.76	1.91	1.65	0.87	1.47667	0.8	0.63	0.2	0.543333	0.944315	4.65846e-05	-0.482261	0.101788	-1.42658	1.26467e-08	7.64	6.21	11.54	8.46333	7.32	32.19	6.55	15.3533	41.48	46.04	5.87
4342437	LOC4342437	mRNA	1.8	2.11	1.93	1.94667	5.77	9.9	7.26	7.64333	0.9	0.86	2.15	1.30333	1.97193	3.26078e-60	-0.546718	0.00334574	-2.51865	2.80433e-80	1.96	2.36	3.23	2.51667	11.54	10.38	9.95	10.6233	3.68	1.24	1.17	2.03	2.07	1.11508e-84	-0.31166	0.0502826	-2.38166	2.21114e-101	1.61	1.89	2.06	1.85333	6.76	7.95	9.59	8.1	4.6	3.35	1.11
4344843	LOC4344843	mRNA	1.37	0.66	1.81	1.28	0.86	4.61	1.12	2.19667	0.96	5.64	0.76	2.45333	0.776689	0.000152441	0.919185	4.31502e-06	0.142496	0.416235	1.39	1.58	1.21	1.39333	4.46	1.57	0.71	2.24667	2.42	2.81	3.36	2.86333	0.629498	0.00212442	1.03785	4.32349e-08	0.408347	0.0164314	0.94	1.31	2.07	1.44	2.21	0.15	0.45	0.936667	3.77	0.55	0.69
4334008	LOC4334008	mRNA	8.24	5.43	6.88	6.85	10.55	13.99	11.5	12.0133	7.75	6.93	6.45	7.04333	0.810335	6.57649e-16	0.0400066	0.727005	-0.770329	1.2033e-14	6.23	3.62	3.06	4.30333	16.59	10.35	10.71	12.55	5.12	3.11	2.7	3.64333	1.53046	2.83104e-41	-0.235991	0.123769	-1.76645	8.08059e-51	7.58	7.17	6.93	7.22667	12.83	12.54	13.93	13.1	8.55	11.24	5.84
4333568	LOC4333568	mRNA	0.48	0.16	0.24	0.293333	3.08	4.06	3.24	3.46	0.29	0.22	0.27	0.26	3.56664	4.36478e-77	-0.173714	0.635814	-3.74035	2.04829e-79	0	0	0.08	0.0266667	1.2	0.5	0.45	0.716667	0	0	0.03	0.01	4.67317	5.5672e-19	-1.61742	0.296789	-6.29059	8.71215e-20	0.39	1.61	0.18	0.726667	4.07	2.1	5.26	3.81	0.81	0.73	1.35
4327315	LOC4327315	mRNA	2.33	1.83	1.85	2.00333	14.63	13.98	11.61	13.4067	8.54	12.48	12.04	11.02	2.74546	8.86963e-268	2.45805	5.09927e-195	-0.287417	2.25431e-08	0.97	1.31	1.55	1.27667	9.77	3.84	2.9	5.50333	1.75	1.78	2.12	1.88333	2.05837	6.64782e-75	0.55843	0.000113666	-1.49994	1.87311e-49	2.92	2.29	1.35	2.18667	30.5	8.55	9.86	16.3033	8.25	8.23	7.34
4329142	LOC4329142	mRNA	0.79	0.44	0.53	0.586667	0.42	0.82	0.57	0.603333	0.82	0.58	1.37	0.923333	0.0347431	0.884717	0.662953	0.00202856	0.62821	0.00334217	0.64	0.54	0.43	0.536667	2.02	2.05	0.78	1.61667	0.57	0.94	1.28	0.93	1.57245	6.3428e-16	0.787721	0.000370141	-0.784724	3.32214e-06	0.57	0.45	0.88	0.633333	0.49	0.95	0.46	0.633333	1.27	0.6	0.33
4345420	LOC4345420	mRNA	3.09	2.48	2.15	2.57333	3.05	3.5	3.81	3.45333	2.84	2.6	2.5	2.64667	0.407446	0.00263196	0.0311626	0.8293	-0.376283	0.00532667	1.99	0.69	1.29	1.32333	4.63	4.25	3.95	4.27667	1.22	0.74	0.65	0.87	1.71366	4.29546e-28	-0.555792	0.0153835	-2.26945	2.55563e-40	4.1	4.9	4.76	4.58667	3.32	4.91	5.3	4.51	3.01	3.39	4.02
4340256	LOC4340256	mRNA	0.62	0.52	0.51	0.55	0.7	0.73	0.95	0.793333	0.3	0.3	0.48	0.36	0.520579	0.00143338	-0.611333	0.00208422	-1.13191	4.94154e-10	0	0.17	0.16	0.11	0.62	0.48	0.51	0.536667	0.21	0.06	0.1	0.123333	2.28521	9.8544e-17	0.181667	0.644048	-2.10354	2.09423e-15	0.79	0.62	0.78	0.73	0.93	1.1	0.83	0.953333	0.5	0.66	0.64
9268515	LOC9268515	mRNA	0.21	0.07	0.16	0.146667	0.36	0.26	0.14	0.253333	0.26	0.22	0.21	0.23	0.799407	0.00942847	0.638064	0.0438253	-0.161343	0.559262	0.32	0.31	0.67	0.433333	0.69	0.29	0.31	0.43	0.29	0.19	0.36	0.28	-0.0388017	0.85469	-0.622707	0.00745022	-0.583905	0.0128423	0	0	0	0	0	0	0	0	0	0	0
4336469	LOC4336469	mRNA	0.67	0.89	0.34	0.633333	1.26	1.63	1.08	1.32333	0.44	0.61	0.37	0.473333	1.06392	4.2344e-10	-0.417709	0.057772	-1.48163	6.9188e-16	0.23	0.08	0.23	0.18	0.82	1.2	1.06	1.02667	0.23	0.19	0.18	0.2	2.5378	9.12709e-24	0.177526	0.637971	-2.36027	3.18291e-22	1.2	0.93	0.77	0.966667	1.36	1.24	1.52	1.37333	0.71	0.43	0.59
4330606	LOC4330606	mRNA	2.62	1.79	0.86	1.75667	1.65	1.11	0.71	1.15667	1.31	1.18	0.93	1.14	-0.597384	0.000305337	-0.62318	0.000175968	-0.0257956	0.888939	1.86	1.41	2.73	2	2.28	1.48	0.9	1.55333	4.46	1.87	1.35	2.56	-0.388663	0.010536	0.356204	0.00721082	0.744868	1.57455e-07	0.52	0.22	0.37	0.37	0.33	0.3	0.33	0.32	0.27	0.11	0.14
4328675	LOC4328675	mRNA	2.65	2.48	3.12	2.75	2.6	3.36	2.49	2.81667	2.59	1.84	1.44	1.95667	0.0356021	0.771095	-0.488495	0.000265549	-0.524097	8.61402e-05	1.17	0.87	1.18	1.07333	3.86	4.25	4.08	4.06333	0.82	0.76	0.63	0.736667	1.92447	5.80137e-41	-0.543073	0.0129665	-2.46755	9.29497e-56	2.7	2.9	4.02	3.20667	2.77	4.74	4.2	3.90333	2.73	3.64	2.43
107275931	LOC107275931	mRNA	0.02	0	0.02	0.0133333	0.13	0.18	0.13	0.146667	0	0.05	0.04	0.03	3.33677	3.90612e-05	1.0127	0.403849	-2.32407	0.000657556	0.02	0	0.02	0.0133333	0.17	0.11	0.02	0.1	0.09	0.02	0	0.0366667	2.71064	0.00269942	1.28947	0.261047	-1.42117	0.0479375	0.02	0.11	0.04	0.0566667	0.31	0.19	0.35	0.283333	0.06	0.06	0.06
4342103	LOC4342103	mRNA	0.25	0.22	0.28	0.25	0.23	0.17	0.2	0.2	0.2	0.2	0.14	0.18	-0.335099	0.0779893	-0.47051	0.0155985	-0.135411	0.512474	0.18	0.23	0.27	0.226667	0.44	0.37	0.32	0.376667	0.25	0.32	0.19	0.253333	0.739555	1.1251e-05	0.15702	0.39579	-0.582535	0.000350424	0.08	0.13	0.05	0.0866667	0.05	0.14	0.1	0.0966667	0.27	0.08	0.15
4324339	LOC4324339	mRNA	7.75	8.73	8.63	8.37	13.71	8.98	11.45	11.38	4.57	8.25	6.72	6.51333	0.425177	2.23814e-06	-0.373579	0.000293924	-0.798757	9.43269e-17	0.89	1.41	1.24	1.18	10.36	10.69	8.93	9.99333	1.88	0.41	0.56	0.95	3.07382	4.63882e-89	-0.319339	0.244752	-3.39316	4.57035e-98	8.85	7.89	2.56	6.43333	6.46	22.28	11.42	13.3867	9.89	12.79	12.38
4329550	LOC4329550	mRNA	8.41	12.77	8.28	9.82	14.42	3.15	10.26	9.27667	6.66	10.31	12.14	9.70333	-0.0800617	0.243984	-0.0209465	0.758026	0.0591153	0.392407	2.26	5.05	14.97	7.42667	3.48	5.34	5.46	4.76	6.94	5.2	1.86	4.66667	-0.627709	1.16986e-12	-0.673744	2.4216e-14	-0.0460353	0.640825	10.1	3.24	6.67	6.67	3.06	11.8	2.02	5.62667	11.44	9.53	13.65
4347727	LOC4347727	mRNA	1.28	1.01	0.88	1.05667	0.86	2.31	1.71	1.62667	0.47	0.68	0.16	0.436667	0.618915	0.000756442	-1.2736	5.88077e-07	-1.89252	1.70015e-16	0	0.13	0.13	0.0866667	2.19	1.96	1.34	1.83	0.16	0	0.1	0.0866667	4.37653	3.06436e-38	-0.0324577	0.964109	-4.40898	8.68773e-39	0.62	0.79	0.48	0.63	0.95	0.56	0.72	0.743333	2.58	0.65	0.44
4346579	LOC4346579	mRNA	75.74	59.62	54.46	63.2733	3.48	6.98	1.82	4.09333	21.54	17.14	5.59	14.7567	-3.94951	0	-2.09985	0	1.84966	2.74227e-73	4.9	2.16	0.84	2.63333	10.42	1.97	3.66	5.35	5.83	5.39	13.47	8.23	0.97678	9.2524e-11	1.65522	1.58165e-35	0.678439	1.65136e-09	23.23	31.06	49.37	34.5533	6.28	2.94	4.01	4.41	3.81	1.76	6.08
4332544	LOC4332544	mRNA	8.02	5.46	5.37	6.28333	5.96	7.64	3.08	5.56	11.57	9.44	9.88	10.2967	-0.176061	0.115722	0.713452	1.01251e-13	0.889512	2.87981e-19	16.73	8.18	4.64	9.85	23.86	13.28	5.01	14.05	15.22	8.75	10.53	11.5	0.480138	3.52562e-09	0.230577	0.00621935	-0.249561	0.00131557	3.33	3.57	5.77	4.22333	2.75	1.82	2.42	2.33	3.55	1.77	2.45
4332440	LOC4332440	mRNA	5.66	5.01	6.85	5.84	10.53	8.01	9.1	9.21333	4.42	10.26	8.89	7.85667	0.65712	5.60576e-39	0.419767	1.1546e-15	-0.237353	4.15138e-07	0.54	0.66	0.9	0.7	3	2.56	2.22	2.59333	0.7	0.93	0.42	0.683333	1.88381	6.89224e-56	-0.0324577	0.844501	-1.91627	8.97619e-58	5.03	4.91	4.07	4.67	11.9	24.9	7.62	14.8067	20.14	18.37	7.44
4347460	LOC4347460	mRNA	0.14	0.19	0.2	0.176667	0.8	0.44	0.4	0.546667	0.42	0.24	0.21	0.29	1.62426	5.00277e-11	0.704577	0.0150438	-0.919682	2.73587e-05	0	0.07	0.14	0.07	0.29	0.34	0.28	0.303333	0.15	0.1	0.07	0.106667	2.10331	9.56297e-09	0.584214	0.217165	-1.5191	3.98651e-06	0.71	1.18	0.6	0.83	1.77	1.43	0.88	1.36	0.94	1.29	1.15
107276840	LOC107276840	mRNA	3.69	3.91	6.77	4.79	9.48	8.85	8.12	8.81667	6.89	4.48	6.4	5.92333	0.877657	1.46295e-20	0.30677	0.00323802	-0.570886	1.98384e-10	0.26	0.21	0.65	0.373333	1.67	1.42	1.74	1.61	0.72	0.42	0.21	0.45	2.09951	4.09523e-14	0.253383	0.504553	-1.84613	2.87661e-12	7.29	7.37	8.77	7.81	15.72	9.39	16.05	13.72	6.28	8.12	9.12
4339461	LOC4339461	mRNA	7.91	5.14	10.94	7.99667	10.59	8.75	17.49	12.2767	16.66	15.64	15.67	15.99	0.638746	1.55668e-17	1.04732	6.7752e-51	0.408574	6.9319e-11	2.68	2.89	3.28	2.95	11.47	5.36	4.59	7.14	2.49	3.99	1.71	2.73	1.23357	1.40356e-27	-0.109326	0.44136	-1.34289	1.42807e-31	5.26	5.99	9.75	7	2.89	3.13	2.25	2.75667	13.14	11.49	9.62
9269217	LOC9269217	mRNA	0	0	0	0	0.44	0.42	0.26	0.373333	0.03	0.03	0.03	0.03	6.44111	1.06054e-11			-3.84345	2.17265e-10	0	0	0	0	0.35	0.18	0.05	0.193333	0.03	0	0	0.01	5.40252	1.87393e-06			-4.43498	3.26334e-06	0.05	0.05	0	0.0333333	0.16	0.38	0.39	0.31	0.18	0.03	0
4342011	LOC4342011	mRNA	2.52	2.25	2.06	2.27667	3.87	4.07	3.55	3.83	3.05	4.28	3.41	3.58	0.786563	8.90328e-23	0.706062	3.33821e-18	-0.0805002	0.2569	0.83	0.85	1.25	0.976667	4.92	3.75	3.08	3.91667	1.63	1.02	0.57	1.07333	1.74232	9.18449e-56	0.127212	0.381752	-1.61511	8.17061e-51	1.9	1.84	2.29	2.01	4.21	3.61	2.5	3.44	3.28	2.48	2.59
4345848	LOC4345848	mRNA	0.27	0.78	0.24	0.43	1.43	2.72	2.12	2.09	0.74	0.66	0.68	0.693333	2.2793	1.93096e-24	0.693139	0.0183805	-1.58616	1.36682e-15	0.65	0.06	0.35	0.353333	0.52	0.78	0.74	0.68	0.3	0.17	0.14	0.203333	0.966389	0.00222991	-0.784124	0.0649603	-1.75051	1.15831e-06	0.38	0.38	0.39	0.383333	2.8	1.79	2.84	2.47667	0.6	0.97	0.66
4326812	LOC4326812	mRNA	0.44	0.49	0.32	0.416667	0.41	0.91	0.44	0.586667	0.3	0.32	0.23	0.283333	0.50684	0.00269612	-0.537615	0.00789142	-1.04446	1.90304e-08	0.13	0.12	0.19	0.146667	0.28	0.34	0.5	0.373333	0.13	0.2	0.18	0.17	1.31186	1.26984e-07	0.12624	0.676634	-1.18562	9.19481e-07	0.16	0.22	0.25	0.21	0.24	0.36	0.33	0.31	0.15	0.25	0.35
4329297	LOC4329297	mRNA	7.71	8.41	8.99	8.37	12.91	8.41	8.28	9.86667	12.14	14.6	11.35	12.6967	0.237954	6.64952e-05	0.597044	1.67236e-26	0.35909	2.73247e-11	7.27	11.58	11.95	10.2667	11.08	13.14	10.67	11.63	10.23	11.24	8.16	9.87667	0.178184	0.00126428	-0.0603757	0.29098	-0.23856	1.74095e-05	5.03	6.77	7.59	6.46333	11.86	7.84	8.92	9.54	5.57	5.22	7.97
4325059	LOC4325059	mRNA	1.27	0.66	0.76	0.896667	5	7.18	7.48	6.55333	1.97	2.35	2.98	2.43333	2.86273	4.17599e-159	1.45101	1.40225e-26	-1.41172	7.54323e-65	0.12	0.26	0.4	0.26	2.19	1.56	1.06	1.60333	0.17	0.1	0.1	0.123333	2.66549	2.40088e-36	-1.01309	0.0108206	-3.67859	1.15552e-48	0.57	1.4	0.46	0.81	5.1	4.94	4.92	4.98667	4.71	4.9	2.42
4335817	LOC4335817	mRNA	0.06	0.06	0.08	0.0666667	0.23	0.03	0.12	0.126667	0.03	0.24	1.49	0.586667	0.936733	0.142841	3.14042	6.04432e-13	2.20369	3.08378e-09	0.28	0.08	0.09	0.15	4.03	1.27	0.64	1.98	1.15	0.61	0.86	0.873333	3.67007	3.74131e-42	2.55071	4.28406e-15	-1.11936	8.43628e-11	0.03	0	0.13	0.0533333	0.03	0.48	0.03	0.18	0.03	0.14	0.03
4331102	LOC4331102	mRNA	15.38	12.74	32.09	20.07	12.67	7.62	7.98	9.42333	6.35	14.41	8.5	9.75333	-1.09197	6.48578e-49	-1.05262	3.26839e-46	0.039355	0.659596	9.8	5.11	3.51	6.14	15.74	8.35	5.15	9.74667	10.09	5.95	5	7.01333	0.637479	3.39561e-10	0.196894	0.0702437	-0.440586	6.29519e-06	7.65	7.08	12.53	9.08667	4.5	32.2	5.24	13.98	30.15	24.19	7.86
4336326	LOC4336326	mRNA	0	0	0	0	0	0	0	0	0	0	0	0							0	0	0	0	0	0	0	0	0.07	0	0	0.0233333							0	0	0	0	0	0	0	0	0	0	0
4351287	LOC4351287	mRNA	1.35	1.52	1.3	1.39	1.05	0.65	0.55	0.75	0.5	0.6	0.68	0.593333	-0.887281	1.44719e-12	-1.22791	2.48454e-20	-0.340633	0.0283734	0.09	0	0.06	0.05	0.12	0.05	0.08	0.0833333	0.04	0.02	0	0.02	0.740644	0.146677	-1.25718	0.0791487	-1.99782	0.00154289	0.04	0.04	0.03	0.0366667	0.14	0.18	0.25	0.19	0	0.05	0.03
4336669	LOC4336669	mRNA	4.91	4.1	5.68	4.89667	5.75	5.13	6.91	5.93	4.34	5.93	4.73	5	0.264694	0.00215161	0.0211115	0.814437	-0.243583	0.00468644	2.34	1.87	1.93	2.04667	5.22	3.44	3.27	3.97667	2.19	1.61	1.31	1.70333	0.952197	4.93625e-15	-0.271529	0.0688703	-1.22373	4.7683e-22	3.06	3.09	3.18	3.11	4.29	4.33	4.28	4.3	4.49	3.67	4.43
107275750	LOC107275750	mRNA	0	0.01	0.01	0.00666667	0.01	0	0.01	0.00666667	0	0	0.14	0.0466667	0.0148436	0.991791	2.59766	0.0048317	2.58282	0.0050798	0	0.02	0	0.00666667	0.04	0.01	0.02	0.0233333	0.02	0.01	0.01	0.0133333	1.59517	0.145623	0.967542	0.425122	-0.627623	0.495932	0	0	0.01	0.00333333	0	0	0	0	0	0	0
4323989	LOC4323989	mRNA	5.98	4.11	5.2	5.09667	16.91	21.94	11.46	16.77	7.75	3.97	5.01	5.57667	1.7195	3.80434e-119	0.134504	0.167624	-1.585	8.02262e-106	2.69	1.54	1.89	2.04	18.67	12.09	10.16	13.64	1.81	1.4	1.91	1.70667	2.72428	6.40587e-163	-0.253367	0.128192	-2.97765	4.35683e-180	8.93	13.33	6.35	9.53667	19.99	11.81	16.44	16.08	9.04	9.47	11.1
4333981	LOC4333981	mRNA	0.13	0.55	0.65	0.443333	0.56	0.74	0.72	0.673333	0.35	0.49	0.25	0.363333	0.590704	0.019862	-0.288956	0.327804	-0.87966	0.000996391	0.27	0.43	0.1	0.266667	0.97	0.93	0.51	0.803333	0.26	0.23	0.15	0.213333	1.5638	2.32473e-08	-0.342798	0.375338	-1.9066	1.08828e-10	0.25	0.19	0.31	0.25	0.53	0.44	0.72	0.563333	4.7	0.57	0.47
4348866	LOC4348866	mRNA	2.93	1.46	1.41	1.93333	3.32	2.51	0.87	2.23333	2.44	2.57	2.18	2.39667	0.214524	0.0809934	0.311221	0.0100176	0.0966971	0.407504	11.36	5.6	8.99	8.65	23.64	15.78	10.23	16.55	12.02	8.34	6.99	9.11667	0.918135	8.21668e-69	0.0814161	0.175478	-0.836719	1.04919e-59	0.95	0.48	1.33	0.92	0.74	0.53	0.69	0.653333	0.15	0.09	0.09
9266052	LOC9266052	mRNA	2.23	3.69	4.43	3.45	4.38	3.56	3.3	3.74667	1.7	3.71	2.49	2.63333	0.117721	0.373044	-0.398163	0.00584698	-0.515883	0.000277583	0.67	0.09	0.52	0.426667	3.42	2.75	1.99	2.72	0.32	0.32	0.23	0.29	2.68158	1.99634e-27	-0.539418	0.208289	-3.221	7.59082e-33	3.1	4.21	1.68	2.99667	2.6	14.02	3.08	6.56667	13.99	13.72	5.09
4349380	LOC4349380	mRNA	6.62	4.85	4.28	5.25	6.64	4.06	8.31	6.33667	4.2	4.71	5.75	4.88667	0.272489	0.00051583	-0.102156	0.222306	-0.374645	2.86756e-06	1.19	0.87	1.62	1.22667	3.18	2.9	2.46	2.84667	2.53	1	0.29	1.27333	1.21093	6.68117e-18	0.0577715	0.734401	-1.15315	7.50642e-17	3.5	3.52	3.08	3.36667	4.13	4.95	3.83	4.30333	4.37	3.33	5.02
4331215	LOC4331215	mRNA	1.82	1.28	9.05	4.05	2.61	2.77	2.45	2.61	0.72	4.58	1.33	2.21	-0.640627	1.02473e-06	-0.895378	6.25218e-11	-0.254751	0.096847	0	0.24	0.21	0.15	1.09	1.25	0.68	1.00667	0	0.2	0.08	0.0933333	2.7207	1.50385e-12	-0.684534	0.320272	-3.40523	2.60725e-15	1.89	1.81	1.07	1.59	2.92	22.53	2.23	9.22667	19.35	20.21	3.58
4339131	LOC4339131	mRNA	1.83	0.8	0.87	1.16667	0.48	0.68	0.86	0.673333	0.55	0.61	0.83	0.663333	-0.79014	3.28188e-05	-0.808964	2.23894e-05	-0.0188231	0.931622	0.46	0.51	0.38	0.45	0.96	1.1	0.97	1.01	1.26	1.3	0.81	1.12333	1.166	1.35356e-07	1.31456	8.07208e-10	0.148564	0.39628	0.25	0.46	0.66	0.456667	0.14	0.34	0.36	0.28	0.52	0.16	0.16
4338491	LOC4338491	mRNA	4.07	3.06	5.62	4.25	6.79	3.68	3.66	4.71	2.19	3.23	3.16	2.86	0.148964	0.159705	-0.578409	1.47353e-06	-0.727374	5.74974e-10	0.27	0.29	0.34	0.3	1.84	1.01	0.87	1.24	0.92	0.4	0.18	0.5	2.02515	5.39771e-12	0.740484	0.0420631	-1.28467	5.70869e-07	1.7	1.98	4.4	2.69333	2.26	5.54	2.68	3.49333	2.94	2.55	2.05
4324193	LOC4324193	mRNA	2.58	1.77	3.07	2.47333	6.71	7.07	5.35	6.37667	5.24	3.64	3.98	4.28667	1.3644	3.72264e-95	0.792309	1.31168e-27	-0.572088	2.98502e-23	0.67	0.61	0.79	0.69	4.03	3.1	2.66	3.26333	0.74	0.74	0.35	0.61	2.23196	1.69664e-92	-0.17355	0.292212	-2.40551	4.0518e-102	1.65	1.94	2.06	1.88333	5.43	5.62	4.68	5.24333	4.58	5.61	2.72
4337720	LOC4337720	mRNA	53.43	39.52	38.58	43.8433	27.48	35.88	29.91	31.09	36.38	23.46	20.37	26.7367	-0.495787	8.50403e-29	-0.710515	2.22947e-53	-0.214728	2.09598e-05	86.5	67.7	89.79	81.33	132.05	142.17	150.43	141.55	84.01	73.75	44.06	67.2733	0.80547	2.48937e-202	-0.272268	9.93681e-18	-1.07774	0	18.17	18.31	35.73	24.07	27.67	20.16	18.24	22.0233	10.82	12	10.81
4336092	LOC4336092	mRNA	1.33	1.26	1.45	1.34667	3.21	4.24	3.93	3.79333	3.66	3.65	4.32	3.87667	1.48922	2.47383e-69	1.52393	2.00837e-73	0.0347161	0.593964	0.63	0.59	1.41	0.876667	2.56	2.71	2.86	2.71	0.59	0.43	0.19	0.403333	1.63021	3.38846e-55	-1.12238	1.62091e-11	-2.75259	4.36786e-106	1.66	2.09	1.61	1.78667	4.59	4.39	5.36	4.78	2.81	4.63	3.06
4324494	LOC4324494	mRNA	1.13	0.5	0.42	0.683333	0.6	0.68	0.61	0.63	0.21	0.34	0.23	0.26	-0.115658	0.450969	-1.3894	3.7434e-13	-1.27374	7.47233e-11	0.06	0	0	0.02	0.07	0.06	0.01	0.0466667	0.02	0.1	0	0.04	1.27324	0.082416	1.10505	0.14021	-0.168191	0.779911	0.28	0.08	0.4	0.253333	0.12	0.17	0.12	0.136667	0.08	0.05	0.03
107280046	LOC107280046	mRNA	0	0	0	0	0	0	0	0	0	0	0	0							0	0	0	0	0	0	0	0	0	0	0	0							0.19	0.29	0.26	0.246667	0.23	0.67	0.21	0.37	0.22	0.42	0.16
9270004	LOC9270004	mRNA	4.38	1.96	2.64	2.99333	0.64	2.14	1.93	1.57	0.94	1.29	1.17	1.13333	-0.879488	5.30276e-11	-1.29142	2.82822e-19	-0.411929	0.0142126	0.42	0.06	0.19	0.223333	0.31	0.24	0.15	0.233333	0.06	0.07	0.03	0.0533333	0.0773171	0.860537	-1.61742	0.00577257	-1.69474	0.00343035	1.84	1.77	4.76	2.79	2.17	3.73	1.49	2.46333	5.15	3.99	1.68
4346238	LOC4346238	mRNA	0	0	0	0	0	0	0	0	0	0	0.02	0.00666667							0	0.19	0.1	0.0966667	0.25	0.36	0.36	0.323333	0.22	0.24	0.15	0.203333	1.71064	9.63068e-05	1.02644	0.0362773	-0.684207	0.0609286	0.02	0.05	0	0.0233333	0.14	0.07	0.07	0.0933333	0.07	0.09	0.02
4342034	LOC4342034	mRNA	3.53	2.2	2.96	2.89667	5.8	4.54	3.76	4.7	3.16	4.58	3.67	3.80333	0.700985	8.20096e-12	0.389075	0.000323868	-0.31191	0.00116939	0.24	0.36	0.84	0.48	2.74	1.36	1.2	1.76667	1.39	0.84	0.22	0.816667	1.85016	1.14269e-18	0.76663	0.002276	-1.08353	2.97561e-09	1.77	1.39	1.54	1.56667	4.13	4.54	3.28	3.98333	3.2	4.45	2.73
4347660	LOC4347660	mRNA	0.55	0.62	1.51	0.893333	0.67	1.15	1.29	1.03667	0.95	0.72	0.65	0.773333	0.209222	0.279432	-0.212007	0.308097	-0.421229	0.0362229	0	0.03	0.08	0.0366667	0.35	0.31	0.44	0.366667	0	0	0.03	0.01	3.36775	3.48499e-09	-2.03246	0.158883	-5.40021	2.11383e-11	0.35	0.72	0.2	0.423333	1.75	11	1.53	4.76	4.31	4.74	0.86
4344354	LOC4344354	mRNA	1.69	1.12	1.2	1.33667	0.87	0.38	0.16	0.47	1.42	1.82	3.03	2.09	-1.50453	1.22076e-10	0.645328	6.10655e-05	2.14986	1.03263e-24	0	0.09	0.13	0.0733333	0.46	0.09	0.12	0.223333	0.54	0.22	0.19	0.316667	1.52478	0.0101496	2.06708	0.000114844	0.542302	0.188319	0.21	0.27	0.68	0.386667	0.31	0.18	0.28	0.256667	0.49	0.21	0.09
4346414	LOC4346414	mRNA	4.6	4.92	4.03	4.51667	8.84	11.4	7.82	9.35333	6.27	3.86	4.84	4.99	1.05068	1.99703e-82	0.146967	0.0213902	-0.903717	2.65026e-64	2.21	1.53	2.82	2.18667	9.95	8.73	8.94	9.20667	2.11	1.34	1.25	1.56667	2.07468	8.40004e-211	-0.479628	3.55921e-06	-2.55431	4.69733e-273	6.18	8.97	6.25	7.13333	10.59	7.81	10.72	9.70667	5.93	5.76	7.97
4340647	LOC4340647	mRNA	12.58	11.41	9.31	11.1	21.4	18.61	18.82	19.61	16.1	16.48	18.41	16.9967	0.731605	8.53824e-63	0.608671	2.77304e-42	-0.122933	0.00183202	2.85	1.84	2.62	2.43667	4.6	4.5	3.33	4.14333	3.29	2.79	2.5	2.86	0.742142	1.72035e-14	0.324992	0.00164496	-0.417149	4.49818e-06	10.27	10.12	10.49	10.2933	24.41	16.88	17.5	19.5967	9.52	13.1	15.27
4344825	LOC4344825	mRNA	0	0	0	0	0	0	0	0	0	0	0	0							0	0	0	0	0	0	0	0	0	0	0	0							20.39	29.67	16.78	22.28	17.51	20.65	25.97	21.3767	8.9	9.99	15.84
4329144	LOC4329144	mRNA	12.3	7.22	11.52	10.3467	6.77	6.03	4.94	5.91333	8.98	7.79	6.53	7.76667	-0.808361	1.592e-36	-0.413065	4.85646e-12	0.395296	9.8462e-09	0.73	0.88	1.7	1.10333	4.86	4.23	3.02	4.03667	2.7	3.32	0.7	2.24	1.85416	3.16088e-49	1.01351	2.20863e-12	-0.84065	1.09433e-15	5.32	1.95	6.34	4.53667	4.34	10.47	2.22	5.67667	6.61	6.17	7.86
4331553	LOC4331553	mRNA	1.32	0.43	0.42	0.723333	0.32	0.49	0.6	0.47	0.19	0.33	0.32	0.28	-0.624567	0.0136585	-1.37295	1.90218e-06	-0.748388	0.0201133	0.17	0.27	0.36	0.266667	1.42	0.59	0.51	0.84	0.46	0.19	0.22	0.29	1.61165	1.97238e-08	0.109561	0.76693	-1.50209	8.16757e-08	0.39	0.23	0.71	0.443333	0.11	0.55	0.19	0.283333	0.37	0.31	0.21
4326475	LOC4326475	mRNA	0	0	0	0	0	0.08	0.08	0.0533333	0.13	0.06	0.16	0.116667	3.59981	0.0202299	4.71314	0.00022557	1.11333	0.104877	0	0	0	0	0.03	0	0.03	0.02	0	0	0	0							2.11	2.59	3.7	2.8	4.88	1.24	5.74	3.95333	0.5	0.98	1.11
4350132	LOC4350132	mRNA	3.8	1.73	2.77	2.76667	1.92	1.72	2.95	2.19667	2.06	2.69	2.15	2.3	-0.335281	0.000268355	-0.269394	0.00304964	0.0658865	0.495281	1.53	1.28	0.85	1.22	5.47	1.77	1.75	2.99667	1.76	2.09	2.03	1.96	1.24867	2.18366e-31	0.685239	5.10041e-09	-0.563426	2.59477e-09	2	1.9	1.95	1.95	2.75	4.59	2.83	3.39	3.17	2.46	2.74
4334487	LOC4334487	mRNA	17.97	9.18	5.72	10.9567	2.29	2.37	7.68	4.11333	3.25	3.86	3	3.37	-1.41382	2.84337e-40	-1.70077	2.97454e-52	-0.286957	0.0451096	0	0.11	0.28	0.13	7.58	1.91	1.26	3.58333	0.77	0.83	0.82	0.806667	4.70269	4.98246e-43	2.61962	7.49083e-08	-2.08307	5.13885e-22	4.43	4.24	10.74	6.47	0.81	0.69	1.08	0.86	0.69	0.21	1.6
4335177	LOC4335177	mRNA	5.19	4.92	5.81	5.30667	4.45	6.36	6.63	5.81333	10.95	9.24	7.76	9.31667	0.129158	0.0742947	0.811396	1.5533e-36	0.682238	2.56459e-27	3.09	2.37	2.93	2.79667	5.03	3.69	2.58	3.76667	3.05	2.68	2.6	2.77667	0.413105	1.89663e-05	-0.00666169	0.948488	-0.419767	1.26899e-05	5.79	8.38	9.07	7.74667	10.4	12.23	8.42	10.35	12.98	11.48	7.42
9269664	LOC9269664	mRNA	1.13	0.69	0.6	0.806667	0.44	0.39	0.28	0.37	0.73	0.7	0.58	0.67	-1.132	7.91015e-13	-0.269072	0.0479412	0.862926	1.99374e-07	0.41	0.34	0.21	0.32	0.63	0.39	0.37	0.463333	0.31	0.34	0.43	0.36	0.517163	0.00698721	0.165871	0.412142	-0.351292	0.0578998	0.73	0.56	1.06	0.783333	0.18	0.17	0.14	0.163333	0.44	0.14	0.31
4350502	LOC4350502	mRNA	7.42	5.83	9.61	7.62	13.46	14.81	12.24	13.5033	11.2	10.58	11.91	11.23	0.823866	2.6925e-48	0.557187	3.96633e-21	-0.26668	2.05234e-07	2.21	0.93	0.89	1.34333	5.59	4.47	3.38	4.48	1.55	1.27	0.79	1.20333	1.73241	1.73274e-49	-0.149375	0.353834	-1.88178	7.73677e-56	5.18	5.33	5.64	5.38333	5.65	16.95	7.18	9.92667	21.98	16.67	9.02
4336755	LOC4336755	mRNA	8.91	7.32	4.37	6.86667	11.5	13.14	13.64	12.76	8.44	4.95	6.71	6.7	0.894549	3.37967e-30	-0.0312441	0.733985	-0.925793	9.20221e-32	3.48	2.03	3.3	2.93667	12.21	7.99	7.44	9.21333	2.89	2.62	2.07	2.52667	1.63659	1.39106e-52	-0.211164	0.149805	-1.84775	1.19441e-62	11.75	13.81	11.97	12.51	14.17	14.41	16.92	15.1667	11.6	11.11	12.48
4332256	LOC4332256	mRNA	0.97	0.23	0.17	0.456667	0.17	0.09	0	0.0866667	0.17	0.82	0.21	0.4	-2.20755	7.31343e-10	-0.116584	0.640151	2.09097	1.16616e-08	0	0	0	0	0.07	0.1	0.04	0.07	0.24	0.13	0.51	0.293333	4.46963	0.000794049	6.42697	8.95393e-12	1.95734	6.79559e-06	0.64	0.22	0.28	0.38	0.33	0.07	0.04	0.146667	0.21	0.04	0.06
107280040	LOC107280040	mRNA	0	0	0	0	0	0	0	0	0.08	0.08	0	0.0533333							0	0	0	0	0	0	0	0	0	0	0	0							0	0	0.15	0.05	0	0	0	0	0.08	0	0
9266027	LOC9266027	mRNA	5.25	3.75	5.98	4.99333	7.05	10.37	6.03	7.81667	5.01	2.3	2.79	3.36667	0.645297	7.24445e-12	-0.564161	1.17316e-06	-1.20946	3.18726e-31	1.21	0.44	1.02	0.89	9.47	6.13	7.47	7.69	0.15	1.09	0.71	0.65	3.10704	3.38727e-97	-0.437321	0.108443	-3.54436	1.10944e-109	2.06	3.2	1.05	2.10333	1.38	2.79	1.54	1.90333	1.01	1.32	1.96
4324666	LOC4324666	mRNA	1.86	1.26	1.95	1.69	3.13	3.97	2.74	3.28	2.48	3.36	2.01	2.61667	0.968774	1.25847e-13	0.600407	1.63032e-05	-0.368367	0.00180955	1.46	0.46	0.8	0.906667	2.74	2.8	1.67	2.40333	1.6	0.79	0.81	1.06667	1.49207	1.1624e-18	0.319015	0.121129	-1.17306	1.724e-13	1.25	0.56	1.58	1.13	1.62	2.41	1.24	1.75667	3.23	2.51	0.42
4342748	LOC4342748	mRNA	33.19	30.98	29.42	31.1967	27.06	37.19	27	30.4167	17.36	13.83	12.84	14.6767	-0.0370382	0.465977	-1.08734	3.01262e-71	-1.0503	1.90774e-65	22.67	19.7	28.87	23.7467	133.8	91.62	106.3	110.573	20.17	14.47	17.11	17.25	2.20856	0	-0.459508	3.76741e-13	-2.66806	0	50.34	65.4	36.71	50.8167	28.26	39.02	42.06	36.4467	16.29	20.26	32.93
4351664	LOC4351664	mRNA	0.34	1	0.26	0.533333	0.78	0.49	0.23	0.5	0.3	0.08	0.22	0.2	-0.0868481	0.783766	-1.41164	0.00039001	-1.32479	0.00107399	0.35	0.67	1.08	0.7	0.42	0.93	1.2	0.85	0.18	0.38	0.23	0.263333	0.298156	0.255	-1.41023	5.47978e-05	-1.70839	2.78805e-07	3.72	5.25	5.6	4.85667	3.63	5.43	7.52	5.52667	2.01	2.2	3.51
4335752	LOC4335752	mRNA	0.18	0.25	0.22	0.216667	0.14	0.31	0.28	0.243333	0.07	0.22	0.1	0.13	0.166847	0.662643	-0.494261	0.248944	-0.661107	0.113363	0	0	0	0	0.16	0.07	0.05	0.0933333	0.11	0.06	0	0.0566667	4.18013	0.0028447	3.5525	0.0219286	-0.627623	0.404318	0.08	0.2	0.1	0.126667	0.3	0.59	0.21	0.366667	0.23	0.3	0.13
4350638	LOC4350638	mRNA	7.66	8.25	7.2	7.70333	8.17	8.89	9.23	8.76333	11.47	15.58	15.72	14.2567	0.185462	0.00442594	0.885464	3.74477e-53	0.700002	7.84502e-36	1.22	1.08	0.81	1.03667	5.86	1.78	2.01	3.21667	1.42	1.06	2.02	1.5	1.58713	4.10997e-29	0.536385	0.00148116	-1.05074	2.77088e-16	10.5	11.5	12.34	11.4467	19.92	21.6	17.61	19.71	31.5	26.55	15.82
4340863	LOC4340863	mRNA	13.79	12.31	15.2	13.7667	15.06	9.02	15.19	13.09	10.89	18.4	17.3	15.53	-0.0729743	0.137435	0.168673	0.00034159	0.241647	4.33745e-07	3.17	4.45	4.5	4.04	12.5	9	8.38	9.96	4.73	4.09	3.56	4.12667	1.28391	1.35012e-69	0.0263217	0.769604	-1.25759	3.4282e-68	9.17	6.86	7.83	7.95333	5.28	18.87	7.46	10.5367	13.27	13.99	9.58
4335529	LOC4335529	mRNA	0.1	0	0.03	0.0433333	0	0.03	0	0.01	0.03	0	0.03	0.02	-2.30708	0.0908548	-1.30923	0.253823	0.997856	0.560826	0	0.03	0	0.01	0.11	0.05	0.15	0.103333	0	0.03	0.1	0.0433333	3.59517	0.0010394	2.28947	0.0933397	-1.30569	0.0748791	0.24	0.05	0.62	0.303333	0.08	0	0	0.0266667	0	0	0.02
4339142	LOC4339142	mRNA	2.86	2.05	3.55	2.82	4.85	4.87	3.17	4.29667	6.06	7.29	5.83	6.39333	0.606297	1.77058e-15	1.17671	3.34462e-65	0.570408	5.26864e-20	0.69	0.48	0.6	0.59	3.61	1.97	0.76	2.11333	1.46	0.87	1.14	1.15667	1.8006	4.8041e-39	0.96797	8.89369e-10	-0.832626	6.52976e-13	0.51	0.4	0.6	0.503333	3.06	1.97	1.01	2.01333	2.29	1.28	1.34
4326332	LOC4326332	mRNA	0.15	0.06	0.21	0.14	0.5	0.37	0.13	0.333333	0.6	0.49	1.92	1.00333	1.21648	0.00102451	2.80285	2.20454e-23	1.58637	3.79793e-12	0.48	0.76	0.2	0.48	2.9	2.01	0.89	1.93333	1.43	1.01	2.33	1.59	1.9666	1.06307e-27	1.71323	5.11276e-20	-0.253376	0.0571959	0.06	0.02	0.04	0.04	0.11	0.15	0.09	0.116667	0.23	0.02	0.02
4339092	LOC4339092	mRNA	0.15	0.19	0.09	0.143333	0.03	0.11	0.02	0.0533333	0.16	0.05	0.12	0.11	-1.49009	0.00131243	-0.36091	0.343728	1.12918	0.0224708	0.11	0.08	0.03	0.0733333	0.51	0.15	0.1	0.253333	0.13	0.21	0.27	0.203333	1.71196	6.69133e-06	1.45986	0.00021277	-0.252105	0.390391	0.18	0.14	0.19	0.17	0.15	0.03	0.09	0.09	0.01	0	0.15
4336623	LOC4336623	mRNA	0.11	0.28	0	0.13	0.43	0.8	0.51	0.58	0.18	0.11	0.15	0.146667	2.14933	3.85472e-07	0.152805	0.798395	-1.99652	1.35871e-06	1.09	0.46	0.49	0.68	1.38	0.5	0.62	0.833333	0.83	0.54	0.69	0.686667	0.26069	0.320476	0.0264464	0.922331	-0.234243	0.36711	0.57	0	0	0.19	0.26	0.07	0.43	0.253333	0	0	0.14
107276233	LOC107276233	mRNA	2.46	2.34	1.9	2.23333	3.01	3.39	2.67	3.02333	2.61	1.31	2.01	1.97667	0.44656	0.000542948	-0.188599	0.190551	-0.635159	2.02756e-06	0.49	0.31	0.87	0.556667	2.94	2.79	2.74	2.82333	0.63	0.38	0.62	0.543333	2.34319	2.37042e-35	-0.0324577	0.908666	-2.37564	2.70887e-36	3.31	4.34	2.3	3.31667	3.16	3.54	2.88	3.19333	2.49	2.22	2.88
4350584	LOC4350584	mRNA	4.82	2.34	2.61	3.25667	1.66	1.63	4.36	2.55	2.67	5.92	1.28	3.29	-0.352888	0.0217304	0.00546765	0.969806	0.358356	0.0199295	0.31	0.1	0	0.136667	0.77	2.39	0.59	1.25	0.89	1.68	1.08	1.21667	3.23902	3.93056e-15	3.177	1.57774e-14	-0.0620259	0.793005	0.91	0.33	1.3	0.846667	0.63	0.81	0.29	0.576667	3.11	0.86	0.29
4345870	LOC4345870	mRNA	2.7	1.61	0.93	1.74667	2.17	2.19	2.41	2.25667	1.27	2.14	1.7	1.70333	0.369416	0.00633947	-0.0384396	0.791199	-0.407856	0.00281624	2.01	1.71	2.44	2.05333	4.1	1.88	1.6	2.52667	2.09	1.69	0.92	1.56667	0.264776	0.0405661	-0.389614	0.0067183	-0.65439	1.9558e-06	1.38	1.7	2.56	1.88	3.03	2.47	1.78	2.42667	1.02	1.41	1.66
4344827	LOC4344827	mRNA	15.77	16.91	17.01	16.5633	33.71	43.13	42.17	39.67	41.18	38.32	44.45	41.3167	1.24497	1.27857e-286	1.3101	0	0.0651354	0.0177837	5.12	2.52	7.77	5.13667	5.87	7.29	5.44	6.2	6.36	5.45	2.28	4.69667	0.278112	0.000192265	-0.124158	0.117772	-0.40227	1.10268e-07	30.77	33.37	28.62	30.92	77.52	75.13	57.06	69.9033	101.8	98.72	54.94
112936009	LOC112936009	mRNA	1.5	1.77	1.29	1.52	4.73	6.09	5.81	5.54333	1.74	1.67	2.24	1.88333	1.86451	1.39369e-51	0.293985	0.0694518	-1.57052	9.93261e-41	1.96	0.84	1.08	1.29333	2.52	2.26	2.15	2.31	1.37	0.95	0.44	0.92	0.841805	2.25897e-07	-0.472157	0.0198329	-1.31396	7.00552e-14	2.12	1.65	1.4	1.72333	5.73	3.92	6.23	5.29333	2.15	2.2	1.41
4330878	LOC4330878	mRNA	5.63	5.29	9.84	6.92	14.57	13.24	15.94	14.5833	7.61	10.68	10.1	9.46333	1.07307	8.77866e-115	0.445947	2.03093e-17	-0.627124	1.13379e-46	0.34	0.13	0.17	0.213333	2.28	1.11	0.64	1.34333	0.47	0.4	0.32	0.396667	2.63879	2.98172e-36	0.929068	0.000912877	-1.70972	6.35932e-22	10.35	12.24	4.95	9.18	18.18	21.78	19.24	19.7333	11.43	12.92	15.5
4340442	LOC4340442	mRNA	1.69	0.81	1.26	1.25333	1.31	1.04	0.88	1.07667	0.86	0.86	0.5	0.74	-0.235886	0.241215	-0.774873	0.000451805	-0.538986	0.0194801	1.32	0.77	0.57	0.886667	2.1	1.45	1.79	1.78	0.8	0.93	0.81	0.846667	0.996111	4.33719e-07	-0.0778885	0.741031	-1.074	6.4365e-08	1.07	1.82	1.65	1.51333	0.69	1.59	0.95	1.07667	0.6	0.75	1.01
4339539	LOC4339539	mRNA	11.66	9.34	13.69	11.5633	29.54	52.64	31.56	37.9133	21.34	14.75	16.74	17.61	1.71083	1.17788e-271	0.607406	5.13556e-25	-1.10343	7.00145e-140	5.6	3.11	5	4.57	30.23	23.46	22.85	25.5133	3.96	3.22	2.85	3.34333	2.47613	3.12761e-282	-0.444591	9.05533e-05	-2.92073	0	15.29	22.86	10.05	16.0667	24.65	32.29	32.7	29.88	25.86	28.84	17.25
4336018	LOC4336018	mRNA	0.14	0.28	0.45	0.29	0.66	0.27	0.4	0.443333	0.62	0.53	0.21	0.453333	0.623989	0.0532518	0.641308	0.0462367	0.0173185	0.9523	0	0.24	0.29	0.176667	0.62	0.6	0.97	0.73	0.16	0.19	0.17	0.173333	2.02331	5.67524e-10	-0.0346846	0.940257	-2.05799	2.91266e-10	5.67	4.28	5.47	5.14	3.55	9.65	4.57	5.92333	10.57	9.48	4.03
4329156	LOC4329156	mRNA	0.03	0.07	0.07	0.0566667	0.14	0.17	0.17	0.16	0.1	0.03	0	0.0433333	1.50027	0.0334242	-0.309229	0.748577	-1.8095	0.0152604	0	0	0	0	0.12	0.03	0	0.05	0.03	0	0.31	0.113333			4.28947	0.00166706	1.27927	0.114813	0.27	0.29	0.06	0.206667	0.2	0.1	0.27	0.19	0.07	0.07	0.2
9268455	LOC9268455	mRNA	2.06	1.98	2.94	2.32667	3.91	3.99	4.06	3.98667	3.85	5.08	4.66	4.53	0.775553	5.27889e-11	0.95813	5.68566e-17	0.182578	0.0687553	1.61	1.44	1.9	1.65	2.87	2.47	1.62	2.32	2.17	1.51	1.11	1.59667	0.477133	0.00148714	-0.050954	0.755092	-0.528087	0.000455909	2.96	4.99	3.64	3.86333	5.13	3.91	5.92	4.98667	3	2.99	5.62
4345648	LOC4345648	mRNA	2.96	2.23	3.58	2.92333	6.63	13.69	8.14	9.48667	3.35	2.61	2.92	2.96	1.69657	1.15559e-143	0.0185855	0.834362	-1.67799	7.38077e-141	0.49	0.32	0.43	0.413333	5.19	3.86	3.9	4.31667	0.44	0.29	0.39	0.373333	3.37088	5.23643e-139	-0.157989	0.520264	-3.52887	8.9871e-146	3.57	5.6	2.24	3.80333	14.43	6.85	12.93	11.4033	7.77	4.62	5.57
4336833	LOC4336833	mRNA	3.54	3.33	8.83	5.23333	4.09	2.79	3.53	3.47	3.13	6.56	4.68	4.79	-0.595887	9.36289e-10	-0.137836	0.125246	0.458051	4.5805e-06	1.13	0.92	0.97	1.00667	6.73	2.13	1.46	3.44	2.74	1.29	0.74	1.59	1.71979	6.8311e-30	0.661889	0.000246411	-1.0579	3.27785e-15	3.46	2.68	3.64	3.26	3.14	7.71	1.77	4.20667	5.3	5.38	4.89
4347200	LOC4347200	mRNA	10.44	8.28	10.44	9.72	9.76	14.08	10.61	11.4833	8.56	9.55	9.03	9.04667	0.239404	0.0174002	-0.105945	0.321368	-0.345349	0.00077738	9.99	5.65	7.9	7.84667	14.08	16.13	15.89	15.3667	7.88	8.62	5.64	7.38	0.980557	1.57301e-22	-0.0822107	0.492617	-1.06277	9.14289e-26	2.64	5.38	8.44	5.48667	4.46	7.88	5.4	5.91333	7.48	5.35	2.12
4350655	LOC4350655	mRNA	2.51	1.67	1.95	2.04333	1.41	1.09	0.78	1.09333	1.86	2.27	1.93	2.02	-0.894644	4.23466e-10	-0.018779	0.87869	0.875865	1.19632e-09	0.26	0.4	0.25	0.303333	1.55	0.77	0.49	0.936667	1.01	0.49	0.6	0.7	1.58309	1.15632e-10	1.2002	4.09398e-06	-0.382889	0.0535962	2.05	2.35	3.01	2.47	2.57	2	2.4	2.32333	1.69	1.49	1.23
4336873	LOC4336873	mRNA	5.41	6.04	6.19	5.88	4.32	4.33	4.31	4.32	3.48	3.79	4.94	4.07	-0.475375	2.76523e-05	-0.528211	3.89014e-06	-0.0528364	0.671394	0.69	0.62	0.46	0.59	2.5	1.52	1.59	1.87	0.89	0.55	0.69	0.71	1.51216	4.56531e-10	0.0638019	0.836674	-1.44836	1.2704e-09	2.44	1.68	1.08	1.73333	1.2	4.74	1.33	2.42333	3.46	3.98	1.93
4351027	LOC4351027	mRNA	12.44	11.73	13.64	12.6033	17.1	16.43	16.43	16.6533	14.93	13.46	14.44	14.2767	0.40163	5.05938e-19	0.179042	0.000131571	-0.222588	3.71598e-07	6.43	4.19	4.61	5.07667	8.51	7.41	5.15	7.02333	6.61	5.91	4.34	5.62	0.461117	1.17532e-10	0.150555	0.0446321	-0.310563	7.49722e-06	15.82	12.85	15.77	14.8133	40.72	23.84	27.06	30.54	18.39	21.02	18.41
4334705	LOC4334705	mRNA	34.2	25.41	34.27	31.2933	31.12	28.22	31.67	30.3367	27.77	31.42	27.85	29.0133	-0.0517542	0.316454	-0.0672129	0.194289	-0.0154587	0.767912	23.12	12.11	16.82	17.35	40.19	25.23	19.46	28.2933	21.19	13.71	10.83	15.2433	0.670825	8.72022e-26	-0.162686	0.0264069	-0.833511	2.92877e-37	18.08	20.67	25.93	21.56	20.74	42.11	23.89	28.9133	34.28	32.84	22.73
4344469	LOC4344469	mRNA	13.76	13.25	15.58	14.1967	28.85	33.64	24	28.83	24.98	28.51	25.84	26.4433	1.0211	2.56506e-126	0.893671	3.64405e-93	-0.127432	0.000509538	7.56	5.65	6.61	6.60667	17.81	17.04	15.46	16.77	7.94	5.06	2.56	5.18667	1.34248	6.91363e-110	-0.348404	1.39843e-05	-1.69089	2.0328e-155	9.28	10.9	9.6	9.92667	23.8	33.3	21.74	26.28	31.65	33.02	14.96
4324191	LOC4324191	mRNA	67.79	83.53	33.06	61.46	63.35	29.72	46.15	46.4067	14.43	33.02	24.53	23.9933	-0.401516	1.40601e-90	-1.36063	0	-0.959116	0	0.51	0.41	0.74	0.553333	1.99	2.62	1.57	2.06	0.66	0.47	0.27	0.466667	1.89156	4.56112e-40	-0.260239	0.20594	-2.1518	1.41338e-47	49.33	23.87	15.2	29.4667	7.16	37.53	23.26	22.65	11.39	9.42	33.58
4349193	LOC4349193	mRNA	0.69	0.45	0.57	0.57	0.34	0.16	0.27	0.256667	0.16	0.24	0.26	0.22	-1.15176	0.000198362	-1.37092	1.99303e-05	-0.219157	0.577458	0.18	0.11	0.14	0.143333	1.06	0.13	0.21	0.466667	1.34	0.03	0.33	0.566667	1.65087	2.19516e-05	1.99891	3.82105e-08	0.348044	0.203255	1.22	1.28	0.62	1.04	0.15	1.53	1.27	0.983333	0.88	0.53	0.55
4326813	LOC4326813	mRNA	0.05	0.95	0.22	0.406667	0.17	0.05	0.02	0.08	0.17	0.75	4.75	1.89	-2.30708	8.93678e-08	2.22065	1.58304e-29	4.52774	2.06119e-53	0	0	0	0	0.03	0	0	0.01	0.02	0	0.1	0.04			3.28947	0.0426235	2.27927	0.0948011	0.38	0.19	0.67	0.413333	0.36	0.29	0.22	0.29	2.99	0.98	0.29
4351915	LOC4351915	mRNA	10.21	11.64	8.42	10.09	10.98	10.53	11.68	11.0633	8.44	8.35	8.13	8.30667	0.133139	0.00418123	-0.28141	1.73769e-08	-0.414549	2.35485e-17	3.36	1.3	3.3	2.65333	7.93	7.19	7.75	7.62333	2.8	1.99	1.91	2.23333	1.52879	1.59378e-98	-0.241525	0.0136157	-1.77031	2.07964e-122	9.91	11.1	9.45	10.1533	10.8	11.48	12.71	11.6633	7.14	8.28	10.73
4337750	LOC4337750	mRNA	249.15	173.49	196.46	206.367	289.97	317.57	469.57	359.037	467.44	358.89	476.05	434.127	0.797878	0	1.07457	0	0.276687	3.47838e-88	322.25	187.99	146.54	218.927	382.41	215.97	134.54	244.307	208.79	180.04	194.14	194.323	0.131004	1.5992e-12	-0.166486	8.57884e-18	-0.29749	2.16375e-55	283.51	334.86	372.61	330.327	331.6	294.96	306.52	311.027	269.8	409.21	381.5
4329932	LOC4329932	mRNA	9.39	6.07	8.8	8.08667	4.8	3.09	3.24	3.71	3.17	6.48	5.61	5.08667	-1.12227	1.17636e-34	-0.674381	1.50051e-15	0.447889	1.35947e-05	11.74	11.68	16.39	13.27	14.65	10.42	8.35	11.14	13.55	18.4	4.36	12.1033	-0.270433	1.55674e-05	-0.133226	0.0280993	0.137207	0.0312229	2.42	2.18	3.51	2.70333	0.39	1.99	1.53	1.30333	1.13	1.35	2.09
9271618	LOC9271618	mRNA	0.37	0.16	0.41	0.313333	0.57	1.66	0.21	0.813333	0.77	0.38	3.08	1.41	1.37392	4.36691e-05	2.17564	1.01108e-13	0.801713	0.000521657	13.61	8.35	2.17	8.04333	6.89	12.55	2.54	7.32667	3.99	3.06	3.25	3.43333	-0.125274	0.15253	-1.22474	2.38914e-31	-1.09947	1.7356e-24	0.24	0.39	0.39	0.34	0.53	0.12	0.89	0.513333	0.6	0.12	0.32
4352751	LOC4352751	mRNA	0.23	0.09	0.1	0.14	0.18	0.07	0.15	0.133333	0.2	0.07	0.15	0.14	-0.00544467	0.989227	0.0387644	0.922801	0.044209	0.912308	0	0.02	0.06	0.0266667	0	0.1	0.06	0.0533333	0.12	0.06	0.04	0.0733333	1.0088	0.182613	1.39759	0.0466144	0.388789	0.510463	0.07	0.12	0.13	0.106667	0.16	0.53	0.04	0.243333	0.21	0.19	0.16
4337905	LOC4337905	mRNA	0.18	0.47	0.24	0.296667	1.07	1.28	0.79	1.04667	0.15	0.18	0.16	0.163333	1.8222	1.10954e-14	-0.849797	0.0232956	-2.672	1.73403e-22	0.23	0.18	0.18	0.196667	1.28	0.78	0.65	0.903333	0.18	0.16	0.2	0.18	2.15525	5.65623e-15	-0.147935	0.717051	-2.30319	2.77795e-16	0.28	0.38	0.4	0.353333	1.3	0.61	1.01	0.973333	0.28	0.2	0.2
4348935	LOC4348935	mRNA	0	0.02	0	0.00666667	0.04	0.02	0.13	0.0633333	0.02	0	0	0.00666667	2.33677	0.0867744	0.0126992	0.995034	-2.32407	0.0885035	0.14	0.3	0.36	0.266667	1.94	0.51	0.89	1.11333	2.16	1.38	1.75	1.76333	1.94607	1.57738e-10	2.65343	2.95732e-23	0.707361	0.000212291	0	0	0	0	0.04	0.17	0	0.07	0.02	0	0
4349238	LOC4349238	mRNA	65.33	29.82	36.44	43.8633	21.54	11.72	28.9	20.72	11.1	21.81	34.07	22.3267	-1.08045	1.8433e-177	-0.975478	1.94072e-150	0.104973	0.0200593	109.49	140.74	159.63	136.62	126.68	94.84	78.19	99.9033	160.52	152.34	108.02	140.293	-0.469739	5.93341e-126	0.0350486	0.0501683	0.504787	1.52476e-148	6.41	2.95	9.19	6.18333	1.93	7.06	0.68	3.22333	6.82	4.51	1.93
9272494	LOC9272494	mRNA	0	0.06	0.09	0.05	0.19	0.1	0.13	0.14	0.03	0.03	0.06	0.04	1.39336	0.0524873	-0.309229	0.748577	-1.70258	0.0250334	0.37	0.25	0.13	0.25	1.29	2.28	1.11	1.56	0.1	0.06	0.19	0.116667	2.64651	8.94794e-23	-1.09659	0.0320633	-3.7431	7.01228e-31	0.09	0.09	0.09	0.09	0.19	0.28	0.13	0.2	0	0	0.03
9271042	LOC9271042	mRNA	0.79	0.46	0.46	0.57	1.63	1.16	1.37	1.38667	0.87	0.93	0.86	0.886667	1.2887	1.27105e-17	0.637107	0.000159764	-0.651595	1.47237e-06	0	0	0.19	0.0633333	0	0.36	0.14	0.166667	0	0	0	0	1.48017	0.000922938	-4.67977	0.000284593	-6.15994	7.15417e-10	1.81	0.41	0.86	1.02667	3.42	5.52	2.86	3.93333	2.28	3.59	2.63
9269222	LOC9269222	mRNA	7.81	4.9	5.21	5.97333	4.6	5.39	4.07	4.68667	7.05	5.12	4.38	5.51667	-0.341204	0.000119033	-0.128905	0.131343	0.212299	0.0194774	3.15	2.2	2.78	2.71	7.92	5.44	4.01	5.79	5.07	4.44	4.01	4.50667	1.09082	2.09014e-25	0.727539	4.96449e-11	-0.363282	7.57387e-05	4.27	4.54	7.86	5.55667	4.39	2.65	3.4	3.48	2.86	2.04	2.99
4330481	LOC4330481	mRNA	1.6	0.75	2.87	1.74	1.09	0.57	0.7	0.786667	0.68	1.19	1.29	1.05333	-1.14866	2.4493e-09	-0.735762	4.03249e-05	0.412893	0.0596631	0.69	0.56	0.33	0.526667	0.63	0.37	0.22	0.406667	0.28	0.32	0.28	0.293333	-0.395054	0.206418	-0.839813	0.0122376	-0.444759	0.216162	0.46	0.21	0.92	0.53	0.5	2.37	0.34	1.07	1.4	1.31	0.44
4324328	LOC4324328	mRNA	73.33	55.8	98.3	75.81	32.83	26.59	31.52	30.3133	25.5	45.39	27.3	32.73	-1.33036	2.92519e-243	-1.22634	1.04954e-214	0.104015	0.0356404	18.54	15.35	18.9	17.5967	47.84	29.68	25.08	34.2	30.9	24.12	10.9	21.9733	0.960135	3.29417e-63	0.336929	1.00572e-07	-0.623206	3.51115e-31	31.09	21.58	38.56	30.41	18.56	85.18	16.72	40.1533	53.85	54.59	21.49
4351553	LOC4351553	mRNA	5.68	6.38	22.64	11.5667	3.95	2.87	2.3	3.04	2.27	7.85	4.47	4.86333	-1.92977	7.50465e-72	-1.26644	8.60325e-40	0.663332	7.95275e-07	0.51	0.8	1.22	0.843333	2.06	1.1	0.77	1.31	1.05	0.49	1.01	0.85	0.598363	0.0222316	0.0128093	0.964465	-0.585554	0.0241221	1.8	1.52	1.91	1.74333	1.35	2.96	1.06	1.79	2.98	2.26	3.8
4352236	LOC4352236	mRNA	0.73	0.23	0.33	0.43	0.09	0.52	0.12	0.243333	1.08	0.85	0.96	0.963333	-0.86385	0.00604891	1.07463	1.75313e-06	1.93848	1.31597e-13	0	0	0.04	0.0133333	0.18	0	0	0.06	0.03	0.08	0.75	0.286667	1.59517	0.145623	4.177	1.91606e-09	2.58183	1.03514e-06	0.18	0.27	1.11	0.52	0.38	0.18	0.05	0.203333	0.1	0.1	0.18
9267088	LOC9267088	mRNA	45.05	45.36	94.18	61.53	328.82	305.14	303.72	312.56	512.32	579.17	615.9	569.13	2.34188	0	3.20442	0	0.862541	0	143.64	148.63	277.91	190.06	225.51	98.42	190.49	171.473	342.39	203.13	53.25	199.59	-0.16664	1.02777e-15	0.0683414	0.000554685	0.234981	1.12125e-30	57.13	44.84	43.31	48.4267	527.19	268.43	145.93	313.85	156.54	346.18	196.81
4352612	LOC4352612	mRNA	4.25	4.91	4.9	4.68667	7.53	8.89	8.78	8.4	4.45	3.61	3.13	3.73	0.84085	1.34001e-34	-0.332259	7.57459e-05	-1.17311	1.76342e-58	0	0.02	0.04	0.02	4.37	3.76	2.36	3.49667	0.13	0.15	0.06	0.113333	7.30173	1.34224e-106	2.38258	0.00211319	-4.91915	1.19332e-111	3.39	3.71	4.45	3.85	6.06	17.66	5.56	9.76	2.6	3.41	3.23
4338343	LOC4338343	mRNA	2.14	2.4	2.83	2.45667	4.38	2.99	2.42	3.26333	6.12	4.64	6.91	5.89	0.428241	0.000824457	1.25371	1.29748e-29	0.825467	1.31313e-15	1.06	0.46	1.09	0.87	4.31	6.05	5.63	5.33	1.26	0.79	0.41	0.82	2.63264	2.92814e-70	-0.0905606	0.701655	-2.7232	1.35415e-73	3.02	3.33	3.32	3.22333	5.04	6.2	3.67	4.97	7.95	4.82	4.68
4343558	LOC4343558	mRNA	7.97	8.6	5.87	7.48	25.7	36.04	24.17	28.6367	56.14	31.1	34.24	40.4933	1.93663	4.13271e-148	2.4403	2.27391e-278	0.503674	1.00129e-24	46.22	26.44	32.59	35.0833	57.38	28.85	29.78	38.67	54.8	30.33	21.95	35.6933	0.117947	0.0143204	0.0288038	0.552968	-0.0891431	0.0613622	12.88	13.98	17	14.62	59.96	12.09	34.83	35.6267	17.38	12.25	30.86
4339561	LOC4339561	mRNA	0.1	0.18	0.18	0.153333	0.36	1.24	0.23	0.61	3.01	0.58	0.61	1.4	2.00937	1.24775e-29	3.22569	2.90509e-111	1.21632	7.2407e-33	0.29	0.11	0.17	0.19	0.88	1.7	1.64	1.40667	0.16	0.15	0.23	0.18	2.91469	3.67068e-99	-0.050605	0.824971	-2.96529	6.02587e-102	0.42	0.34	0.14	0.3	0.68	0.36	0.35	0.463333	0.17	0.27	0.69
4332562	LOC4332562	mRNA	3.56	2.03	2.71	2.76667	1.86	1.96	1.58	1.8	5.56	4.2	3.63	4.46333	-0.617095	1.45366e-08	0.690358	1.79433e-15	1.30745	1.50802e-41	0.2	0.15	0.28	0.21	1.23	0.49	0.44	0.72	0.68	0.35	0.06	0.363333	1.73812	7.95783e-11	0.774897	0.0134671	-0.963226	3.41066e-05	0.41	0.6	0.74	0.583333	1.25	0.63	0.7	0.86	1.85	1.73	1.14
4334477	LOC4334477	mRNA	0.93	0.35	1.29	0.856667	0.67	0.19	0.35	0.403333	0.19	0.81	0.76	0.586667	-1.07708	8.41954e-05	-0.545791	0.0288521	0.531288	0.0782948	0.9	0.35	0.2	0.483333	1.69	0.6	0.41	0.9	0.74	0.64	0.64	0.673333	0.854552	0.00129976	0.485391	0.084295	-0.369161	0.128556	0.71	0.49	1.18	0.793333	0.19	0.77	0.35	0.436667	0.53	0.72	0.59
4342768	LOC4342768	mRNA	0.11	0.17	0.16	0.146667	0.26	0.33	0.29	0.293333	0.15	0.11	0.14	0.133333	0.995535	0.0161524	-0.164541	0.744961	-1.16008	0.00656328	0.11	0	0.06	0.0566667	0.09	0	0.11	0.0666667	0	0.06	0	0.02	0.226905	0.774251	-1.56687	0.14367	-1.79378	0.0821908	0.08	0.14	0.06	0.0933333	0.47	0.89	0.36	0.573333	0.88	0.81	0.27
4339403	LOC4339403	mRNA	17.09	14.91	17.81	16.6033	14.94	15.51	14.17	14.8733	11.54	10.87	11.92	11.4433	-0.159407	0.00954458	-0.538115	2.46823e-16	-0.378708	2.18039e-08	5.37	4.51	5.36	5.08	13.57	10.58	10.02	11.39	6.11	4.92	3.91	4.98	1.15529	1.17296e-37	-0.028282	0.796664	-1.18357	1.69831e-39	16.23	15.87	23.02	18.3733	15.79	27.56	16.13	19.8267	21.82	21.05	13.38
4349673	LOC4349673	mRNA	0.52	0.21	0.27	0.333333	0.22	0.12	0.33	0.223333	0.23	0.2	0.46	0.296667	-0.590583	0.187609	-0.162315	0.696394	0.428268	0.353934	0.12	0.04	0.04	0.0666667	0.54	0.18	0.09	0.27	0.09	0.16	0.05	0.1	1.93681	0.00306624	0.518374	0.532356	-1.41844	0.0170404	0.59	0.32	0.53	0.48	0.16	0.35	0.25	0.253333	0.17	0.27	0.41
4344844	LOC4344844	mRNA	0.51	0.3	0.43	0.413333	0.48	2.09	0.27	0.946667	0.45	2.43	0.1	0.993333	1.18837	0.000416243	1.24743	0.000180771	0.05906	0.828004	0	0	0.11	0.0366667	0.98	0.05	0.05	0.36	0.26	0.1	0.77	0.376667	3.26721	6.82915e-05	3.42763	1.50855e-05	0.160416	0.721743	0	0.25	0.16	0.136667	0.26	0	0.1	0.12	0.21	0	0.1
4347873	LOC4347873	mRNA	2.15	1.8	1.96	1.97	7.34	7.06	6.63	7.01	3.62	3.46	4.3	3.79333	1.83136	3.99217e-260	0.944972	1.59311e-52	-0.886386	1.56474e-85	0.73	0.27	0.38	0.46	2.29	1.87	1.83	1.99667	0.51	0.46	0.25	0.406667	2.11055	2.72395e-87	-0.178135	0.257359	-2.28869	2.2319e-97	2.28	3.28	1.9	2.48667	6.51	10.64	7.34	8.16333	5.58	7.44	5.04
107277134	LOC107277134	mRNA	6.26	5.39	16.52	9.39	11.6	1.92	5.7	6.40667	1.92	23.41	12.13	12.4867	-0.551	6.64564e-14	0.392276	3.2666e-10	0.943276	9.78867e-43	5.84	4.77	4.23	4.94667	7.95	5.01	2.21	5.05667	2.82	3.42	0.97	2.40333	0.00106221	0.990961	-1.0416	9.47763e-21	-1.04266	9.94141e-21	2.01	1.16	1.35	1.50667	0.81	10.26	1.05	4.04	7.32	11.46	5.12
4336539	LOC4336539	mRNA	0.78	0.27	0.75	0.6	0.24	0.37	0.08	0.23	0.04	0.13	0.05	0.0733333	-1.36725	0.000446839	-3.07835	4.14329e-09	-1.7111	0.0101239	0	0.04	0.38	0.14	0.14	0.12	0.08	0.113333	0.04	0.19	0	0.0766667	-0.311725	0.647716	-0.828317	0.263364	-0.516592	0.509433	0	0	0.04	0.0133333	0	0	0	0	0	0	0
9268208	LOC9268208	mRNA	5.17	6.57	4.85	5.53	7.93	10.04	9.53	9.16667	5.63	4.93	5.92	5.49333	0.750321	1.89342e-16	-0.0211596	0.839065	-0.771481	4.06015e-17	9.32	8.19	6.85	8.12	17.13	18.54	19.07	18.2467	8.2	6.85	8.91	7.98667	1.22217	7.25963e-61	-0.000812062	0.992888	-1.22298	1.33154e-61	4.12	5.68	6.81	5.53667	9.4	3.33	10.09	7.60667	1.21	1.93	5.28
4346087	LOC4346087	mRNA	10.8	10.25	22.19	14.4133	29.08	31.59	33.9	31.5233	13.79	25.73	25.92	21.8133	1.12543	2.89455e-155	0.589752	7.44092e-37	-0.535677	2.59374e-44	6.19	5.01	6.98	6.06	29.61	21.66	17.46	22.91	6.07	9.12	3.54	6.24333	1.90346	9.41949e-235	0.0445924	0.575824	-1.85887	5.22731e-230	11.6	15.65	7.13	11.46	21.29	52.22	23.1	32.2033	43.56	32.29	29.29
9266620	LOC9266620	mRNA	68.02	61.91	148.42	92.7833	114.83	98.35	122.17	111.783	72.65	137.91	140.52	117.027	0.265276	1.20194e-17	0.326531	1.8609e-26	0.0612547	0.037044	139.05	73.62	49.88	87.5167	401.25	140.57	99.29	213.703	96.62	61.32	79.62	79.1867	1.24346	0	-0.13789	6.99882e-05	-1.38135	0	42.45	34.16	26.37	34.3267	74.63	168.39	60.54	101.187	151.24	115.33	59.55
4331501	LOC4331501	mRNA	13.26	5.19	72.76	30.4033	44.3	14.12	17.87	25.43	107.06	29.79	45.38	60.7433	-0.260425	0.000458392	0.999588	7.00818e-63	1.26001	5.44805e-90	29.12	30.19	61.4	40.2367	24.42	14.39	18.11	18.9733	181.69	105.13	3.45	96.7567	-1.10072	2.58279e-47	1.26295	1.24493e-139	2.36367	0	9.87	6.59	15.93	10.7967	19.92	13.95	16.21	16.6933	3.15	10.75	15.08
9266419	LOC9266419	mRNA	8.95	8.31	16.85	11.37	63.59	63.92	56.11	61.2067	92.79	55.27	57.69	68.5833	2.42571	0	2.59237	0	0.166659	4.691e-09	3.25	2.79	4.36	3.46667	7.22	5.44	6.44	6.36667	5.18	3.9	1.02	3.36667	0.86898	5.90911e-16	-0.0433191	0.728641	-0.912299	2.27158e-17	18.94	27.33	16.34	20.87	113.16	47.51	49.71	70.1267	28.57	33.45	46.88
4335787	LOC4335787	mRNA	0.72	0.79	0.68	0.73	1.69	2.46	2.31	2.15333	0.81	0.99	1.18	0.993333	1.56347	2.07933e-26	0.441162	0.0134706	-1.12231	2.01158e-16	0.47	0.3	0.85	0.54	1.65	1.97	2.4	2.00667	0.18	0.45	0.15	0.26	1.90648	2.79939e-31	-1.04563	0.000116287	-2.95211	1.31829e-51	0.82	0.92	0.93	0.89	1.84	1.48	1.68	1.66667	0.46	0.72	0.98
4333095	LOC4333095	mRNA	13.4	16.59	12.91	14.3	86.59	81.59	107.7	91.96	83.93	37.79	47.48	56.4	2.68395	0	1.98412	0	-0.699834	4.17247e-98	2.35	0.52	3.15	2.00667	34.18	28.33	27.75	30.0867	3.71	0.75	0.69	1.71667	3.91137	0	-0.214936	0.304988	-4.1263	0	43.51	40.62	23.63	35.92	239.37	96.83	147.93	161.377	37.28	44.66	80.61
4325250	LOC4325250	mRNA	7.05	7.11	5.93	6.69667	10.96	14.63	15.12	13.57	8.77	6.89	8.25	7.97	1.01748	8.10032e-65	0.251814	0.000227757	-0.765663	1.45909e-40	2.46	1.08	2.65	2.06333	4.66	5.66	5.29	5.20333	1.52	1.26	0.74	1.17333	1.34749	1.58494e-38	-0.807523	6.87038e-08	-2.15501	1.2629e-73	5.4	6.19	5.93	5.84	6.92	7.9	9.57	8.13	8.24	10.79	6.17
4329995	LOC4329995	mRNA	0.49	0.15	0.42	0.353333	2.95	4.87	2.84	3.55333	0.7	0.2	0.37	0.423333	3.3181	1.60406e-128	0.258456	0.26874	-3.05965	3.85635e-119	0.03	0.08	0.08	0.0633333	2.04	0.92	0.55	1.17	0.14	0.12	0.09	0.116667	4.16671	6.96271e-48	0.906142	0.0702511	-3.26057	7.26461e-41	0.37	0.97	0.32	0.553333	3.33	1.88	3.61	2.94	0.99	0.97	0.96
4325171	LOC4325171	mRNA	4.79	3.46	2.4	3.55	2.79	4.32	4.11	3.74	4.18	2.59	3.67	3.48	0.0758993	0.483718	-0.025385	0.817904	-0.101284	0.353193	0.81	0.37	0.32	0.5	1.81	1.07	0.65	1.17667	0.59	0.59	0.4	0.526667	1.2105	5.50199e-07	0.0853788	0.769665	-1.12512	2.02437e-06	4.81	4.39	6.55	5.25	5.13	2.67	5.13	4.31	2.62	2.26	5.29
4336707	LOC4336707	mRNA	2.38	2.11	4.4	2.96333	2.54	2.01	2	2.18333	1.66	2.93	2.12	2.23667	-0.444161	3.62501e-05	-0.413779	0.000109106	0.0303816	0.793025	0.71	0.68	0.94	0.776667	1.96	1.78	1.51	1.75	1.03	1	0.85	0.96	1.15833	7.75425e-13	0.302891	0.103616	-0.85544	2.03899e-08	1.84	1.97	2.26	2.02333	1.34	10.36	1.67	4.45667	7.17	8.37	2.51
4329351	LOC4329351	mRNA	53.05	44.84	33.33	43.74	89.3	123.73	116.03	109.687	64.6	62.42	67.36	64.7933	1.32635	0	0.56727	6.60328e-108	-0.759081	1.08355e-300	17.72	10.32	28.44	18.8267	21.54	32.02	25.71	26.4233	17.06	17.53	6.89	13.8267	0.505356	5.39327e-36	-0.440813	9.38297e-21	-0.946169	7.64626e-106	40.92	50.18	33.5	41.5333	126.07	54.9	123.01	101.327	54.62	61.61	54.92
9270012	LOC9270012	mRNA	5.98	5.73	1.36	4.35667	11.64	14.08	18.67	14.7967	7.18	6.4	7.74	7.10667	1.76495	3.501e-257	0.708891	2.0397e-30	-1.05606	2.57075e-118	0.13	0	0.32	0.15	1.38	1.42	1.53	1.44333	0.03	0.11	0.02	0.0533333	3.29561	1.53571e-51	-1.51788	0.00233957	-4.81349	3.2448e-65	3.67	3.14	1.89	2.9	7.7	4.22	6.86	6.26	2.2	2.87	5.46
4330772	LOC4330772	mRNA	2.23	2.47	10.21	4.97	4.87	5.82	5.03	5.24	8.7	12.43	13.51	11.5467	0.0699149	0.432833	1.20675	4.18615e-61	1.13683	1.90222e-55	1.73	2.58	2.67	2.32667	3.63	1.05	0.97	1.88333	5.72	3.89	2.08	3.89667	-0.363962	0.010879	0.738918	2.87324e-10	1.10288	1.13797e-18	2.77	2.02	2.95	2.58	8.15	11.57	3.98	7.9	39.24	19.48	5.69
4335732	LOC4335732	mRNA	98.26	72.43	236.74	135.81	46.88	27.62	23.9	32.8	31.5	69.83	37.6	46.31	-2.05095	0	-1.56419	0	0.486757	6.61785e-62	16.26	12.05	19.81	16.04	63.65	33.99	21.23	39.6233	36.8	27.43	16.35	26.86	1.27318	6.80534e-257	0.745645	6.79098e-76	-0.527531	2.87549e-59	62	63.52	68.18	64.5667	23.9	198.47	23.29	81.8867	118.58	116.08	47.7
4349872	LOC4349872	mRNA	1.44	1.19	2.76	1.79667	2.15	2.71	1.75	2.20333	1.48	1.76	1.57	1.60333	0.290785	0.0327326	-0.183993	0.213177	-0.474778	0.000752712	0.48	0.37	0.74	0.53	1.41	1.3	1.1	1.27	0.86	0.57	0.34	0.59	1.26478	6.0009e-09	0.134652	0.608005	-1.13012	8.77369e-08	0.38	0.59	0.53	0.5	0.85	1.79	0.6	1.08	1.54	1.51	0.55
9269842	LOC9269842	mRNA	0.18	0.06	0.06	0.1	0.06	0	0	0.02	0	0.06	0	0.02	-2.30708	0.0908548	-2.30923	0.0905556	-0.00214434	0.999161	0.19	0	0	0.0633333	0.07	0.06	0.12	0.0833333	0.06	0.12	0.1	0.0933333	0.42524	0.698076	0.636569	0.543952	0.211329	0.828606	8.74	8.44	12.89	10.0233	14.8	22.41	10.3	15.8367	21.51	20.28	9.62
4348490	LOC4348490	mRNA	0.08	0.15	0.18	0.136667	0.17	0.44	0.41	0.34	0.11	0.37	0.2	0.226667	1.28232	4.74192e-05	0.684076	0.0503292	-0.598247	0.0330069	0	0.06	0.27	0.11	0.18	0.29	0.2	0.223333	0.41	0.13	0	0.18	1.0102	0.00696979	0.662688	0.0931467	-0.347515	0.295051	0.18	0.16	0.13	0.156667	0.17	0.14	0.28	0.196667	0.5	0.24	0.08
4344306	LOC4344306	mRNA	0.78	0.46	0.63	0.623333	0.78	1.14	1.92	1.28	1.3	2.08	2.02	1.8	1.03471	1.05396e-05	1.5269	1.41052e-12	0.492192	0.00643935	0	0.14	0.15	0.0966667	1.64	0.14	0.14	0.64	0.29	0.18	0	0.156667	2.62491	1.03653e-08	0.667982	0.295766	-1.95693	1.44379e-06	0.83	1.02	0.77	0.873333	0.28	1.17	0.14	0.53	6.59	9.48	6.39
4338650	LOC4338650	mRNA	0	0.03	0	0.01	0	0	0	0	0.06	0.03	0	0.03			1.59766	0.302742			0	0	0	0	0.13	0	0	0.0433333	0	0	0	0							0.03	0.03	0	0.02	0.06	0.11	0.06	0.0766667	0.03	0.03	0.03
4339304	LOC4339304	mRNA	2.86	4.26	10.72	5.94667	4.36	2.1	2.44	2.96667	0.85	9.25	3.95	4.68333	-1.00643	6.21303e-17	-0.365784	0.000681568	0.640641	6.21628e-07	0	0.04	0.05	0.03	0.15	0	0	0.05	0.04	0.09	0.18	0.103333	0.604564	0.638972	1.76068	0.0926125	1.15612	0.220901	2.88	3.21	3.72	3.27	3.72	32	4.49	13.4033	27.74	23.59	5.83
4342439	LOC4342439	mRNA	0.26	0.21	0.36	0.276667	0.16	0.21	0.21	0.193333	0.1	0.16	0.42	0.226667	-0.525725	0.34797	-0.286861	0.593377	0.238864	0.685587	0.88	0.26	0.49	0.543333	1.94	1.09	0.57	1.2	1.16	0.31	0.21	0.56	1.12568	0.000246023	0.0606517	0.868569	-1.06503	0.000422805	0.2	0.4	0.4	0.333333	0	0.76	0.21	0.323333	0.51	0.46	0.1
4347180	LOC4347180	mRNA	34.5	35.39	45.1	38.33	59.51	66.24	36.37	54.04	35.45	28.22	28.18	30.6167	0.495161	6.54534e-54	-0.325065	1.28297e-18	-0.820227	7.1515e-129	21.34	12.19	13.49	15.6733	98.32	53.49	39.16	63.6567	33.83	16.03	11.91	20.59	1.99651	0	0.397728	1.18937e-14	-1.59878	0	18.64	28.46	20.91	22.67	29.65	57.45	30.57	39.2233	35.68	27.7	13.68
107278664	LOC107278664	mRNA	0.27	0.2	0.15	0.206667	0.44	0.45	0.47	0.453333	0.25	0.26	0.22	0.243333	1.10917	6.40629e-05	0.229511	0.477426	-0.87966	0.000996391	0.13	0.02	0.02	0.0566667	0.42	0.26	0.1	0.26	0	0	0.02	0.00666667	2.26654	8.34002e-07	-3.20238	0.0065543	-5.46893	6.67658e-12	0.12	0.23	0.07	0.14	0.24	0.77	0.29	0.433333	0.65	0.79	0.45
107275879	LOC107275879	mRNA	2.59	2.07	3.92	2.86	7.37	9.59	7.1	8.02	5.49	5	5.21	5.23333	1.47886	2.60408e-62	0.859799	3.22102e-18	-0.619063	6.68428e-16	0.26	0.19	0.31	0.253333	3.1	2.12	2.27	2.49667	0.14	0.3	0.14	0.193333	3.29165	1.39226e-49	-0.395028	0.344752	-3.68668	1.14399e-54	3.16	3.12	1.26	2.51333	3.06	5.83	4.29	4.39333	3.51	3.93	3.71
4347461	LOC4347461	mRNA	0	0	0.1	0.0333333	0.41	0.26	0.3	0.323333	0	0.07	0.17	0.08	3.26207	4.19873e-07	1.19392	0.195467	-2.06815	8.26869e-05	2.43	1.02	0.33	1.26	1.86	2.88	0.64	1.79333	0.29	0.81	0.13	0.41	0.518135	0.00276134	-1.61334	8.60363e-11	-2.13147	7.75619e-21	0	0	0	0	0.07	0.07	0.06	0.0666667	0	0	0.03
4339496	LOC4339496	mRNA	72.92	56.56	86.03	71.8367	75.44	85.21	70.85	77.1667	75.13	72.82	66.23	71.3933	0.102131	0.0004055	-0.0110333	0.707833	-0.113164	9.52361e-05	38.87	30.06	35.8	34.91	88.27	75.56	65.61	76.48	44.07	31.09	31.36	35.5067	1.1248	1.33763e-222	0.0261306	0.53777	-1.09867	8.21442e-217	41.7	43.91	60.3	48.6367	69.65	115.09	57.23	80.6567	145.79	128.01	45.66
4332622	LOC4332622	mRNA	11.83	9.6	13.23	11.5533	6.83	6.88	6.27	6.66	8.48	12.94	10.76	10.7267	-0.795738	8.6015e-30	-0.11248	0.0711337	0.683258	1.64164e-21	10.79	8.46	7.99	9.08	14.78	6.61	6.1	9.16333	15.28	12.7	9.77	12.5833	-0.0207501	0.768315	0.472043	1.93559e-13	0.492793	2.24922e-14	12.38	9.45	14.87	12.2333	14.56	28.1	9.39	17.35	49.63	37.25	13.62
9266054	LOC9266054	mRNA	0.58	0.15	0.12	0.283333	2.13	2.51	1.49	2.04333	2.7	2.91	3.27	2.96	2.85003	9.24757e-27	3.37982	4.41991e-44	0.529783	0.000360099	0.08	0	0.68	0.253333	1.62	0.39	0.51	0.84	0.63	0.2	0.19	0.34	1.66917	1.99663e-06	0.420055	0.331724	-1.24911	0.000119165	0.11	0.15	0.07	0.11	2.58	0.83	0.65	1.35333	1.79	1.1	0.61
4325354	LOC4325354	mRNA	0.78	0.87	0.64	0.763333	0.62	0.91	0.91	0.813333	0.67	0.51	0.75	0.643333	0.0911945	0.663975	-0.244076	0.272419	-0.335271	0.126601	0.45	0.63	0.31	0.463333	1.02	0.95	0.9	0.956667	0.36	0.25	0.33	0.313333	1.03668	8.16988e-06	-0.577892	0.0582599	-1.61457	2.59795e-10	0.96	1.54	1.12	1.20667	0.72	0.56	1.24	0.84	1.81	0.54	0.61
4332788	LOC4332788	mRNA	15.28	16.64	19.62	17.18	237.12	403.04	349.29	329.817	143.47	91.49	168.01	134.323	4.25972	0	2.9681	0	-1.29161	0	5.88	3.74	10.41	6.67667	41.79	27.83	26.18	31.9333	10.36	5.26	2.09	5.90333	2.24505	0	-0.175722	0.00578303	-2.42077	0	16.45	23.03	12.26	17.2467	417.57	54.58	165.48	212.543	13.82	17.42	42.93
4346491	LOC4346491	mRNA	1.12	1.14	0.77	1.01	4.42	7.05	5.86	5.77667	1.54	1.14	1.33	1.33667	2.51624	7.74413e-184	0.408878	0.00110499	-2.10736	2.53749e-148	0.23	0.14	0.13	0.166667	2.48	1.51	1.53	1.84	0.25	0.11	0.2	0.186667	3.51392	5.04509e-78	0.195811	0.554714	-3.3181	2.26804e-75	1.3	2.34	0.72	1.45333	11.36	6.52	9.47	9.11667	7.68	5.53	2.51
4326942	LOC4326942	mRNA	37.13	40.7	20.05	32.6267	48.4	70.9	59.54	59.6133	24.94	25.33	26.8	25.69	0.898063	8.68417e-92	-0.304868	2.11919e-08	-1.20293	2.51587e-146	15.06	14.45	48.86	26.1233	43.25	72.01	85.38	66.88	17.83	16.21	4.55	12.8633	1.34527	7.81794e-186	-1.0254	1.37534e-49	-2.37067	0	29.64	34.43	28.62	30.8967	69.59	25.75	79.29	58.21	12.76	18.09	34.56
4347731	LOC4347731	mRNA	11.16	11.29	28.96	17.1367	24.56	22.84	23.02	23.4733	13.46	22.39	19.74	18.53	0.450114	4.03007e-25	0.104189	0.0239479	-0.345925	6.2603e-16	3.71	2.74	4.13	3.52667	23.33	19.86	17.5	20.23	2.57	2.84	1.62	2.34333	2.51338	1.2518e-296	-0.588851	3.86601e-07	-3.10223	0	12.61	11.91	9.79	11.4367	27.91	78.76	21.46	42.71	77.96	64.41	19.84
4339855	LOC4339855	mRNA	34.31	26.39	40.26	33.6533	16.05	7.47	11.58	11.7	7.54	18.06	11.94	12.5133	-1.52303	3.46585e-109	-1.43624	2.68447e-100	0.0867894	0.325048	9.93	6.82	6.76	7.83667	18.37	10.94	10.1	13.1367	11.25	10.31	6.35	9.30333	0.725667	1.34073e-13	0.249657	0.0181554	-0.47601	3.41438e-07	19.01	15.93	24.94	19.96	3.6	31.14	7.97	14.2367	26.41	20.14	13.48
9266094	LOC9266094	mRNA	2.86	2.35	2.93	2.71333	4.52	3.98	4.42	4.30667	3.33	3.98	4.35	3.88667	0.665352	2.87363e-16	0.512831	8.17097e-10	-0.152521	0.0409034	0.53	0.34	0.49	0.453333	2.23	1.61	1.52	1.78667	0.55	0.39	0.28	0.406667	1.96037	7.84879e-34	-0.162854	0.482462	-2.12323	9.93815e-38	3.3	3.41	2.48	3.06333	5.9	7.82	5.91	6.54333	10.5	9.94	5.72
4344462	LOC4344462	mRNA	10.62	10.38	11.47	10.8233	11.43	12.62	9.68	11.2433	9.57	7.84	7.07	8.16	0.0558097	0.52103	-0.408858	1.42903e-05	-0.464667	6.80695e-07	5.7	5.04	5.02	5.25333	23.99	15.57	19.14	19.5667	5.61	4.71	4.73	5.01667	1.8807	6.613e-92	-0.067757	0.598526	-1.94845	2.42372e-97	7	7.97	9.07	8.01333	7.45	15.19	7.65	10.0967	16.4	12.71	6.35
4340375	LOC4340375	mRNA	3.33	3.16	2.35	2.94667	4.45	6.26	5.02	5.24333	3.71	3	3.12	3.27667	0.831169	7.63406e-25	0.155374	0.0868971	-0.675794	9.67688e-18	2.08	0.81	1.49	1.46	3.31	3.31	2.99	3.20333	1.44	1.06	0.63	1.04333	1.13967	8.63912e-25	-0.479344	0.00100019	-1.61901	1.24597e-41	3.16	4.24	2.73	3.37667	4.88	3.77	4.46	4.37	2.24	2.53	3.41
4328351	LOC4328351	mRNA	0.94	0.64	1.06	0.88	1.24	1.56	1.26	1.35333	1.03	1.85	1.03	1.30333	0.615367	2.08213e-06	0.561176	1.79852e-05	-0.0541911	0.645841	0.18	0.37	0.37	0.306667	0.7	1.01	0.73	0.813333	0.17	0.37	0.37	0.303333	1.40656	4.44779e-13	-0.0113961	0.963127	-1.41795	2.35497e-13	0.44	0.52	0.49	0.483333	0.34	1.92	0.57	0.943333	1.84	2.53	0.93
4350680	LOC4350680	mRNA	1.59	0.28	0.9	0.923333	0.59	0.24	0.68	0.503333	0.16	0.69	0.28	0.376667	-0.866512	0.00228795	-1.30923	1.9578e-05	-0.442717	0.215239	0.5	0.36	0	0.286667	2.73	0.83	0.6	1.38667	0.24	0.64	1.19	0.69	2.2178	2.82108e-13	1.27566	0.000325242	-0.942134	9.95391e-05	1.2	0.49	0.83	0.84	0.16	0.31	0.04	0.17	0.27	0	0.04
4326146	LOC4326146	mRNA	2.4	2	3.33	2.57667	3.3	3.04	4.4	3.58	1.26	1.33	2.07	1.55333	0.47178	4.92827e-05	-0.731599	3.19573e-07	-1.20338	8.99145e-20	0.72	0.92	1.28	0.973333	4.23	3.68	3.13	3.68	0.96	0.65	0.5	0.703333	1.90906	3.54348e-37	-0.467673	0.0372687	-2.37673	5.59658e-49	2.19	1.98	4.29	2.82	6	11.74	5.39	7.71	10.14	8.81	2.16
4344189	LOC4344189	mRNA	5.46	4.83	7.33	5.87333	13.33	16.87	12.57	14.2567	10.24	7.15	7.47	8.28667	1.27841	2.33139e-61	0.496748	2.0173e-08	-0.781665	4.29191e-28	4.4	2.85	3.59	3.61333	14.98	11.67	11.4	12.6833	3.95	2.82	2.29	3.02	1.80511	2.41962e-86	-0.25485	0.0499652	-2.05996	1.02048e-103	7.63	11.78	7.6	9.00333	18.53	18.62	16.69	17.9467	21.83	16.96	10.05
9270610	LOC9270610	mRNA	0.12	0.06	0.08	0.0866667	0.26	0.29	0.22	0.256667	0.09	0.21	0.06	0.12	1.59981	1.42525e-07	0.482185	0.191142	-1.11762	6.67627e-05	0	0.05	0	0.0166667	0.19	0.14	0.12	0.15	0.05	0.06	0.09	0.0666667	3.11454	5.05307e-09	1.96754	0.00229117	-1.147	0.00233039	0.41	0.24	0.33	0.326667	1.23	0.77	1	1	0.32	0.47	0.19
4336810	LOC4336810	mRNA	3.81	2.61	6.27	4.23	0.71	0.77	0.41	0.63	3.01	1.96	2.05	2.34	-2.71308	2.63315e-168	-0.854873	2.54917e-33	1.8582	1.06421e-59	0.04	0	0.02	0.02	0.15	0.09	0.09	0.11	0.03	0	0	0.01	2.33213	0.000132366	-0.769423	0.457975	-3.10155	7.68329e-06	8.18	5.94	6.09	6.73667	0.96	2.07	0.76	1.26333	8.97	5.88	7.62
4343613	LOC4343613	mRNA	5.16	4.3	5.12	4.86	3.74	4.09	3.79	3.87333	3.24	4.67	3.55	3.82	-0.328208	0.00167076	-0.351789	0.000789055	-0.0235815	0.832094	1.86	1.2	2.04	1.7	2.84	2.95	2.79	2.86	2.55	1.61	1.02	1.72667	0.755106	3.96446e-07	0.026038	0.876628	-0.729068	7.57769e-07	4.86	5.94	6.34	5.71333	5	9.62	5.64	6.75333	8.09	5.99	5.29
107276572	LOC107276572	mRNA	0	0	0	0	0	0	0	0	0	15.08	8.17	7.75			10.4812	5.02231e-110	10.4663	1.01812e-109	0	0	0	0	0	0	0	0	0	0	0	0							12.62	5.61	0	6.07667	0	0	0	0	12.73	21.36	6
9272173	LOC9272173	mRNA	2.36	2.29	3	2.55	3.18	2.58	2.61	2.79	2.53	2.67	2.74	2.64667	0.12886	0.261361	0.0501739	0.666056	-0.0786859	0.489997	2.85	1.98	1.99	2.27333	3.26	2.6	1.72	2.52667	2.1	1.76	1.55	1.80333	0.137115	0.267058	-0.332443	0.0124503	-0.469558	0.000308041	0.54	0.68	0.77	0.663333	1.38	1.78	0.97	1.37667	1.36	0.97	0.45
4327319	LOC4327319	mRNA	19.68	16.94	14.06	16.8933	29.09	37.65	27.71	31.4833	19.37	16.35	18.64	18.12	0.898336	5.56801e-129	0.102266	0.0165282	-0.79607	7.48477e-105	4.33	2.69	5.18	4.06667	17.23	17.54	17.38	17.3833	4.02	3.07	2.28	3.12333	2.10129	9.94054e-247	-0.376304	8.15642e-05	-2.4776	5.29288e-304	15.63	17.1	12.49	15.0733	18.74	22.97	21.05	20.92	14.73	17.84	14.62
4339585	LOC4339585	mRNA	11.87	9.48	12.82	11.39	17.62	13.49	10.54	13.8833	9.33	9.31	8.61	9.08333	0.28701	1.06277e-09	-0.328217	3.55617e-10	-0.615226	6.64628e-35	2.28	1.83	2.92	2.34333	4.14	1.91	1.49	2.51333	3.66	2.21	1.88	2.58333	0.0633746	0.563606	0.141138	0.189095	0.0777632	0.465215	5.09	4.09	5.86	5.01333	8.07	10.66	7.51	8.74667	5.55	5.28	4.98
4348957	LOC4348957	mRNA	21.3	16.59	25.43	21.1067	28.68	30.33	30.85	29.9533	21.55	24.41	22.89	22.95	0.503822	6.82009e-21	0.117835	0.0401824	-0.385987	2.56368e-13	9.36	5.45	8.23	7.68	25	17.4	14.18	18.86	9.48	8.74	5.72	7.98	1.28252	7.613e-59	0.0593812	0.541619	-1.22314	2.277e-55	17.32	16.73	19.27	17.7733	21.25	36.36	23.47	27.0267	49.92	45.7	14.56
9267255	LOC9267255	mRNA	20.45	19.72	16.18	18.7833	31.42	23.78	29.8	28.3333	18.91	20.6	30.66	23.39	0.594151	2.61942e-40	0.316223	1.54544e-11	-0.277928	5.6476e-11	6.26	6.03	7.87	6.72	12.09	9.73	9.8	10.54	11.6	6.32	3.46	7.12667	0.640969	1.81447e-17	0.0828311	0.314799	-0.558138	4.16181e-14	19.69	19.33	27.53	22.1833	40.93	25.18	37.59	34.5667	22.89	20.93	28.31
4326319	LOC4326319	mRNA	1.42	0.99	1.06	1.15667	2.37	2.8	2.32	2.49667	2.64	2.03	1.9	2.19	1.11125	2.78309e-13	0.921934	4.44616e-09	-0.189314	0.145184	0.48	0.48	0.7	0.553333	1.56	0.79	0.79	1.04667	0.63	0.63	0.28	0.513333	0.891558	0.000121287	-0.11046	0.686749	-1.00202	2.02672e-05	1.38	2.14	2.26	1.92667	2.83	2.29	3.21	2.77667	3.16	2.27	1.71
4331155	LOC4331155	mRNA	1.83	1.73	1.4	1.65333	1.98	1.76	2.22	1.98667	1.41	1.25	1.06	1.24	0.262154	0.136903	-0.422021	0.033373	-0.684174	0.000317976	1.07	1.38	1.68	1.37667	2.7	2.22	2.72	2.54667	1.07	0.78	0.81	0.886667	0.880692	5.90838e-07	-0.639446	0.00499817	-1.52014	8.48809e-15	6.34	7.07	6.66	6.69	5.99	7.9	7.08	6.99	5.51	7.17	5.43
9269040	LOC9269040	mRNA	2.53	2.22	4.66	3.13667	10.58	13.17	9.98	11.2433	16.21	13.59	14.39	14.73	1.80067	1.16459e-126	2.15794	9.17633e-205	0.357277	5.62368e-12	0.45	0.43	1.2	0.693333	2.57	1.77	1.34	1.89333	1.25	0.87	0.57	0.896667	1.42318	1.68127e-18	0.14146	0.481528	-1.28172	3.73944e-16	0.9	1.45	1.34	1.23	3.98	8.48	2.48	4.98	17.75	17.23	3.06
4341032	LOC4341032	mRNA	0.05	0	0.13	0.06	4.92	10.32	1.33	5.52333	0	0.09	0.09	0.06	6.52264	8.31588e-87	0.0126992	0.990068	-6.50994	1.78353e-86	0	0.14	0.05	0.0633333	32.77	38.3	37.78	36.2833	0	0.05	0	0.0166667	9.19322	0	-2.03246	0.158883	-11.2257	0	0.04	0	0	0.0133333	9.38	3.04	4.91	5.77667	0.13	0.04	0.04
4330635	LOC4330635	mRNA	16.19	21.92	13.01	17.04	41.85	46.51	43.36	43.9067	30.16	25.98	29.47	28.5367	1.36529	6.6278e-284	0.744084	1.52259e-69	-0.62121	3.41865e-77	3.85	6.33	9.35	6.51	19.92	25.85	26.12	23.9633	6.54	4.39	4.29	5.07333	1.88565	9.47723e-241	-0.364635	1.23871e-05	-2.25028	4.99465e-305	31.79	37.21	22.06	30.3533	82.34	24.04	62.28	56.22	15.62	18.63	38.45
4326542	LOC4326542	mRNA	4.61	5.56	3.63	4.6	13.81	12.72	12.66	13.0633	2.68	3.45	3.55	3.22667	1.49851	2.30818e-128	-0.507646	7.93795e-09	-2.00616	4.33119e-191	0.31	0.39	1.14	0.613333	17.79	12.11	11.68	13.86	0.22	0.24	0.27	0.243333	4.16852	0	-1.20934	8.2363e-07	-5.37786	0	6.48	7.76	2.87	5.70333	10.36	7.36	15.34	11.02	2.02	2.62	7.82
9272023	LOC9272023	mRNA	6.52	4.58	6.81	5.97	7.95	5.94	6.32	6.73667	7.45	8.32	7.84	7.87	0.113848	0.136541	0.369572	4.33182e-07	0.255724	0.000374497	5.96	5.21	4.28	5.15	21.3	10.05	9.87	13.74	6.95	7.18	8.58	7.57	1.3813	1.06325e-89	0.556911	1.53758e-12	-0.824384	3.24569e-40	3.9	4.76	5.59	4.75	6.15	4.8	4.66	5.20333	4.2	3.57	5.68
4336324	LOC4336324	mRNA	0.51	0.61	0.38	0.5	2.33	3.54	2.11	2.66	0.58	0.49	0.43	0.5	2.4176	2.46963e-43	0.0126992	0.961868	-2.4049	6.74333e-43	0.4	0.2	0.32	0.306667	1.84	1.57	1.4	1.60333	0.44	0.28	0.13	0.283333	2.38077	2.22396e-25	-0.117347	0.737395	-2.49811	5.0626e-27	1.02	0.85	0.87	0.913333	4.99	2.4	3.91	3.76667	1.04	0.99	0.84
4338934	LOC4338934	mRNA	1.77	0.77	0.45	0.996667	3.15	1.46	0.94	1.85	1.04	2.22	3.6	2.28667	0.890581	1.19958e-07	1.20488	3.86665e-14	0.314299	0.0216266	6.55	7.22	5.57	6.44667	21.67	8.53	3.15	11.1167	13.64	8.65	5.19	9.16	0.737781	3.51645e-26	0.518551	5.37912e-13	-0.219231	0.000539246	0.47	0.1	1.23	0.6	0.67	0.39	0.81	0.623333	0.7	0.23	0.28
4328454	LOC4328454	mRNA	20.41	12.99	11.09	14.83	15.31	22.62	19.19	19.04	19.86	19.26	18.63	19.25	0.377315	3.73869e-06	0.397233	1.01753e-06	0.019918	0.794098	7.58	2.66	4.35	4.86333	13.25	7.55	9.22	10.0067	5.86	3.63	5.19	4.89333	1.03718	1.19924e-16	0.00588989	0.968385	-1.03129	1.11842e-16	1.5	2.04	1.43	1.65667	2.95	2.22	2.82	2.66333	3.61	1.66	1.58
107277093	LOC107277093	mRNA	0.1	0.05	0.15	0.1	0.1	0	0.05	0.05	0.2	0	0.15	0.116667	-0.985156	0.319944	0.235092	0.769267	1.22025	0.200438	0	0.05	0.05	0.0333333	0.17	0	0.05	0.0733333	0.05	0.2	0.1	0.116667	1.0102	0.405009	1.7749	0.0924161	0.764694	0.388574	0.29	0.29	0.47	0.35	0.2	0.1	0.2	0.166667	0.1	0.1	0.19
4336691	LOC4336691	mRNA	0.67	0.36	0.71	0.58	0.39	0.45	0.48	0.44	0.22	0.37	0.39	0.326667	-0.407848	0.140323	-0.835298	0.00502427	-0.42745	0.182121	2.69	2.37	1.55	2.20333	5.45	1.86	2.23	3.18	2	1.57	2.73	2.1	0.484883	8.79101e-05	-0.0704255	0.602228	-0.555309	8.11511e-06	0.27	0.35	0.32	0.313333	0.14	1.27	0.03	0.48	1.88	0.76	0.27
4345742	LOC4345742	mRNA	18.2	15.63	17.54	17.1233	16.5	15.69	14.78	15.6567	10.12	15.29	11	12.1367	-0.129095	0.00015323	-0.501404	2.91663e-43	-0.372309	1.73023e-23	0.67	0.89	2.44	1.33333	3.86	7.23	6.25	5.78	0.8	1.12	0.48	0.8	2.13494	1.05701e-142	-0.737066	7.53177e-08	-2.872	1.86675e-201	12.38	10.24	17.99	13.5367	13.11	8.36	11.36	10.9433	2.46	4.76	10.52
4342317	LOC4342317	mRNA	0.73	1.59	0.22	0.846667	0.07	0	0	0.0233333	0.15	2.42	2.64	1.73667	-5.26535	1.3632e-12	1.02887	3.72803e-05	6.29422	5.30243e-24	0.4	0.06	0	0.153333	0	0	0	0	0.49	0.15	0.68	0.44	-4.02366	0.00502523	1.52643	0.00502864	5.5501	3.97608e-07	1.67	0.12	0.46	0.75	0.11	0	0.06	0.0566667	2.1	0.05	0
4347583	LOC4347583	mRNA	4.03	3.45	4.93	4.13667	9	11.65	9.69	10.1133	7.32	4.4	3.9	5.20667	1.28649	2.25183e-39	0.333096	0.003943	-0.953396	8.2407e-25	3.71	2.08	2.81	2.86667	9.09	6.62	6.89	7.53333	3.06	2.27	1.78	2.37	1.3869	5.71514e-32	-0.275463	0.0775034	-1.66236	1.12505e-41	4.51	6	4.55	5.02	9.84	9.83	9.53	9.73333	7.13	8	5.26
4342435	LOC4342435	mRNA	3.49	2.77	4.12	3.46	12.06	15.72	13.46	13.7467	2.46	4.21	4.8	3.82333	1.38983	5.87368e-71	-0.018984	0.8488	-1.40881	4.41234e-72	4.36	2.2	2.6	3.05333	6.58	5.1	4.46	5.38	2.92	2.86	1.98	2.58667	0.568873	2.15321e-11	-0.252367	0.00944854	-0.82124	1.34618e-20	2.71	4.24	3.91	3.62	15.28	18.08	17.5	16.9533	17.44	13.99	2.43
4325938	LOC4325938	mRNA	11.25	11.89	11.28	11.4733	1.6	1.78	6.37	3.25	5.95	9.91	2.9	6.25333	-1.82367	2.53596e-81	-0.883076	1.28649e-27	0.940596	3.3217e-17	0.84	0.16	0.12	0.373333	89.56	3.31	9.26	34.0433	34.46	34.1	48.03	38.8633	6.42121	0	6.71022	0	0.289009	6.38476e-13	10.76	2.88	4.64	6.09333	3.74	1.6	0.51	1.95	4.27	1.02	2.78
4343545	LOC4343545	mRNA	0.2	0.06	0.06	0.106667	0.14	0.06	0	0.0666667	0.03	0.03	0.65	0.236667	-0.637233	0.354863	1.19712	0.0168769	1.83436	0.0010753	0.27	0.17	0.17	0.203333	3.74	1.85	0.31	1.96667	0.2	0.51	0.28	0.33	3.22522	1.18543e-36	0.704508	0.072182	-2.52071	2.9023e-29	0.19	0.03	0.16	0.126667	0.03	0	0	0.01	0.03	0	0
4352691	LOC4352691	mRNA	8.25	5	6.95	6.73333	1.86	1.03	1.35	1.41333	3.13	4.35	2.29	3.25667	-2.32643	2.09292e-167	-1.06245	1.9502e-55	1.26398	1.66498e-35	0.72	0.14	0.62	0.493333	0.69	0.7	0.37	0.586667	2.04	0.84	0.13	1.00333	0.315057	0.133379	1.08171	3.04416e-09	0.766656	9.4085e-06	3.14	1.84	4.44	3.14	1.29	1.01	0.94	1.08	1.5	0.88	2.14
4350791	LOC4350791	mRNA	3.63	2.82	3.34	3.26333	2.51	2.65	2.95	2.70333	2.73	3.72	3.11	3.18667	-0.272279	0.000946672	-0.0381374	0.629519	0.234142	0.00483373	0.51	0.39	0.56	0.486667	1.11	0.87	0.47	0.816667	0.85	0.6	0.12	0.523333	0.731936	6.06337e-05	0.105976	0.599694	-0.625961	0.000442855	1.81	1.8	1.76	1.79	1.37	4.94	1.57	2.62667	4.95	4.73	2.07
4324919	LOC4324919	mRNA	2.71	1.26	2.1	2.02333	1.35	0.96	0.47	0.926667	2.25	3.23	1.57	2.35	-1.15216	3.59105e-11	0.190132	0.167878	1.34229	1.81669e-15	3.74	4.29	4.65	4.22667	3.2	3.74	4.4	3.78	5.73	5.33	4.5	5.18667	-0.160703	0.120621	0.302861	0.00140554	0.463563	2.07984e-06	0.17	0.14	0.34	0.216667	0.21	0.14	0.04	0.13	0.26	0.12	0.13
4347343	LOC4347343	mRNA	2.82	2.26	2.17	2.41667	8.17	11.85	8.37	9.46333	3.52	2.21	3.58	3.10333	1.96894	8.63e-190	0.364337	3.8052e-05	-1.6046	6.7629e-143	0.39	0.28	0.51	0.393333	8.42	5.31	5.86	6.53	0.45	0.51	0.4	0.453333	4.03796	1.47399e-256	0.217521	0.338187	-3.82044	1.59987e-250	4.27	6.25	2.77	4.43	7.54	7.84	7.94	7.77333	4.59	4.44	4.48
4341765	LOC4341765	mRNA	5.47	3.69	4.76	4.64	8.39	11.68	10.1	10.0567	8.03	8.65	8.18	8.28667	1.10249	1.62775e-45	0.840475	5.76953e-25	-0.262011	0.000102695	3.06	1.58	2.67	2.43667	5.45	5.19	3.81	4.81667	3.88	2.5	1.59	2.65667	0.966387	1.21715e-17	0.19521	0.127874	-0.771177	1.25752e-12	2.57	2.97	3.13	2.89	6.18	5.8	5.1	5.69333	4.08	3.68	3.39
4333842	LOC4333842	mRNA	1.63	1.42	11.34	4.79667	31.9	14.87	40.16	28.9767	0.76	9.69	7.33	5.92667	2.58789	0	0.285389	0.000294775	-2.3025	0	0.15	0.29	0.94	0.46	3.41	2.71	2.27	2.79667	0.22	0.6	0.19	0.336667	2.59495	3.31758e-50	-0.448268	0.12594	-3.04322	1.91322e-59	2.98	2.56	1.2	2.24667	9.09	136.79	15.73	53.87	56.34	66.98	5.85
4337566	LOC4337566	mRNA	55.12	60.7	97.27	71.03	99.4	83.53	70.29	84.4067	88.81	115.94	107.46	104.07	0.247634	1.79259e-25	0.545316	2.51664e-129	0.297682	4.99295e-43	24.15	17.14	18.12	19.8033	49.11	31.85	24.9	35.2867	32.24	19.3	15.62	22.3867	0.815871	6.62412e-86	0.180982	8.40777e-05	-0.634889	1.15199e-56	45.51	36.37	35.74	39.2067	67.26	164.69	51.48	94.4767	208.59	213.26	69.64
9268872	LOC9268872	mRNA	6.61	3.27	5.04	4.97333	5.32	7.95	6.3	6.52333	4.21	6.38	3.3	4.63	0.39094	0.00123007	-0.107804	0.413527	-0.498743	5.39607e-05	1.07	0.6	0.62	0.763333	1.55	1.79	1.62	1.65333	1.14	0.89	0.42	0.816667	1.12418	4.89037e-05	0.0996361	0.761427	-1.02454	0.000152611	1.15	1.7	1.92	1.59	4.33	5.48	3.66	4.49	4.79	3.93	1.52
4340870	LOC4340870	mRNA	0.58	0.57	0.38	0.51	0.74	0.68	0.77	0.73	0.32	0.49	0.36	0.39	0.520372	0.00321571	-0.385265	0.0621497	-0.905636	1.70174e-06	0.06	0.04	0.06	0.0533333	0.34	0.3	0.25	0.296667	0.14	0.04	0.01	0.0633333	2.50497	3.51379e-10	0.315466	0.585961	-2.1895	5.70501e-09	0.44	0.54	0.51	0.496667	0.8	0.71	1	0.836667	0.35	0.56	0.55
4331007	LOC4331007	mRNA	0.58	0.7	0.62	0.633333	0.85	1.13	1.11	1.03	0.52	0.46	0.38	0.453333	0.709431	0.000628442	-0.480341	0.0595162	-1.18977	1.40646e-07	0.5	0.28	0.13	0.303333	1.61	1.87	1.4	1.62667	0.2	0.18	0.13	0.17	2.43551	5.84745e-27	-0.839813	0.0342349	-3.27532	3.03122e-36	0.98	1.51	0.69	1.06	0.82	1.29	1.43	1.18	0.86	1.05	1.22
4326065	LOC4326065	mRNA	0.03	0.06	0.06	0.05	0.03	0	0	0.01	0.03	0.06	2.47	0.853333	-2.30708	0.0908548	4.11704	3.9681e-20	6.42412	8.94099e-22	0	0	0	0	0.13	0.03	0	0.0533333	0	0.03	0.21	0.08	3.33213	0.040013	3.96754	0.00595629	0.635411	0.433476	0.03	0	0.08	0.0366667	0.12	0	0	0.04	0.06	0.03	0.09
9270043	LOC9270043	mRNA	1.14	0.53	0.72	0.796667	2.67	2.79	2.22	2.56	1.73	1.37	1.79	1.63	1.68679	2.1662e-17	1.03695	3.13063e-06	-0.649843	9.48121e-05	0.3	0.2	0.17	0.223333	1.69	0.69	0.49	0.956667	0.25	0.29	0.24	0.26	2.0546	9.43617e-09	0.21547	0.65922	-1.83913	8.12225e-08	1.03	1.91	1.5	1.48	3.38	1.98	2.72	2.69333	2.7	1.55	1.86
4352399	LOC4352399	mRNA	78.85	123.38	40.61	80.9467	68.81	24.35	85.37	59.51	21.13	31.64	51.28	34.6833	-0.442537	1.32102e-70	-1.22386	0	-0.781322	2.20124e-141	0.87	0.76	2.98	1.53667	3.22	2.38	3.04	2.88	2.01	2.75	0.12	1.62667	0.903303	5.78068e-10	0.0861894	0.605164	-0.817114	1.05401e-08	99.79	75.87	29.04	68.2333	9.4	23.82	44.81	26.01	27.46	13.99	51.11
4349636	LOC4349636	mRNA	13.63	12.32	14.92	13.6233	8.39	13.18	10.26	10.61	9.05	11.28	9.09	9.80667	-0.362931	2.58544e-11	-0.478268	6.87773e-18	-0.115338	0.0516141	6.52	6.82	9.01	7.45	19.67	18.14	19.23	19.0133	8.97	7.22	4.92	7.03667	1.3488	6.54452e-130	-0.0838848	0.235869	-1.43268	8.83913e-144	15.23	13.92	11.1	13.4167	15.28	22.76	20.84	19.6267	21.66	22.93	17.97
9272710	LOC9272710	mRNA	3.19	2.46	2.05	2.56667	5.95	6.88	6.03	6.28667	3.92	3.29	3.95	3.72	1.29231	1.71604e-40	0.536731	1.19862e-06	-0.755583	1.46821e-17	1.14	0.63	1.24	1.00333	4.42	2.89	2.48	3.26333	1.02	1.01	0.57	0.866667	1.68938	2.68307e-30	-0.199207	0.327293	-1.88859	1.94144e-35	2.81	3.74	3.1	3.21667	5.4	6.71	6.55	6.22	3.74	4.81	3.3
9267680	LOC9267680	mRNA	6.57	3.72	7.63	5.97333	5.09	6.28	6.23	5.86667	5.36	6.83	4.95	5.71333	-0.0276191	0.734669	-0.0683708	0.404619	-0.0407517	0.621945	2.5	1.12	2.55	2.05667	2.66	2.75	2.13	2.51333	3.76	2.27	1.7	2.57667	0.296885	0.0266608	0.331821	0.0120432	0.0349359	0.781143	3.32	3.98	5.25	4.18333	4.31	10.16	5.03	6.5	12.1	11.58	3.76
9270198	LOC9270198	mRNA	147.54	125.93	190.73	154.733	130.25	104.19	102.88	112.44	106.03	159.02	107.5	124.183	-0.460697	5.41601e-92	-0.323661	1.55071e-48	0.137035	1.14163e-08	24.65	17.08	22.93	21.5533	129.27	69.87	52	83.7133	36.52	30.22	20.78	29.1733	1.93098	0	0.441023	4.39977e-17	-1.48996	0	105.68	90.23	101.02	98.9767	108.13	285.9	88.64	160.89	272.13	243.99	103.96
4342022	LOC4342022	mRNA	0.23	0.14	0.08	0.15	1.29	1.89	1.54	1.57333	0.22	0.15	0.19	0.186667	3.3883	2.18208e-44	0.308155	0.455885	-3.08015	8.77557e-41	0.02	0.25	0.21	0.16	1.28	0.86	1.03	1.05667	0.12	0.1	0.06	0.0933333	2.68631	1.01763e-23	-0.748665	0.120078	-3.43498	8.29806e-30	0.26	0.35	0.18	0.263333	2.98	1.08	2.37	2.14333	0.22	0.28	0.18
4341300	LOC4341300	mRNA	8.99	7.85	9.96	8.93333	16.75	15.3	13.5	15.1833	8.11	9.24	7.27	8.20667	0.764594	9.08985e-28	-0.12608	0.122602	-0.890674	2.03211e-35	6.97	4.41	7.36	6.24667	29.57	25.4	25.68	26.8833	3.75	3.61	2.1	3.15333	2.10363	1.428e-212	-0.982894	9.5161e-18	-3.08652	0	13.33	18.03	20.42	17.26	21.74	28.39	24.17	24.7667	13.9	17.69	11.04
4352171	LOC4352171	mRNA	0.87	1.3	0.89	1.02	3.41	2.86	2.47	2.91333	1.53	1.62	1.95	1.7	1.52621	1.09135e-66	0.760615	4.9901e-14	-0.765592	6.76643e-23	0.14	0.24	0.37	0.25	0.74	0.97	1.09	0.933333	0.22	0.23	0.13	0.193333	1.99444	2.29507e-30	-0.333627	0.197303	-2.32806	6.83132e-37	0.82	0.93	0.47	0.74	2.64	2.54	2.88	2.68667	1.03	1.18	1.65
4334956	LOC4334956	mRNA	9.92	4.77	4.87	6.52	5.87	9.36	2.27	5.83333	12.89	10.48	11.21	11.5267	-0.15699	0.0520015	0.825173	9.02347e-34	0.982163	1.68727e-44	0.56	0.03	0.14	0.243333	3.65	0.75	0.96	1.78667	1.16	1.28	1.53	1.32333	2.86614	4.71429e-29	2.4957	3.46024e-20	-0.370434	0.0250338	3.4	3.39	5.84	4.21	4.53	1.83	1.76	2.70667	5.23	3.46	3.31
4345108	LOC4345108	mRNA	0.17	0.06	0.09	0.106667	0.18	0.08	0.13	0.13	0.1	0.13	0.13	0.12	0.253457	0.470418	0.174556	0.623757	-0.0789015	0.817247	0.05	0	0.02	0.0233333	0.12	0.07	0.07	0.0866667	0.1	0.03	0.03	0.0533333	1.78875	0.00158229	1.1253	0.0743002	-0.663457	0.152104	0.59	0.66	0.94	0.73	1.06	1.72	0.84	1.20667	1.94	2.21	1.33
4341681	LOC4341681	mRNA	2.58	2.3	3.74	2.87333	2.21	0.99	2.26	1.82	0.69	2.6	1.91	1.73333	-0.66065	9.7502e-12	-0.738966	5.5815e-14	-0.078316	0.478509	0.18	0.19	0.34	0.236667	1.98	0.94	0.64	1.18667	0.41	0.3	0.42	0.376667	2.29896	1.08894e-28	0.678036	0.0126564	-1.62093	7.84553e-19	1.65	0.76	0.63	1.01333	0.4	0.89	0.6	0.63	0.71	0.42	1.94
4328111	LOC4328111	mRNA	0.03	0	0.29	0.106667	0	0.07	0.07	0.0466667	0.1	0.1	0	0.0666667	-1.30708	0.10715	-0.724266	0.323162	0.582818	0.527216	0	0	0	0	0	0.03	0	0.01	0	0	0	0							0.26	0.6	0.53	0.463333	0.23	0.06	0.26	0.183333	0.23	0.35	0.39
112936846	LOC112936846	mRNA	0.7	0.41	0.5	0.536667	2.35	2.99	2.09	2.47667	0.5	0.35	0.32	0.39	2.25188	6.48138e-22	-0.416144	0.262605	-2.66803	3.56728e-26	0.15	0.38	0.71	0.413333	5.26	3.43	3.86	4.18333	0.7	0.61	0.19	0.5	3.32126	4.48698e-50	0.282928	0.450693	-3.03834	7.19386e-47	0.32	0.8	1.01	0.71	3.02	1.71	3.64	2.79	0.46	0.34	0.41
4328733	LOC4328733	mRNA	6.84	6.97	6.52	6.77667	8.05	9.53	9.91	9.16333	6.17	7.43	8.43	7.34333	0.433742	5.17109e-09	0.112971	0.14994	-0.320771	1.10372e-05	4.35	2.73	4.47	3.85	10.3	9.42	9.55	9.75667	3.74	3.66	2.29	3.23	1.3426	2.71956e-55	-0.250143	0.0256927	-1.59274	1.31436e-71	7.12	6.74	7.37	7.07667	8.68	18.61	8.36	11.8833	18.7	19.61	5.81
9270682	LOC9270682	mRNA	0	0	0	0	0	0	0	0	0	0.01	0	0.00333333							0	0	0	0	0	0	0	0	0	0	0	0							5.76	6.48	5.06	5.76667	15.8	21.87	10.39	16.02	47.95	41.37	12.37
4331296	LOC4331296	mRNA	0.24	0.49	0.51	0.413333	0.5	0.66	0.75	0.636667	0.21	0.2	0.38	0.263333	0.626285	1.6382e-05	-0.670594	0.0002271	-1.29688	2.24737e-15	0.07	0.06	0.09	0.0733333	0.17	0.27	0.21	0.216667	0.07	0.11	0.02	0.0666667	1.62534	6.94742e-08	-0.149497	0.713324	-1.77484	7.8991e-09	0.54	0.56	0.19	0.43	0.66	1.11	0.55	0.773333	1.04	0.97	0.3
4327067	LOC4327067	mRNA	0.64	0.37	0.31	0.44	0.25	0.49	0.29	0.343333	0.09	0.27	0.38	0.246667	-0.37218	0.115786	-0.842103	0.00103299	-0.469923	0.0868337	0	0.02	0.02	0.0133333	0.16	0.12	0.11	0.13	0	0.02	0.02	0.0133333	3.59517	3.5161e-06	-0.0324577	0.98205	-3.62762	2.86561e-06	0.18	0.18	0.58	0.313333	1.68	0.72	0.88	1.09333	0.43	0.2	0.15
4328384	LOC4328384	mRNA	0.4	0.21	0.27	0.293333	0.23	0.65	0.61	0.496667	0.35	0.64	0.94	0.643333	0.772273	0.005156	1.14394	9.8448e-06	0.37167	0.101487	0.22	0.25	0.26	0.243333	0.85	0.46	0.29	0.533333	0.25	0.25	0.34	0.28	1.09267	0.000165185	0.202008	0.547654	-0.890657	0.00138332	0.08	0.12	0.36	0.186667	0.29	0.26	0.19	0.246667	0.39	0.2	0.1
4337293	LOC4337293	mRNA	12.12	10.09	14.46	12.2233	19.88	21.04	18.73	19.8833	12.27	11.9	9.91	11.36	0.700627	2.51083e-25	-0.107942	0.163576	-0.808569	6.85381e-32	2.63	3.68	6.6	4.30333	21.1	14.28	16.78	17.3867	3.36	2.67	1.94	2.65667	1.9999	1.90072e-104	-0.698848	1.69658e-06	-2.69875	4.16973e-150	16.89	22.65	9.54	16.36	13.59	26.56	17.95	19.3667	17.25	19.64	14.29
4351411	LOC4351411	mRNA	1.77	1.29	1.96	1.67333	4.74	6.05	6.54	5.77667	3.33	3.03	3.59	3.31667	1.78527	4.63652e-29	0.98655	7.21623e-08	-0.798719	3.10613e-09	0.72	0.51	0.77	0.666667	2.87	1.25	1.88	2	0.52	1.15	0.51	0.726667	1.56212	5.15918e-09	0.126488	0.710192	-1.43563	3.40668e-08	1.45	1.26	0.97	1.22667	4.09	4.11	3.81	4.00333	4.32	3.72	2.11
4336210	LOC4336210	mRNA	1.44	1.01	0.85	1.1	1.44	1.51	1.16	1.37	1.37	1.11	1.01	1.16333	0.422305	0.0316778	0.125529	0.543962	-0.296776	0.12365	1.48	0.7	1.05	1.07667	3.38	1.59	1.71	2.22667	1.17	0.78	0.83	0.926667	1.08791	7.82051e-10	-0.21344	0.332084	-1.30135	1.01761e-12	1.1	1.9	1.84	1.61333	3.09	4.61	2.82	3.50667	3.68	3.67	2.23
4352004	LOC4352004	mRNA	3.14	3.27	2.91	3.10667	4.27	3.56	4.45	4.09333	2.97	4.29	3.68	3.64667	0.392546	0.00292626	0.286853	0.0327128	-0.105693	0.400857	2.19	1.65	1.8	1.88	4.36	4.29	4.16	4.27	2.84	2.34	1.02	2.06667	1.21836	2.2015e-15	0.143094	0.436138	-1.07527	5.4065e-13	2.27	2.47	1.72	2.15333	2.18	2.7	2.38	2.42	1.89	1.7	2.08
4343809	LOC4343809	mRNA	0.28	0.16	0.26	0.233333	1.3	1.58	1	1.29333	0.15	0.14	0.19	0.16	2.42794	1.34693e-34	-0.701987	0.0391253	-3.12993	2.29004e-44	0.04	0.05	0.01	0.0333333	0.58	0.35	0.45	0.46	0.04	0.01	0.04	0.03	4.29192	1.5774e-20	0.145424	0.877179	-4.14649	2.15597e-20	0.09	0.24	0.17	0.166667	1.69	0.97	1.9	1.52	0.26	0.26	0.23
112939895	LOC112939895	mRNA	0.28	0.23	0.14	0.216667	0.27	0.13	0.2	0.2	0.21	0.32	0.45	0.326667	-0.122253	0.613619	0.559708	0.00925284	0.681961	0.00195775	0	0	0.01	0.00333333	0	0.02	0.01	0.01	0.01	0	0	0.00333333	1.54072	0.306248	-0.143489	0.942843	-1.68421	0.272573	0.67	0.55	0.31	0.51	0.82	1.01	0.92	0.916667	0.82	0.89	0.98
4344943	LOC4344943	mRNA	0.1	0.1	0.2	0.133333	0.38	0.35	0.42	0.383333	0.13	0.33	0.31	0.256667	1.51508	3.04067e-08	0.947577	0.00168377	-0.567507	0.0147019	0.04	0	0.01	0.0166667	0	0	0.01	0.00333333	0	0	0.02	0.00666667	-1.80412	0.188373	-1.28648	0.301296	0.51764	0.761343	7.72	7.33	5.6	6.88333	11.89	24.61	12.44	16.3133	37.22	37.41	14.97
4348037	LOC4348037	mRNA	1.68	1.56	1.22	1.48667	2.22	0.97	1.64	1.61	0.56	2.99	1.57	1.70667	0.119704	0.574418	0.190983	0.364189	0.071279	0.730189	0.43	0.1	0.21	0.246667	0.06	0.16	0.1	0.106667	0	0	0.05	0.0166667	-1.19092	0.0746702	-3.8256	0.000258038	-2.63468	0.040977	9.34	7.86	3.97	7.05667	5.07	10.51	8.45	8.01	11.99	12.48	9.2
4324221	LOC4324221	mRNA	0.66	0.98	1.06	0.9	0.65	1.42	0.85	0.973333	0.32	0.48	0.09	0.296667	0.0606473	0.813494	-1.69357	1.15634e-06	-1.75422	3.82966e-07	0.49	0.28	0.15	0.306667	1.58	1.59	0.94	1.37	0.19	0.19	0.28	0.22	2.30143	2.60455e-13	-0.373495	0.451945	-2.67493	1.12028e-15	1.23	1.21	1.33	1.25667	0.45	0.55	1.06	0.686667	0.78	0.52	0.73
4340413	LOC4340413	mRNA	1.17	0.73	0.77	0.89	0.86	0.61	0.79	0.753333	1.5	2.56	2.08	2.04667	-0.238913	0.377575	1.19805	1.36313e-08	1.43697	7.16155e-11	0.23	0.09	0.04	0.12	1.07	0.3	0.17	0.513333	0.57	0.3	0.61	0.493333	2.0546	4.9243e-05	2.05501	4.30392e-05	0.000408169	0.999076	0	0.17	0.41	0.193333	0.26	0.29	0	0.183333	0.51	0.04	0.13
9269478	LOC9269478	mRNA	4.77	3.17	4.84	4.26	3.63	2.83	1.27	2.57667	6.73	8.97	5.26	6.98667	-0.706903	1.78663e-11	0.712661	4.30033e-18	1.41956	1.90397e-52	0.52	0.47	0.99	0.66	1.77	1.62	1.45	1.61333	1.55	0.66	0.27	0.826667	1.28781	3.21092e-11	0.356489	0.115265	-0.931322	2.83141e-07	2.62	2.98	5.69	3.76333	4.2	1.92	2.69	2.93667	2.35	2.09	3.14
4328748	LOC4328748	mRNA	6.84	4.69	12.04	7.85667	10.52	12.2	10.37	11.03	4.59	5.18	4.98	4.91667	0.486791	1.13697e-09	-0.680584	3.49114e-12	-1.16737	2.38797e-38	6.6	2.97	2.98	4.18333	8.7	6.92	6.44	7.35333	4.91	4.49	4.09	4.49667	0.813166	1.44718e-14	0.113393	0.338455	-0.699773	1.12707e-11	3.6	3.37	6.03	4.33333	4.93	82.74	9.22	32.2967	18.84	57.4	3.48
4331076	LOC4331076	mRNA	9.85	8.07	8.21	8.71	13.66	16.59	15.45	15.2333	13.59	11.62	11.25	12.1533	0.806094	8.12887e-55	0.480965	1.40184e-18	-0.325129	9.05199e-12	4.71	3.45	5.09	4.41667	9.62	8.63	8.71	8.98667	4.8	3.64	2.87	3.77	1.02384	5.67103e-47	-0.226884	0.00967482	-1.25073	7.9868e-65	9.16	9.8	8.4	9.12	20.56	12.45	15.21	16.0733	14.04	12.41	10.02
4352713	LOC4352713	mRNA	0.31	0.22	0.88	0.47	0.47	0.48	0.28	0.41	0.5	0.66	0.2	0.453333	-0.197867	0.504482	-0.0744807	0.797359	0.123387	0.681828	0	0.08	0	0.0266667	0.22	0.31	0.22	0.25	0	0	0.03	0.01	3.12568	5.29327e-06	-1.61742	0.296789	-4.7431	1.52293e-07	0.05	0.27	0.27	0.196667	0.47	3.63	0.63	1.57667	3.33	3.52	0.14
4337145	LOC4337145	mRNA	1.43	1.42	1.03	1.29333	1.34	0.78	3.82	1.98	1.26	2.37	3.97	2.53333	0.61402	0.000792389	0.969198	1.75377e-08	0.355178	0.021973	0.81	1.2	0.2	0.736667	0.65	0.27	0.27	0.396667	0.78	0.58	1.31	0.89	-0.939171	0.00347619	0.268712	0.299077	1.20788	7.50191e-05	1.92	2.14	3.62	2.56	3.89	6.64	2.66	4.39667	26.32	9.82	1.5
112936023	LOC112936023	mRNA	9.97	7.85	9.1	8.97333	12.79	11.82	13.32	12.6433	7.5	9.7	11.07	9.42333	0.49424	9.47845e-08	0.0677969	0.496423	-0.426443	3.34244e-06	13.44	8.05	7.77	9.75333	19.06	16.46	16.72	17.4133	6.79	6.43	5.54	6.25333	0.835657	1.13294e-22	-0.635992	5.80596e-09	-1.47165	1.73477e-54	9.32	8.57	5.5	7.79667	8.67	13.52	11.81	11.3333	25.48	18.07	8.35
4342332	LOC4342332	mRNA	0	0.02	0.09	0.0366667	0.02	0	0.02	0.0133333	0.03	0.07	0	0.0333333	-1.30708	0.254601	-0.259598	0.786085	1.04749	0.383811	0.02	0	0	0.00666667	0.05	0	0	0.0166667	0	0	0	0	1.0102	0.555986					1.08	0.28	1.65	1.00333	0	0	0	0	0	0	0
4331569	LOC4331569	mRNA	172.58	216.51	59.99	149.693	148.73	48.03	80.57	92.4433	37.76	74.46	57.58	56.6	-0.689794	0	-1.40719	0	-0.717395	2.87801e-251	0.37	0.98	2.96	1.43667	4.04	3.8	2.82	3.55333	2.43	1.12	0.19	1.24667	1.29643	1.67804e-26	-0.211428	0.177694	-1.50785	3.02753e-33	223.48	109.38	110.19	147.683	31.48	4.24	86.69	40.8033	1.59	2.43	134.72
4335025	LOC4335025	mRNA	18.53	19.25	11.07	16.2833	23.35	28.42	30.06	27.2767	14.97	16.53	19.25	16.9167	0.744555	5.35948e-121	0.0550362	0.124831	-0.689519	1.47447e-105	2.65	1.37	2.1	2.04	8.45	7.98	7.03	7.82	1.71	1.58	1.25	1.51333	1.93916	1.30654e-149	-0.426415	0.000127952	-2.36557	1.23303e-193	14.83	14.94	13.25	14.34	30.03	39.58	26.46	32.0233	51.63	40.05	21.88
4327035	LOC4327035	mRNA	0.13	0	0.05	0.06	0	0.03	0	0.01	0.07	0.09	0.1	0.0866667	-2.44459	0.00946117	0.460158	0.418898	2.90475	0.000862384	0	0.03	0.02	0.0166667	0.19	0.05	0	0.08	0	0.03	0.03	0.02	2.12568	0.00922477	0.38258	0.72708	-1.7431	0.0217711	0.03	0.03	0.06	0.04	0.02	0.08	0.05	0.05	0.18	0.05	0.03
4333955	LOC4333955	mRNA	5.19	5.68	5.74	5.53667	6.77	7.01	8.03	7.27	4.46	6.32	6.42	5.73333	0.391611	4.02865e-12	0.0462952	0.43974	-0.345316	7.6575e-10	0.06	0.1	0.11	0.09	2.02	0.49	0.74	1.08333	0.32	0.12	0.28	0.24	3.54072	5.64048e-42	1.41233	0.000161634	-2.12839	1.04335e-25	5.78	6.72	4.41	5.63667	5.77	24.8	10.11	13.56	18.88	16.31	7.45
4327999	LOC4327999	mRNA	10.94	8.56	10.29	9.93	23.21	33.49	22.53	26.41	9.45	9.91	9.27	9.54333	1.41093	3.69417e-96	-0.0590118	0.499789	-1.46994	1.07792e-101	7.38	5.12	5.29	5.93	29.89	18.41	14.55	20.95	5.64	4.94	6.79	5.79	1.79913	5.20468e-103	-0.030887	0.786052	-1.83002	1.40877e-106	35.72	57.25	25.17	39.38	44.46	57.8	59.82	54.0267	31.75	24.13	32.21
4334038	LOC4334038	mRNA	2.52	2.16	6.09	3.59	2.45	2.07	2.31	2.27667	1.36	3.45	2.51	2.44	-0.660194	7.25086e-05	-0.568472	0.000515342	0.0917226	0.618164	4.39	2.92	1.71	3.00667	10.36	3.24	3.02	5.54	2.54	2.3	5.66	3.5	0.834964	5.22737e-09	0.225854	0.152148	-0.60911	8.3741e-06	2.73	2.84	3.2	2.92333	0.68	1.67	1.13	1.16	1.12	1.17	2.28
4338508	LOC4338508	mRNA	27.26	21.11	25.98	24.7833	22.76	33.31	29.28	28.45	16.27	18.57	18.11	17.65	0.197606	0.000233271	-0.492021	4.16521e-16	-0.689627	5.76767e-32	15.67	12.83	15.52	14.6733	36.48	32.52	32.42	33.8067	14.34	12.82	8.68	11.9467	1.2011	3.86099e-90	-0.295492	0.000118173	-1.49659	5.92983e-127	50.95	47.4	43.87	47.4067	95.05	93.76	98.67	95.8267	95.37	85.09	49.15
4340613	LOC4340613	mRNA	0.1	0.1	0.26	0.153333	0.79	1.62	0.82	1.07667	0.43	0.37	0.31	0.37	2.83301	5.99987e-23	1.28833	0.000596158	-1.54467	1.96902e-11	1.13	0.62	0.47	0.74	3.37	0.95	1.17	1.83	0.77	0.63	0.79	0.73	1.25982	3.48542e-13	-0.0165161	0.938615	-1.27633	1.4649e-13	0.23	0.16	0.3	0.23	0.73	0.37	1.08	0.726667	0.61	0.58	0.21
4337241	LOC4337241	mRNA	2.59	1.65	1.98	2.07333	4.9	6.45	5.61	5.65333	2.1	1.68	1.59	1.79	1.45008	4.65706e-74	-0.209693	0.0482264	-1.65977	2.00275e-89	0.4	0.33	0.23	0.32	6.36	2.9	2.21	3.82333	0.27	0.19	0.36	0.273333	3.55173	1.05858e-134	-0.214661	0.433596	-3.76639	4.14257e-142	3.97	7.26	2.47	4.56667	5.87	9.37	7.67	7.63667	4.66	4.92	6.1
4330618	LOC4330618	mRNA	5.67	8.53	4.49	6.23	9.59	11.52	9.38	10.1633	6.74	5.24	6.28	6.08667	0.705926	1.41397e-20	-0.0331421	0.700796	-0.739068	4.51234e-22	2.23	2.68	5.53	3.48	13.39	13.29	14.38	13.6867	2.67	2.71	2.68	2.68667	1.97695	7.53276e-126	-0.371893	0.00261103	-2.34884	1.94172e-157	9.09	10.37	7.69	9.05	12.89	5.02	13.3	10.4033	2.81	5.35	8.63
4325587	LOC4325587	mRNA	14.73	2.69	1.42	6.28	4.24	18.41	12.84	11.83	15.6	0.94	1.09	5.87667	0.917458	1.34917e-43	-0.073113	0.352532	-0.990571	4.23569e-49	2.88	2.66	5.95	3.83	5.08	12.3	9.26	8.88	2.96	4.66	0.71	2.77667	1.24035	2.14605e-52	-0.463753	1.94911e-05	-1.70411	5.03974e-84	3.03	30.92	56.01	29.9867	28.52	1.69	51.68	27.2967	0.17	0.22	2.78
4325528	LOC4325528	mRNA	4.18	4.17	3.73	4.02667	14.55	25.13	15.69	18.4567	7.1	4.28	6.24	5.87333	2.19313	4.51831e-196	0.547792	1.9947e-08	-1.64534	1.69116e-133	2.55	0.7	1.18	1.47667	14.68	10.51	9.26	11.4833	0.88	0.47	0.8	0.716667	2.95668	4.65121e-163	-1.02114	2.01084e-06	-3.97783	6.03056e-209	8.36	12.58	6.53	9.15667	30.02	18.51	28.72	25.75	13.19	15.22	11.58
4350746	LOC4350746	mRNA	1.35	1.61	1.38	1.44667	0.64	1.3	0.71	0.883333	0.72	0.49	0.25	0.486667	-0.71597	0.000112629	-1.57226	2.60439e-13	-0.856293	0.000449346	0	0.17	0.29	0.153333	0.25	0.36	0.48	0.363333	0.03	0.03	0.06	0.04	1.25813	0.00219821	-2.03246	0.00483729	-3.29059	1.48499e-08	0.41	0.45	0.24	0.366667	2.63	0.03	2.07	1.57667	0.03	0.11	0.25
4325484	LOC4325484	mRNA	9.76	9.87	11.08	10.2367	17.39	17.27	20.77	18.4767	10.18	16.48	16.02	14.2267	0.850847	4.66051e-84	0.470191	8.86719e-24	-0.380656	5.06356e-21	1.72	1.37	1.75	1.61333	4.88	4.34	3.38	4.2	1.5	1	0.8	1.1	1.37245	7.22191e-41	-0.55456	9.52499e-05	-1.92701	4.38102e-66	12.51	11.17	11.48	11.72	17.98	27.11	18.7	21.2633	27.49	29.07	16.26
107276277	LOC107276277	mRNA	17.24	15.29	8.65	13.7267	12.75	28	26.62	22.4567	11.59	4.21	5.01	6.93667	0.709201	4.19935e-36	-0.976074	4.59662e-38	-1.68527	3.19661e-139	0.55	0.53	1.09	0.723333	6.05	7.6	8.44	7.36333	0.69	0.28	0.04	0.336667	3.36233	3.78078e-100	-1.08904	0.00134971	-4.45137	2.67253e-121	20.97	30.68	31.73	27.7933	23.31	3.93	43.17	23.47	3.9	3.75	5.99
4339978	LOC4339978	mRNA	0.1	0.14	0.11	0.116667	0.18	0.35	0.1	0.21	0.08	0.11	0.22	0.136667	0.856211	0.00706654	0.242705	0.492204	-0.613506	0.0445798	0.06	0.03	0.01	0.0333333	0.17	0.18	0.13	0.16	0.16	0.04	0.07	0.09	2.13682	4.76989e-06	1.3198	0.0134812	-0.817015	0.0270278	0.23	0.22	0.15	0.2	0.26	0.69	0.44	0.463333	2.13	1.02	0.28
4340331	LOC4340331	mRNA	2.71	1.64	2.43	2.26	4.04	3.25	2.75	3.34667	2.02	1.92	1.76	1.9	0.567185	4.67404e-15	-0.252096	0.00250478	-0.81928	3.07675e-27	2.8	0.49	0.9	1.39667	1.97	1.97	1.09	1.67667	1.24	1.45	0.59	1.09333	0.268881	0.00669951	-0.334027	0.00223715	-0.602908	7.90304e-09	2.29	2.63	2.92	2.61333	4.9	5.04	3.88	4.60667	2.65	3.18	2.98
4343648	LOC4343648	mRNA	4.3	3.36	4.78	4.14667	4.77	4.4	4.69	4.62	4.49	4.77	4.86	4.70667	0.154061	0.0190923	0.180177	0.00587828	0.026117	0.682528	1.29	1.09	1.04	1.14	4.39	2.65	1.72	2.92	1.54	1.17	1.02	1.24333	1.32502	3.53022e-37	0.124268	0.328258	-1.20075	1.8226e-32	2.45	2.82	3.16	2.81	5.51	10.53	4.14	6.72667	11.36	9.76	4.42
4330385	LOC4330385	mRNA	45.15	22.13	26.44	31.24	32.42	35.93	20.55	29.6333	51	35.94	32.11	39.6833	-0.0733508	0.0722217	0.348502	3.83964e-20	0.421853	6.05507e-28	54.16	35.8	41.44	43.8	78.2	33.09	26.41	45.9	61.03	44.01	33.64	46.2267	0.0308884	0.369631	0.0808703	0.0169868	0.049982	0.138709	13.82	11.98	23.18	16.3267	21.68	9.38	19.25	16.77	13.85	8.3	13.17
4348791	LOC4348791	mRNA	28.93	8.87	13.65	17.15	20.24	13.69	9.88	14.6033	28.34	25.38	31.93	28.55	-0.226371	0.000146675	0.738287	1.54315e-48	0.964658	3.5127e-75	0.6	0.08	0	0.226667	0.37	0.16	0.2	0.243333	0.37	0.08	0.08	0.176667	0.0976657	0.845863	-0.332018	0.536563	-0.429684	0.416765	6.29	10.98	14.85	10.7067	18.91	17.44	6.03	14.1267	19.02	11.6	8.98
4344519	LOC4344519	mRNA	0.36	0.63	0.31	0.433333	0.75	1.27	0.49	0.836667	0.21	0.09	0.23	0.176667	0.94395	0.00228995	-1.31221	0.00412095	-2.25616	6.87225e-09	0.33	0.09	0.39	0.27	1.02	1.2	1.17	1.13	0	0.1	0	0.0333333	2.07731	2.53872e-10	-3.07992	0.000110987	-5.15722	2.03777e-20	0.67	0.67	0.36	0.566667	1.02	0.96	0.92	0.966667	0.13	0.04	0.18
4346671	LOC4346671	mRNA	0	0	0	0	0	0	0	0	0	0	0	0							0	0	0	0	0	0	0	0	0	0	0	0							0.95	1.04	1.6	1.19667	5.98	2.85	6.9	5.24333	1.11	1.05	0.89
4337327	LOC4337327	mRNA	0.23	0.17	0.23	0.21	0.41	0.35	0.31	0.356667	0.37	0.33	0.3	0.333333	0.776542	0.00291819	0.667817	0.0119819	-0.108725	0.640643	0.11	0.08	0.31	0.166667	6.66	2.07	0.46	3.06333	0.34	0.27	0.15	0.253333	4.13233	2.68233e-136	0.61295	0.0436045	-3.51938	7.65935e-124	0.2	0.26	0.75	0.403333	0.33	0.21	0.4	0.313333	0.16	0.09	0.47
4341435	LOC4341435	mRNA	0.55	0.45	0.33	0.443333	1.27	2.01	0.86	1.38	0.28	0.48	0.4	0.386667	1.65043	9.20408e-16	-0.179946	0.523254	-1.83038	6.65986e-18	0.07	0.02	0.17	0.0866667	1.07	0.73	0.71	0.836667	0.31	0.19	0.09	0.196667	3.20898	1.08117e-19	1.15197	0.0214874	-2.05702	8.85506e-13	0.93	0.79	1.17	0.963333	2.11	2.95	2.19	2.41667	0.81	2.5	0.6
4334911	LOC4334911	mRNA	51.78	31.04	34.39	39.07	31.49	18.35	40.49	30.11	23.38	26.96	24.67	25.0033	-0.375068	4.88388e-20	-0.645037	3.47624e-51	-0.269969	3.92887e-09	13.58	5.6	11.81	10.33	17.15	17.22	13.6	15.99	7.36	8.57	3.65	6.52667	0.635179	1.07318e-20	-0.653793	1.0175e-14	-1.28897	8.35302e-65	17.77	11.6	13.23	14.2	7.74	22.74	14.51	14.9967	19.89	15.96	20.91
9269830	LOC9269830	mRNA	31.83	29.29	30.27	30.4633	66.81	81.84	74.27	74.3067	31.36	23.29	26.77	27.14	1.28567	2.6782e-169	-0.165638	0.00544189	-1.4513	2.17526e-202	12.33	4.87	9.53	8.91	65.99	36.09	39.7	47.26	8.94	5.41	5.24	6.53	2.39346	3.00424e-241	-0.439275	0.000174124	-2.83274	4.71196e-293	39.13	58.94	26.92	41.6633	54.28	48.67	76.24	59.73	45.07	31.31	31.49
4344171	LOC4344171	mRNA	14.37	12.97	9.67	12.3367	22.14	25.42	27.48	25.0133	20.78	20.73	21.31	20.94	1.01984	1.89953e-57	0.763208	2.65361e-30	-0.25663	4.68761e-06	8.41	7.75	8.85	8.33667	16.21	13.3	12.01	13.84	8.35	8.2	6.56	7.70333	0.721207	4.04704e-18	-0.114379	0.230313	-0.835586	3.67508e-23	12.18	14.11	12.92	13.07	35.64	25.33	31.55	30.84	19.2	27.2	18.52
4336462	LOC4336462	mRNA	3.98	2.81	2.74	3.17667	1.93	2	2.85	2.26	1.86	2.46	2.35	2.22333	-0.489629	0.00293288	-0.514316	0.00185522	-0.0246869	0.891117	9.41	11.06	15.09	11.8533	21.38	8.59	9.77	13.2467	18.3	12.84	7.33	12.8233	0.123496	0.112499	0.110789	0.152371	-0.0127073	0.867042	2.3	1.9	4.56	2.92	2.95	1.53	1.34	1.94	1.99	1.07	1.84
4340010	LOC4340010	mRNA	1.06	1.16	2.23	1.48333	0.9	0.65	0.5	0.683333	0.49	0.57	0.64	0.566667	-1.11326	2.84311e-08	-1.38671	4.2037e-11	-0.273446	0.284696	0.52	0.23	0.27	0.34	0.2	0	0.06	0.0866667	0.36	0.41	0.21	0.326667	-2.07726	3.55404e-05	-0.0755264	0.830352	2.00173	7.65492e-05	0.46	0.34	0.5	0.433333	0.23	3.45	0.55	1.41	1.6	1.17	0.34
4330921	LOC4330921	mRNA	3.65	2.5	1.64	2.59667	3.95	6.37	5.09	5.13667	3.21	3.2	3.4	3.27	0.98489	1.69107e-22	0.334627	0.00304235	-0.650263	9.57398e-12	0.93	0.38	0.64	0.65	3.32	2.74	2.49	2.85	0.68	0.7	0.46	0.613333	2.13831	7.72419e-37	-0.0742779	0.762345	-2.21259	8.76945e-39	2.17	2.74	2.74	2.55	5.27	7	5.14	5.80333	6.88	6.54	2.35
4343379	LOC4343379	mRNA	39.48	41.44	22.73	34.55	83.39	69.66	99.76	84.27	30.35	30.34	53.57	38.0867	1.28707	2.06221e-282	0.141686	0.00118403	-1.14539	3.01303e-234	8.77	7.86	12.45	9.69333	54.96	52.85	49.86	52.5567	7.17	7.44	3.05	5.88667	2.43748	0	-0.719238	1.01154e-13	-3.15671	0	91.11	75.06	43.93	70.0333	69.57	59.32	137.09	88.66	79.64	54.82	71.68
4326010	LOC4326010	mRNA	0.18	0.04	0.24	0.153333	0.4	0.81	0.27	0.493333	2.4	0.41	1.34	1.38333	1.66555	6.28902e-07	3.1659	1.07012e-34	1.50036	9.125e-15	0.19	0.04	0.07	0.1	0.23	0.15	0.13	0.17	0.04	0.09	0.02	0.05	0.769195	0.121049	-0.925542	0.161173	-1.69474	0.00343035	0.07	0.06	0.34	0.156667	0.24	0.71	0.18	0.376667	0.37	0.5	0.07
112936042	LOC112936042	mRNA	18.15	19.5	8.66	15.4367	22.68	21.6	27.16	23.8133	19.17	23.85	25.57	22.8633	0.626429	4.15883e-63	0.566063	7.30573e-51	-0.0603659	0.0753212	3.45	1.66	4.68	3.26333	8.14	7.04	6.84	7.34	3.76	3.47	1.74	2.99	1.17052	1.86077e-54	-0.120801	0.19644	-1.29132	5.88557e-64	9.78	9.96	9.24	9.66	19.94	13.16	12.86	15.32	15.82	10.03	16.16
4326501	LOC4326501	mRNA	0.7	0.24	0.77	0.57	0.41	0.52	0.52	0.483333	0.49	0.79	0.74	0.673333	-0.237475	0.446527	0.236416	0.410518	0.473891	0.114319	0	0.4	0.43	0.276667	0	0	0.06	0.02	0.51	0.53	0.37	0.47	-3.68118	7.25474e-06	0.739783	0.0507048	4.42096	7.30384e-10	0	0	0.1	0.0333333	0	0	0.07	0.0233333	0	0	0.14
107281202	LOC107281202	mRNA	0.31	0.11	0.09	0.17	0.27	0.09	0.11	0.156667	0.07	0.27	0.18	0.173333	-0.110004	0.800066	0.0101924	0.980878	0.120197	0.782083	0	0	0	0	0.1	0	0	0.0333333	0.05	0.02	0.02	0.03					-0.0426606	0.966642	0.92	0.48	0.24	0.546667	0.96	1.18	1.02	1.05333	0.55	0.98	1.91
4348969	LOC4348969	mRNA	2.9	1.91	2.58	2.46333	6.84	8.73	7.51	7.69333	5.39	3.9	3.59	4.29333	1.64198	2.23709e-60	0.802482	4.25204e-12	-0.839494	7.32753e-22	1.52	1.01	1.4	1.31	3.65	2.66	3.65	3.32	1.34	0.89	0.57	0.933333	1.33927	9.84571e-20	-0.491889	0.0143208	-1.83116	1.68459e-30	2.95	3.34	3.32	3.20333	7.64	6.37	7.2	7.07	8.27	5.72	3.19
4344901	LOC4344901	mRNA	1.43	0.93	1.23	1.19667	0.93	1.41	1.41	1.25	0.49	0.86	0.64	0.663333	0.0606473	0.738648	-0.812214	0.00012179	-0.872861	3.15061e-05	0.7	0.35	0.24	0.43	2.85	1.88	2.15	2.29333	0.59	0.47	0.52	0.526667	2.43569	9.53571e-33	0.296165	0.313607	-2.13952	1.51898e-28	1.42	1.62	2.73	1.92333	1.99	2.58	2.08	2.21667	5.73	2.68	0.65
4352268	LOC4352268	mRNA	0	0	0	0	0	0	0	0	0	0	0	0							0	0	0	0	0.06	0	0	0.02	0	0	0	0							0.34	0.05	0.42	0.27	0.24	0.05	0.63	0.306667	0.19	0.05	0.1
4334660	LOC4334660	mRNA	0	0	0	0	0	0	0	0	0	0	0	0							0	0	0	0	0	0	0	0	0	0	0	0							0.54	0.33	0.86	0.576667	0.35	0.34	0.11	0.266667	1.17	0.2	0.31
4326683	LOC4326683	mRNA	0.03	0.07	0.03	0.0433333	1.28	1.16	0.63	1.02333	0.55	0.39	0.59	0.51	4.47428	2.12188e-21	3.47213	5.70025e-10	-1.00214	0.000106808	0.66	0.14	0.11	0.303333	1.14	1.52	0.35	1.00333	0.18	0.17	0.45	0.266667	1.74139	8.38558e-09	-0.152752	0.713895	-1.89414	8.41592e-10	0.07	0.07	0.3	0.146667	1.72	0.71	0.62	1.01667	0.51	0.54	0.2
9272450	LOC9272450	mRNA	1.35	2.01	72.82	25.3933	4.06	0.11	1.13	1.76667	0.22	16.92	2.28	6.47333	-3.84454	0	-2.00491	4.3046e-217	1.83963	1.85641e-49	0	0	0	0	0.25	0	0	0.0833333	0.15	0	0	0.05	3.59517	0.0203921			-0.627623	0.495932	0.47	0.11	0.11	0.23	0	0.15	0.04	0.0633333	0.29	1.32	1.28
4341417	LOC4341417	mRNA	0.11	0	0.06	0.0566667	0.26	0.06	0.31	0.21	0.05	0	0	0.0166667	1.8441	0.00357986	-1.8548	0.122592	-3.6989	2.36328e-05	0.21	0.4	0.08	0.23	1.08	0.51	0.89	0.826667	0	0	0.14	0.0466667	1.80283	2.48729e-08	-2.36318	0.000348633	-4.16602	7.88341e-18	0.05	0	0	0.0166667	0.04	0.09	0.1	0.0766667	0	0.04	0
4330575	LOC4330575	mRNA	45.48	13.09	12.17	23.58	37.95	12.75	12.33	21.01	6.13	38.49	13.95	19.5233	-0.15656	0.0135751	-0.282219	1.32939e-05	-0.125659	0.0597805	31.86	21.28	2.47	18.5367	424.51	129.24	38.84	197.53	131.5	67.16	68.3	88.9867	3.34948	0	2.26472	0	-1.08475	0	29.05	4.63	54.89	29.5233	5.62	2.51	5.79	4.64	14.57	9.14	1.45
4340258	LOC4340258	mRNA	1.82	2.34	1.44	1.86667	3.25	5.12	5.45	4.60667	1	1.21	1.12	1.11	1.30067	4.61436e-51	-0.748829	1.28714e-09	-2.0495	1.07689e-95	0.27	0.21	0.29	0.256667	2.64	2.02	1.31	1.99	0.24	0.24	0.13	0.203333	2.94345	9.49333e-61	-0.339119	0.279895	-3.28257	1.00387e-67	1.17	1.32	0.84	1.11	3.17	3.83	5.52	4.17333	3.42	1.42	1.11
4331911	LOC4331911	mRNA	2.92	2.52	3.7	3.04667	3.06	4.72	3.19	3.65667	3.04	2.38	2.29	2.57	0.259956	0.0219591	-0.247424	0.045736	-0.50738	1.915e-05	1.08	1.74	1.51	1.44333	7.12	4.53	4.61	5.42	1.54	1.81	1.77	1.70667	1.88852	1.62205e-50	0.237631	0.154623	-1.65089	1.11361e-42	1.75	2.61	3.88	2.74667	3.87	5.52	2.87	4.08667	6.15	5.45	1.97
4338152	LOC4338152	mRNA	18.1	15.59	19.38	17.69	38.8	55.62	34.18	42.8667	23.35	19.62	22.27	21.7467	1.27577	7.05187e-278	0.297227	2.43916e-12	-0.97854	3.66251e-181	4.56	5.6	7.44	5.86667	46.16	33.55	32.95	37.5533	4.86	3.27	4.57	4.23333	2.66358	0	-0.472049	2.74307e-08	-3.13563	0	29.47	40.9	20.4	30.2567	54.95	56.32	56.75	56.0067	48.16	48.93	31.03
4345168	LOC4345168	mRNA	0.42	0.39	0.3	0.37	0.22	0.45	0.65	0.44	0.22	0.31	0.22	0.25	0.247504	0.424409	-0.554341	0.119337	-0.801846	0.0189929	0.29	0.08	0.03	0.133333	0.75	0.25	0.17	0.39	0.22	0.08	0.08	0.126667	1.48825	0.000421839	-0.0324577	0.952533	-1.52071	0.000314425	0.19	0.32	0.18	0.23	0.14	0.08	0.6	0.273333	0.62	0.05	0.08
9271241	LOC9271241	mRNA	24.2	23.51	29.42	25.71	43.14	47.68	44.21	45.01	19.06	24.45	25.42	22.9767	0.806552	3.92792e-99	-0.16597	0.000237248	-0.972522	9.44072e-135	13.8	9.95	17.33	13.6933	34.53	30.77	29.75	31.6833	15.97	12.83	8.73	12.51	1.20834	9.73836e-131	-0.127468	0.0402415	-1.33581	3.00484e-154	17.82	15.83	21.02	18.2233	31.02	33.89	29.89	31.6	25.87	23.14	16.21
4326479	LOC4326479	mRNA	0.56	1.17	0.51	0.746667	1.64	1.68	2.55	1.95667	0.44	0.48	0.68	0.533333	1.39336	6.32613e-19	-0.472728	0.0290607	-1.86608	7.35715e-28	0.61	0.09	0.18	0.293333	0.62	1.02	0.83	0.823333	0.13	0.13	0.13	0.13	1.54498	6.83795e-10	-1.14793	0.00377733	-2.69291	7.69831e-19	0.74	1.14	0.47	0.783333	1.95	1.31	3.76	2.34	0.63	0.67	1.05
4333818	LOC4333818	mRNA	0.2	0.23	0.18	0.203333	0.3	0.25	0.18	0.243333	0.16	0.61	0.3	0.356667	0.264822	0.409666	0.803246	0.00602615	0.538424	0.0545557	0.05	0.08	0.03	0.0533333	0.06	0.18	0.12	0.12	0.07	0.03	0.05	0.05	1.08059	0.0437815	-0.184461	0.780646	-1.26505	0.0214991	0.18	0.3	0.16	0.213333	0.33	1.13	0.25	0.57	0.88	0.6	0.5
107277343	LOC107277343	mRNA	3.2	2.51	1.31	2.34	4.58	4.88	5.28	4.91333	4.02	3.57	4.23	3.94	1.0712	7.84436e-43	0.753682	6.30761e-20	-0.317519	3.77241e-06	0.95	0.49	0.84	0.76	2.19	1.98	1.65	1.94	1.09	0.75	0.67	0.836667	1.35315	2.37281e-24	0.151007	0.352617	-1.20214	9.73389e-21	3.56	4.18	2.91	3.55	7.71	4.03	6.69	6.14333	3.24	3.59	4.45
4336085	LOC4336085	mRNA	9.81	13.67	6.22	9.9	18.59	21.48	17.43	19.1667	8.56	9.24	9.84	9.21333	0.952349	3.05978e-141	-0.112893	0.0126077	-1.06524	8.83084e-169	1.07	0.8	3.9	1.92333	12.38	13.62	16.28	14.0933	0.81	0.63	0.23	0.556667	2.88319	0	-1.79006	3.28374e-38	-4.67325	0	19.53	24.2	13.67	19.1333	27.18	9.65	28.48	21.77	2.52	5.48	22.33
4336814	LOC4336814	mRNA	0.17	0.07	0.12	0.12	0.04	0.1	0.08	0.0733333	0.07	0.08	0.1	0.0833333	-0.753934	0.201579	-0.535714	0.345809	0.218219	0.736778	0.16	0.1	0.05	0.103333	0.12	0.02	0.09	0.0766667	0.11	0.14	0.02	0.09	-0.415393	0.498645	-0.190736	0.74486	0.224657	0.721799	0.5	0.46	0.58	0.513333	0.96	0.82	0.49	0.756667	0.44	0.54	0.29
4337345	LOC4337345	mRNA	1.28	0.56	0.65	0.83	0.84	0.78	0.96	0.86	1.5	1.32	0.89	1.23667	-0.180566	0.35754	0.639262	0.000172693	0.819828	3.21719e-06	1.35	0.96	0.96	1.09	3.61	2.72	1.56	2.63	2.04	1.55	0.84	1.47667	1.08217	6.5182e-16	0.462545	0.00177939	-0.619626	4.64189e-07	1.17	0.9	1.44	1.17	0.59	0.73	0.69	0.67	1.37	0.85	0.76
4326392	LOC4326392	mRNA	0.83	0.55	0.64	0.673333	4.36	5.33	4.78	4.82333	1.1	0.89	0.7	0.896667	2.84253	7.46891e-172	0.418151	0.00689723	-2.42438	3.35121e-144	0.25	0.26	0.21	0.24	2.57	1.75	1.6	1.97333	0.43	0.18	0.3	0.303333	3.02401	1.40531e-72	0.333192	0.209589	-2.69082	2.00543e-65	0.66	0.95	1.08	0.896667	6.74	5.85	5.21	5.93333	3.86	3.12	0.79
4334644	LOC4334644	mRNA	0	0.09	0.09	0.06	50.44	64.28	75.2	63.3067	162.99	140.67	163.73	155.797	10.0035	0	11.3055	0	1.30192	0	0.59	0.47	0.1	0.386667	1.73	2.08	0.98	1.59667	1.98	0.94	0.09	1.00333	2.0546	2.0546e-12	1.38258	2.21135e-05	-0.672017	0.00329496	0.05	0.22	0	0.09	406.94	66.14	24.95	166.01	55.02	53.45	46.06
4331590	LOC4331590	mRNA	1.68	0.75	1.01	1.14667	3.36	4.38	3.63	3.79	0.88	0.73	0.87	0.826667	1.72537	1.73829e-45	-0.468709	0.00853627	-2.19408	1.36613e-61	0.82	0.13	0.44	0.463333	4.95	2.69	2.52	3.38667	0.72	0.27	0.25	0.413333	2.85534	1.86386e-70	-0.15777	0.557854	-3.01311	5.24593e-75	3.07	4.4	3.01	3.49333	5.35	2.17	8.13	5.21667	0.98	0.87	5.53
4326207	LOC4326207	mRNA	2.19	1.28	1.58	1.68333	2.68	6.08	2.36	3.70667	3.74	8.28	8.65	6.89	1.14222	8.47073e-15	2.03199	2.07082e-58	0.889768	9.67898e-18	2.7	1.25	0.44	1.46333	9.91	4.61	4.55	6.35667	0.67	1.53	2.5	1.56667	2.09377	2.48447e-53	0.106249	0.577576	-1.98752	1.58923e-50	1.52	1.08	1.96	1.52	1.77	1.7	2.23	1.9	4.03	0.99	1.22
4340377	LOC4340377	mRNA	0.84	0.8	0.69	0.776667	0.72	0.76	0.46	0.646667	0.51	1.02	0.65	0.726667	-0.258175	0.260273	-0.108316	0.627742	0.149859	0.522251	0.14	0.03	0.19	0.12	0.36	0.27	0.3	0.31	0.11	0.16	0.11	0.126667	1.35416	0.00252262	0.0744575	0.893367	-1.2797	0.00363683	0.84	0.75	0.64	0.743333	0.32	3.66	0.64	1.54	3.6	3.86	0.63
4348184	LOC4348184	mRNA	5.16	5.66	3.4	4.74	11	15.55	12.28	12.9433	4.9	2.76	4.64	4.1	1.44959	1.97852e-62	-0.205823	0.0754227	-1.65541	4.32164e-75	1.27	0.56	1.59	1.14	10.35	5.93	5.71	7.33	1.29	0.56	0.9	0.916667	2.67334	1.43492e-74	-0.303921	0.211621	-2.97727	5.98833e-84	4.6	9.3	6.52	6.80667	10.11	10.58	12	10.8967	6.37	6.02	6.9
4350915	LOC4350915	mRNA	2.54	2.28	1.59	2.13667	3.04	2.07	3.58	2.89667	0.36	1.11	0.4	0.623333	0.441108	0.00323567	-1.78567	5.21035e-16	-2.22678	1.37481e-27	0.13	0	0	0.0433333	0.32	0.08	0	0.133333	0	0	0	0	1.59517	0.0747152			-4.21259	0.00263524	0.2	0.12	0.11	0.143333	0.2	1.72	0.36	0.76	0.39	0.78	0.04
4336249	LOC4336249	mRNA	1.71	1.96	0.34	1.33667	4.11	1.23	1.9	2.41333	0.69	1.6	1.78	1.35667	0.866321	8.43114e-14	0.0251902	0.851151	-0.841131	3.81267e-13	0.1	0	0.13	0.0766667	0.76	0.38	0.42	0.52	0.09	0	0.04	0.0433333	2.81756	7.1806e-15	-0.810065	0.229353	-3.62762	2.02482e-18	1.02	0.5	0.21	0.576667	0.98	0.86	1.15	0.996667	0.26	0.82	1.26
4351031	LOC4351031	mRNA	1.39	0.71	1.56	1.22	2.62	2.65	4	3.09	2.2	2.91	1.52	2.21	1.33919	2.1104e-19	0.852591	1.34409e-07	-0.486603	0.000153334	1.2	0.59	0.61	0.8	2.51	1.14	0.86	1.50333	0.94	0.56	0.8	0.766667	0.879416	1.42726e-05	-0.051823	0.826463	-0.931239	4.64544e-06	2.5	1.33	1.11	1.64667	2.05	2.25	1.77	2.02333	0.75	2.32	1.36
9270031	LOC9270031	mRNA	6.22	6.85	5.63	6.23333	2.67	1.68	1.95	2.1	2.36	2.3	2.31	2.32333	-1.57023	4.04629e-42	-1.42332	1.12715e-36	0.14691	0.321176	5	5.71	10.4	7.03667	7.35	3.57	4	4.97333	8.89	8.22	3.39	6.83333	-0.529145	9.6707e-09	-0.0440995	0.600367	0.485046	1.53759e-07	0.32	0.36	0.81	0.496667	0	0.04	0	0.0133333	0	0	0.08
9268844	LOC9268844	mRNA	0.12	0.2	0.03	0.116667	0.23	0.25	0.22	0.233333	0.03	0.18	0.29	0.166667	1.01484	0.00375732	0.5152	0.177139	-0.499644	0.119587	0	0.01	0.05	0.02	0.28	0.16	0.13	0.19	0.06	0.03	0.04	0.0433333	3.21966	3.71046e-08	1.13747	0.172049	-2.08219	1.30188e-05	0.3	0.13	0.07	0.166667	0.25	0.13	0.17	0.183333	0.01	0.03	0.2
4348067	LOC4348067	mRNA	0.49	0.23	0.77	0.496667	0.55	0.88	0.72	0.716667	0.48	0.8	3.41	1.56333	0.531635	0.0215841	1.65325	3.92178e-18	1.12161	1.18526e-10	3.4	1.78	0.5	1.89333	7.74	9.71	3.37	6.94	1.49	2.21	4.6	2.76667	1.87484	2.13054e-85	0.556621	3.14238e-06	-1.31822	1.64347e-52	1.01	0.31	0.31	0.543333	0.59	0.54	0.23	0.453333	1.15	0.16	0.11
4327518	LOC4327518	mRNA	2.44	2.8	3.88	3.04	2.89	2.6	2.49	2.66	2.63	2.54	1.75	2.30667	-0.193137	0.121641	-0.400449	0.00195268	-0.207311	0.121932	0.65	0.58	0.61	0.613333	2.46	2.14	2.21	2.27	0.8	0.65	0.46	0.636667	1.873	3.56629e-21	0.0540568	0.841191	-1.81894	1.26541e-20	2.51	1.97	3.36	2.61333	2.52	4.39	2.93	3.28	3.63	3.18	3.11
4341078	LOC4341078	mRNA	5.42	4.91	6.62	5.65	9.79	11.16	8.43	9.79333	7.22	8.73	9.3	8.41667	0.791693	1.34574e-80	0.569098	1.60252e-39	-0.222595	3.94083e-09	1.68	1.09	2.29	1.68667	5.63	5.66	5.28	5.52333	1.48	1.09	0.91	1.16	1.71954	7.71417e-148	-0.540177	3.0296e-08	-2.25972	3.23997e-213	4.97	5.16	4.29	4.80667	10.83	12.68	9.69	11.0667	12.89	12.79	7.44
107281890	LOC107281890	mRNA	1.46	0.49	23.81	8.58667	2.78	6.61	6.55	5.31333	2.55	2.86	2.56	2.65667	-0.705611	1.76269e-05	-1.70439	2.66393e-18	-0.998783	6.3995e-06	0.06	0.44	0.38	0.293333	2.43	2.35	1.85	2.21	0.27	0.32	0.45	0.346667	2.90919	2.04905e-09	0.240945	0.752784	-2.66825	8.19175e-09	2.39	4.55	3.31	3.41667	0	20.12	16.45	12.19	9.91	9.14	0
4340098	LOC4340098	mRNA	4.23	3.05	4.83	4.03667	3.64	3.1	2.88	3.20667	1.94	1.88	1.62	1.81333	-0.330653	0.00600278	-1.16728	4.7069e-17	-0.836626	1.45777e-08	2.43	0.5	0.65	1.19333	2.25	2.74	2.35	2.44667	0.93	0.34	0.45	0.573333	1.05751	3.73106e-09	-1.00075	8.33384e-05	-2.05826	2.93025e-22	2.01	1.94	3.1	2.35	2.18	5.91	2.65	3.58	2.93	3.12	1.76
4326729	LOC4326729	mRNA	0	0	0.05	0.0166667	0.16	0.24	0.24	0.213333	0	0.14	0.08	0.0733333	3.59981	3.41541e-06	2.0127	0.0484985	-1.58711	0.00378406	0.08	0.03	0.03	0.0466667	0.15	0.21	0.08	0.146667	0.14	0	0.05	0.0633333	1.68827	0.0133338	0.452969	0.589183	-1.23531	0.048866	0	0.23	0.05	0.0933333	0.16	1.31	0.42	0.63	1.76	1.74	0.13
4341416	LOC4341416	mRNA	0.42	0.12	0	0.18	1.13	0.48	0.12	0.576667	0.24	1.34	0.6	0.726667	1.7029	0.000794314	2.0127	2.84776e-05	0.3098	0.388076	0	0.06	0	0.02	0	0.06	0	0.02	0.06	0	0.06	0.04	0.0102029	0.99601	0.967542	0.572778	0.957339	0.576824	21.46	6.12	40.71	22.7633	14.79	10.46	8.65	11.3	42.85	7.64	2.86
4349415	LOC4349415	mRNA	16.14	14.4	14.4	14.98	59.65	63.19	63.87	62.2367	19.88	24.42	29.37	24.5567	2.05414	0	0.71065	6.12533e-65	-1.34349	0	4.47	5.46	7.73	5.88667	24.23	19.9	19.38	21.17	7.39	6.96	5.05	6.46667	1.83654	2.93178e-238	0.133861	0.0715574	-1.70268	3.71963e-217	11.89	13.66	15.08	13.5433	65.04	47.81	40.16	51.0033	23.16	27.23	21.93
4342839	LOC4342839	mRNA	0.47	0.15	0.18	0.266667	0.28	0.44	0.44	0.386667	0.03	0.13	0.09	0.0833333	0.523857	0.152732	-1.68774	0.00168097	-2.2116	6.91988e-06	0.46	0.34	1.41	0.736667	2.23	9.27	7.33	6.27667	0.59	0.53	0.06	0.393333	3.1353	1.12029e-106	-0.893055	0.00173454	-4.02835	2.94484e-130	1.6	3.37	4.14	3.03667	4.07	0.45	9.45	4.65667	0.12	0.09	1.15
4333677	LOC4333677	mRNA	0.55	0.46	0.29	0.433333	5.11	10.63	9.04	8.26	0.42	0.43	0.25	0.366667	4.24304	3.02115e-128	-0.241057	0.529002	-4.4841	3.98157e-131	0.13	0.17	0.09	0.13	5.63	2.24	2.63	3.5	0	0.34	0.13	0.156667	4.70446	6.8921e-55	0.257049	0.691058	-4.44742	2.94019e-54	2.23	3.65	0.76	2.21333	12.08	3.63	13.53	9.74667	2.57	1.7	3.23
4349610	LOC4349610	mRNA	5.05	4.39	2.82	4.08667	1.65	1.07	0.83	1.18333	2.4	2.44	4.04	2.96	-1.78212	1.42635e-25	-0.464289	0.000619258	1.31783	1.10982e-12	1.26	2.67	3.37	2.43333	4.64	1.46	1.65	2.58333	6.61	4.76	3.83	5.06667	0.0311441	0.848941	1.0491	1.25008e-14	1.01796	5.94487e-14	3.45	1.34	2.91	2.56667	0.84	2.11	1	1.31667	2.44	1.77	2.69
4325517	LOC4325517	mRNA	10.48	13.5	5.42	9.8	23.25	33.3	25.17	27.24	14.62	10.7	13.74	13.02	1.47512	1.09612e-119	0.412046	6.43112e-08	-1.06307	3.68456e-72	10.66	25.04	27.96	21.22	73.36	102.16	117.13	97.55	12.16	13.86	12.95	12.99	2.2071	0	-0.715152	1.56598e-29	-2.92225	0	18.48	23.28	20.66	20.8067	38.85	9.35	38.2	28.8	3.28	4.62	16.81
107276242	LOC107276242	mRNA	0.08	0.04	0.12	0.08	0.08	0.63	0.34	0.35	0.04	0	0.04	0.0266667	2.07374	0.000375043	-1.57226	0.151493	-3.646	2.01487e-06	0	0	0	0	0.09	0.08	0.13	0.1	0	0.04	0	0.0133333	3.81756	0.0104895			-2.85002	0.0230715	0.29	0.26	0.4	0.316667	0.29	0.9	0.91	0.7	0.31	0.2	0.12
4349403	LOC4349403	mRNA	38.29	34.81	27.72	33.6067	38.2	35.24	34.49	35.9767	15.89	16.48	17.04	16.47	0.0993094	0.051147	-1.02956	4.06711e-62	-1.12887	1.86692e-76	6.02	6.77	14.18	8.99	44.36	32.61	36.76	37.91	7.03	4.45	2.02	4.5	2.06637	2.3958e-185	-1.00059	8.44429e-17	-3.06697	9.83615e-291	28.42	34.94	19.3	27.5533	19.11	39	31.05	29.72	30.16	25.51	20.29
4350714	LOC4350714	mRNA	0.72	1.46	0.71	0.963333	0.63	0.78	0.56	0.656667	0.14	0.19	0.14	0.156667	-0.549941	0.00358518	-2.61349	3.54014e-22	-2.06354	4.1186e-12	0.15	0.14	0.27	0.186667	0.32	0.08	0.1	0.166667	0.08	0.31	0.1	0.163333	-0.221123	0.58849	-0.202383	0.616733	0.01874	0.964487	0.32	0.7	0.23	0.416667	0.2	0.46	0.56	0.406667	5.09	0.28	0.14
4341261	LOC4341261	mRNA	0.07	0.12	0.28	0.156667	0.02	0.02	0	0.0133333	0.07	0.32	0.17	0.186667	-3.30708	4.57441e-05	0.214333	0.626606	3.52142	6.96111e-06	0	0	0	0	0.19	0.21	0	0.133333	0.36	0.07	0.65	0.36	5.0102	3.6292e-05	6.4594	5.36999e-12	1.44919	0.000233655	0.16	0.05	0.14	0.116667	0.19	0	0.07	0.0866667	0.28	0	0
4349383	LOC4349383	mRNA	2.28	1.93	2.91	2.37333	4.97	5.99	5.59	5.51667	3.4	3.25	2.61	3.08667	1.21424	1.50082e-34	0.375269	0.00104789	-0.838966	1.88855e-19	1.1	1.69	1.22	1.33667	3.84	4.72	3.74	4.1	2.18	1.78	1.08	1.68	1.6108	5.31965e-38	0.317485	0.0408382	-1.29331	4.06041e-28	1.6	2.03	2.45	2.02667	8.14	10.24	5.83	8.07	11.78	9.48	2.27
9267947	LOC9267947	mRNA	43.14	44.44	81.37	56.3167	98.14	74.75	86.89	86.5933	95.92	80.27	78.34	84.8433	0.618686	1.05411e-216	0.58868	1.59781e-194	-0.0300064	0.0922037	13.43	6.25	8.16	9.28	29.37	21.69	19.26	23.44	10.85	8.91	6.62	8.79333	1.33022	5.60291e-203	-0.0705272	0.202734	-1.40074	6.02667e-222	52.73	55.7	32.2	46.8767	43.33	33.38	66.7	47.8033	29.52	22.05	47.43
4347910	LOC4347910	mRNA	3.95	2.32	3.09	3.12	1.33	0.77	1.47	1.19	1.41	2.88	1.21	1.83333	-1.38465	4.86791e-36	-0.779115	4.66056e-15	0.605538	1.76571e-06	0.07	0.09	0.07	0.0766667	2.73	0.15	0.2	1.02667	0.45	0.39	0.65	0.496667	3.65849	4.71804e-34	2.71005	1.32784e-14	-0.948445	3.91382e-07	1.96	1.11	3.16	2.07667	1.22	0.73	1.26	1.07	0.73	0.38	0.5
4327457	LOC4327457	mRNA	40.4	44.38	40.35	41.71	56.44	68.28	88.46	71.06	36.2	44.85	47.49	42.8467	0.766515	2.48378e-71	0.0358848	0.461185	-0.73063	1.73669e-65	24.66	21.85	24.61	23.7067	55.81	48.27	46.15	50.0767	25.6	24.36	26.69	25.55	1.07302	4.93329e-85	0.109344	0.0895865	-0.963672	2.45895e-72	51.87	53.37	55.2	53.48	95.85	96.75	106.66	99.7533	118.17	80.61	51.27
4325067	LOC4325067	mRNA	0.03	0.13	0.47	0.21	0	0.07	0.16	0.0766667	0.53	0.46	0.7	0.563333	-1.46665	0.0134144	1.4115	8.86115e-05	2.87815	6.28678e-10	0	0	0	0	0.53	0	0	0.176667	0	0	0.03	0.01	4.87117	8.86566e-05			-3.88927	0.000190568	0.17	0.22	0.25	0.213333	0.16	0.55	0.2	0.303333	1.77	0.49	0.53
4346988	LOC4346988	mRNA	6.6	3.51	2.31	4.14	1.14	0.76	2.73	1.54333	1.38	2.53	4.28	2.73	-1.42596	1.00078e-30	-0.599673	2.21475e-08	0.82629	1.91025e-09	1.78	1.06	1.38	1.40667	30.03	6.17	6	14.0667	4.95	4.28	4.18	4.47	3.25968	1.25404e-253	1.67172	1.22482e-40	-1.58796	7.96393e-110	4.1	1.95	6.96	4.33667	0.95	0.54	1.01	0.833333	1.75	0.69	0.87
9271636	LOC9271636	mRNA	5.56	4.26	1.04	3.62	1.26	0.8	2.63	1.56333	1.04	1.55	1.3	1.29667	-1.20755	1.29007e-14	-1.48055	1.95328e-19	-0.272998	0.178599	1.28	0.25	0.04	0.523333	1.23	1.13	0.59	0.983333	0.85	0.17	0.55	0.523333	0.906367	0.00185055	0.00707068	0.983296	-0.899296	0.00186879	3.32	2.05	1.67	2.34667	0.46	0.82	1.16	0.813333	0.57	1.03	1.48
112937903	LOC112937903	mRNA	1.17	0.99	1.18	1.11333	2.15	1.37	3.43	2.31667	0.86	1.73	1.15	1.24667	1.05076	7.77089e-10	0.148661	0.456635	-0.9021	6.46872e-08	0.61	0.51	0.49	0.536667	1.48	1.21	1.94	1.54333	0.5	0.33	0.34	0.39	1.53016	3.6075e-11	-0.457988	0.157282	-1.98815	1.35359e-15	2.52	1.32	0.71	1.51667	1.05	7.92	1.35	3.44	6.27	5.54	3.65
4340417	LOC4340417	mRNA	18.7	14.3	15.54	16.18	12.67	12.24	11.45	12.12	12.05	10.49	8.88	10.4733	-0.0423381	0.568074	-0.532634	4.12509e-11	-0.490296	1.79883e-09	29.08	20.11	18.62	22.6033	52.55	35.76	29.34	39.2167	16.21	14.04	23.3	17.85	0.808317	4.29894e-34	-0.152139	0.0506524	-0.960456	1.43213e-45	1.15	0.74	1.43	1.10667	0.67	0.41	0.88	0.653333	0.37	0.33	0.59
4346040	LOC4346040	mRNA	18.89	16.98	12.17	16.0133	27.83	47.72	35.5	37.0167	28.43	18.24	20.83	22.5	1.20853	6.77736e-172	0.49406	5.58077e-24	-0.71447	3.97446e-72	13.11	7.13	13.06	11.1	48.64	51.67	55.41	51.9067	10.61	7.36	4.17	7.38	2.23522	0	-0.58402	3.55901e-16	-2.81924	0	27.14	34.63	25.85	29.2067	57.56	23.38	48.2	43.0467	34.25	27.15	27.96
4334399	LOC4334399	mRNA	81.57	60.94	325.16	155.89	15.88	15.41	6.29	12.5267	5.22	101.31	8.54	38.3567	-3.64138	0	-2.05173	0	1.58965	7.04943e-147	0.25	0	0.49	0.246667	0.4	0.18	0.18	0.253333	0.48	0.24	0	0.24	0.0102029	0.986179	-0.0324577	0.956051	-0.0426606	0.942255	42.62	62.23	138.7	81.1833	6.39	2.59	47.22	18.7333	1.16	6.89	7.05
4327083	LOC4327083	mRNA	2.75	3.09	2.15	2.66333	4.37	5.9	5.35	5.20667	4.01	3.09	4.47	3.85667	0.967191	4.91088e-12	0.536532	0.000373827	-0.430659	0.000756535	1.67	0.98	1.93	1.52667	4.6	2.74	3.91	3.75	2.77	1.57	1.31	1.88333	1.28842	4.63295e-13	0.309255	0.139776	-0.979162	5.39035e-09	29.5	30.16	38.05	32.57	62.57	66.37	59.57	62.8367	78.24	59.76	35.08
4324510	LOC4324510	mRNA	5.87	4.53	5.01	5.13667	6.7	9.1	7.19	7.66333	5.03	5.56	5.54	5.37667	0.575987	1.6755e-13	0.0615591	0.470909	-0.514428	3.12758e-11	2.79	1.44	2.05	2.09333	6.85	5.82	5.57	6.08	2.13	1.24	1.16	1.51	1.54194	3.32979e-48	-0.458488	0.00200237	-2.00043	3.49612e-69	5.68	6.01	5.45	5.71333	7.15	8.76	6.9	7.60333	7.22	7.2	5.58
4324345	LOC4324345	mRNA	45.5	57.95	16.58	40.01	32.07	39.38	55.72	42.39	7.14	23.1	22.27	17.5033	0.0826616	0.0979975	-1.19807	2.73352e-82	-1.28074	6.00779e-96	11.15	24.77	21.74	19.22	26.37	23.91	25.23	25.17	8.68	21.95	11.29	13.9733	0.376477	5.67431e-08	-0.470404	3.61428e-09	-0.846881	1.04412e-29	63.24	79.01	21.63	54.6267	5.44	34.17	43.43	27.68	38.24	31.9	18.86
4329739	LOC4329739	mRNA	14.25	14.01	15.97	14.7433	13.56	9.97	11.63	11.72	11.51	16.26	13.86	13.8767	-0.331282	5.24841e-09	-0.0919343	0.0910928	0.239347	3.4301e-05	11.66	6.36	7.58	8.53333	26.37	16.98	11.26	18.2033	11.05	8.54	6.6	8.73	1.07371	1.35965e-72	0.0386938	0.584511	-1.03502	3.10257e-69	11.02	10.95	11.61	11.1933	9.67	14.49	11.58	11.9133	14.16	12.04	12.03
4343134	LOC4343134	mRNA	10.23	8.88	7.4	8.83667	10.93	14.72	14.92	13.5233	8.49	7.96	8.22	8.22333	0.612707	7.37256e-18	-0.104219	0.195753	-0.716925	5.54943e-23	4.57	1.8	4.08	3.48333	12.04	8.42	8.69	9.71667	2.58	2.37	1.8	2.25	1.47429	1.20851e-49	-0.623134	1.15748e-05	-2.09743	1.06892e-80	7.79	9.12	8.25	8.38667	10.98	10.17	13.95	11.7	8.69	7.99	7.86
4344076	LOC4344076	mRNA	2.98	2.68	2.4	2.68667	3.68	2.84	4.23	3.58333	2.96	3.47	3.15	3.19333	0.415004	2.71767e-06	0.247943	0.00645529	-0.16706	0.0491877	1.42	1.68	2.03	1.71	4.52	2.91	3.43	3.62	1.7	1.3	1.11	1.37	1.06484	3.78387e-26	-0.32309	0.0110178	-1.38793	2.86406e-39	2.07	2.51	1.84	2.14	3.05	3.27	3.5	3.27333	2.19	2.86	2.75
4346519	LOC4346519	mRNA	5.99	4.96	5.92	5.62333	9.98	12.41	9.6	10.6633	7.97	5.88	6.18	6.67667	0.918446	1.5632e-26	0.246108	0.0109809	-0.672338	4.44783e-16	1.48	1.69	3.34	2.17	12.85	11.28	11.47	11.8667	2.22	1.55	0.91	1.56	2.44107	1.29283e-112	-0.482491	0.00681462	-2.92356	9.08863e-138	9.44	12.2	6	9.21333	9.13	11.08	13.16	11.1233	5.68	6.59	9.35
107275836	LOC107275836	mRNA	1.41	0.96	1.07	1.14667	1.23	1.29	0.71	1.07667	3.36	1.77	1.52	2.21667	-0.0887243	0.672381	0.954431	4.9696e-08	1.04316	4.82124e-09	0.41	0.07	0.47	0.316667	0.6	0.84	0.32	0.586667	0.29	0.14	0.11	0.18	0.894726	0.00914764	-0.826007	0.0719906	-1.72073	1.24824e-05	0.59	1.01	0.56	0.72	0.69	0.75	0.23	0.556667	1.1	0.86	0.62
4349901	LOC4349901	mRNA	0.04	0.32	0.15	0.17	0.22	0.52	0.14	0.293333	0.05	0.16	0.06	0.09	0.780378	0.00574068	-0.916911	0.0155456	-1.69729	3.15644e-07	0.01	0	0.03	0.0133333	0.16	0.05	0.08	0.0966667	0	0.05	0	0.0166667	2.81756	9.99847e-05	0.38258	0.72708	-2.43498	0.000302372	0.1	0.14	0.04	0.0933333	0.19	0.37	0.45	0.336667	2.63	0.67	0.03
9267691	LOC9267691	mRNA	2.39	2	2.53	2.30667	5.96	6.65	6.02	6.21	5.09	4.82	5.82	5.24333	1.4276	7.90246e-128	1.18435	1.23438e-81	-0.243255	5.14161e-07	1.17	0.32	0.69	0.726667	1.36	1.76	1.35	1.49	0.89	0.72	0.24	0.616667	1.05389	6.03561e-20	-0.223064	0.118121	-1.27696	8.23442e-27	2.37	2.7	2.67	2.58	9.11	10.49	6.69	8.76333	10.17	11.16	4.89
4331025	LOC4331025	mRNA	3.91	2.81	2.81	3.17667	4.97	8.97	7.79	7.24333	6.49	3.84	5.14	5.15667	1.16611	3.89595e-54	0.685641	5.09274e-17	-0.480474	7.34416e-13	2.53	1.55	1.37	1.81667	5.17	3.39	3.59	4.05	2.6	1.39	1.12	1.70333	1.13949	3.98842e-29	-0.0975527	0.435544	-1.23704	2.62025e-33	3.25	5.65	4.17	4.35667	8.12	5.11	8.96	7.39667	6.02	3.57	4.45
4352866	LOC4352866	mRNA	0.62	0.44	0.63	0.563333	7.8	11.91	9.97	9.89333	1.4	1.5	1.89	1.59667	4.12635	9.88627e-287	1.49411	9.84308e-17	-2.63225	1.19746e-195	0.61	0.33	0.5	0.48	4.89	3.93	2.77	3.86333	0.47	0.31	0.27	0.35	2.99582	3.97665e-85	-0.455149	0.0998359	-3.45097	2.69771e-97	1.13	1.89	1.14	1.38667	15.1	8.61	13.5	12.4033	8.75	5.63	2.77
4342767	LOC4342767	mRNA	1.52	0.99	1.34	1.28333	1.6	2.16	1.89	1.88333	2.37	1.43	1.9	1.9	0.544662	1.64977e-05	0.569199	6.10853e-06	0.0245375	0.830773	0.74	0.32	0.18	0.413333	0.77	0.64	0.52	0.643333	0.29	0.38	0.14	0.27	0.631896	0.00480415	-0.607202	0.0276394	-1.2391	5.56777e-07	0.58	0.76	0.57	0.636667	3.23	2.07	2.14	2.48	2.77	2.41	1.04
4343212	LOC4343212	mRNA	62.53	48.9	39.08	50.17	79.5	121.27	121.11	107.293	59.84	29.03	38.19	42.3533	1.09627	1.1308e-264	-0.238744	1.87888e-09	-1.33502	0	20.41	47.09	49.48	38.9933	187.16	261.08	302.68	250.307	24.72	28.77	28.23	27.24	2.68867	0	-0.524539	3.59913e-28	-3.21321	0	36.38	46.92	49.09	44.13	69.74	36.77	90.69	65.7333	14.74	20.64	37.8
107281452	LOC107281452	mRNA	0.56	0.47	0.43	0.486667	0.72	0.75	0.96	0.81	0.12	0.34	0.35	0.27	0.737088	0.000564684	-0.850019	0.00251657	-1.58711	1.62273e-10	0.11	0.15	0.34	0.2	0.44	0.56	0.56	0.52	0.19	0.21	0.06	0.153333	1.3901	4.57851e-06	-0.382955	0.349512	-1.77305	3.76264e-08	0.26	0.52	0.63	0.47	0.84	1.57	1.16	1.19	1.19	1.15	0.44
4339159	LOC4339159	mRNA	0.8	0.97	0.79	0.853333	1.09	2.31	0.87	1.42333	0.57	0.53	0.46	0.52	0.732444	0.00638963	-0.724266	0.0360977	-1.45671	1.81093e-06	0.18	0.22	0.3	0.233333	1.22	0.86	0.8	0.96	0.17	0.12	0.23	0.173333	2.0102	1.38759e-06	-0.447495	0.479517	-2.4577	3.97316e-08	0.44	0.92	0.54	0.633333	0.79	1.45	2.14	1.46	5.1	1.99	0.62
9266224	LOC9266224	mRNA	1.74	0.72	1.39	1.28333	1.55	1.78	0.99	1.44	1.6	1.63	1.5	1.57667	0.158465	0.294269	0.299118	0.0424267	0.140653	0.327938	0.34	0.23	0.36	0.31	1.07	0.74	0.65	0.82	0.54	0.47	0.26	0.423333	1.42547	2.47312e-08	0.437398	0.146436	-0.988074	2.7593e-05	0.07	0	0.15	0.0733333	0.12	0.23	0.11	0.153333	0.18	0.2	0.02
107277517	LOC107277517	mRNA	3.74	1.99	3.09	2.94	18.93	31.14	13.75	21.2733	4.35	2.14	3.42	3.30333	2.85555	1.42321e-276	0.172123	0.178333	-2.68343	2.98833e-258	1.81	0.98	0.85	1.21333	20.95	9.16	10.82	13.6433	1.94	1.22	1.31	1.49	3.46502	7.64051e-201	0.30049	0.126852	-3.16453	3.6761e-188	5.6	10.31	3.71	6.54	20.33	9	26.44	18.59	6.92	4.08	7.62
4338913	LOC4338913	mRNA	12.07	28.74	13.87	18.2267	16.85	35.32	20.76	24.31	7.39	2.83	4.38	4.86667	0.412778	1.52665e-09	-1.89927	1.89053e-77	-2.31204	2.16932e-130	6.74	2.07	2.78	3.86333	3.19	2.36	2.05	2.53333	7.85	4.8	8.67	7.10667	-0.610385	0.000742933	0.892308	1.15085e-10	1.50269	1.87538e-22	1.57	2.99	2.63	2.39667	0.56	1.36	9.5	3.80667	89.47	8.91	0.19
112936074	LOC112936074	mRNA	0.57	0.27	0.33	0.39	2.16	2.57	1.94	2.22333	0.35	0.28	0.4	0.343333	2.50986	4.39261e-73	-0.191315	0.3879	-2.70118	1.01049e-78	0.03	0.05	0.08	0.0533333	0.66	0.84	0.32	0.606667	0.08	0.09	0.06	0.0766667	3.50206	1.2914e-27	0.552505	0.299185	-2.94955	3.29319e-24	1.07	1.76	0.31	1.04667	3.11	1.2	4.07	2.79333	0.51	0.68	2.18
4338059	LOC4338059	mRNA	1.16	1.37	2.47	1.66667	7	5.5	4.83	5.77667	2.25	2.42	2.31	2.32667	1.79312	1.23325e-57	0.477251	0.000694012	-1.31587	4.16133e-37	0.68	0.54	0.49	0.57	2.06	1.18	0.79	1.34333	0.51	0.79	0.48	0.593333	1.20438	2.45247e-08	0.0621792	0.811906	-1.1422	7.5978e-08	1.54	1.53	0.91	1.32667	4.51	4.29	4.04	4.28	2.01	1.59	1.48
9268333	LOC9268333	mRNA	0.08	0.13	0.08	0.0966667	0.15	0.27	0.31	0.243333	0.05	0.02	0.08	0.05	1.39022	0.00098338	-0.876417	0.160582	-2.26663	4.11617e-06	0	0	0.04	0.0133333	0.22	0.17	0.12	0.17	0	0.02	0	0.00666667	3.65406	1.91262e-06	-1.03246	0.547306	-4.68652	2.79865e-07	0.04	0.06	0.03	0.0433333	0.36	0.21	0.3	0.29	0.04	0.07	0.09
4329936	LOC4329936	mRNA	12.25	10.12	10.23	10.8667	14.55	16.56	13.5	14.87	11.03	8.94	9.68	9.88333	0.452878	1.83219e-26	-0.135577	0.00398952	-0.588455	2.01547e-41	9.7	5.59	6.08	7.12333	24.27	13.86	12.3	16.81	7.54	4.68	4.93	5.71667	1.21812	1.03674e-148	-0.31298	2.52206e-07	-1.5311	2.62126e-212	9.39	10.31	12.44	10.7133	13.41	16.39	13.7	14.5	12.42	12.79	9.65
4331462	LOC4331462	mRNA	2.52	3.34	4.21	3.35667	6.31	7.1	5.37	6.26	14.09	11.01	14.83	13.31	0.902369	1.88627e-21	1.96963	8.47882e-138	1.06726	3.62742e-56	5.34	2.95	3.37	3.88667	4.11	2.75	2.12	2.99333	5.62	3.33	2.18	3.71	-0.385521	0.000677957	-0.0639073	0.548465	0.321614	0.00480626	3.67	3.37	4.74	3.92667	10.65	4.07	4.24	6.32	6.57	7.14	8.19
4332701	LOC4332701	mRNA	40.71	35.67	58.92	45.1	124.11	162.19	93.41	126.57	75	70.56	74.07	73.21	1.48724	0	0.696619	1.89073e-144	-0.790619	1.45352e-307	11.64	14.72	15.13	13.83	55.66	50.47	45.33	50.4867	9.39	10.08	7.97	9.14667	1.8593	0	-0.599417	4.74837e-22	-2.45871	0	60.35	89.19	36.1	61.88	138.86	107.19	135.25	127.1	46.87	70.77	77.18
4342099	LOC4342099	mRNA	11.93	9.76	14.13	11.94	8.98	7.9	9.09	8.65667	7.65	9.99	7.2	8.28	-0.464811	1.42052e-14	-0.532648	2.84042e-18	-0.0678369	0.306922	2.34	2.25	3.18	2.59	6.12	5.83	4.73	5.56	2.92	2.45	1.07	2.14667	1.09706	1.14065e-27	-0.271142	0.0322472	-1.36821	6.78791e-39	9.35	9.29	10.03	9.55667	6.38	20.79	8.78	11.9833	16.34	18.63	10.15
4345498	LOC4345498	mRNA	0.27	0.22	0.38	0.29	0.64	0.84	0.53	0.67	0.78	0.38	0.45	0.536667	1.19927	8.6798e-08	0.875196	0.000220667	-0.324072	0.0930542	0.12	0.02	0.1	0.08	0.79	0.46	0.24	0.496667	0.23	0.13	0.22	0.193333	2.66228	1.06965e-14	1.33011	0.0020082	-1.33217	9.64253e-07	0.28	0.06	0.15	0.163333	0.32	0.22	0.24	0.26	0.38	0.05	0.05
4331605	LOC4331605	mRNA	6.76	4.37	8.39	6.50667	5.86	5.77	4.61	5.41333	4.58	4.78	4.81	4.72333	-0.266161	7.12425e-05	-0.465208	1.95018e-11	-0.199047	0.00624939	3.48	2.75	3.36	3.19667	15.41	10.93	11.44	12.5933	4.9	2.8	1.64	3.11333	1.96617	1.36327e-194	-0.0389691	0.674645	-2.00514	7.22541e-202	3.9	3.42	5.25	4.19	7.26	16.44	5.24	9.64667	13.9	11.66	3.47
4342148	LOC4342148	mRNA	40.97	43.27	60.79	48.3433	48.22	41.11	42.67	44	37.74	65.03	46.12	49.63	-0.137106	0.000360057	0.0305552	0.412873	0.167661	1.20683e-05	29.11	19.6	25.62	24.7767	44.28	34.54	34.82	37.88	24.3	16.31	17.28	19.2967	0.606609	1.65592e-36	-0.35685	2.47097e-10	-0.963459	4.58756e-80	31.32	31.21	23.92	28.8167	31.82	61.09	32.54	41.8167	63.19	53.32	36.97
9268014	LOC9268014	mRNA	2.57	2.61	1.77	2.31667	4.46	5.6	4.85	4.97	1.31	0.65	1.47	1.14333	1.03654	3.22633e-12	-1.0775	5.08466e-07	-2.11404	5.98267e-32	1.56	1.47	1.59	1.54	6.29	4.92	5.67	5.62667	1.33	1.29	0.49	1.03667	1.84948	6.7284e-30	-0.65261	0.00886403	-2.50209	2.49689e-43	3.87	5.39	3.1	4.12	4.59	7.47	5.41	5.82333	2.78	3.34	3.22
4347443	LOC4347443	mRNA	157.57	47.33	93.38	99.4267	45.71	15.2	37.9	32.9367	19.82	195.83	95.92	103.857	-1.59004	0	0.050275	0.00234887	1.64031	0	2.03	7.84	10.93	6.93333	23.95	11.42	6.01	13.7933	19.63	10.05	4.55	11.41	0.940747	3.85697e-67	0.707238	2.35352e-36	-0.233508	1.03489e-06	9.09	4.88	9.35	7.77333	10.39	108.19	7.32	41.9667	205.3	180.58	26.38
4331062	LOC4331062	mRNA	6.54	8.16	5.65	6.78333	6.16	11.92	11.53	9.87	4.67	4.39	4.08	4.38	0.53918	1.76975e-10	-0.631343	1.05156e-09	-1.17052	3.0351e-35	1.37	0.59	0.57	0.843333	6.16	4.69	3.58	4.81	0.89	0.34	0.55	0.593333	2.50537	4.44722e-47	-0.498121	0.0862984	-3.00349	3.50074e-57	4.48	4.35	3	3.94333	8.13	4.34	10.74	7.73667	19.12	4.19	3.61
4347646	LOC4347646	mRNA	15.88	14.69	19.2	16.59	27	30.02	31.81	29.61	25.92	24.28	27.66	25.9533	0.834124	1.93554e-33	0.643971	2.15877e-19	-0.190153	0.00217969	7.49	3.99	7.44	6.30667	22.34	18.22	21.28	20.6133	7.51	4.85	2.91	5.09	1.70925	1.06519e-67	-0.303968	0.0279885	-2.01322	5.32176e-85	16.44	14.5	15.62	15.52	21.91	31.73	23.09	25.5767	41.45	37.32	16.14
4325050	LOC4325050	mRNA	0.4	0.53	0.23	0.386667	2.53	2.29	2.42	2.41333	1.61	1.94	4.85	2.8	2.64105	1.25117e-37	2.85431	6.60018e-47	0.213255	0.0902793	21.54	17.89	12.38	17.27	33.71	10.04	12.06	18.6033	29.36	20.66	16.48	22.1667	0.0606156	0.2165	0.359879	6.93468e-15	0.299263	6.52196e-11	0.75	0.45	1.09	0.763333	2.93	2.91	1.52	2.45333	3.9	1.53	1.9
9268571	LOC9268571	mRNA	2.86	2.29	3.07	2.74	1.88	1.92	2.42	2.07333	0.74	1.91	1.32	1.32333	-0.404456	8.88355e-05	-1.05929	4.8691e-20	-0.654831	1.36705e-07	0	0	0.04	0.0133333	0.25	0.4	0.38	0.343333	0	0.04	0.04	0.0266667	4.79156	2.83442e-14	0.967542	0.425122	-3.82402	5.24798e-13	1.37	1.31	1.28	1.32	1.14	3.04	1.78	1.98667	1.36	1.77	1.28
4342804	LOC4342804	mRNA	0.18	0.06	0.11	0.116667	0.6	0.44	0.38	0.473333	0.11	0.15	0.18	0.146667	2.09877	1.57814e-13	0.368843	0.336326	-1.72993	9.76328e-11	0.04	0.06	0.01	0.0366667	0.38	0.18	0.21	0.256667	0.14	0.11	0	0.0833333	2.79156	3.69343e-10	1.13747	0.0534437	-1.6541	5.42035e-06	0.17	0.1	0.16	0.143333	1	0.52	0.95	0.823333	0.31	0.27	0.25
4343954	LOC4343954	mRNA	10.37	11.49	12.37	11.41	19.11	22.75	16.71	19.5233	18.91	12.53	10.46	13.9667	0.773222	2.77502e-32	0.290426	4.3543e-05	-0.482797	9.19881e-15	16.62	11.89	17.79	15.4333	47.92	44.48	57.34	49.9133	14.67	12.6	9.5	12.2567	1.69887	6.24173e-266	-0.330539	1.55384e-06	-2.02941	0	17.11	19.15	16.17	17.4767	26.8	13.53	25.99	22.1067	12.37	9.94	15.45
107278577	LOC107278577	mRNA	0	0	0	0	0	0	0	0	0	0	0	0							0	0	0	0	0	0	0	0	0	0	0	0							0.39	0.23	0.35	0.323333	0.61	3.27	0.6	1.49333	3.36	3.3	0.67
4352653	LOC4352653	mRNA	1.21	0.89	1.16	1.08667	1.78	1.28	1.74	1.6	2.52	4.92	7.69	5.04333	0.557162	0.00233007	2.20884	3.77054e-58	1.65168	8.18576e-40	0.13	0.32	0.23	0.226667	0.54	0.25	0.19	0.326667	1.39	0.19	0.35	0.643333	0.475866	0.2466	1.48212	1.50389e-05	1.00625	0.00144506	1.62	0.4	0.82	0.946667	3.72	1.09	0.94	1.91667	4.02	1.84	2.15
4336362	LOC4336362	mRNA	8.49	6.25	7.18	7.30667	8.28	11.95	9.47	9.9	10.57	8.66	9.11	9.44667	0.436604	1.69421e-26	0.38065	3.53826e-20	-0.0559538	0.145644	1.74	0.83	1.24	1.27	4.48	4.23	2.55	3.75333	1.57	1.53	0.61	1.23667	1.54849	5.48267e-78	-0.0446667	0.680187	-1.59316	4.14256e-82	6.22	7.47	8.57	7.42	11.29	10.43	9.33	10.35	10.53	10.31	8.83
4351866	LOC4351866	mRNA	0	0	0	0	0	0	0	0	0	0	0.06	0.02							0	0	0	0	0	0	0	0	0	0	0	0							0	0.03	0.06	0.03	0	0	0	0	0	0	0
4344133	LOC4344133	mRNA	0.24	0.09	0.12	0.15	0.3	0.43	0.33	0.353333	0.09	0.44	0.16	0.23	1.2301	4.43018e-05	0.615913	0.0659139	-0.614187	0.0235922	0.34	0.1	0.04	0.16	0.44	0.2	0.26	0.3	0.11	0.11	0.1	0.106667	0.914226	0.00396381	-0.533725	0.187352	-1.44795	2.8698e-05	0.33	0.3	0.17	0.266667	0.27	1.27	0.25	0.596667	1.68	2	0.38
4337724	LOC4337724	mRNA	4.52	4.47	4.37	4.45333	5.91	8.21	6.5	6.87333	6.34	6.26	6.61	6.40333	0.624307	7.30838e-21	0.522894	1.22501e-14	-0.101413	0.0963892	1.4	1.35	1.85	1.53333	3.75	3.37	2.9	3.34	1.95	1.3	0.96	1.40333	1.11773	5.8575e-26	-0.127095	0.330645	-1.24483	7.87715e-31	4.11	4.28	3.76	4.05	7.73	9.45	5.65	7.61	15.15	12	6.41
4344625	LOC4344625	mRNA	0.41	0	0	0.136667	0.06	0	0	0.02	0	0.12	0.06	0.06	-2.79251	0.0259944	-1.20969	0.204357	1.58282	0.307259	0	0	0.12	0.04	0.8	0.06	0.35	0.403333	0.18	0.06	0.47	0.236667	3.26041	7.21204e-05	2.55611	0.00552406	-0.704299	0.17933	0	0	0	0	0	0	0	0	0	0	0
4339702	LOC4339702	mRNA	10.17	11.11	15.09	12.1233	32.05	30.51	22.5	28.3533	30.71	27.53	25.4	27.88	1.21458	6.22541e-137	1.17553	8.65831e-127	-0.0390467	0.327342	4.31	2.78	3.79	3.62667	23.49	14.34	12.32	16.7167	4.98	2.55	2.06	3.19667	2.18058	4.08561e-189	-0.209512	0.0606011	-2.39009	1.98115e-213	11.61	8.56	7.78	9.31667	30.08	39.52	19.98	29.86	37.19	40.8	17.39
4342416	LOC4342416	mRNA	18.93	10.84	15.17	14.98	6.93	5.53	7.1	6.52	3.76	7.81	5.38	5.65	-1.19868	1.52161e-100	-1.41322	2.88454e-129	-0.214549	0.00292194	0.45	0.68	0.72	0.616667	1.73	1.57	1.4	1.56667	0.78	0.98	0.41	0.723333	1.33213	2.08445e-13	0.21547	0.324091	-1.11666	1.30957e-10	4.87	4.34	7.27	5.49333	3.85	20.44	5.01	9.76667	16.64	15.22	4.41
4350065	LOC4350065	mRNA	0.17	0.4	0.15	0.24	2.31	2.24	1.72	2.09	0.34	0.36	0.52	0.406667	3.10231	1.18664e-57	0.742052	0.0109571	-2.36025	2.02003e-43	0.02	0.06	0.08	0.0533333	0.61	0.29	0.54	0.48	0.12	0.08	0.04	0.08	3.15995	3.99984e-14	0.552505	0.39662	-2.60745	5.02276e-12	0.4	0.44	0.33	0.39	3.35	1.68	3.26	2.76333	0.15	0.28	0.72
9266669	LOC9266669	mRNA	1.44	1.66	1.77	1.62333	0.57	0.33	0.76	0.553333	1.29	0.92	1.03	1.08	-1.5577	1.48806e-26	-0.583108	2.26196e-06	0.974589	1.76661e-09	0.02	0.06	0.08	0.0533333	0.2	0.09	0.07	0.12	0.06	0.04	0.06	0.0533333	1.14058	0.0274158	0.0358404	0.954023	-1.10474	0.0306347	12.56	13.18	14.19	13.31	14.35	36.83	17	22.7267	44.88	38.93	13.41
4325131	LOC4325131	mRNA	3.88	2.87	6.81	4.52	7.81	5.66	6.88	6.78333	7.38	10.26	10.22	9.28667	0.584077	6.37719e-38	1.03384	4.48816e-134	0.449759	2.68054e-32	1.79	1.35	1.48	1.54	4.52	3.3	2.18	3.33333	2.58	1.81	1.25	1.88	1.09502	1.18153e-51	0.284698	0.000578005	-0.810318	2.99553e-32	2.21	2.25	2.51	2.32333	3.25	14.5	2.76	6.83667	17.63	15.22	5.61
4344033	LOC4344033	mRNA	55.06	26.9	28.94	36.9667	3.35	3.38	11.03	5.92	25.12	5.07	17.41	15.8667	-2.64358	1.54259e-289	-1.20893	5.81541e-101	1.43465	2.08174e-57	0	0	0.06	0.02	0.25	0	0	0.0833333	0.14	0.11	0	0.0833333	2.0102	0.163508	2.15023	0.123947	0.140032	0.887325	28.07	8.59	79.8	38.82	0.71	13.79	2.22	5.57333	1.18	10.36	6.43
4344661	LOC4344661	mRNA	3.73	3.28	2.2	3.07	9.21	8.37	9.53	9.03667	4.24	9.14	9.2	7.52667	1.55317	3.18268e-58	1.2739	2.89208e-36	-0.279276	0.00031943	0.43	0.17	0.46	0.353333	1.84	3	2.52	2.45333	0.15	0.21	0.2	0.186667	2.8317	3.64496e-34	-0.983548	0.0276922	-3.81525	4.4186e-44	1.58	1.14	1.26	1.32667	1.57	2.95	2.58	2.36667	2.77	2.84	2.52
4329837	LOC4329837	mRNA	10.42	7.58	12.4	10.1333	13	13	14.86	13.62	12.27	14.33	11.83	12.81	0.422581	1.11762e-10	0.331196	6.4351e-07	-0.0913842	0.140483	3.85	3.04	3.92	3.60333	13.78	6.19	4.75	8.24	5.46	3.09	2	3.51667	1.15543	1.00305e-31	-0.027457	0.81919	-1.18288	3.15433e-33	6.88	7.28	7.08	7.08	9.55	19.66	8.72	12.6433	20.45	19.83	8.35
4336051	LOC4336051	mRNA	9.82	8.85	8.1	8.92333	15.86	19.74	17.62	17.74	13.86	14.01	16.91	14.9267	0.955148	1.76131e-56	0.748983	4.18961e-33	-0.206165	0.000103075	3.34	5.15	4.83	4.44	17.15	13.36	11.44	13.9833	5.72	3.95	4.47	4.71333	1.58945	7.15093e-79	0.0747633	0.493138	-1.51468	1.87317e-74	8.64	10.15	9.8	9.53	19.83	15.45	14.26	16.5133	16.79	16.24	11.81
4338694	LOC4338694	mRNA	14.71	17.82	8.87	13.8	16.22	19.78	16.24	17.4133	9.64	9.13	9.05	9.27333	0.335935	1.00209e-10	-0.573832	3.78366e-21	-0.909767	2.26209e-56	4.06	3.02	7.36	4.81333	20.3	19.32	22.96	20.86	3.35	2.34	0.97	2.22	2.12089	1.32323e-228	-1.11565	1.61879e-22	-3.23654	0	23.36	25.55	14.93	21.28	17.73	17.56	22.19	19.16	6.69	9.21	21.12
107276049	LOC107276049	mRNA	4.51	5.83	3.58	4.64	10.77	11.33	9.73	10.61	1.94	1.93	1.69	1.85333	1.1934	1.04862e-48	-1.32352	6.96071e-26	-2.51692	5.62901e-133	1.17	1.39	2.78	1.78	14.88	13.39	12.25	13.5067	0.32	0.59	0.29	0.4	2.91945	7.2785e-191	-2.14427	1.22053e-19	-5.06373	2.87371e-275	4.55	7.16	2.99	4.9	8.14	5.66	12.6	8.8	1.44	2.04	5.41
4333184	LOC4333184	mRNA	8.3	12.13	8.78	9.73667	7.88	6.07	5.94	6.63	2.01	10.86	5.65	6.17333	-0.553557	1.27106e-13	-0.669834	1.49702e-18	-0.116277	0.166752	0.16	0.45	0.62	0.41	4.58	3.52	3.46	3.85333	0.91	0.38	0.68	0.656667	3.20972	9.66258e-63	0.667803	0.0240852	-2.54192	1.5864e-50	0.37	0.58	0.86	0.603333	1.42	1.54	2.15	1.70333	0.44	0	0.51
4351405	LOC4351405	mRNA	5.04	3.92	5.26	4.74	8.9	9.23	7.71	8.61333	6.56	4.53	4.66	5.25	0.860223	3.40771e-28	0.147041	0.0961408	-0.713182	9.34426e-21	1.72	0.73	1.17	1.20667	7.98	6.17	3.74	5.96333	1.36	0.77	0.77	0.966667	2.29349	2.49739e-77	-0.308062	0.108552	-2.60155	4.0266e-90	4.68	7.16	5.86	5.9	3.24	10.1	5.33	6.22333	5.89	8.2	5.45
4345492	LOC4345492	mRNA	0.5	0.18	0.44	0.373333	0.29	0.34	0.27	0.3	1.12	0.86	0.62	0.866667	-0.323958	0.32618	1.21579	1.48419e-06	1.53975	9.0146e-09	0	0	0	0	0.09	0	0	0.03	0	0.03	0	0.01					-1.62762	0.293741	0.38	0.2	0.22	0.266667	0.16	2.77	0.03	0.986667	3.23	1.67	0.28
4334704	LOC4334704	mRNA	5.89	2.24	6.21	4.78	4.21	4.63	5.52	4.78667	2.18	5.07	1.93	3.06	0.000993587	0.993131	-0.652565	4.40614e-07	-0.653558	4.51017e-07	5.27	2.35	2.94	3.52	10.14	5.85	5.87	7.28667	3.25	4.39	4.28	3.97333	1.03597	1.60814e-19	0.184354	0.162149	-0.851612	1.22151e-14	3.94	2.33	4.75	3.67333	2.95	5.18	2.26	3.46333	3.95	2.2	1.97
4349834	LOC4349834	mRNA	0.26	0.24	0.07	0.19	0.36	0.6	0.18	0.38	0.36	0.25	0.16	0.256667	0.992817	0.000927596	0.427737	0.195617	-0.565081	0.0428255	0.09	0	0.05	0.0466667	0.2	0.1	0.07	0.123333	0.16	0.05	0.24	0.15	1.33213	0.0202253	1.66798	0.00190418	0.335851	0.431805	0.14	0.03	0.05	0.0733333	0.36	0.47	0.36	0.396667	0.17	0.19	0.1
4347040	LOC4347040	mRNA	116.33	127.64	149.97	131.313	334.67	222.46	350.1	302.41	201.83	192.67	213.43	202.643	1.20246	0	0.623986	1.91745e-180	-0.578475	1.90308e-233	4.76	2.52	4.91	4.06333	10.51	11.51	7.98	10	6.72	3.77	2.24	4.24333	1.30312	3.77089e-31	0.0666221	0.629416	-1.2365	3.83316e-29	90.63	75.15	64.68	76.82	115.11	140.59	96.55	117.417	47.22	74.09	138.25
4336178	LOC4336178	mRNA	0.09	0.01	0	0.0333333	0	0	0	0	0.03	0.03	0	0.02	-3.98516	0.00573925	-0.987301	0.24976			0	0	0	0	0.03	0.04	0.06	0.0433333	0	0	0.04	0.0133333	4.33213	0.00149791			-1.77963	0.041204	0.25	0.12	0.11	0.16	0.01	0.11	0.04	0.0533333	0.05	0.03	0.06
4346800	LOC4346800	mRNA	3.18	1.55	2.58	2.43667	0.22	0.21	0.28	0.236667	0.92	1.97	0.79	1.22667	-3.37747	1.07313e-94	-0.998796	2.88258e-20	2.37868	3.02157e-34	1.27	1.85	8.01	3.71	3.07	2.81	2.83	2.90333	13.71	7.4	2.34	7.81667	-0.355709	8.4164e-06	1.07355	1.97645e-67	1.42926	3.17752e-104	0.84	0.47	0.53	0.613333	0.16	0.45	0.14	0.25	0.28	0.4	0.53
4347042	LOC4347042	mRNA	2.15	1.65	1.99	1.93	2.48	3.61	3.14	3.07667	1.99	1.48	1.23	1.56667	0.673807	1.95998e-05	-0.301116	0.106969	-0.974923	4.9053e-09	0.6	0.39	0.95	0.646667	5.86	4.31	4.2	4.79	0.8	0.7	0.96	0.82	2.87856	3.10492e-52	0.348632	0.231293	-2.52993	2.92458e-46	5.12	7.41	4.15	5.56	7.62	8.38	8.27	8.09	6.54	5.38	5.59
4327810	LOC4327810	mRNA	44.03	36.49	76.92	52.48	69.7	35.48	32.22	45.8	41.78	53.59	37.75	44.3733	-0.195761	1.46911e-05	-0.248233	5.12179e-08	-0.0524715	0.266944	60.76	45.99	18.47	41.74	325.3	162.03	72.96	186.763	167.98	82.39	59.08	103.15	2.12046	0	1.30467	1.28885e-239	-0.815789	4.4083e-195	8.75	5.12	31.07	14.98	10.16	8.86	6.91	8.64333	10.95	12.14	5.92
4342066	LOC4342066	mRNA	0.62	0.59	0.85	0.686667	0.88	1.06	0.92	0.953333	2.06	1.05	1.39	1.5	0.466718	0.021029	1.12434	4.60336e-10	0.657627	8.08046e-05	0.28	0.24	0.2	0.24	0.54	0.86	0.5	0.633333	0.31	0.72	0.22	0.416667	1.41901	1.74421e-06	0.810001	0.0133587	-0.609007	0.0175706	1.17	1.24	1.52	1.31	1.75	1.61	1.93	1.76333	1.12	1.38	1.87
9271906	LOC9271906	mRNA	4.59	2.19	2.73	3.17	3.12	3.02	1.71	2.61667	2.31	1.86	1.77	1.98	-0.266885	0.0178811	-0.620142	2.2464e-07	-0.353257	0.00497154	11.19	9.69	14.65	11.8433	11.87	11.22	9.44	10.8433	13.97	13.97	6.05	11.33	-0.142561	0.0139578	-0.0716529	0.2076	0.0709078	0.224544	2.7	1.72	3.39	2.60333	3.58	3.1	3.23	3.30333	2.42	1.78	1.25
4338659	LOC4338659	mRNA	8.52	8.08	11.39	9.33	7.37	5.82	4.83	6.00667	3.84	6.97	5.62	5.47667	-0.636082	1.08944e-10	-0.775308	1.56671e-14	-0.139226	0.217824	0.06	0.16	0.22	0.146667	1.24	0.78	1.1	1.04	0.16	0.11	0	0.09	2.84309	1.19961e-10	-0.71053	0.381121	-3.55362	8.26031e-13	2.36	3.01	1.69	2.35333	4.47	18.01	4.65	9.04333	13.22	13.37	4.3
4351721	LOC4351721	mRNA	0.87	0.82	0.85	0.846667	0.02	0.11	0.09	0.0733333	0.15	0.16	0.33	0.213333	-3.50872	1.31406e-23	-1.97481	1.90218e-13	1.53391	0.00191904	0.07	0.38	0.37	0.273333	1.65	0.18	1.13	0.986667	0.67	0.74	2.09	1.16667	1.80606	4.16264e-13	2.09224	6.01664e-19	0.286176	0.0968667	0.26	0.45	0.25	0.32	0.02	0.41	0.15	0.193333	1.56	0.63	0.06
4338101	LOC4338101	mRNA	13.98	13.44	11.31	12.91	27.52	41.72	31.21	33.4833	18.01	12.92	17.32	16.0833	1.3423	1.29746e-196	0.301276	2.04749e-08	-1.04102	2.22065e-131	8.93	4.49	8.05	7.15667	18.65	16.67	14.91	16.7433	6.59	6.72	4.13	5.81333	1.21095	5.75037e-81	-0.304841	0.000201902	-1.51579	1.25994e-114	13.43	17.71	13.32	14.82	33.54	15.01	31.22	26.59	14.93	14.8	14.97
4336750	LOC4336750	mRNA	0.4	2.07	0.5	0.99	0.91	1.6	8.23	3.58	0.5	0.81	1.24	0.85	1.85134	3.60298e-42	-0.209693	0.280684	-2.06104	3.98018e-48	0	0	0.08	0.0266667	0.31	0.3	0.23	0.28	0.03	0.05	0	0.0266667	3.42524	1.48044e-07	-0.0324577	0.978017	-3.4577	1.12645e-07	1.89	0.26	0.21	0.786667	0.3	0.44	1.14	0.626667	0.05	0.37	0.29
4343814	LOC4343814	mRNA	8.72	3.33	3.97	5.34	1.62	0.18	1.63	1.14333	0.63	2.55	0.97	1.38333	-2.22308	1.83746e-77	-1.96263	2.12079e-66	0.260443	0.121161	2.72	3.4	10.6	5.57333	2.01	1.48	1.29	1.59333	9.5	5.47	0.7	5.22333	-1.81961	9.46183e-61	-0.0953075	0.242081	1.7243	1.32872e-53	0.27	0.37	0.57	0.403333	0.15	2.08	0.13	0.786667	1.78	1.21	0.65
4351386	LOC4351386	mRNA	8.53	10.83	166.6	61.9867	29.13	1.35	8.35	12.9433	2.66	177.46	17.76	65.96	-2.26175	0	0.0563615	0.0345435	2.31811	0	0	0	0	0	0	0	0.03	0.01	0.07	0	0.1	0.0566667			3.29235	0.0423392	2.28215	0.0942197	2.36	0.69	0.59	1.21333	0.58	1.02	0.71	0.77	0.26	8.18	4.3
4352122	LOC4352122	mRNA	1.09	1.69	0.86	1.21333	0.35	1.12	1.88	1.11667	0.56	0.39	0.35	0.433333	-0.138236	0.420594	-1.47855	8.40495e-12	-1.34031	1.63328e-09	0.2	0.05	0.21	0.153333	0.4	0.35	0.2	0.316667	0.18	0	0.22	0.133333	1.0102	0.0124852	-0.202383	0.682801	-1.21259	0.00359424	1.04	1.15	0.61	0.933333	0.47	0.39	1.3	0.72	0.64	0.73	0.78
4351400	LOC4351400	mRNA	0.63	0.82	0.59	0.68	0.5	1.33	1.03	0.953333	0.3	0.37	0.32	0.33	0.486024	0.000380065	-1.04175	4.99763e-09	-1.52777	1.34286e-20	0.18	0.12	0.06	0.12	0.27	0.19	0.14	0.2	0.12	0.03	0.02	0.0566667	0.738123	0.0202516	-1.03246	0.0160749	-1.77058	2.82336e-06	0.91	0.8	0.58	0.763333	0.9	0.9	1.29	1.03	7.92	1.2	0.54
9271078	LOC9271078	mRNA	7.09	6.73	6.04	6.62	4.09	5.35	6.44	5.29333	4.45	4.52	3.17	4.04667	-0.323336	0.0235153	-0.710782	3.20208e-06	-0.387446	0.016655	4.06	4.77	4.64	4.49	14.85	9.83	8.01	10.8967	3.6	3.47	3.3	3.45667	1.25558	6.74571e-21	-0.380059	0.0312457	-1.63563	1.27831e-30	6.32	7.3	6.84	6.82	6.99	6.93	6.23	6.71667	5.13	6.86	4.58
4341783	LOC4341783	mRNA	0.93	0.92	2.39	1.41333	1.05	0.75	2.01	1.27	1.23	1.65	1.37	1.41667	-0.162944	0.520047	-0.00836239	0.972939	0.154581	0.543166	0.39	0.25	0.06	0.233333	0.35	0.25	0	0.2	0	0	0.12	0.04	-0.279304	0.665876	-2.49189	0.00816425	-2.21259	0.0254935	1.39	1.25	0.65	1.09667	0.12	2.23	0.18	0.843333	4.06	3.94	0.97
4348974	LOC4348974	mRNA	2.81	1.1	1.42	1.77667	0.29	0.99	0.34	0.54	0.18	3.98	1.44	1.86667	-1.71516	1.08831e-09	0.0532491	0.797015	1.76841	2.46082e-10	0.06	0.06	0.15	0.09	4.86	0.28	2.88	2.67333	1.37	1.78	3.85	2.33333	4.89144	1.15274e-32	4.74751	7.3031e-30	-0.14393	0.42264	4.29	1.85	1.78	2.64	0.6	0.22	0.38	0.4	1.51	0.19	0.11
4345416	LOC4345416	mRNA	3.85	3.44	3.5	3.59667	2.18	1.46	2.21	1.95	1.71	2.22	1.76	1.89667	-0.881976	1.88014e-09	-0.927575	3.58648e-10	-0.0455992	0.791851	2.22	1.7	1.36	1.76	3.25	1.46	1.43	2.04667	1.93	1.76	1.54	1.74333	0.185906	0.294949	-0.0112598	0.950754	-0.197166	0.264891	1.53	0.9	2.62	1.68333	0.48	4.34	0.42	1.74667	4.72	3.31	1.11
9266460	LOC9266460	mRNA	20.31	22.15	19.11	20.5233	36.53	23.19	31.03	30.25	16.26	20.42	25.84	20.84	0.560278	4.03931e-34	0.0197713	0.695441	-0.540506	6.03907e-32	2.96	2.25	3.7	2.97	10.37	9.09	7.53	8.99667	3.35	2.64	2.4	2.79667	1.59305	4.99287e-54	-0.0842191	0.537639	-1.67726	1.13363e-58	14.07	12.48	9.28	11.9433	7.49	12.87	11.58	10.6467	13.97	12.85	17.22
4351284	LOC4351284	mRNA	0.45	0.38	0.53	0.453333	0.91	1.43	1.13	1.15667	0.3	0.24	0.19	0.243333	1.34213	7.6091e-11	-0.907149	0.00288191	-2.24928	1.40628e-20	0	0.15	0.18	0.11	1.31	1.03	1.02	1.12	0.06	0.16	0.13	0.116667	3.31468	3.03512e-28	0.0711454	0.891945	-3.24354	4.76242e-28	0.35	0.41	0.35	0.37	1.27	1.37	1.08	1.24	0.29	0.19	0.36
4326774	LOC4326774	mRNA	13.62	14.38	28.1	18.7	48.53	56	47.71	50.7467	39.14	26.74	28.2	31.36	1.43699	2.0782e-252	0.744569	7.21344e-55	-0.692417	6.48261e-77	7.97	5.19	4.49	5.88333	69.77	65.07	74.54	69.7933	3.79	3.49	8.55	5.27667	3.57172	0	-0.151583	0.131699	-3.7233	0	22.06	42.14	29.73	31.31	24.27	32.8	29.81	28.96	14.6	21.29	24.19
4340066	LOC4340066	mRNA	6.5	6.69	8.08	7.09	9.35	11.93	8.27	9.85	7.89	7.45	8.67	8.00333	0.473482	3.94114e-10	0.173356	0.0296035	-0.300125	4.54965e-05	5.77	3.25	3.36	4.12667	10.03	7.11	6	7.71333	4.36	3.26	2.32	3.31333	0.891125	2.59755e-21	-0.311337	0.00675913	-1.20246	3.67519e-34	6.46	7.8	8.67	7.64333	13.22	14.94	10.64	12.9333	18.38	15.81	7
4338943	LOC4338943	mRNA	6.41	6.08	6.82	6.43667	11.62	13.13	11.17	11.9733	10.09	11.94	12.61	11.5467	0.894655	2.94376e-62	0.840701	3.08365e-54	-0.0539536	0.246401	1.12	0.89	1.22	1.07667	2.76	3.03	2.21	2.66667	2.02	1.86	1.01	1.63	1.31406	4.79648e-26	0.601514	1.69013e-05	-0.712545	1.67417e-10	7.07	7.08	5.72	6.62333	11.83	28.78	11.85	17.4867	14.46	22.3	10.34
4339007	LOC4339007	mRNA	0.19	0.46	0.39	0.346667	0.32	0.82	0.51	0.55	0.07	0.09	0.23	0.13	0.732444	0.00638963	-1.39169	0.000334086	-2.12413	5.63546e-10	0.1	0.05	0.02	0.0566667	0.31	0.16	0.23	0.233333	0	0.05	0	0.0166667	2.06083	0.00013748	-1.83981	0.0811007	-3.90064	1.31838e-07	0.68	0.63	1.31	0.873333	0.46	0.81	0.78	0.683333	22.11	5.43	0.31
4328975	LOC4328975	mRNA	3.01	2.67	4.99	3.55667	58.19	44.24	79.67	60.7	3.4	15.66	12.63	10.5633	4.09251	0	1.55867	2.73937e-45	-2.53385	0	4.07	5.54	3.78	4.46333	31.87	24.44	27.01	27.7733	4.08	3.24	1.18	2.83333	2.62358	3.66463e-218	-0.662649	5.64515e-06	-3.28623	1.34282e-274	5.55	3.65	1.38	3.52667	99.51	104.36	57.03	86.9667	186.72	88.7	17.1
9270757	LOC9270757	mRNA	2.09	1.07	1.34	1.5	0.9	0.38	0.14	0.473333	0.55	0.46	1.88	0.963333	-1.64997	4.8498e-12	-0.634629	0.00152328	1.01534	0.000144158	0.26	0.97	0.65	0.626667	6.69	2	1.49	3.39333	3.83	2.58	1.84	2.75	2.36975	4.18761e-37	2.12226	3.79086e-28	-0.24748	0.053503	0.71	0.23	0.92	0.62	0.45	0.14	0.07	0.22	0.54	0.1	0.17
4343580	LOC4343580	mRNA	0.98	0.65	1.06	0.896667	0.84	0.9	0.97	0.903333	0.49	1.06	0.74	0.763333	0.0140107	0.924482	-0.234122	0.129051	-0.248132	0.107737	0.31	0.06	0.25	0.206667	0.55	0.53	0.43	0.503333	0.1	0.01	0.11	0.0733333	1.31381	1.78045e-07	-1.41927	0.000402437	-2.73308	1.32802e-17	0.36	0.27	0.35	0.326667	0.46	2.21	0.32	0.996667	2.1	2.43	0.43
4331630	LOC4331630	mRNA	0.64	0.73	0.53	0.633333	4.89	5.51	3.59	4.66333	0.88	0.36	0.84	0.693333	2.94445	4.96819e-107	0.220295	0.304967	-2.72416	1.3294e-98	0.62	0.27	0.39	0.426667	4.32	3.2	2.58	3.36667	0.24	0.36	0.34	0.313333	2.97704	3.50085e-73	-0.4215	0.152067	-3.39854	4.33622e-83	0.78	1.51	0.82	1.03667	4.99	2.88	4.55	4.14	1.36	1.64	1.67
4349449	LOC4349449	mRNA	25.77	13.28	9.96	16.3367	25.53	11.01	9.59	15.3767	18.4	45.38	20.54	28.1067	-0.00761016	0.913466	0.819001	1.54437e-41	0.826611	5.75958e-42	2.93	0.95	0.56	1.48	68.28	35.16	5.93	36.4567	35.16	11.76	6.86	17.9267	4.45905	0	3.50415	1.12726e-176	-0.9549	1.42183e-62	38.05	12.96	70.7	40.57	5.11	5.71	7.47	6.09667	17.31	9.3	5.53
4348970	LOC4348970	mRNA	0.41	0.96	0.66	0.676667	0.55	1.03	0.5	0.693333	0.19	0.5	0.28	0.323333	0.0286494	0.885861	-1.07303	8.84772e-06	-1.10168	4.80515e-06	0.12	0.06	0.49	0.223333	1.02	0.59	0.8	0.803333	0.2	0.18	0.16	0.18	1.83617	1.30144e-12	-0.321964	0.388585	-2.15814	2.18252e-15	1.5	2.24	0.99	1.57667	0.86	4.34	1.59	2.26333	9.56	4.12	1.4
4337884	LOC4337884	mRNA	273.71	115.83	147.53	179.023	113.26	144.14	154.34	137.247	620.11	195.1	282.38	365.863	-0.382349	1.59968e-49	1.0408	0	1.42315	0	12.14	17.68	65.35	31.7233	237.51	75.73	48.9	120.713	152.27	71.9	3.63	75.9333	1.87287	0	1.25635	6.25607e-160	-0.616513	1.68433e-74	129.74	53.3	340.78	174.607	55.61	44.88	43.6	48.03	39.71	47.05	97.92
107278927	LOC107278927	mRNA	0.51	0.34	0.57	0.473333	0.35	0.32	0.17	0.28	0.32	0.29	0.24	0.283333	-0.751835	0.0967832	-0.731911	0.104625	0.0199241	0.969145	0	0	0	0	0	0.12	0.11	0.0766667	0.11	0.05	0	0.0533333					-0.562035	0.601608	1.18	1.03	1.91	1.37333	1.72	3.99	1.04	2.25	2.8	2.83	1.24
4339531	LOC4339531	mRNA	4.6	7.05	6.99	6.21333	11.7	2.28	11.34	8.44	5.19	13.92	12.05	10.3867	0.442426	2.74318e-15	0.732681	4.06049e-43	0.290255	4.27908e-09	0.16	0.03	0.15	0.113333	0.24	0.23	0.2	0.223333	0.13	0.16	0.13	0.14	0.973677	0.0116679	0.346054	0.417957	-0.627623	0.0825688	10.14	1.21	0.62	3.99	1.91	20.27	3	8.39333	23.73	20.3	7.1
112936088	LOC112936088	mRNA	0	0.05	0	0.0166667	0	0	0	0	0	0	0	0							0	0	0	0	0.06	0	0	0.02	0	0	0.16	0.0533333					1.5471	0.317873	0.1	0	0.1	0.0666667	0.67	0	0.81	0.493333	0	0	0
4345275	LOC4345275	mRNA	0.95	0.6	0.68	0.743333	1.11	1.47	0.93	1.17	0.93	0.47	0.74	0.713333	0.643861	0.00110016	-0.0737155	0.74134	-0.717577	0.000339492	1.02	0.29	0.41	0.573333	1.13	1.08	0.77	0.993333	0.23	0.37	0.34	0.313333	0.85548	0.000192443	-0.785818	0.00941988	-1.6413	3.41555e-10	0.46	0.27	0.9	0.543333	0.76	0.39	0.7	0.616667	0.48	0.22	0.22
4341450	LOC4341450	mRNA	2.12	1.88	2.28	2.09333	4.1	1.46	6.09	3.88333	1.45	6.43	6.18	4.68667	0.890485	1.12378e-17	1.1553	2.8325e-31	0.264812	0.00191502	0.26	0.33	0.3	0.296667	0.9	0.18	0.33	0.47	0.79	0.74	0.56	0.696667	0.607444	0.0392039	1.2213	3.39239e-06	0.613855	0.00960851	1.54	0.68	1.35	1.19	0.26	1.53	0.22	0.67	0.63	1.52	2.6
4346823	LOC4346823	mRNA	2.15	0.58	1.08	1.27	1.23	0.96	0.59	0.926667	4.45	1.28	1.94	2.55667	-0.452087	0.00260894	1.01933	1.91378e-18	1.47142	1.91815e-31	0	0	0	0	0.02	0.04	0.04	0.0333333	0	0	0.02	0.00666667	3.33213	0.040013			-2.36459	0.0830717	0.34	1.53	2.66	1.51	0.99	0.41	0.87	0.756667	1.34	1.07	1.29
4330715	LOC4330715	mRNA	0.17	0.06	0.08	0.103333	0.79	0.54	0.6	0.643333	0.08	0.12	0.11	0.103333	2.64287	1.24997e-11	0.0126992	0.98353	-2.63018	1.56522e-11	0.06	0	0.15	0.07	0.1	0.08	0.03	0.07	0	0.09	0	0.03	0.0102029	0.989444	-1.25485	0.187955	-1.26505	0.184381	0.06	0.3	0.32	0.226667	1.01	0.72	1.59	1.10667	0.25	0.19	0.22
4340385	LOC4340385	mRNA	1.42	1.79	1.31	1.50667	1.89	1.29	1.63	1.60333	0.8	1.36	0.95	1.03667	0.0880925	0.668323	-0.549895	0.0165995	-0.637988	0.00488229	0.1	0.09	0.1	0.0966667	1.01	1.27	0.9	1.06	0.29	0.1	0.05	0.146667	3.44761	5.94719e-14	0.552505	0.462884	-2.8951	2.97488e-12	1.02	0.82	0.67	0.836667	0.61	1.47	2.01	1.36333	1.06	0.88	1.66
107278238	LOC107278238	mRNA	0.02	0.04	0.04	0.0333333	0.05	0.02	0.04	0.0366667	0.01	0.03	0.01	0.0166667	0.294951	0.570159	-0.987301	0.127874	-1.28225	0.037919	0.03	0	0	0.01	0	0	0	0	0.02	0	0	0.00666667			-0.447495	0.683103			0.21	0.08	0.12	0.136667	0.06	0.22	0.07	0.116667	0.17	0.24	0.18
4324722	LOC4324722	mRNA	0.62	0.49	0.67	0.593333	0.51	0.5	0.21	0.406667	0.46	0.66	0.4	0.506667	-0.545457	0.00137315	-0.230572	0.152953	0.314885	0.0765307	0.41	0.17	0.26	0.28	0.43	0.35	0.29	0.356667	0.56	0.5	0.32	0.46	0.354157	0.103695	0.737423	0.000264525	0.383265	0.0441819	0.24	0.27	0.55	0.353333	0.27	0.44	0.24	0.316667	0.54	0.24	0.16
9270107	LOC9270107	mRNA	7.35	5.93	7.2	6.82667	5.99	7.11	5.75	6.28333	5.45	5.83	5.46	5.58	-0.119879	0.229628	-0.293342	0.00432271	-0.173462	0.0992546	7.18	3.2	5.25	5.21	7.53	6.5	5.87	6.63333	6.62	3.69	2.4	4.23667	0.349038	0.00115237	-0.292798	0.0139776	-0.641836	1.10528e-08	5.56	5.85	5.4	5.60333	3.12	8.56	6.34	6.00667	4.97	7.08	4.35
4338335	LOC4338335	mRNA	5.36	6.84	5.8	6	15.89	17.28	16.08	16.4167	6.1	9.54	11.26	8.96667	1.44357	9.36296e-185	0.597192	3.77314e-25	-0.846374	6.57293e-79	6.21	3.96	5	5.05667	20.37	11.35	10.43	14.05	4.64	3.35	2.9	3.63	1.45189	1.70276e-150	-0.482003	4.089e-10	-1.93389	1.95387e-227	10.28	9.33	5.62	8.41	18.98	29.04	16.39	21.47	18.48	24.19	11.27
112936038	LOC112936038	mRNA	0	0	0	0	0	0	0.04	0.0133333	0.04	0	0	0.0133333					0.0901142	0.963146	0	0	0	0	0.18	0.11	0.21	0.166667	0.05	0.05	0.12	0.0733333	4.67696	0.000273816	3.50856	0.0246984	-1.1684	0.0931098	0.14	0.65	0.29	0.36	0.98	0.76	0.79	0.843333	1.1	1.22	0.28
4337892	LOC4337892	mRNA	2.31	3.17	3.44	2.97333	14.76	18.58	6.14	13.16	2.39	2.51	4.08	2.99333	2.14521	8.08016e-185	0.00820589	0.938934	-2.137	3.86719e-183	0.58	0.53	0.57	0.56	9.86	8.54	6.54	8.31333	1.21	1.62	1.27	1.36667	3.88312	7.80955e-201	1.28982	1.07759e-10	-2.5933	2.89834e-142	5.57	4.02	4.38	4.65667	31.15	9.25	14.79	18.3967	14.82	16.19	3.53
4336779	LOC4336779	mRNA	0	0	0.22	0.0733333	1.09	1.64	2.61	1.78	2.35	11.2	18.32	10.6233	4.59211	9.33094e-35	7.16532	1.69594e-197	2.57321	3.37242e-125	0	0	0	0	0.08	0.04	0	0.04	0	0.01	0	0.00333333					-3.29533	0.108396	0.88	0.9	0.79	0.856667	49.61	4.89	8.5	21	4.84	11.05	8.92
4327132	LOC4327132	mRNA	7.66	5.58	7.12	6.78667	79.79	121.11	103.97	101.623	31.47	34.92	28.33	31.5733	3.90353	0	2.21613	6.66643e-213	-1.6874	0	112.43	125.23	81.13	106.263	216.82	246.15	165.54	209.503	46.47	45.85	11.61	34.6433	0.974613	0	-1.62165	0	-2.59626	0	17.21	17.69	12.32	15.74	231.28	69.8	116.39	139.157	37.34	27.92	36.49
9269741	LOC9269741	mRNA	0.32	0.4	0.11	0.276667	0.91	0.92	1.46	1.09667	0.66	0.95	0.64	0.75	1.99068	1.98196e-14	1.44036	4.78514e-07	-0.550324	0.00674739	0.06	0.08	0.11	0.0833333	0.6	0.75	0.56	0.636667	0.08	0.03	0	0.0366667	2.9488	5.39726e-13	-1.20238	0.148856	-4.15119	1.10039e-16	0.59	0.52	0.51	0.54	1.48	0.39	1.4	1.09	0.25	0.24	0.63
4349072	LOC4349072	mRNA	0.53	0.64	6.11	2.42667	10.66	3.29	7.47	7.14	0.87	7.72	2.82	3.80333	1.55326	3.41171e-83	0.625382	3.42652e-11	-0.927881	1.02728e-37	0.43	0.19	0.78	0.466667	2.78	2.17	1.42	2.12333	0.55	1.47	0.16	0.726667	2.16632	4.07333e-38	0.632675	0.00359746	-1.53365	1.12541e-24	0.55	0.32	0.33	0.4	4.28	90.71	1.76	32.25	54.18	56.99	0.89
4347799	LOC4347799	mRNA	0	0	0	0	0	0.06	0	0.02	0	0	0	0							0	0	0.06	0.02	1.71	2.29	2.06	2.02	0.06	0.18	0	0.08	6.61012	2.76947e-24	1.96754	0.172618	-4.64257	5.551e-24	0	0	0	0	0	0.18	0	0.06	0.06	0	0.06
107281820	LOC107281820	mRNA	188.35	183.41	148.5	173.42	427.1	477.81	555.26	486.723	233.01	272.61	342.03	282.55	1.48827	0	0.702985	3.0361e-210	-0.78528	0	98.21	87.26	112.48	99.3167	257.12	178.09	208.94	214.717	193.24	127.53	119.9	146.89	1.10174	0	0.564923	5.50526e-74	-0.536818	6.27523e-97	154.52	128.74	213.02	165.427	551.41	259.7	386.92	399.343	672.72	478.82	148.08
4324301	LOC4324301	mRNA	0.77	0.61	0.79	0.723333	0.26	0.1	0.23	0.196667	0.25	1.32	1.32	0.963333	-1.90269	3.46713e-08	0.40097	0.0830243	2.30366	9.1154e-13	2.34	1.19	0.37	1.3	1.92	2.08	0.51	1.50333	1.66	2.36	3.8	2.60667	0.205927	0.258728	1.01604	1.04664e-10	0.810113	9.89884e-08	0.41	0.46	1.25	0.706667	0.03	1.13	0.16	0.44	0.75	1.16	0.35
4336370	LOC4336370	mRNA	4.75	4.14	4.18	4.35667	4.62	6.74	4.17	5.17667	3.59	2.91	2.49	2.99667	0.243555	0.000889299	-0.534479	1.82226e-10	-0.778033	4.63276e-22	3.38	1.38	2.19	2.31667	12.43	7.65	9.48	9.85333	2.06	1.63	1.98	1.89	2.07408	4.75657e-172	-0.269218	0.0148425	-2.3433	5.74078e-202	4.65	6.24	4.19	5.02667	3.33	5.95	6.03	5.10333	2.78	2.76	4.15
4330421	LOC4330421	mRNA	3.18	1.52	0.67	1.79	0.72	1.79	3.85	2.12	1.07	2.14	1.19	1.46667	0.24326	0.055153	-0.288255	0.0381543	-0.531515	6.9761e-05	0.14	0.47	0.47	0.36	1.24	0.34	0.27	0.616667	1.09	0.86	0.45	0.8	0.703542	0.00768025	1.14087	2.62721e-06	0.437332	0.0422711	0.29	0.06	0.49	0.28	0.47	0.22	0.31	0.333333	0.02	0.04	0.33
4352353	LOC4352353	mRNA	15.65	14.14	19.15	16.3133	37.15	38.39	31.51	35.6833	30.64	24.14	24.74	26.5067	1.12894	1.54209e-74	0.700112	6.96351e-26	-0.428828	5.45011e-15	11.26	8.53	8.57	9.45333	31.97	21.29	21.17	24.81	9.31	9.75	5.26	8.10667	1.37631	8.75297e-68	-0.219541	0.0339846	-1.59585	6.20428e-85	17.06	17.96	13.87	16.2967	24.43	26.7	31.64	27.59	24.22	26.67	14.91
4339236	LOC4339236	mRNA	31.09	19.73	45.84	32.22	7.77	1.5	2.01	3.76	2.94	8.84	4.36	5.38	-3.01574	0	-2.56786	0	0.447883	3.55422e-06	0.4	0.41	0.85	0.553333	0.82	0.63	0.28	0.576667	0.93	0.67	0.16	0.586667	0.189469	0.476437	0.0925291	0.730479	-0.0969398	0.709665	4.93	2.2	21.62	9.58333	0.5	6.6	1.09	2.73	5.06	1.76	2.56
4329211	LOC4329211	mRNA	12.71	12.98	15.79	13.8267	15.53	18.59	12.8	15.64	13.45	11.61	11.84	12.3	0.176949	0.000272874	-0.169954	0.000990732	-0.346903	4.73501e-12	6.78	4.6	5.21	5.53	27.13	20.91	19.74	22.5933	5.22	4.16	3.44	4.27333	2.02309	2.55039e-277	-0.367954	1.6456e-05	-2.39104	0	16.39	19.88	11.77	16.0133	14.97	37.45	16.45	22.9567	27.99	26.95	14.28
112936842	LOC112936842	mRNA	1.16	0.65	0.66	0.823333	1.56	1.52	1.57	1.55	0.74	1.05	0.69	0.826667	0.916566	1.39661e-08	0.00451686	0.980947	-0.912049	1.7223e-08	0.09	0.18	0.16	0.143333	0.05	0.46	0.22	0.243333	0.17	0.26	0.24	0.223333	0.796252	0.0461512	0.620542	0.12886	-0.17571	0.62218	0.25	0.25	0.36	0.286667	0.9	0.25	0.57	0.573333	0.27	0.37	0.32
4332423	LOC4332423	mRNA	0.04	2.65	0.04	0.91	10.06	1.25	2.07	4.46	0.1	12	15.06	9.05333	2.29653	2.53505e-40	3.30115	1.42303e-114	1.00462	8.57886e-25	0	0.04	0	0.0133333	9.22	2.11	0.41	3.91333	1.96	1.31	5.01	2.76	7.95571	7.45858e-54	7.53337	1.025e-42	-0.422337	0.00234035	1.04	0.44	2.26	1.24667	16.14	8.68	6.83	10.55	14.03	1.25	2.49
4325589	LOC4325589	mRNA	96.03	79.7	63.8	79.8433	65.55	65.21	75.15	68.6367	48.46	37.81	44.52	43.5967	-0.217664	3.96922e-22	-0.871017	6.42679e-262	-0.653353	5.93661e-137	2.14	2.31	5.74	3.39667	6.36	6.79	5.83	6.32667	4.63	4.72	1.38	3.57667	0.897994	9.0525e-23	0.0735734	0.482186	-0.824421	4.11652e-20	49.22	83.76	63.51	65.4967	26.25	30.59	50.37	35.7367	12.19	12.76	41.39
4328898	LOC4328898	mRNA	0.93	1.44	0.41	0.926667	0.66	1.35	0.61	0.873333	1.43	0.53	1.05	1.00333	-0.102513	0.693678	0.182624	0.460831	0.285138	0.259208	2.99	1.42	1.52	1.97667	3.29	3.48	3.67	3.48	2.63	1.34	0.85	1.60667	0.893247	1.74722e-08	-0.195011	0.304689	-1.08826	2.46782e-11	1.78	1.82	2.19	1.93	1.89	1.54	1.58	1.67	0.92	1.11	0.74
9272524	LOC9272524	mRNA	3.93	4.03	2.24	3.4	5.28	6.01	6.44	5.91	4.1	3.6	3.39	3.69667	0.79871	1.04047e-11	0.121405	0.357784	-0.677305	4.18563e-09	1.27	1.7	2.72	1.89667	5.82	5.9	6.5	6.07333	2.39	1.57	0.71	1.55667	1.68172	1.44449e-34	-0.286214	0.134925	-1.96793	6.47849e-43	3.17	4.05	4.01	3.74333	5.6	3.6	6.58	5.26	3.13	3.65	3.26
4328725	LOC4328725	mRNA	0.16	0.29	0.74	0.396667	0.88	0.3	0.46	0.546667	0.67	0.7	0.72	0.696667	0.498311	0.00934471	0.881433	8.88078e-07	0.383122	0.0201792	0.08	0.13	0.11	0.106667	2.57	0.71	0.4	1.22667	0.3	0.13	0.16	0.196667	3.39338	2.23502e-49	0.831013	0.0194031	-2.56236	2.1992e-38	0.17	0.15	0.27	0.196667	0.19	1.51	0.2	0.633333	1.18	1.35	0.35
4348516	LOC4348516	mRNA	6.65	5.93	5.19	5.92333	4.14	6.35	8.88	6.45667	2.46	2.59	2.82	2.62333	0.122585	0.236472	-1.17664	1.12798e-19	-1.29923	1.785e-24	3.92	1.72	2.47	2.70333	6.18	3.95	4.63	4.92	2.17	3.03	1.58	2.26	0.857222	4.62845e-10	-0.250458	0.13007	-1.10768	8.92443e-15	3.22	3.15	2.27	2.88	5.11	6.13	8.28	6.50667	6.35	5.27	2.05
4342624	LOC4342624	mRNA	2.55	2.38	2.97	2.63333	15.44	26.17	19.66	20.4233	6.69	5.9	8.82	7.13667	2.95147	0	1.43649	1.70246e-114	-1.51499	0	0.81	0.28	0.49	0.526667	7.7	5.36	5.54	6.2	0.64	0.49	0.33	0.486667	3.55317	1.09632e-276	-0.105214	0.573793	-3.65839	5.73512e-286	4.01	6.55	3.4	4.65333	26.53	15.1	23.48	21.7033	21.14	17.33	7.53
4334962	LOC4334962	mRNA	2.53	2.93	1.26	2.24	3.57	3.83	2.81	3.40333	2.3	1.66	1.96	1.97333	0.604655	6.48172e-11	-0.182029	0.0860677	-0.786685	2.09311e-16	0.39	0.51	1.09	0.663333	4.75	6.03	6.62	5.8	0.5	0.33	0.22	0.35	3.1286	8.29303e-174	-0.93461	2.87372e-05	-4.06321	5.54566e-214	3.08	3.62	3.03	3.24333	3.45	0.9	4.62	2.99	0.23	0.3	2.93
4326945	LOC4326945	mRNA	0.83	0.47	0.21	0.503333	0.3	0.48	0.8	0.526667	0.28	0.42	0.41	0.37	0.0643122	0.76812	-0.459369	0.0543589	-0.523681	0.0269532	0.04	0.04	0	0.0266667	7.86	0.49	0.28	2.87667	0.43	0.2	0.94	0.523333	6.78828	6.87908e-103	4.42697	5.52514e-21	-2.36131	3.27784e-59	0.43	0.2	0.49	0.373333	0.28	0.26	0.35	0.296667	0.07	0.1	0.24
4325650	LOC4325650	mRNA	5.95	5.6	6.7	6.08333	9.43	8.59	17.54	11.8533	32.38	24.32	30.45	29.05	0.96003	3.44678e-42	2.25604	0	1.29601	8.69174e-162	6.21	3.78	4.13	4.70667	17.35	8.94	7.21	11.1667	6.62	3.37	3.81	4.6	1.21918	5.91541e-55	-0.0292803	0.760917	-1.24846	1.32276e-57	13.67	16.28	9.65	13.2	11.57	15.04	9.15	11.92	39.41	33.21	26.11
107275888	LOC107275888	mRNA	0.15	0.06	0	0.07	0.03	0.15	0.06	0.08	0.03	0.09	0.03	0.05	0.207489	0.78086	-0.472728	0.573053	-0.680216	0.401783	0	0.03	0.09	0.04	0.2	0.27	0.12	0.196667	0.03	0.18	0.15	0.12	2.25813	0.00108362	1.5525	0.045184	-0.705626	0.178955	0	0.06	0.26	0.106667	0.15	0.32	0.09	0.186667	0.29	0.2	0.15
4337846	LOC4337846	mRNA	18.32	14.78	12.98	15.36	24.7	34.8	26.17	28.5567	18.73	16.1	16.98	17.27	0.894457	1.14245e-59	0.169654	0.00640576	-0.724803	6.45963e-42	8.76	5.56	8.19	7.50333	22.08	18.61	18.37	19.6867	5.7	4.85	3.87	4.80667	1.38941	6.68604e-80	-0.637132	7.51568e-10	-2.02654	1.88287e-136	16.38	20.19	16.58	17.7167	22.16	28.94	24.11	25.07	37.42	30.79	15.53
9267048	LOC9267048	mRNA	0.02	0	0.02	0.0133333	0	0	0	0	0	0	0	0							0	0	0	0	0.06	0	0	0.02	0.02	0	0	0.00666667					-1.62762	0.293741	0.02	0	0	0.00666667	0	0	0	0	0.02	0	0
4347985	LOC4347985	mRNA	70.23	64.94	63.58	66.25	122.46	178.05	152.48	150.997	131.3	126.49	132.56	130.117	1.10392	0	0.946131	0	-0.157789	1.49012e-29	28	13.39	28.42	23.27	48.15	58.41	58.39	54.9833	24.39	18.41	10.32	17.7067	1.12857	1.57772e-299	-0.395367	1.17857e-23	-1.52393	0	73.25	90.03	77.45	80.2433	195.83	187.24	155.01	179.36	264.96	247.98	122.2
4324657	LOC4324657	mRNA	1.89	1.57	1.54	1.66667	1.79	2.11	1.57	1.82333	1.3	1.92	1.66	1.62667	0.233853	0.0629328	0.000825122	0.99497	-0.233028	0.0644169	0.58	0.22	0.57	0.456667	0.91	0.89	0.79	0.863333	0.58	0.69	0.45	0.573333	0.695567	0.000958189	0.150406	0.512733	-0.545161	0.00754292	2	1.8	2.28	2.02667	3.55	3	2.69	3.08	3.06	2.6	1.66
4346585	LOC4346585	mRNA	1.23	1.28	3.01	1.84	2.17	2.24	1.35	1.92	2.92	3.89	2.72	3.17667	0.106836	0.254499	0.810424	1.54084e-22	0.703588	6.88718e-18	0.02	0.02	0.07	0.0366667	0.17	0.09	0.1	0.12	0.03	0.01	0.02	0.02	1.61061	4.134e-05	-0.820615	0.167298	-2.43122	6.70203e-08	4.19	6.39	9.9	6.82667	23.52	16.24	8.35	16.0367	8.69	7.69	18.38
9266429	LOC9266429	mRNA	6.7	4.19	7.52	6.13667	6.36	10.64	9.38	8.79333	8.46	9.13	6.54	8.04333	0.516103	1.55364e-09	0.387267	9.30018e-06	-0.128836	0.107717	2.16	1.2	1.6	1.65333	4.31	5.39	4.29	4.66333	1.96	1.67	1.08	1.57	1.50722	1.52364e-26	-0.0677908	0.713063	-1.57501	1.66473e-28	10.26	12.06	12.47	11.5967	16.54	19.52	18.29	18.1167	22.21	24.81	11.96
4329559	LOC4329559	mRNA	6.96	10.63	18.94	12.1767	350.04	377.13	429.61	385.593	282.29	296.93	374.41	317.877	4.98033	0	4.70146	0	-0.278873	1.66988e-73	13.68	4.58	6.27	8.17667	47.96	17.38	11.04	25.46	8.17	3.17	4.52	5.28667	1.59879	3.56847e-94	-0.619234	4.50838e-08	-2.21802	8.63948e-147	25.58	38.07	28.25	30.6333	323.11	197.57	160.62	227.1	156.09	145.91	111.55
4338563	LOC4338563	mRNA	9.09	8.16	8.47	8.57333	12.12	16.03	19.08	15.7433	10.89	11.35	11.79	11.3433	0.875282	5.92204e-26	0.402948	7.79758e-06	-0.472334	1.17865e-09	6.72	8.63	7.29	7.54667	17.73	13.47	10.44	13.88	9.35	5.82	6.58	7.25	0.859871	1.46552e-21	-0.0618371	0.555875	-0.921708	2.6493e-24	7.85	8.17	7.37	7.79667	9.69	12.7	10.98	11.1233	9.5	11.24	8.35
4343842	LOC4343842	mRNA	1.45	1.46	1.57	1.49333	5.32	6.22	5.01	5.51667	1.65	2.13	2.08	1.95333	1.88118	8.41579e-65	0.382456	0.00766596	-1.49873	2.95351e-47	1.03	0.33	0.55	0.636667	5.36	4.02	3.15	4.17667	0.38	0.28	0.05	0.236667	2.70912	2.66179e-73	-1.41493	3.11416e-06	-4.12405	2.20704e-104	3.82	3.09	2.32	3.07667	7.14	8.39	6.79	7.44	5.05	5.27	4.43
4332806	LOC4332806	mRNA	23.78	23.36	17.19	21.4433	36.44	47.95	43.46	42.6167	25.93	22.28	26.14	24.7833	1.03391	2.43066e-175	0.26188	3.9106e-10	-0.772029	2.28537e-107	12.24	7.32	11.84	10.4667	27.81	23.48	23.64	24.9767	10.28	7.35	6.9	8.17667	1.25813	2.00679e-127	-0.351091	3.25304e-07	-1.60922	9.59322e-186	30.5	36.1	27.73	31.4433	61.88	43.9	53.34	53.04	42.63	39.08	32.06
4344402	LOC4344402	mRNA	2.72	2.12	2.05	2.29667	2.51	1.49	1.56	1.85333	2.2	2.52	2.2	2.30667	-0.317732	0.055267	-0.0303695	0.847245	0.287362	0.0853124	1.08	1.42	2.85	1.78333	3.84	2.9	3.5	3.41333	2.17	1.98	1.24	1.79667	0.94475	1.33789e-09	-0.00937408	0.959031	-0.954124	7.85678e-10	1.91	2	2.65	2.18667	0.67	2.07	0.78	1.17333	0.93	2	1.56
4330773	LOC4330773	mRNA	0.1	0.32	0.2	0.206667	1.18	1.67	0.38	1.07667	2.14	1.23	1.01	1.46	2.37087	2.33538e-18	2.8117	4.47459e-29	0.440829	0.00830514	1.66	0.63	0.39	0.893333	2.57	1.3	0.88	1.58333	0.64	0.43	1.13	0.733333	0.799436	5.12935e-06	-0.276015	0.188082	-1.07545	4.09175e-09	0.17	0.31	0.19	0.223333	0.35	0.39	0.32	0.353333	0.47	0.64	0.17
4350564	LOC4350564	mRNA	10.57	15.74	9.44	11.9167	9.56	0.78	3	4.44667	1.6	6.33	5.07	4.33333	-1.4152	3.91883e-67	-1.46922	5.8677e-71	-0.054019	0.609279	0.33	0.42	0.33	0.36	0.51	0.49	0.21	0.403333	0.71	0.35	0.07	0.376667	0.147706	0.684678	0.0606517	0.868569	-0.0870547	0.807816	8.51	9.29	7.84	8.54667	0.49	1.09	4.05	1.87667	0.21	0.52	9.06
4346258	LOC4346258	mRNA	10.6	7.9	17.97	12.1567	14.37	12.08	16.27	14.24	18.83	23.79	21.96	21.5267	0.225628	2.33319e-08	0.819272	5.65054e-112	0.593643	4.5254e-64	1.92	2.17	2.03	2.04	11.48	6.08	6.76	8.10667	1.96	1.93	2.06	1.98333	1.96162	3.14588e-154	-0.0437435	0.674577	-2.00536	1.73357e-160	8.98	11.14	7.78	9.3	7.59	13.94	7.87	9.8	18.21	14.02	21.84
4335058	LOC4335058	mRNA	0.34	0.5	1.25	0.696667	0.59	0.94	0.64	0.723333	0.72	0.93	0.59	0.746667	0.0455404	0.828674	0.0882503	0.672568	0.0427099	0.837084	0.21	0.07	0.05	0.11	0.2	0.09	0.25	0.18	0.09	0.14	0.05	0.0933333	0.72641	0.131505	-0.25485	0.652917	-0.98126	0.0499486	0.35	0.63	0.54	0.506667	0.65	0.79	0.49	0.643333	0.86	0.64	0.46
4341572	LOC4341572	mRNA	0.88	0.68	0.76	0.773333	0.65	0.86	0.77	0.76	0.41	0.24	0.25	0.3	-0.0295708	0.879295	-1.35712	3.03589e-08	-1.32755	7.57013e-08	0.51	0.46	0.24	0.403333	1.32	0.87	0.94	1.04333	0.47	0.32	0.19	0.326667	1.36272	2.64473e-10	-0.316251	0.269457	-1.67897	1.24963e-13	0.88	0.46	0.73	0.69	0.4	0.35	0.71	0.486667	0.35	0.21	0.38
9272441	LOC9272441	mRNA	1.35	1.94	2.37	1.88667	9.34	9.25	2.05	6.88	7.95	7.12	4.93	6.66667	1.86649	1.28926e-57	1.81374	1.37053e-53	-0.0527527	0.536693	0.37	0.28	0.18	0.276667	2.16	0.42	0.25	0.943333	0.4	0.43	0.21	0.346667	1.67647	1.44212e-07	0.301961	0.451958	-1.3745	4.87861e-06	2.6	1.8	3.13	2.51	8.51	2.96	4.83	5.43333	4.1	3.92	4.81
4333654	LOC4333654	mRNA	5.3	4.14	4.92	4.78667	3.2	3.38	2.46	3.01333	2.74	3.6	2.55	2.96333	-0.665467	4.54337e-11	-0.694747	7.7735e-12	-0.0292805	0.797707	1.77	1.04	1.04	1.28333	3.84	2.12	1.99	2.65	1.61	1.27	1.37	1.41667	1.02638	4.5589e-12	0.150665	0.379342	-0.875718	1.10325e-09	4.53	3.67	5.07	4.42333	3.21	9.12	2.65	4.99333	6.92	7.02	3.03
4336046	LOC4336046	mRNA	1.92	1.46	1.76	1.71333	8.28	15.62	5.03	9.64333	2.43	1.44	2.73	2.2	2.53489	1.65599e-102	0.377832	0.0274053	-2.15706	1.39738e-84	1.23	0.24	0.32	0.596667	13.13	8.4	7.02	9.51667	0.32	0.45	0.33	0.366667	3.94727	1.2351e-132	-0.68957	0.0534502	-4.63684	1.4531e-145	2.8	6.29	1.48	3.52333	8.95	6.41	12.98	9.44667	3.69	4.1	3.75
4343395	LOC4343395	mRNA	8.54	8.06	5.74	7.44667	15.82	11.72	8.45	11.9967	6	11.35	8.08	8.47667	0.691115	3.77294e-27	0.182243	0.00914882	-0.508872	2.77414e-16	0.03	0	0.09	0.04	0.5	0.19	0.17	0.286667	0	0.03	0.03	0.02	2.86818	3.95887e-06	-1.03246	0.394726	-3.90064	1.31838e-07	13.43	12.92	12.07	12.8067	11.85	6.31	13.61	10.59	2.76	5.13	22.7
4349715	LOC4349715	mRNA	1.04	0.85	1.27	1.05333	1.36	1.44	1.38	1.39333	1.25	0.9	2.05	1.4	0.400906	0.0358049	0.40835	0.0322202	0.00744463	0.966701	1.19	0.55	0.62	0.786667	1	1.18	0.18	0.786667	0.35	0.67	0.42	0.48	-0.0122875	0.95947	-0.704751	0.00920376	-0.692464	0.0108005	1.39	1.69	2.81	1.96333	2.26	2.17	1.73	2.05333	1.95	2.45	1.86
9270994	LOC9270994	mRNA	1.01	1.15	68.67	23.61	2.66	0.65	1.27	1.52667	0.78	31.02	5.33	12.3767	-3.95575	0	-0.963585	7.88337e-71	2.99216	1.05887e-169	0.45	0.18	0.26	0.296667	1.7	0.43	0.25	0.793333	0.04	0.11	0	0.05	1.35598	3.93912e-05	-2.61742	5.92598e-05	-3.9734	1.38868e-14	1.23	0.52	0.65	0.8	0.64	1.02	0.99	0.883333	0.25	6.37	2.92
4352886	LOC4352886	mRNA	4.12	2.27	2.05	2.81333	1.83	2.27	1.49	1.86333	2.82	1.81	2.19	2.27333	-0.593326	1.10752e-05	-0.300304	0.0192207	0.293023	0.0397876	2.21	1.69	1.55	1.81667	3.92	2.09	1.17	2.39333	2.4	2.51	1.96	2.29	0.364552	0.011717	0.334659	0.0203917	-0.0298933	0.825659	2.55	1.72	4.7	2.99	2.35	0.85	2.25	1.81667	1.7	0.82	1.93
4338797	LOC4338797	mRNA	15.89	7.82	11.98	11.8967	13.24	10.33	12.46	12.01	11.25	11.35	11.96	11.52	0.0148436	0.747441	-0.0466855	0.316141	-0.0615291	0.186458	4.72	6.29	4.45	5.15333	27.8	14.62	8.89	17.1033	5.37	8.36	7.04	6.92333	1.68959	1.13852e-221	0.422345	1.31239e-10	-1.26724	1.04218e-146	6.06	5.15	9.71	6.97333	8.19	5.2	5.36	6.25	4.28	2.54	5.07
4336997	LOC4336997	mRNA	10.12	11.04	11.03	10.73	17.2	20.73	15.94	17.9567	32.18	29.7	25.35	29.0767	0.741629	3.67015e-87	1.43649	0	0.694862	1.76126e-124	6.54	2.76	6.36	5.22	11.12	8.63	9.11	9.62	6.21	6.02	2.72	4.98333	0.881758	5.02846e-61	-0.0580865	0.352686	-0.939845	1.71648e-68	8.91	9.71	7.82	8.81333	70.23	20.52	32.68	41.1433	16.24	19.77	15.59
4342471	LOC4342471	mRNA	0.9	0.76	0.78	0.813333	2.49	2.33	2.24	2.35333	1.06	0.65	0.96	0.89	1.53201	1.60732e-36	0.128841	0.405039	-1.40317	4.14322e-32	0.43	0.27	0.26	0.32	1.47	1.24	1	1.23667	0.3	0.28	0.28	0.286667	1.95179	2.16099e-26	-0.151757	0.563052	-2.10354	3.15537e-29	1.22	1.24	1	1.15333	3.09	3.36	3.61	3.35333	1.58	2.5	1.52
4330638	LOC4330638	mRNA	0.36	0.53	0.26	0.383333	5.77	6.43	4.56	5.58667	4.68	2.81	4.56	4.01667	3.86741	1.46972e-79	3.39393	1.13227e-52	-0.473478	3.26325e-05	0.56	0.71	0.96	0.743333	1.05	1.14	1.64	1.27667	0.63	0.8	0.27	0.566667	0.78781	0.00198274	-0.39924	0.198637	-1.18705	1.22326e-05	0.52	0.72	0.17	0.47	6.52	2.28	3.92	4.24	2.85	1.69	2.46
4351453	LOC4351453	mRNA	21.35	19.58	18.45	19.7933	19.21	21.32	16.28	18.9367	21.78	17.03	20.99	19.9333	-0.0634256	0.18512	0.0112767	0.81129	0.0747023	0.118674	13.86	10.79	12.03	12.2267	32.5	19.99	16.27	22.92	21.1	13.15	11.08	15.11	0.884905	1.3775e-63	0.306473	1.07617e-07	-0.578433	1.81443e-31	12.13	14.78	13.13	13.3467	18.19	23.55	15.28	19.0067	20.46	21.31	11.86
112939440	LOC112939440	mRNA	3.25	3.49	1.03	2.59	6.69	5.36	7.95	6.66667	2.95	4.09	4.26	3.76667	1.36676	1.13167e-56	0.539538	5.69936e-08	-0.82722	7.0556e-26	0	0	0.14	0.0466667	1.18	1.46	1.13	1.25667	0.02	0.02	0	0.0133333	4.78279	2.23655e-39	-1.61742	0.140075	-6.40021	1.17676e-40	2.19	1.81	0.93	1.64333	4.14	2.28	3.93	3.45	1	1.98	3.68
107279790	LOC107279790	mRNA	0.04	0	0.04	0.0266667	0.08	0.16	0.12	0.12	0	0	0	0	2.18637	0.0272525			-4.17367	0.00288015	0.12	0.15	0.04	0.103333	0.04	0.15	0.12	0.103333	0	0	0	0	0.0102029	0.988715	-4.03246	0.00518716	-4.04266	0.00507378	4.72	6.12	4.11	4.98333	12.88	7.63	12.96	11.1567	7.27	6.01	8.13
4324845	LOC4324845	mRNA	0.08	0.1	0.16	0.113333	0.4	0.37	0.08	0.283333	0.18	0.14	0.26	0.193333	1.3197	0.000827028	0.783217	0.0704716	-0.536481	0.120333	0	0.06	0.02	0.0266667	0.43	0.18	0.16	0.256667	0.02	0.02	0	0.0133333	3.18013	6.68569e-08	-1.03246	0.394726	-4.21259	1.80188e-09	0.12	0.17	0.34	0.21	0.62	0.45	0.3	0.456667	0.16	0.16	0.37
4331075	LOC4331075	mRNA	3.66	2.64	4.34	3.54667	1.7	1.56	1.92	1.72667	2.13	2.81	2.06	2.33333	-1.04017	9.93803e-19	-0.608912	2.46317e-08	0.431261	0.00100455	0.52	0.32	0.26	0.366667	3.16	1.05	1.31	1.84	1.37	1.29	0.88	1.18	2.2901	8.02827e-28	1.69209	2.18415e-13	-0.598015	0.000118385	8.09	2.91	4.49	5.16333	2.19	11.6	1.84	5.21	11.5	9.99	3.07
4326806	LOC4326806	mRNA	23.97	17.85	22.48	21.4333	18.46	24.19	22.16	21.6033	16	15.6	13.72	15.1067	0.0103462	0.821792	-0.506216	6.73181e-24	-0.516563	8.80311e-25	6.51	4.3	4.94	5.25	40.91	25.7	20.96	29.19	7.74	5.3	5.18	6.07333	2.45663	0	0.214466	0.017864	-2.24216	0	13.23	14.99	22.82	17.0133	16.98	48.38	16.51	27.29	29.96	32.4	11.17
4350939	LOC4350939	mRNA	5.33	3.13	5.47	4.64333	5.17	6.85	5	5.67333	4.98	5.32	4.77	5.02333	0.290718	0.0157469	0.103734	0.40402	-0.186984	0.114614	1.72	1.67	2.83	2.07333	8.12	7.15	7.08	7.45	3.72	1.66	1.55	2.31	1.85031	8.51906e-40	0.160187	0.390268	-1.69012	1.09833e-35	4.32	4.58	4.81	4.57	3.66	11.86	5.22	6.91333	6.17	7.31	3.38
9271500	LOC9271500	mRNA	4.4	4.4	4.89	4.56333	5.69	5.25	4.38	5.10667	6.4	7.84	7.26	7.16667	0.16202	0.000326074	0.648168	3.5353e-55	0.486149	2.23875e-33	2.2	1.31	2.22	1.91	1.81	2.41	2.16	2.12667	2.64	2.13	1.35	2.04	0.168824	0.0173152	0.0995077	0.162607	-0.0693162	0.317398	2.26	2.36	2.29	2.30333	2.5	4.3	2.15	2.98333	4.25	3.59	3.04
4344931	LOC4344931	mRNA	13.92	18.38	9.77	14.0233	24.66	33.79	19.83	26.0933	15.89	12.28	12.78	13.65	0.898186	4.4685e-104	-0.0366848	0.451586	-0.934871	1.03881e-110	5.6	6.64	8.69	6.97667	26.82	27.5	25.71	26.6767	5.44	3.73	1.92	3.69667	1.93638	0	-0.917628	1.39658e-29	-2.85401	0	19.66	27.42	15.55	20.8767	27.68	13.8	32.54	24.6733	6.49	8.38	16.93
4350821	LOC4350821	mRNA	1.97	8.82	1.34	4.04333	1.62	1.71	0.69	1.34	1.74	12.62	66.05	26.8033	-1.59437	2.14055e-15	2.72786	2.47875e-181	4.32223	1.03019e-259	0.29	0.14	0.07	0.166667	4.12	0.47	1.02	1.87	1.71	1.02	1.63	1.45333	3.45078	4.55497e-16	3.16019	1.03195e-12	-0.290588	0.234247	7.28	0.91	3.02	3.73667	0.74	1.05	0.13	0.64	12.18	1.79	0.4
4324628	LOC4324628	mRNA	0.8	0.37	1.61	0.926667	0.97	0.98	0.36	0.77	0.7	0.87	0.77	0.78	-0.275747	0.117945	-0.23097	0.186746	0.0447767	0.80771	8.19	4.51	4.03	5.57667	8.21	8.5	3.1	6.60333	4.72	5.02	2.28	4.00667	0.20796	0.00268161	-0.439207	1.13048e-08	-0.647167	3.12084e-18	0.64	0.32	0.9	0.62	1.11	0.68	0.72	0.836667	2.15	0.48	0.77
107281259	LOC107281259	mRNA	0.18	0.13	0.15	0.153333	0.41	0.25	0.35	0.336667	0.11	0.16	0.08	0.116667	1.1382	1.52586e-05	-0.41849	0.2245	-1.55669	4.03776e-08	0.05	0.07	0	0.04	0.11	0.14	0.1	0.116667	0.02	0.02	0.04	0.0266667	1.45488	0.00249496	-0.692118	0.317786	-2.147	6.87181e-05	0.13	0.38	0.11	0.206667	0.51	0.22	0.43	0.386667	0.11	0.2	0.31
4325755	LOC4325755	mRNA	4.37	4.85	6.91	5.37667	7.27	6.54	5.75	6.52	4.94	4.46	4.04	4.48	0.276249	0.00286486	-0.266711	0.00875759	-0.54296	2.35376e-08	4.67	3.05	4.51	4.07667	12.99	11.42	12.13	12.18	4.34	2.66	2.02	3.00667	1.57869	2.08329e-74	-0.437111	0.000330989	-2.01581	1.17338e-104	8.59	8.96	7.62	8.39	6.57	8.99	6.76	7.44	6.95	7.56	7.01
4335990	LOC4335990	mRNA	3.62	2.83	3.39	3.28	1.73	1.69	1.54	1.65333	3.06	3.44	1.84	2.78	-0.988005	4.98061e-20	-0.245222	0.00965294	0.742783	4.43909e-11	1.23	1.64	2.55	1.80667	1.91	0.99	1.13	1.34333	3.28	2.89	0.7	2.29	-0.451903	0.000781096	0.33781	0.00371995	0.789713	3.84963e-10	1.41	1.46	2.69	1.85333	1.37	1.54	0.81	1.24	2.27	1.37	0.95
4352911	LOC4352911	mRNA	2.36	2.91	2.22	2.49667	3.24	3.48	2.68	3.13333	1.54	1.37	1.53	1.48	0.329547	0.00463825	-0.751386	8.5798e-08	-1.08093	4.13318e-16	0.73	0.58	1.05	0.786667	2.61	3.79	3.83	3.41	0.52	0.5	0.14	0.386667	2.13542	1.96031e-43	-1.01459	0.000127031	-3.15001	2.87591e-66	1.31	1.92	1.51	1.58	0.87	0.8	1.59	1.08667	0.64	0.32	0.75
4336846	LOC4336846	mRNA	10.27	12	6.02	9.43	11.85	19.79	15.86	15.8333	10.74	7.15	7.21	8.36667	0.747251	1.21707e-37	-0.169796	0.0128985	-0.917047	1.72645e-52	5.5	8.86	14.59	9.65	34.7	35.55	41.97	37.4067	11.55	9.8	5.42	8.92333	1.95524	0	-0.117532	0.0813057	-2.07277	0	13.94	20.39	18.86	17.73	40.72	9.8	31.95	27.49	9.46	7.06	12.57
4331982	LOC4331982	mRNA	1.67	1.55	0.45	1.22333	3.61	7.87	6.22	5.9	0.77	0.68	0.82	0.756667	2.27132	3.58483e-294	-0.684109	3.63587e-11	-2.95543	0	0.05	0.1	0.68	0.276667	1.71	1.86	1.41	1.66	0.06	0.09	0.08	0.0766667	2.57964	2.51906e-94	-1.84645	5.19507e-12	-4.42609	5.5813e-147	0.91	1.6	0.53	1.01333	5.07	2.94	5.96	4.65667	1.76	1.27	2.11
4350628	LOC4350628	mRNA	9.52	8.44	12.08	10.0133	8.67	6.32	6.22	7.07	6.39	9.56	7.74	7.89667	-0.502703	2.10388e-29	-0.349046	9.65967e-16	0.153657	0.00122861	2.14	1.63	1.68	1.81667	5.94	4.64	2.89	4.49	2.28	2.16	1.61	2.01667	1.29187	3.14185e-61	0.153554	0.10458	-1.13831	5.08656e-51	6.42	5.13	6.26	5.93667	4.49	16.59	5.21	8.76333	12.26	13.31	6.8
4352491	LOC4352491	mRNA	31.97	1.32	7.01	13.4333	8.84	2.68	6.28	5.93333	7.36	52.61	7.33	22.4333	-1.16904	2.589e-36	0.727266	1.46591e-27	1.89631	4.3173e-118	29.13	46.37	44.31	39.9367	95.93	80.54	48.25	74.9067	69.25	54.32	75.99	66.52	0.886104	5.39311e-119	0.731262	1.28151e-78	-0.154843	3.71788e-06	21.39	1.91	16.43	13.2433	2.47	0.27	2.84	1.86	0.54	0.49	0.38
4351730	LOC4351730	mRNA	1.26	0.68	0.65	0.863333	1.86	2.7	1.61	2.05667	1.28	0.76	1.15	1.06333	1.25822	2.78486e-17	0.31031	0.076717	-0.947911	1.9859e-11	0.42	0.02	0.09	0.176667	0.19	0.34	0.28	0.27	0.13	0.06	0.06	0.0833333	0.634694	0.089477	-1.03246	0.0370961	-1.66715	0.000176082	1.83	2.05	1.61	1.83	6.63	4.16	4.52	5.10333	2.55	3.11	2.72
4331843	LOC4331843	mRNA	1.9	0.86	1.12	1.29333	0.93	1.01	0.81	0.916667	0.95	2.72	1.53	1.73333	-0.497969	0.0157115	0.418459	0.0173079	0.916428	1.84957e-06	0	0.1	0.17	0.09	0.49	0.13	0.1	0.24	0.17	0.03	0.47	0.223333	1.33213	0.0202253	1.28947	0.0245863	-0.0426606	0.925495	4.64	4.04	6.06	4.91333	9.25	7.67	3.05	6.65667	10.66	7.15	5.26
4339048	LOC4339048	mRNA	0.41	0.38	0.18	0.323333	0.86	1.13	1.06	1.01667	0.39	0.42	0.64	0.483333	1.6587	5.27001e-18	0.582555	0.011692	-1.07614	5.9195e-10	0.03	0.02	0.06	0.0366667	0.19	0.26	0.09	0.18	0	0.05	0.02	0.0233333	2.29031	1.03798e-05	-0.839813	0.343699	-3.13012	1.61111e-07	0.27	0.16	0.06	0.163333	0.41	0.34	0.3	0.35	0.19	0.27	0.24
4330332	LOC4330332	mRNA	17.15	13.44	13.6	14.73	19.38	21.71	17.13	19.4067	11.4	9.22	10.11	10.2433	0.398353	1.48801e-06	-0.522947	7.13019e-08	-0.9213	3.51481e-24	13.88	14.89	14.94	14.57	48.81	32.66	37.63	39.7	13	8.74	5.19	8.97667	1.43125	3.87151e-91	-0.702051	4.74776e-12	-2.1333	4.66324e-159	10.76	13.34	6.81	10.3033	9.18	10.15	13.16	10.83	5.96	4.65	6.92
4341111	LOC4341111	mRNA	4.24	3.58	4.8	4.20667	5.39	3.37	4.39	4.38333	3.83	5.59	5.49	4.97	0.0580556	0.485461	0.248261	0.00204252	0.190205	0.0172872	0.5	0.59	0.68	0.59	1.77	1.69	1.22	1.56	0.6	0.56	0.33	0.496667	1.39292	1.24798e-14	-0.227714	0.337542	-1.62064	4.18671e-18	4.51	3.2	3.27	3.66	3.74	10.19	5.14	6.35667	9.15	9.21	5.63
4330864	LOC4330864	mRNA	0.02	0.02	0.09	0.0433333	0.02	0	0	0.00666667	0.09	0.14	0.64	0.29	-2.57012	0.0486628	2.67566	3.46937e-07	5.24578	1.72954e-10	0	0	0	0	0.05	0	0	0.0166667	0	0	0	0							0.02	0.04	0.26	0.106667	0	0.02	0	0.00666667	0.02	0	0
4327935	LOC4327935	mRNA	16.75	16.18	21.57	18.1667	20.18	23.66	20.6	21.48	16.07	21.04	19.95	19.02	0.240224	5.49687e-06	0.0620973	0.254475	-0.178127	0.000676365	7.29	6.5	7.74	7.17667	14.25	13.31	10.42	12.66	10.22	7.85	4.62	7.56333	0.813233	8.96739e-26	0.0760269	0.38428	-0.737206	3.12786e-22	9.21	9.18	10.23	9.54	17.34	23.54	16	18.96	31.18	26.86	11.65
4337828	LOC4337828	mRNA	1.73	1.4	2.07	1.73333	2.6	2.89	1.61	2.36667	2.68	2.58	2.39	2.55	0.437786	1.05728e-05	0.543824	2.46635e-08	0.106037	0.24207	1.45	0.39	1.08	0.973333	1.49	1.54	1.03	1.35333	1.28	0.81	0.5	0.863333	0.482956	0.000322053	-0.163352	0.273172	-0.646308	2.52922e-06	1.86	2.11	2.71	2.22667	2.72	5.36	2.06	3.38	7.77	5.52	2.52
4329876	LOC4329876	mRNA	3.06	2.03	1.23	2.10667	3.99	4.66	4.27	4.30667	1.92	2.11	2.84	2.29	1.00948	4.07228e-27	0.192757	0.0737462	-0.816719	2.22159e-19	0.72	0.17	0.55	0.48	2.8	2.19	2	2.33	0.41	0.47	0.33	0.403333	2.0513	2.30887e-35	0.00152538	0.9948	-2.04977	1.02754e-35	4.75	8.15	5.36	6.08667	12.93	5.32	13.19	10.48	4.52	4.1	6.73
4332986	LOC4332986	mRNA	0.09	0.07	0.05	0.07	0.14	0.04	0.03	0.07	0.02	0.05	0.05	0.04	-0.0599242	0.9204	-0.754537	0.264426	-0.694612	0.31052	0.24	0.2	0.17	0.203333	0.26	0.17	0.11	0.18	0.21	0.09	0.05	0.116667	-0.229063	0.5354	-0.797731	0.0487856	-0.568668	0.177775	0.04	0.06	0.11	0.07	0.04	0.09	0.02	0.05	0.08	0.05	0.08
4331714	LOC4331714	mRNA	10.51	7.12	6.25	7.96	3.83	17.04	19.87	13.58	4.28	5.18	3.41	4.29	0.767668	1.5717e-39	-0.892148	1.82771e-30	-1.65982	1.29585e-130	0.75	0.69	0.74	0.726667	3.38	3.73	4.13	3.74667	0.52	0.51	0.61	0.546667	2.37379	1.97735e-57	-0.408211	0.0874969	-2.782	7.04137e-69	5.49	5.77	1.28	4.18	2.5	4.26	5.29	4.01667	3.98	1.57	6.54
4334914	LOC4334914	mRNA	1.11	1.68	0.97	1.25333	1.22	1.39	0.84	1.15	1.4	1.33	1.18	1.30333	-0.127175	0.55125	0.0570933	0.782321	0.184269	0.384265	0.46	0.16	0.04	0.22	0.53	0.16	0.2	0.296667	0.32	0.16	0.04	0.173333	0.40252	0.398298	-0.332018	0.536563	-0.734538	0.143334	3.62	3.69	3.63	3.64667	2.22	4.91	2.06	3.06333	4.58	4.23	2.65
4324762	LOC4324762	mRNA	8.09	10.97	6.2	8.42	14.61	15.74	13.99	14.78	10.99	10.9	11.71	11.2	0.799325	3.35985e-87	0.437911	2.20785e-24	-0.361413	5.73897e-22	2.04	1.61	3.15	2.26667	4.69	6.67	6.64	6	1.97	1.98	1.13	1.69333	1.42632	9.1409e-86	-0.411888	3.29082e-05	-1.8382	5.01963e-124	5.66	6.31	3.38	5.11667	4.87	5.94	5.79	5.53333	4.78	4.21	4.62
4329684	LOC4329684	mRNA	0.96	1.17	1.44	1.19	2.84	2.32	2.22	2.46	1.9	2.36	2.31	2.19	1.03768	3.92463e-09	0.85899	2.28239e-06	-0.178694	0.240414	0.52	0.15	0.44	0.37	2.31	1.18	1.23	1.57333	0.09	0.35	0.04	0.16	2.07321	1.49898e-14	-1.25485	0.00845587	-3.32806	1.76499e-23	1.08	1.09	0.83	1	1.95	2.86	1.73	2.18	3.19	3.24	1.01
4332043	LOC4332043	mRNA	5.08	4.74	3.31	4.37667	4.93	5.17	3.35	4.48333	3.06	2.43	2.5	2.66333	0.0381644	0.720139	-0.709305	4.86046e-09	-0.747469	5.95243e-10	2.38	1.83	3.76	2.65667	6.57	8.9	8.02	7.83	2.83	2.42	0.93	2.06	1.57197	2.79113e-48	-0.341757	0.0217162	-1.91373	1.08671e-63	2.28	2.18	3.12	2.52667	4.27	2.98	5.62	4.29	0.91	1.23	2.07
9266374	LOC9266374	mRNA	0.61	0.32	0.76	0.563333	1.66	1.45	0.7	1.27	0.58	0.77	0.59	0.646667	1.15082	1.90438e-10	0.230291	0.277054	-0.920531	1.22243e-07	0.13	0.04	0.54	0.236667	1.48	1.57	1.32	1.45667	0.12	0.14	0.12	0.126667	2.62318	4.37852e-32	-0.871993	0.031182	-3.49517	5.02644e-42	0.08	0.04	0.08	0.0666667	0.12	0.3	0.04	0.153333	0.04	0.16	0.04
4350074	LOC4350074	mRNA	2.23	2.06	0.41	1.56667	0	0	0	0	0	0	0.04	0.0133333	-7.70981	2.19471e-24	-6.71195	5.0938e-26			39.23	46.78	28.3	38.1033	2.6	2.49	1.64	2.24333	51.37	36.44	26.18	37.9967	-4.09963	0	-0.00913874	0.822326	4.09049	0	5.62	3.8	8.26	5.89333	0.94	0.71	1.02	0.89	2.35	3.22	4.75
9271765	LOC9271765	mRNA	2.87	2.28	2.61	2.58667	7.79	8.73	7.25	7.92333	4.69	4.54	5.82	5.01667	1.59981	4.3817e-149	0.891911	1.12873e-37	-0.707895	6.00998e-41	0.35	0.12	0.28	0.25	1.39	1.51	1.29	1.39667	0.32	0.19	0.19	0.233333	2.47629	2.41101e-46	-0.107746	0.688868	-2.58403	4.61618e-49	3.83	5.02	2.67	3.84	9.85	16.77	10.4	12.34	15.02	17.39	8.37
4340027	LOC4340027	mRNA	38.05	28.94	32.73	33.24	40.26	45.79	36.32	40.79	31.11	21.48	16.85	23.1467	0.29551	3.13283e-09	-0.520458	1.28313e-19	-0.815968	2.63314e-50	34.81	23.62	28.21	28.88	127.19	82.04	92.86	100.697	26.98	16.94	15.88	19.9333	1.79022	0	-0.532029	1.51644e-17	-2.32225	0	42.03	46.5	33.02	40.5167	36.35	47.73	46.72	43.6	31.68	34.44	27.26
4344607	LOC4344607	mRNA	0.59	0.42	0.6	0.536667	1.24	1.86	0.9	1.33333	1.14	0.82	0.59	0.85	1.3144	1.38459e-14	0.664776	0.000501363	-0.649628	2.04766e-05	0.41	0.2	0.42	0.343333	1.44	1.13	1.83	1.46667	0.2	0.2	0.12	0.173333	2.10371	1.39726e-28	-0.981832	0.00225078	-3.08555	2.56377e-43	1.01	1.33	0.56	0.966667	1.23	2.09	1.37	1.56333	2.15	1.74	0.71
4347016	LOC4347016	mRNA	0.48	0.35	0.23	0.353333	0.49	0.79	0.85	0.71	0.27	0.34	0.46	0.356667	1.00723	1.09936e-08	0.0126992	0.951624	-0.994531	1.67546e-08	0.08	0.02	0.09	0.0633333	0.49	0.36	0.42	0.423333	0.01	0.02	0.08	0.0366667	2.67763	8.64148e-18	-0.797992	0.157854	-3.47562	1.57347e-22	0.72	0.55	0.28	0.516667	0.64	1.03	1.04	0.903333	0.61	0.67	0.45
4326397	LOC4326397	mRNA	0.21	0.36	0.46	0.343333	0.54	0.83	0.47	0.613333	0.13	0.16	0.18	0.156667	0.842663	0.00256923	-1.1393	0.00382092	-1.98197	6.31576e-09	0	0.41	0.64	0.35	0.52	0.31	0.54	0.456667	0.57	0.62	0.03	0.406667	0.3607	0.23478	0.200203	0.518181	-0.160497	0.58201	0.23	0.39	0.34	0.32	0.71	1.05	1.19	0.983333	5.13	1.55	0.17
4331293	LOC4331293	mRNA	52.66	37.34	64.23	51.41	26.79	13.15	18.37	19.4367	16.3	28.72	22.74	22.5867	-1.39842	1.88595e-111	-1.19169	1.95843e-87	0.20673	0.00711201	9.46	7.96	5.06	7.49333	21.83	15.81	13.29	16.9767	10.7	9.06	8.09	9.28333	1.15711	1.48773e-27	0.301919	0.0136881	-0.855191	1.61322e-17	22.55	17.36	33.38	24.43	5.81	38.62	9.49	17.9733	29.71	30.03	21.85
4345633	LOC4345633	mRNA	2.98	3.37	3.27	3.20667	8.4	10.81	9.43	9.54667	6.85	9.93	9.15	8.64333	1.57337	5.39833e-59	1.42703	1.48441e-46	-0.146334	0.0542719	9.78	8.22	12.45	10.15	8.31	8.69	10.34	9.11333	15.45	16.01	5.2	12.22	-0.148965	0.0465898	0.268366	0.000103324	0.417331	4.26131e-09	2.72	2.84	2.14	2.56667	13.11	9.66	6.78	9.85	9.26	9.22	4.7
9269963	LOC9269963	mRNA	0.19	0.11	0.12	0.14	0.87	1.19	0.84	0.966667	0.25	0.21	0.12	0.193333	2.85006	6.6638e-28	0.489137	0.21177	-2.36093	6.7801e-23	0.04	0.06	0.12	0.0733333	0.95	0.76	0.57	0.76	0.02	0.03	0.06	0.0366667	3.26396	3.79584e-24	-1.41097	0.0495675	-4.67493	2.82003e-30	0.18	0.43	0.23	0.28	2.45	1.68	2.11	2.08	0.42	0.42	0.22
4333802	LOC4333802	mRNA	8.1	10.26	6.77	8.37667	6.83	11.91	8.65	9.13	13.88	6.7	7.1	9.22667	0.123143	0.0934441	0.144197	0.0485856	0.0210535	0.769211	17.43	16.7	21.52	18.55	55.78	74.85	90.62	73.75	18.92	15.85	12.51	15.76	2.00498	0	-0.235497	8.73312e-06	-2.24048	0	18.65	20.82	19.26	19.5767	27.12	7.86	23.68	19.5533	8.33	9.35	24.11
4330111	LOC4330111	mRNA	0.28	0.21	0.13	0.206667	0.12	0.16	0.19	0.156667	0.17	0.14	0.14	0.15	-0.37706	0.121015	-0.443783	0.0711391	-0.066723	0.799878	0.05	0.02	0.02	0.03	0.09	0.11	0.1	0.1	0.05	0.02	0.05	0.04	1.9362	2.7902e-05	0.639289	0.26562	-1.29691	0.00161516	0.27	0.41	0.25	0.31	0.17	0.27	0.29	0.243333	0.28	0.22	0.32
4329015	LOC4329015	mRNA	16.35	11.83	20.7	16.2933	20.89	24.76	20.52	22.0567	26.64	24.19	22.9	24.5767	0.4355	1.97253e-13	0.59155	1.04493e-24	0.156049	0.00359362	9.44	5.58	4.67	6.56333	21.08	14.9	9.74	15.24	7.81	5.31	5.58	6.23333	1.19898	6.19656e-47	-0.0692631	0.501501	-1.26824	1.14738e-51	12.46	15.19	15.85	14.5	23.71	25.81	20.71	23.41	35.44	34.91	16.57
4346078	LOC4346078	mRNA	11.59	15.52	10.5	12.5367	25.63	50.9	34.33	36.9533	27.62	19.78	20.8	22.7333	1.55773	2.08085e-250	0.859718	2.07251e-61	-0.698009	7.19205e-69	5.89	7.1	20.17	11.0533	71.68	82.44	100.91	85.01	8.2	8.19	1.98	6.12333	2.95278	0	-0.853537	8.09161e-30	-3.80631	0	20.48	24.61	22.32	22.47	31.47	9.39	43.75	28.2033	9.37	7.01	15.59
4329664	LOC4329664	mRNA	3.44	1.62	2.79	2.61667	5.21	6.36	4.42	5.33	2.88	2.01	1.52	2.13667	1.02744	3.97865e-24	-0.29037	0.022625	-1.31781	6.195e-35	0.96	0.92	2.06	1.31333	6.83	5.29	5.31	5.81	1.79	0.64	1.22	1.21667	2.13769	7.67454e-71	-0.107559	0.540996	-2.24525	5.21014e-76	3.62	5.4	2.42	3.81333	2.44	3.18	2.56	2.72667	1.11	1.38	3.05
9270797	LOC9270797	mRNA	0.19	0	0.03	0.0733333	0.11	0.29	0.03	0.143333	0.11	0.08	0.21	0.133333	1.01484	0.0943129	0.91959	0.135759	-0.0952537	0.854204	1.65	1.25	1.35	1.41667	1.7	0.98	0.29	0.99	2.15	1.92	0.82	1.63	-0.551676	0.00225772	0.207118	0.187684	0.758794	1.1926e-05	0.03	0	0.08	0.0366667	0.05	0.05	0.1	0.0666667	0.16	0.08	0.03
4331842	LOC4331842	mRNA	24.24	21.84	24.25	23.4433	27.05	35.37	29.13	30.5167	20.11	17.57	13.81	17.1633	0.379087	9.45367e-15	-0.450858	1.44221e-15	-0.829945	3.31061e-55	17.97	10.04	15.38	14.4633	80.46	52.22	55.47	62.7167	13.78	10.68	8.97	11.1433	2.10577	0	-0.370746	2.38053e-07	-2.47651	0	27.58	36.75	28.17	30.8333	26.29	37.24	31.16	31.5633	30.63	25.16	21.99
4341916	LOC4341916	mRNA	3.32	6.51	5.36	5.06333	31.58	45.18	45.43	40.73	43.23	20.88	28.09	30.7333	3.00482	0	2.60431	0	-0.400507	7.88343e-25	0.81	0.35	0.28	0.48	3.21	1.73	1.77	2.23667	0.27	0.46	0.31	0.346667	2.2066	2.20795e-21	-0.447495	0.220689	-2.6541	2.20141e-26	8.91	13.15	11.55	11.2033	53.57	10.04	36.35	33.32	2.26	4.02	23.94
4331202	LOC4331202	mRNA	0	0	0	0	0	0	0	0	0.02	0	1.57	0.53			7.03507	1.82769e-16	7.02022	2.11338e-16	0	0.05	0.08	0.0433333	0.03	0	0	0.01	0.1	0.05	0.05	0.0666667	-2.31173	0.0902081	0.645614	0.426139	2.95734	0.0147747	0	0	0	0	0.02	0	0.05	0.0233333	0	0	0
4345953	LOC4345953	mRNA	4.15	3.44	3.48	3.69	5.26	7.56	6.1	6.30667	4.2	3.57	4.14	3.97	0.773643	1.39203e-15	0.106866	0.325537	-0.666777	2.62997e-12	3.05	1.96	2.93	2.64667	7.27	6.75	6.26	6.76	2.8	1.48	1.37	1.88333	1.35156	9.83497e-38	-0.488836	0.00067156	-1.8404	1.04879e-58	4.11	4.71	4.92	4.58	7.85	4.82	7.62	6.76333	3.41	3.85	4.71
4337912	LOC4337912	mRNA	6.02	6.12	3.13	5.09	2.86	2.78	2.64	2.76	1.68	1.7	1.13	1.50333	-0.882308	8.71854e-14	-1.75782	2.30913e-37	-0.875511	5.153e-08	0	0.08	0	0.0266667	0.17	0.04	0.04	0.0833333	0.04	0.04	0.04	0.04	1.59517	0.145623	0.552505	0.671685	-1.04266	0.292489	3.17	1.77	0.57	1.83667	0.97	4.15	2.09	2.40333	3.84	3.8	1.88
4347345	LOC4347345	mRNA	0.02	0	0	0.00666667	0	0.04	0.12	0.0533333	0.04	0	0	0.0133333	3.00265	0.0117762	1.00575	0.550436	-1.99691	0.0466306	0.02	0.02	0.07	0.0366667	0.07	0.02	0	0.03	0	0	0	0	-0.385302	0.682528	-3.46006	0.0298607			0.07	0.02	0.04	0.0433333	0.02	0	0.09	0.0366667	0	0	0
9267896	LOC9267896	mRNA	0.06	0.12	0	0.06	0	0.03	0.06	0.03	0.09	0.18	0	0.09	-0.985156	0.319944	0.597662	0.427146	1.58282	0.0769927	0.22	0.15	0.03	0.133333	0.13	0.06	0	0.0633333	0.15	0.06	0	0.07	-1.10527	0.107414	-0.925542	0.161173	0.179732	0.822547	0.03	0.03	0.14	0.0666667	0	0.03	0	0.01	0.06	0	0.03
4346100	LOC4346100	mRNA	1.89	1.49	1.35	1.57667	1.81	0.41	1.68	1.3	0.46	1.55	1.32	1.11	-0.274028	0.0117864	-0.51777	5.03102e-06	-0.243742	0.041015	0.13	0.07	0.14	0.113333	0.59	0.15	0.09	0.276667	0.15	0.07	0.05	0.09	1.20578	0.000158216	-0.327914	0.427504	-1.5337	4.98088e-06	2.01	1.11	0.87	1.33	0.75	1.45	1.22	1.14	0.98	0.86	1.9
4338688	LOC4338688	mRNA	3.47	3.44	2.39	3.1	6.55	11.75	10.25	9.51667	4.72	4.65	6.28	5.21667	1.61642	1.50426e-63	0.750778	1.69548e-11	-0.865642	1.28773e-24	2.09	1.66	2.73	2.16	7.2	8.3	8.48	7.99333	2.99	1.23	1.01	1.74333	1.89593	8.91177e-65	-0.305476	0.0595948	-2.20141	4.93002e-79	7.29	8.01	7.06	7.45333	12.94	7.83	13.16	11.31	7.72	9.03	6.97
4337557	LOC4337557	mRNA	5.23	4.67	8.24	6.04667	3.35	3.31	3.01	3.22333	3.18	4.11	3.39	3.56	-0.908891	9.87576e-24	-0.769627	2.90735e-18	0.139264	0.179043	2.77	1.18	2.67	2.20667	5.41	4.86	3.91	4.72667	3.27	1.97	0.94	2.06	1.0987	2.46676e-24	-0.0925787	0.482117	-1.19128	8.98636e-28	4.33	4.32	5.64	4.76333	3.82	8.68	3.85	5.45	6.19	5.58	4.48
4344057	LOC4344057	mRNA	0	0	0	0	0	0	0	0	0	0	0	0							0	0	0	0	0.06	0.03	0	0.03	0.03	0	0	0.01					-1.62762	0.293741	1.91	2.29	4.38	2.86	4.59	0.56	5.01	3.38667	0.79	0.48	0.66
4326476	LOC4326476	mRNA	0.24	0.09	0.15	0.16	1.23	2.05	1.13	1.47	0.21	0.15	0.3	0.22	3.22075	4.23123e-38	0.507464	0.20371	-2.71328	2.29504e-32	0.14	0.06	0	0.0666667	1.09	0.32	0.32	0.576667	0.04	0.04	0.04	0.04	3.0691	1.75511e-14	-0.61742	0.412012	-3.68652	8.61298e-17	0.34	0.91	0.41	0.553333	2.24	1.22	3	2.15333	0.46	0.65	0.86
4340820	LOC4340820	mRNA	2.03	1.56	1.32	1.63667	3.81	4.05	4.5	4.12	1.1	2.71	3.37	2.39333	1.33103	7.47484e-24	0.542479	0.000341741	-0.788549	6.16831e-11	0.17	0.13	0.41	0.236667	1.25	1.27	1.14	1.22	0.5	0.26	0.03	0.263333	2.37277	1.01009e-15	0.160187	0.709882	-2.21259	1.00788e-14	2.27	3.07	1.68	2.34	5.31	7.25	5.67	6.07667	10.54	7.82	3.29
9266232	LOC9266232	mRNA	7.18	6.47	5.85	6.5	8.23	9.37	5.76	7.78667	7.26	6.25	5.34	6.28333	0.266946	4.50703e-06	-0.0408126	0.50602	-0.307759	1.61541e-07	5.2	2.19	4.47	3.95333	6.55	6.09	5.2	5.94667	5.28	3.3	2.19	3.59	0.589307	2.58491e-16	-0.134658	0.0962445	-0.723965	4.74715e-23	4.47	6.29	7.34	6.03333	9.73	11.96	7.87	9.85333	11.51	10.46	5.41
9266692	LOC9266692	mRNA	1.89	1.59	1.61	1.69667	1.88	1.82	1.89	1.86333	1.45	1.47	1.33	1.41667	0.131657	0.230206	-0.264308	0.0244608	-0.395965	0.000583015	0.31	0.25	0.29	0.283333	0.83	0.86	0.93	0.873333	0.44	0.19	0.15	0.26	1.63983	8.45667e-15	-0.116522	0.681972	-1.75636	2.5649e-16	1.22	1.61	0.82	1.21667	0.44	1.82	1.09	1.11667	1.46	1.04	1.17
107278662	LOC107278662	mRNA	0.24	0.16	0.45	0.283333	0.29	0.31	0.31	0.303333	0.3	0.48	0.59	0.456667	0.0955794	0.826173	0.693637	0.0769854	0.598058	0.122046	0.88	0.52	0.57	0.656667	2.11	1.64	0.45	1.4	0.4	0.4	0.4	0.4	1.07289	1.25391e-05	-0.702213	0.0342146	-1.7751	1.23223e-10	0.48	0.31	0.28	0.356667	0.21	0.46	0.27	0.313333	0.42	0.31	0.58
4331278	LOC4331278	mRNA	2.05	1.25	2.14	1.81333	1.08	1.16	0.95	1.06333	0.97	1.85	1.31	1.37667	-0.840528	1.40773e-05	-0.472824	0.00919899	0.367703	0.0807311	0.67	0.16	0.44	0.423333	1.83	0.46	0.39	0.893333	0.72	0.34	0.21	0.423333	1.03481	0.000412391	0.0184025	0.957684	-1.01641	0.000465076	1.91	2.72	3.03	2.55333	1.9	4.01	1.85	2.58667	5.3	4.27	3.27
4343652	LOC4343652	mRNA	7.45	12.02	3.88	7.78333	16.92	29.6	26.1	24.2067	16.67	8.34	9.65	11.5533	1.63574	6.76457e-122	0.574864	6.50307e-12	-1.06088	3.1326e-63	10.55	12.6	14	12.3833	29.02	36.35	40	35.1233	11.11	10.57	17.83	13.17	1.51169	2.73045e-153	0.0887559	0.222801	-1.42293	8.18206e-142	14.61	19.78	18.99	17.7933	57.44	8.59	43.97	36.6667	5.16	5.95	14.89
4349848	LOC4349848	mRNA	0.79	0.7	0.29	0.593333	0.12	0	0.34	0.153333	0.16	1.49	16.82	6.15667	-1.95199	8.12893e-06	3.38085	1.67638e-84	5.33284	7.67293e-106	0.13	0.08	0.04	0.0833333	7.53	3.18	0.46	3.72333	0.88	0.46	2.25	1.19667	5.38524	1.62581e-60	3.80884	5.69927e-19	-1.5764	9.01186e-21	1.26	0.64	2.6	1.5	0.12	0	0	0.04	0.65	0.12	0.28
4335330	LOC4335330	mRNA	0.74	0.4	0.54	0.56	1.2	1.45	0.73	1.12667	1	0.54	1.09	0.876667	1.00653	4.6485e-08	0.646571	0.000970028	-0.359957	0.0291831	0.35	0.14	0.06	0.183333	0.61	0.42	0.37	0.466667	0.27	0.1	0.02	0.13	1.36384	1.12489e-05	-0.465417	0.271473	-1.82926	4.6328e-08	1.48	1.43	1.44	1.45	1.92	1.58	1.83	1.77667	1.7	1.57	0.85
4351932	LOC4351932	mRNA	5.02	5.25	3.81	4.69333	10.5	16.05	11.77	12.7733	5.13	5.81	5.41	5.45	1.44347	1.87635e-103	0.213891	0.00967707	-1.22958	6.54066e-81	1.21	0.95	2.63	1.59667	9.15	9.63	12.93	10.57	1.08	0.65	0.27	0.666667	2.739	1.04367e-189	-1.24969	1.33175e-11	-3.98869	4.77858e-263	7.49	8.25	5.35	7.03	17.05	5.89	16.01	12.9833	2.65	3.36	7.69
4339737	LOC4339737	mRNA	15.73	11.79	14.76	14.0933	7.24	9.29	8.1	8.21	9.94	7.73	6.01	7.89333	-0.780264	1.50715e-28	-0.835527	6.28666e-32	-0.055263	0.497965	9.49	9.91	8.21	9.20333	15.51	20.51	19.64	18.5533	6.55	7.98	5.94	6.82333	1.01912	1.00318e-55	-0.432596	1.70114e-07	-1.45171	5.15363e-97	10.39	8.41	14.05	10.95	4.84	15.31	6.2	8.78333	13.61	9.27	9.29
4342081	LOC4342081	mRNA	0.1	0.16	0.18	0.146667	0.09	0.06	0	0.05	0.14	0.09	0.13	0.12	-1.52054	0.0261562	-0.285398	0.605	1.23515	0.0862506	0.37	0.19	0.03	0.196667	0.77	0.63	0.15	0.516667	0.15	0.31	0.36	0.273333	1.40209	0.000120786	0.510582	0.226839	-0.891511	0.00723441	0.22	0.24	0.17	0.21	0.2	0.59	0.27	0.353333	0.11	0.68	0.58
4337363	LOC4337363	mRNA	21.04	22.69	33.67	25.8	23.24	13.17	19.46	18.6233	25.86	24.21	27.97	26.0133	-0.471894	9.84968e-52	0.00813643	0.776671	0.48003	2.1817e-53	1.2	0.59	1.63	1.14	1.86	2.7	2.56	2.37333	1.39	1.49	0.22	1.03333	1.07258	1.924e-20	-0.144026	0.309969	-1.21661	6.34698e-25	23.97	14.32	15.45	17.9133	20.82	47.11	16.89	28.2733	42.52	53.81	25.29
9266365	LOC9266365	mRNA	1.07	0.98	1.61	1.22	6.48	7.24	3.03	5.58333	13.9	10.59	11.26	11.9167	2.08771	2.49541e-38	3.2781	7.33843e-138	1.19039	1.25515e-38	0.49	0.41	0.24	0.38	0.86	0.46	0.23	0.516667	1.35	0.23	0.13	0.57	0.469358	0.277569	0.764009	0.0609483	0.294651	0.43389	0.91	1.06	0.5	0.823333	4.52	5.53	2.69	4.24667	9.07	7.4	3.54
4331447	LOC4331447	mRNA	2.13	1.91	4	2.68	6.78	7.45	7.14	7.12333	3.35	3.2	3.97	3.50667	1.40645	2.43233e-34	0.38433	0.00513804	-1.02212	2.76203e-21	0.75	0.71	1.12	0.86	5.03	3.91	2.88	3.94	0.97	0.25	0.54	0.586667	2.18013	1.82176e-33	-0.547031	0.0574717	-2.72716	2.75987e-43	4.57	4.51	2.34	3.80667	12.45	5.73	8.52	8.9	7.18	5.95	6.44
4343872	LOC4343872	mRNA	7.47	5.67	6.45	6.53	10.2	15.4	13.32	12.9733	12.84	11.15	10.53	11.5067	0.955942	1.38887e-90	0.78797	8.89896e-59	-0.167973	4.98552e-05	2.8	2.75	4.11	3.22	9.06	7.8	8.27	8.37667	3.7	3.93	1.88	3.17	1.10973	1.91586e-56	0.191803	0.0187168	-0.917927	3.3058e-42	6.96	9.49	8.95	8.46667	15.63	8.93	12.39	12.3167	8.42	9.44	10.85
4326744	LOC4326744	mRNA	4.77	4.8	4.7	4.75667	12.58	13.66	12.57	12.9367	9.23	12.3	13.62	11.7167	1.43792	6.89104e-101	1.29007	1.17605e-77	-0.147852	0.00622367	2.51	3.12	3.42	3.01667	7.14	8.88	6.73	7.58333	3.85	3.24	2.73	3.27333	1.34059	1.47674e-52	0.128007	0.234232	-1.21259	1.05475e-45	5.29	6.37	4.6	5.42	11.22	17.77	12.88	13.9567	17.84	21.94	9.3
4348035	LOC4348035	mRNA	0.37	0.22	0.25	0.28	0.53	0.18	0.22	0.31	0.26	0.42	0.31	0.33	0.166236	0.42214	0.225527	0.271039	0.0592915	0.766421	0.07	0.03	0.01	0.0366667	0.13	0.17	0.07	0.123333	0.04	0.02	0	0.02	1.83828	3.90252e-05	-0.914775	0.200644	-2.75305	1.24399e-07	0.5	0.48	0.44	0.473333	0.41	0.53	0.37	0.436667	0.66	0.74	0.51
4328328	LOC4328328	mRNA	4.76	3.46	4.46	4.22667	7.79	9.2	11.53	9.50667	7.88	6.63	7.66	7.39	1.16912	1.72014e-42	0.807558	7.52356e-19	-0.361558	1.24164e-06	3.69	1.14	2.63	2.48667	7.87	6.99	5.05	6.63667	2.67	1.61	1.14	1.80667	1.41683	1.34109e-38	-0.449734	0.00264063	-1.86656	4.31684e-57	3.79	4.77	4.66	4.40667	7.42	11.19	7.15	8.58667	13.95	12.44	6
4337843	LOC4337843	mRNA	3.54	3.03	4.48	3.68333	3.83	1.69	2.61	2.71	1.66	3.78	3.26	2.9	-0.441221	4.12483e-07	-0.353728	3.74553e-05	0.0874929	0.346078	0.11	0.17	0.18	0.153333	0.76	0.53	0.19	0.493333	0.12	0.26	0.05	0.143333	1.64961	4.32106e-08	-0.0890412	0.825586	-1.73865	1.08541e-08	2.4	2.01	2.12	2.17667	1.72	8.38	2.48	4.19333	7.82	8.41	3.03
4325360	LOC4325360	mRNA	1.57	1.64	1.77	1.66	1.67	1.78	0.79	1.41333	2.22	1.26	1.91	1.79667	-0.230567	0.147337	0.113846	0.447405	0.344413	0.027614	0.29	0.11	0.06	0.153333	0.6	0.47	0.25	0.44	0.37	0.2	0.48	0.35	1.50206	0.000136976	1.177	0.00443226	-0.32506	0.308785	1.34	1.21	1.6	1.38333	1.86	1.31	0.86	1.34333	1.31	1.31	0.98
4343576	LOC4343576	mRNA	6.71	7.39	6.25	6.78333	11.21	12.08	11.57	11.62	8.27	9.09	9.91	9.09	0.775836	8.20005e-45	0.420145	8.41675e-13	-0.355691	4.83266e-12	4.36	3.07	3.55	3.66	6	4.69	4.35	5.01333	3.34	2.48	2.58	2.8	0.445611	3.83252e-08	-0.384478	3.48707e-05	-0.830089	5.58795e-22	7.53	7.01	5.61	6.71667	11.54	13.7	10.72	11.9867	14.16	14.46	9.09
4336441	LOC4336441	mRNA	2.88	2.77	2.44	2.69667	8.63	8.12	5.8	7.51667	6.45	8.43	5.34	6.74	1.47911	1.01834e-77	1.31639	1.08891e-58	-0.162728	0.0100687	2.28	2.78	2.96	2.67333	13.7	6.84	5.89	8.81	2.99	1.95	2.43	2.45667	1.68712	1.38979e-103	-0.122006	0.249814	-1.80912	2.96559e-115	3.3	1.68	3.51	2.83	11.04	3.67	5.85	6.85333	2.71	1.74	1.23
4327719	LOC4327719	mRNA	429.44	230.72	524.57	394.91	1382.28	2041.39	2038.14	1820.6	2806.88	3454.64	3507.82	3256.45	2.20211	0	3.04012	0	0.838007	0	2107.5	1258.53	997.35	1454.46	1834.76	1126.13	862.08	1274.32	1369.81	1005.69	802.75	1059.42	-0.211086	9.2304e-155	-0.453037	0	-0.241952	1.83365e-175	388.36	330.06	425.13	381.183	1582.87	2701.72	1006.5	1763.7	3385.91	3724.22	989.39
4346191	LOC4346191	mRNA	0.51	0.48	0.71	0.566667	0.39	0.35	0.37	0.37	0.58	0.39	0.44	0.47	-0.621498	0.00271794	-0.272778	0.162024	0.348721	0.109389	0.28	0.22	0.27	0.256667	0.75	0.39	0.44	0.526667	0.13	0.26	0.23	0.206667	1.01515	1.8222e-05	-0.291586	0.322737	-1.30674	1.33014e-07	0.97	0.97	1.05	0.996667	0.83	1.8	0.88	1.17	1.43	1.58	0.97
4333736	LOC4333736	mRNA	0.91	1.42	1.77	1.36667	1.36	0.82	1.09	1.09	0.55	0.9	0.75	0.733333	-0.329985	0.0859875	-0.909896	1.84175e-05	-0.579911	0.0101251	0.1	0.1	0.1	0.1	0.55	0.62	0.91	0.693333	0	0.03	0.07	0.0333333	2.79447	2.79706e-11	-1.61742	0.0707429	-4.41189	1.39216e-15	1.46	0.81	0.49	0.92	1.19	69.45	1.35	23.9967	100.5	97.43	1.08
4337840	LOC4337840	mRNA	0.08	0.08	0.02	0.06	0.91	0.92	0.64	0.823333	0.15	0.05	0.1	0.1	3.8074	1.63496e-21	0.790307	0.240926	-3.01709	5.74587e-18	0	0.03	0.05	0.0266667	0.57	0.4	0.15	0.373333	0.03	0.05	0	0.0266667	3.81756	3.63649e-10	-0.0324577	0.978017	-3.85002	2.57353e-10	0.07	0.1	0.05	0.0733333	1.2	0.69	1.17	1.02	0.12	0.32	0
9272321	LOC9272321	mRNA	2.8	1.42	1.92	2.04667	0.76	0.89	0.76	0.803333	1.54	2.23	1.17	1.64667	-1.38157	3.9033e-19	-0.328902	0.0106177	1.05267	1.3635e-10	1.75	1.33	2.4	1.82667	3.28	1.94	1.88	2.36667	2.5	2.55	2	2.35	0.360483	0.00393182	0.374223	0.002503	0.0137403	0.906113	2.7	2.08	3.54	2.77333	2.61	4.38	2.14	3.04333	2.92	3.07	1.97
4339686	LOC4339686	mRNA	4.69	4	6.31	5	9.4	11.08	8.14	9.54	9.07	8.83	9.6	9.16667	0.921237	3.79288e-37	0.969856	1.11019e-41	0.0486188	0.427587	3.54	2.82	2.44	2.93333	6.28	3.58	2.83	4.23	3.73	3.06	3.07	3.28667	0.491673	3.5792e-06	0.193223	0.0814431	-0.29845	0.00343918	5.16	5.74	5.62	5.50667	19.04	14.24	10.31	14.53	17.63	19.82	8.67
4352805	LOC4352805	mRNA	4.02	5	1.48	3.5	16.2	24.86	22	21.02	4.68	3.59	5.26	4.51	2.56181	0	0.355896	1.42292e-07	-2.20592	0	0.22	0.14	0.35	0.236667	4.99	3.72	4.04	4.25	0.06	0.03	0.04	0.0433333	4.14558	2.95335e-205	-2.61742	1.7057e-09	-6.763	7.47882e-223	8.29	13.02	4.65	8.65333	30.57	6.86	33.72	23.7167	1.11	2.19	12.97
4339634	LOC4339634	mRNA	18.23	16.4	17.82	17.4833	19.21	23.2	18.08	20.1633	14.73	12.6	12.2	13.1767	0.205292	9.68838e-07	-0.407987	2.03004e-18	-0.613278	3.85244e-42	4.95	6.15	7.18	6.09333	28.95	23.05	24.95	25.65	5.29	4.57	4.05	4.63667	2.06369	0	-0.396958	5.86435e-07	-2.46064	0	27.94	32.16	18.41	26.17	27.99	37.26	30.15	31.8	42.28	33.44	27.86
4333566	LOC4333566	mRNA	3.7	1.45	1.6	2.25	1.69	0.94	2.79	1.80667	0.04	0.69	2.29	1.00667	-0.314867	0.00546117	-1.16495	6.98624e-19	-0.850081	9.55744e-10	11.23	6.59	6.94	8.25333	7.57	4.49	1.84	4.63333	5.61	5.9	3.42	4.97667	-0.863145	7.20018e-39	-0.724544	1.37171e-29	0.138601	0.0632503	0.95	0.93	1.77	1.21667	0.52	0.42	0.68	0.54	0.04	0.2	0.16
107276583	LOC107276583	mRNA	0.49	0.35	0.69	0.51	0.21	0.42	0.28	0.303333	0.55	0.5	0.14	0.396667	-0.744148	0.133638	-0.35927	0.438709	0.384879	0.467023	0	0.49	1.08	0.523333	0.78	0.56	0.42	0.586667	0.85	0.28	0	0.376667	0.135734	0.7498	-0.491889	0.296344	-0.627623	0.173258	0	0.07	0.26	0.11	0	0.07	0	0.0233333	0.07	0	0.14
4344921	LOC4344921	mRNA	7.81	7.42	7.28	7.50333	2.15	1.29	2.31	1.91667	1.36	2.52	1.01	1.63	-1.96779	1.36793e-77	-2.21164	7.89226e-90	-0.24385	0.116059	0	0	0.03	0.01	0.14	0.15	0.24	0.176667	0	0	0	0	4.09767	4.54003e-05			-5.13012	1.75837e-05	4.04	2.36	3.82	3.40667	0.51	2.4	1.17	1.36	2.14	2.98	2.02
4339064	LOC4339064	mRNA	3.21	2.33	2.27	2.60333	2.13	2.5	1.79	2.14	7.96	5.66	4.4	6.00667	-0.278479	0.0181869	1.20839	3.68357e-40	1.48687	2.8217e-54	4.48	3.39	3.14	3.67	12.45	9.53	9.8	10.5933	4.7	5.32	3.53	4.51667	1.52083	4.3542e-94	0.301696	0.000870541	-1.21913	2.04213e-68	4.34	4.48	5.79	4.87	3.37	1.29	1.93	2.19667	1.94	1.41	3.92
4330291	LOC4330291	mRNA	3.96	3.99	6.82	4.92333	7.17	3.92	4.49	5.19333	1.08	5.17	2.74	2.99667	0.0742518	0.302908	-0.684986	7.72486e-17	-0.759238	1.01481e-20	4.65	3.04	2.24	3.31	34.7	15.81	8.59	19.7	9.73	4.74	9.59	8.02	2.53502	0	1.28483	8.95434e-70	-1.2502	4.89992e-156	4.75	1.25	1.31	2.43667	3.29	11.48	3.13	5.96667	6.47	11.47	8.03
4339331	LOC4339331	mRNA	9.63	7.31	9.83	8.92333	11.56	13.88	12.26	12.5667	10.28	9.03	6.76	8.69	0.492296	3.79607e-06	-0.0392529	0.736686	-0.531549	7.57397e-07	9.66	4.77	6.45	6.96	26.04	14.14	15.06	18.4133	6.92	3.66	4.34	4.97333	1.38681	1.29468e-39	-0.478791	0.000914539	-1.8656	1.91499e-60	4.48	5.38	9.04	6.3	9.95	11.03	7.93	9.63667	8.46	6.93	4.06
4340458	LOC4340458	mRNA	1.78	0.47	0.63	0.96	0.39	0.43	0.21	0.343333	0.61	1.19	0.74	0.846667	-1.48085	2.91548e-11	-0.184338	0.299814	1.29651	1.8296e-08	0.22	0.43	0.34	0.33	0.85	0.47	0.25	0.523333	0.39	0.78	0.08	0.416667	0.625539	0.019365	0.343691	0.217696	-0.281848	0.26074	0.2	0.12	0.39	0.236667	0.04	0.02	0.02	0.0266667	0.06	0.1	0.02
9267860	LOC9267860	mRNA	3.31	4.01	3.26	3.52667	3.08	3.52	3.76	3.45333	2.46	3.42	2.98	2.95333	-0.030656	0.712282	-0.261695	0.00248003	-0.231039	0.00804142	0.77	0.77	1.57	1.03667	2.66	3.19	3.35	3.06667	0.72	0.96	0.16	0.613333	1.57839	1.14282e-40	-0.75284	1.83669e-05	-2.33123	7.18484e-68	4.09	4.46	4.52	4.35667	4.41	10.62	4.76	6.59667	11.28	10.45	4.33
4334717	LOC4334717	mRNA	6.76	1.13	1.66	3.18333	0.11	0.11	0.06	0.0933333	0.49	2.12	1.24	1.28333	-5.09786	7.49732e-82	-1.3134	1.80116e-21	3.78445	1.23482e-29	0	0	0	0	2.02	0.25	0.22	0.83	0.81	0.36	2.49	1.22	7.36775	6.37192e-20	8.01194	4.41092e-29	0.644182	0.00127913	2.78	2.14	16.76	7.22667	0.08	0.03	0.03	0.0466667	0.22	0	0.16
4339041	LOC4339041	mRNA	9.67	5.26	6.09	7.00667	5.48	11.76	31.92	16.3867	2.12	1.44	1.48	1.68	1.22145	3.4538e-39	-2.05769	7.13205e-36	-3.27914	3.4221e-133	1.55	2.15	0.9	1.53333	12.38	3.2	1.94	5.84	1.83	1.01	1.07	1.30333	1.857	1.06694e-24	-0.240566	0.351871	-2.09757	5.15316e-29	1.18	1.15	1.97	1.43333	2.59	0.52	1.59	1.56667	0.59	0	0.65
4350026	LOC4350026	mRNA	1.86	1.06	1.38	1.43333	2	2.02	1.74	1.92	2.02	2.28	1.66	1.98667	0.373564	0.00131594	0.444528	0.000108181	0.0709641	0.510748	1.46	1.19	1.3	1.31667	2.83	1.67	2.23	2.24333	1.1	1.41	0.98	1.16333	0.771627	1.22031e-10	-0.160042	0.252432	-0.931669	2.90969e-14	1.15	1.73	1.61	1.49667	2.52	4.44	2.73	3.23	4.5	5.2	1.64
4334810	LOC4334810	mRNA	4.96	4.81	1.45	3.74	3.94	5.75	5.2	4.96333	3.08	1.31	2.82	2.40333	0.408758	6.93898e-05	-0.632206	2.75532e-07	-1.04096	1.30219e-19	0.55	0.16	0.34	0.35	0.92	0.78	0.55	0.75	0.17	0.16	0.07	0.133333	1.1004	0.000286347	-1.40169	0.00255073	-2.50209	7.7141e-11	3.58	4.48	3.14	3.73333	4.87	2.36	6.26	4.49667	2.59	2.18	3.77
107277915	LOC107277915	mRNA	0	0.15	0.26	0.136667	0	0.13	0.18	0.103333	0	0.21	0.2	0.136667	-0.377404	0.53352	0.0281766	0.960211	0.405581	0.502272	0	0	0	0	0.24	0.08	0	0.106667	0	0.06	0	0.02	4.15098	0.00319523			-2.25744	0.0251721	33.39	55.59	87.9	58.96	32.36	39.31	30.61	34.0933	13.91	26.74	37.22
4352068	LOC4352068	mRNA	0.22	0.11	0.11	0.146667	0.36	0.55	0.22	0.376667	0.11	0.17	0.11	0.13	1.3724	0.000663512	-0.179946	0.732949	-1.55234	0.000195983	0	0.06	0.06	0.04	0.8	0.46	0.66	0.64	0	0.03	0.08	0.0366667	4.07629	6.28242e-16	-0.0324577	0.974617	-4.10875	3.68467e-16	0.19	0.37	0.18	0.246667	0.44	0.43	0.35	0.406667	0.19	0.11	0.13
4338942	LOC4338942	mRNA	29.43	26.77	25.34	27.18	19.96	29.64	24.36	24.6533	23.28	24.5	21.92	23.2333	-0.143649	0.00562325	-0.229995	1.24721e-05	-0.0863466	0.11052	8.76	8.44	9.63	8.94333	24.73	17.02	14.23	18.66	10.56	7.8	7.71	8.69	1.04312	3.42717e-44	-0.040805	0.648806	-1.08392	1.89783e-47	23.54	22.49	27.12	24.3833	24.02	26.75	23.34	24.7033	35.16	32.81	17.77
4333079	LOC4333079	mRNA	17.63	14.86	22.96	18.4833	40	56.41	35.43	43.9467	35.27	30.29	33.01	32.8567	1.24798	3.02547e-202	0.828887	1.97344e-78	-0.419095	8.12452e-32	7.17	4.01	4.06	5.08	35.01	23.22	19.53	25.92	4.29	3.64	2.51	3.48	2.33689	6.55523e-273	-0.54121	5.69326e-07	-2.8781	0	18.43	23.75	17.85	20.01	39.45	49.04	36.93	41.8067	52.79	51.88	20.39
4339688	LOC4339688	mRNA	1.22	3.24	2.08	2.18	0.19	0.06	0.26	0.17	0.51	0.59	6.07	2.39	-3.67166	5.32549e-22	0.133554	0.497521	3.80521	1.90461e-24	0	0	0	0	0.22	1.08	0.51	0.603333	0	0.06	0	0.02	5.81756	3.47798e-08			-4.85002	4.53904e-08	0.69	0.61	1.33	0.876667	0.25	0.19	0.25	0.23	0.87	0	0.81
4339749	LOC4339749	mRNA	0.02	0	0.04	0.02	0	0	0.07	0.0233333	0	0.02	0	0.00666667	0.0148436	0.989946	-1.57226	0.310493	-1.58711	0.30595	0	0.07	0.02	0.03	0.17	0.02	0.07	0.0866667	0.02	0.02	0.26	0.1	1.46963	0.0635716	1.7749	0.017321	0.305263	0.598128	0	0	0	0	0	0.06	0	0.02	0.18	0.04	0
4343480	LOC4343480	mRNA	3.48	3.99	1.76	3.07667	4.7	4.11	8.08	5.63	4.19	4.09	6.02	4.76667	0.871505	1.32214e-24	0.632159	1.01765e-12	-0.239346	0.00174385	0	0.04	0	0.0133333	1.39	0.32	0.37	0.693333	0.44	0.04	0.02	0.166667	5.48594	9.11878e-23	3.4911	8.3378e-06	-1.99483	4.8041e-11	14.43	17.97	13.86	15.42	6.51	1.31	10.52	6.11333	1.99	1.84	15.88
4342302	LOC4342302	mRNA	14.93	12.87	23.2	17	25.18	33.56	23.35	27.3633	37.38	26.43	23.74	29.1833	0.684235	1.7766e-29	0.778991	6.20061e-39	0.0947566	0.0746036	17.61	13.15	13.93	14.8967	54.02	39.08	33.28	42.1267	15.88	13.14	10.91	13.31	1.48619	1.60046e-147	-0.160072	0.0348515	-1.64627	7.64266e-173	9.79	11.79	17.89	13.1567	29.39	12.32	19.76	20.49	11.14	16.45	13.87
4331643	LOC4331643	mRNA	7.47	6.69	7.07	7.07667	12.29	9.48	14.39	12.0533	5.4	11.37	11.07	9.28	0.767534	2.96352e-19	0.385117	2.51136e-05	-0.382416	1.86846e-06	0.21	0.34	0.91	0.486667	3.62	4.46	3.7	3.92667	0.2	0.29	0.15	0.213333	3.02259	3.24814e-41	-1.19	0.0101658	-4.21259	4.48912e-53	10.33	10.21	5.32	8.62	5.98	28.59	13.45	16.0067	15.62	23.9	12.7
4338933	LOC4338933	mRNA	1.06	1.31	0.77	1.04667	3.39	4.45	5.24	4.36	4.23	3.16	4.89	4.09333	1.90676	6.73463e-54	1.79738	2.11458e-46	-0.109375	0.227047	0.29	0.19	0.51	0.33	0.42	0.62	0.25	0.43	0.31	0.41	0.23	0.316667	0.444606	0.152959	0.217521	0.498258	-0.227085	0.445878	3.54	3.32	5.39	4.08333	6.6	4.47	6.39	5.82	5.62	3.57	3.99
107276849	LOC107276849	mRNA	1.69	1.42	1.17	1.42667	1.36	1.65	1.88	1.63	1.26	1.81	3.07	2.04667	0.194068	0.177362	0.521919	0.00012242	0.327851	0.0128094	0.65	0.41	0.87	0.643333	0.77	1.27	0.82	0.953333	0.62	0.8	0.64	0.686667	0.583388	0.00424106	0.101843	0.643601	-0.481545	0.0156861	2.11	2.7	1.98	2.26333	1.78	2.76	2.42	2.32	3.46	2.55	2.4
4327383	LOC4327383	mRNA	0.01	0.04	0.01	0.02	0.12	0.15	0.12	0.13	0.07	0.03	0.03	0.0433333	2.39336	7.46322e-05	0.860696	0.274565	-1.53266	0.00330277	0.02	0.01	0	0.01	0.2	0.07	0	0.09	0	0	0	0	3.09767	0.000246182			-5.13012	1.75837e-05	0.04	0.04	0.03	0.0366667	0.09	0.16	0.12	0.123333	0.13	0.03	0.03
4350518	LOC4350518	mRNA	0.69	0.17	0.11	0.323333	0.46	0.17	0	0.21	0.17	0.23	0.34	0.246667	-0.613188	0.2664	-0.374324	0.479325	0.238864	0.685587	0	0.06	0	0.02	0.32	0.11	0.06	0.163333	0.17	0	0.29	0.153333	3.0102	0.0130902	2.96754	0.0144367	-0.0426606	0.952838	0.39	0.44	0.92	0.583333	0.51	0.17	0.11	0.263333	0.11	0	0.11
4347415	LOC4347415	mRNA	193.75	150.1	280.73	208.193	232.28	172.35	179.99	194.873	120.86	126.48	137.41	128.25	-0.0960619	6.02493e-08	-0.702033	1.57187e-278	-0.605971	2.71333e-200	1.54	3.94	8.08	4.52	61.41	41.76	30.88	44.6833	9.34	4.14	3.66	5.71333	3.27977	0	0.331775	0.00323347	-2.948	0	122.89	107.59	60.84	97.1067	43.89	364.35	82.22	163.487	332.75	254.22	104.79
9267565	LOC9267565	mRNA	3.51	2.76	2.62	2.96333	2.15	3.72	1.01	2.29333	1.36	1.47	1.22	1.35	-0.370241	0.00409451	-1.13594	1.1975e-14	-0.765704	1.14148e-06	1.55	0.88	1.33	1.25333	2.36	3.55	3.09	3	0.95	1.64	0.69	1.09333	1.2815	3.39459e-17	-0.189999	0.329066	-1.4715	4.42487e-21	0.52	0.51	0.59	0.54	0.28	1.7	0.09	0.69	0.46	0.49	0.21
4342015	LOC4342015	mRNA	0.16	0.12	0.12	0.133333	0.11	0.17	0.1	0.126667	0.13	0.18	0.19	0.166667	-0.0438589	0.883831	0.312986	0.267159	0.356845	0.210457	0.05	0.08	0.08	0.07	0.05	0.06	0.05	0.0533333	0.09	0.09	0.03	0.07	-0.400833	0.370099	0.026436	0.948867	0.427269	0.33442	2.31	1.86	1.68	1.95	1.58	5.05	1.5	2.71	3.25	4.24	2.19
4325508	LOC4325508	mRNA	10.72	14.57	7.1	10.7967	28.41	33.44	30.67	30.84	20.81	14.58	16.53	17.3067	1.51429	0	0.682778	1.06217e-68	-0.831515	1.943e-168	1.17	2.72	6.67	3.52	33.9	38.09	40.02	37.3367	2.2	2.04	0.38	1.54	3.41062	0	-1.19975	2.99827e-36	-4.61037	0	14.77	23.23	14.75	17.5833	45.2	19.25	39.26	34.57	6.68	9.15	28.15
4346392	LOC4346392	mRNA	19.45	15.98	13.02	16.15	21.16	33.03	27.87	27.3533	18.06	11.72	15.33	15.0367	0.759949	3.51412e-57	-0.0997204	0.0714731	-0.859669	5.95852e-70	17.6	8.69	12.25	12.8467	26.68	17.34	15.59	19.87	13.72	8.28	5.55	9.18333	0.616343	2.52035e-28	-0.478947	8.86576e-13	-1.09529	1.17235e-73	14.78	20.45	22.08	19.1033	35.68	21.56	30.15	29.13	31.58	19.77	14.68
4339784	LOC4339784	mRNA	0.37	0.09	4.42	1.62667	0.51	0.54	0.33	0.46	0	1.19	0.33	0.506667	-1.83043	2.36e-21	-1.71522	1.15536e-19	0.115213	0.658013	0.1	0.07	0.39	0.186667	0.84	0.91	0.63	0.793333	0.07	0.54	0.14	0.25	2.10135	1.27883e-12	0.44398	0.25702	-1.65737	1.20767e-09	0.16	0.4	1.17	0.576667	0.6	23.72	1.03	8.45	12.76	3.73	0.2
4330886	LOC4330886	mRNA	0.17	0.34	0	0.17	19.87	33.19	24.83	25.9633	0.85	0.4	0.95	0.733333	7.23885	0	2.10044	3.04332e-07	-5.1384	0	0.41	1.12	1.83	1.12	109.19	133.71	131.52	124.807	0.17	0.13	0.26	0.186667	6.79961	0	-2.57995	1.34463e-12	-9.37956	0	0.21	0.21	0.72	0.38	23.46	10.79	14.59	16.28	1.01	0.67	0.32
4347185	LOC4347185	mRNA	4.83	3.62	8.81	5.75333	4.08	3.95	3.56	3.86333	4.4	5.4	4.99	4.93	-0.57766	2.52491e-15	-0.22913	0.000852732	0.348531	4.6949e-06	1.01	0.49	0.9	0.8	4.27	1.86	1.09	2.40667	1.16	1.2	0.75	1.03667	1.54936	3.33854e-29	0.376933	0.0248387	-1.17243	8.00098e-20	2.48	2.81	4.35	3.21333	3.59	10.8	2.73	5.70667	6.38	7.05	3.27
4329520	LOC4329520	mRNA	16.05	10.79	11.36	12.7333	6.33	5.15	4.14	5.20667	12.05	12.06	20.07	14.7267	-1.28685	1.23033e-136	0.21256	9.76837e-08	1.49941	7.08237e-198	1.58	1.2	2.21	1.66333	9.64	2.38	2.83	4.95	8.73	3.1	2.57	4.8	1.5243	9.73677e-65	1.54146	1.63531e-67	0.0171572	0.80165	5.77	3.65	7.1	5.50667	4.68	5.67	2.97	4.44	7.01	3.77	4.88
4333923	LOC4333923	mRNA	0.26	0.06	2.1	0.806667	8.8	6.69	5.74	7.07667	22.14	3.63	12.45	12.74	3.12447	6.87185e-59	3.98152	1.50423e-126	0.85705	1.05535e-18	1.22	4.46	2.4	2.69333	30.72	18.1	15.34	21.3867	12.13	14.98	5.3	10.8033	2.9488	9.82721e-157	1.98792	4.36079e-53	-0.960879	5.82943e-35	0.88	0.25	0.8	0.643333	1.47	3.89	1.14	2.16667	9.01	9.82	1.89
4347038	LOC4347038	mRNA	12.86	11.38	12.96	12.4	19.57	18.33	18.62	18.84	13.55	14.38	15.83	14.5867	0.603359	1.47613e-36	0.232734	4.88317e-06	-0.370626	7.71916e-16	6.72	7.18	7.91	7.27	13.49	10.69	10.86	11.68	7	6.43	6.93	6.78667	0.673438	5.87514e-27	-0.100795	0.156324	-0.774233	2.58455e-34	8	8.57	9.5	8.69	10.51	16.49	10.93	12.6433	9.39	11.42	9.03
4332594	LOC4332594	mRNA	0.31	0.48	3.76	1.51667	0.79	0.35	0.71	0.616667	0.26	3.85	1.27	1.79333	-1.30708	1.78269e-07	0.217317	0.258123	1.5244	2.81946e-10	0	0	0	0	0.69	0.04	0.09	0.273333	0.04	0	0.04	0.0266667	5.09767	1.98859e-05			-3.13012	0.000211553	0.38	0	0.17	0.183333	0.69	0.64	0.09	0.473333	1.54	1.58	0.86
4328998	LOC4328998	mRNA	10.77	8.7	8.48	9.31667	10.14	12.4	12.81	11.7833	11.9	9.89	11.26	11.0167	0.338227	3.39981e-08	0.242352	9.97495e-05	-0.0958744	0.103509	6.68	4.46	4.69	5.27667	16.22	9.2	7.88	11.1	4.47	4.48	6.62	5.19	1.04966	1.46066e-46	-0.0191853	0.826474	-1.06884	1.96496e-48	13.86	14.45	16.89	15.0667	13.98	13.68	16.37	14.6767	11.8	12.07	12.64
4340484	LOC4340484	mRNA	0	0	0	0	0.04	0	0	0.0133333	0.03	0	0	0.01					-0.0979033	0.960701	0	0	0	0	0.08	0.03	0	0.0366667	0.04	0	0	0.0133333					-1.35281	0.356095	0	0	0	0	0	0	0	0	0.03	0	0
107281219	LOC107281219	mRNA	7.23	4.68	8.28	6.73	5.91	5.4	4.87	5.39333	5.93	4.5	4.96	5.13	-0.318602	0.00721162	-0.390909	0.00112652	-0.0723067	0.569628	2.25	0.98	1.69	1.64	7.64	4.2	3.55	5.13	2.04	1.67	0.79	1.5	1.62528	1.49757e-20	-0.120825	0.607048	-1.7461	8.1305e-23	4.36	4.32	3.48	4.05333	3.56	10.61	3.49	5.88667	6.57	7.63	2.86
4326702	LOC4326702	mRNA	0.12	0.25	0.16	0.176667	1.51	2.55	2.09	2.05	0.18	0.48	0.23	0.296667	3.52337	5.40003e-81	0.565749	0.0666717	-2.95762	2.10577e-69	0.02	0.05	0.02	0.03	0.95	0.63	0.6	0.726667	0.13	0.11	0.11	0.116667	4.60726	4.09617e-29	1.96754	0.00229117	-2.63971	1.13512e-19	0.21	0.23	0.31	0.25	2.83	1.56	2.74	2.37667	0.43	0.35	0.2
9271462	LOC9271462	mRNA	6.48	2.62	2.16	3.75333	7.46	4.53	2.38	4.79	0.97	1.44	6.47	2.96	0.351694	7.00991e-05	-0.353607	0.000401691	-0.705301	7.26074e-14	0.4	0.27	0.07	0.246667	9.57	3.15	1.51	4.74333	1	0.75	1.67	1.14	4.24002	2.451e-100	2.14441	4.8742e-14	-2.0956	5.11379e-53	1.83	1.13	1.34	1.43333	0.5	0.49	0.67	0.553333	1.83	1.07	1.74
4349578	LOC4349578	mRNA	2.94	2.06	3.76	2.92	3.27	2.36	2.53	2.72	1.94	3.66	2.85	2.81667	-0.101548	0.313155	-0.0587162	0.556692	0.0428316	0.674347	0.33	0.43	0.64	0.466667	1.21	1.05	1	1.08667	0.74	0.7	0.54	0.66	1.21311	2.74214e-09	0.498697	0.0295613	-0.714415	0.000123196	4.81	5.47	4.9	5.06	6.9	14.73	8.36	9.99667	12.9	12.77	6.32
4325253	LOC4325253	mRNA	38.81	26.75	34.61	33.39	61.93	69.1	39.85	56.96	64.48	60.98	69.34	64.9333	0.771541	1.71268e-93	0.959129	5.08344e-153	0.187588	4.20902e-09	0.2	0.16	0.42	0.26	4.64	1.7	2.48	2.94	1.25	0.42	0.47	0.713333	3.47677	2.53529e-37	1.46894	0.000124489	-2.00783	1.13682e-21	9.97	11.56	14.77	12.1	29.01	28.27	21.3	26.1933	38.47	23.84	15.14
4338926	LOC4338926	mRNA	0.26	0.17	0.09	0.173333	0.34	0.26	0.39	0.33	0.3	0.22	0.26	0.26	0.953443	0.056814	0.597662	0.261436	-0.355781	0.431527	2.04	0.86	0.45	1.11667	4.12	5.23	2.02	3.79	1.04	0.69	1.77	1.16667	1.77007	2.14416e-24	0.0785736	0.733851	-1.6915	3.09251e-23	0.09	0.25	0.16	0.166667	0.04	0.25	0.17	0.153333	0.42	0.21	0.21
4324105	LOC4324105	mRNA	9.86	8.61	22.17	13.5467	3.3	1.31	1.41	2.00667	2.93	6.22	3.87	4.34	-2.75457	3.36357e-209	-1.65206	2.63814e-111	1.10251	2.07901e-20	5.49	2.78	3.35	3.87333	11.06	5.4	3.54	6.66667	3.96	3.93	3.11	3.66667	0.752202	5.02393e-16	-0.0730369	0.491646	-0.825239	9.87044e-19	4.24	2.51	4.32	3.69	1.2	4.48	1.32	2.33333	3.16	2.98	2.1
4347435	LOC4347435	mRNA	0.62	0.35	0.12	0.363333	15.35	26.18	27.33	22.9533	0.61	0.36	0.29	0.42	5.98716	0	0.229511	0.477426	-5.75765	0	0.09	0.03	0.03	0.05	13.54	12.96	10.36	12.2867	0.03	0	0	0.01	7.9195	5.3934e-256	-2.35439	0.0844164	-10.2739	3.2548e-193	0.26	0.14	0.42	0.273333	28.26	15.27	26.38	23.3033	1.47	1.9	0.37
4336412	LOC4336412	mRNA	39.37	31.93	41.6	37.6333	26.05	24.88	21.34	24.09	29.56	26.52	23.53	26.5367	-0.643875	1.22314e-28	-0.505191	4.41176e-19	0.138684	0.0288129	34.27	27.59	22.43	28.0967	70.99	54.45	47.08	57.5067	25.26	25.64	23.63	24.8433	1.02111	1.32392e-88	-0.175899	0.00488495	-1.19701	2.85426e-115	19.89	20.12	35.55	25.1867	21.84	31.26	20.72	24.6067	22.91	21.83	14.32
4346163	LOC4346163	mRNA	4.12	3.48	4.57	4.05667	4.26	3.72	2.57	3.51667	4.78	3.78	3.7	4.08667	-0.207549	0.0570375	0.00853306	0.935239	0.216082	0.0477237	2.97	2.09	2.26	2.44	6.62	4.91	3.79	5.10667	2.54	2.2	0.98	1.90667	1.05259	7.15258e-20	-0.357699	0.0144142	-1.41029	6.8107e-31	2.75	2.2	3.5	2.81667	2.21	3.38	1.61	2.4	3.04	3.03	1.83
4332651	LOC4332651	mRNA	2.69	2.15	3.94	2.92667	2.16	2.93	1.64	2.24333	10.86	5.16	5.31	7.11	-0.384764	0.00194669	1.28347	2.39964e-43	1.66823	6.46143e-63	4.8	2.51	0.91	2.74	6.01	12.09	1.99	6.69667	1.9	2.47	3.23	2.53333	1.30182	1.5227e-40	-0.10673	0.388339	-1.40855	5.13434e-46	2.37	1.64	2.95	2.32	2.65	0.97	2.13	1.91667	2.31	2.14	2.09
4325705	LOC4325705	mRNA	0.52	0.94	0.62	0.693333	2.19	1.88	2.19	2.08667	3.24	2.51	2.62	2.79	1.58763	3.15473e-16	2.00987	9.12676e-29	0.42224	0.00213818	0.59	0.23	0.31	0.376667	2.55	1.73	0.79	1.69	0.63	0.63	0.2	0.486667	2.15504	1.37886e-18	0.38258	0.24705	-1.77246	7.42046e-15	0.7	0.53	0.87	0.7	4.32	3.54	1.68	3.18	2.5	2.15	2.53
4338807	LOC4338807	mRNA	17.5	21.13	13.46	17.3633	29.13	38.75	35.32	34.4	21.95	23.11	22.26	22.44	0.985341	1.56833e-119	0.368571	5.42449e-15	-0.616771	5.02904e-54	5.33	4.6	7.04	5.65667	18.43	19.31	20.65	19.4633	4.64	3.06	1.62	3.10667	1.78793	7.90538e-163	-0.865001	5.79649e-17	-2.65293	2.62703e-267	19.43	22.25	14.35	18.6767	37.06	20.13	31.27	29.4867	18.18	17.68	20.59
4341464	LOC4341464	mRNA	1.17	0.47	0.72	0.786667	1.34	2.1	1.88	1.77333	1.21	1	0.76	0.99	1.50596	1.23426e-15	0.595739	0.00684623	-0.910225	8.79575e-08	0.34	0.15	0.24	0.243333	1.62	1.26	1.14	1.34	0.36	0.16	0.1	0.206667	2.57336	4.04872e-21	-0.163702	0.706802	-2.73706	1.05831e-22	1.11	1.74	0.47	1.10667	1.62	2.41	1.67	1.9	2.28	1.87	1.56
9271530	LOC9271530	mRNA	2.96	4.21	0.81	2.66	1.55	1.34	1.86	1.58333	0.5	2.12	1.5	1.37333	-0.721596	2.19286e-15	-0.936104	3.56342e-23	-0.214508	0.0455096	0.53	0.42	0.76	0.57	0.39	0.54	0.37	0.433333	0.53	0.96	0.4	0.63	-0.393371	0.035603	0.114012	0.50286	0.507383	0.00543053	0.97	1.11	0.62	0.9	0.52	1.06	1.09	0.89	0.53	0.62	0.25
4326519	LOC4326519	mRNA	1.21	4.1	1.12	2.14333	59.87	39.95	17.5	39.1067	11.07	29.39	23.2	21.22	4.19473	0	3.30128	3.35668e-307	-0.893446	3.42296e-97	0.91	0.87	0.27	0.683333	66.73	14.43	3.84	28.3333	8	8.35	5.17	7.17333	5.29101	0	3.3883	4.83162e-106	-1.90271	1.45113e-206	8.97	3.13	12.01	8.03667	30.19	33.37	24.3	29.2867	27.81	5.26	4.59
112939446	LOC112939446	mRNA	3.8	3.37	4.28	3.81667	7.83	7.17	6.71	7.23667	6.57	5.41	6.51	6.16333	0.922865	5.10612e-12	0.690771	6.8771e-07	-0.232094	0.0508924	6.7	4.28	6.45	5.81	13.97	11.4	11.38	12.25	5.55	3.61	1.9	3.68667	1.07257	2.01804e-23	-0.65261	5.80907e-06	-1.72518	4.7316e-47	3.24	3.37	3.86	3.49	5.37	4.81	6.21	5.46333	2.91	2.78	2.58
9272350	LOC9272350	mRNA	2.51	1.66	2.78	2.31667	4.99	5.52	6.96	5.82333	0.52	1.55	1.46	1.17667	1.32813	3.04644e-21	-0.987301	2.47238e-06	-2.31543	9.64192e-44	0.88	1.73	1.24	1.28333	7.11	5.61	5.68	6.13333	1.27	1.57	1.31	1.38333	2.24116	7.7303e-43	0.101398	0.666023	-2.13976	5.49271e-41	1.17	1.05	2.92	1.71333	6.82	6.19	7.2	6.73667	4.59	3.67	1.12
9267045	LOC9267045	mRNA	89.72	2.92	3.16	31.9333	1.69	0	0.03	0.573333	1.35	10.9	1.65	4.63333	-5.77505	0	-2.79355	0	2.9815	1.12144e-93	0	0	0	0	0.17	0.07	0	0.08	0.27	0	0	0.09	4.18013	0.0028447	4.4204	0.000918977	0.240273	0.710587	1.1	0.84	3.03	1.65667	0.23	0	0.04	0.09	0.18	0.1	0.71
4331924	LOC4331924	mRNA	16.04	14.14	15.16	15.1133	16.45	15.76	16.51	16.24	16.2	16.21	14.45	15.62	0.103667	0.0459588	0.0460633	0.379773	-0.0576039	0.26468	3.77	3.7	2.24	3.23667	23.28	11.62	6.43	13.7767	5.72	3.84	2.74	4.1	2.04696	1.76373e-139	0.338876	0.00181564	-1.70809	6.96639e-111	17.25	17.88	20.69	18.6067	12.92	19.51	16.78	16.4033	13.25	16.52	16.51
4330695	LOC4330695	mRNA	11.24	4.47	3.28	6.33	3.14	2.53	5.02	3.56333	4.41	2.53	3.29	3.41	-0.825733	5.15725e-18	-0.884644	4.46497e-20	-0.0589105	0.597337	0.95	1.31	2.58	1.61333	2.63	1.36	1.06	1.68333	2.55	3.71	0.9	2.38667	0.0267127	0.871744	0.562838	0.000169515	0.536125	0.00032758	0.84	0.72	4.69	2.08333	0.26	1.66	0.54	0.82	0.65	1.55	1.71
4332851	LOC4332851	mRNA	0.12	0.29	0.09	0.166667	0.74	0.94	0.7	0.793333	0.15	0.05	0.09	0.0966667	2.2544	1.73564e-18	-0.757468	0.0801518	-3.01187	1.10556e-24	0	0.1	0.09	0.0633333	0.54	0.47	0.26	0.423333	0.02	0.02	0.05	0.03	2.67427	5.28471e-12	-1.16996	0.118368	-3.84423	3.89119e-16	0.37	0.81	0.38	0.52	1.21	0.76	1.16	1.04333	0.31	0.25	0.27
4334566	LOC4334566	mRNA	4.64	3.43	4.97	4.34667	22.49	41.17	27.53	30.3967	6.13	2.83	4.58	4.51333	2.80429	0	0.059022	0.505647	-2.74526	0	2.44	1.97	1.38	1.93	41.59	20.07	23.47	28.3767	2.6	1.11	2.02	1.91	3.85361	0	-0.0131786	0.922899	-3.86679	0	9.65	17.34	6.54	11.1767	44.38	22.16	41.51	36.0167	20.46	13.74	14.88
4351608	LOC4351608	mRNA	6.65	5.84	6.1	6.19667	24.83	38.76	27.15	30.2467	14.98	9.77	11.7	12.15	2.28658	0	0.973785	9.13273e-45	-1.31279	3.51451e-173	5.26	2.51	3.15	3.64	17.59	15.63	13.95	15.7233	2.01	1.97	1.72	1.9	2.11166	6.31932e-171	-0.92908	3.02053e-13	-3.04074	1.08542e-258	10	13.67	7.07	10.2467	30.05	23.81	33.06	28.9733	15.61	17.16	11.74
4345944	LOC4345944	mRNA	9.3	6.94	6.38	7.54	11.15	15.51	13.13	13.2633	8.14	6.42	7.24	7.26667	0.814497	2.68271e-31	-0.0514311	0.526968	-0.865928	2.02939e-34	4.34	2.79	3.25	3.46	16.1	10.57	13.3	13.3233	3.36	2.73	1.84	2.64333	1.9362	8.01337e-111	-0.386376	0.00263905	-2.32258	1.56874e-140	10.06	12.05	9.48	10.53	15.06	13.11	14.12	14.0967	19.41	13.99	8.51
4343836	LOC4343836	mRNA	1.97	1.92	2.13	2.00667	5.04	8.9	7.17	7.03667	2.13	0.84	1.55	1.50667	1.80895	1.40192e-81	-0.406191	0.0034176	-2.21514	3.14832e-105	0.51	0.22	0.35	0.36	6.52	3.83	3.97	4.77333	0.32	0.15	0.32	0.263333	3.71836	2.65483e-114	-0.458722	0.170876	-4.17709	2.85008e-124	4.8	9.52	2.27	5.53	8.8	4.19	8.82	7.27	3.67	3	6.66
4351549	LOC4351549	mRNA	23.8	20.99	33.18	25.99	43.01	34.03	27.33	34.79	40.43	41.27	44.42	42.04	0.420876	1.59713e-30	0.690369	8.96554e-87	0.269493	1.34803e-16	8.9	6.08	6.67	7.21667	19.29	13.4	7.9	13.53	9.38	5.9	4.12	6.46667	0.88777	4.99135e-42	-0.155983	0.0447861	-1.04375	4.32709e-55	13.61	15.15	12.85	13.87	22.33	33.15	18.31	24.5967	27.6	31.35	19.13
4333896	LOC4333896	mRNA	0.12	0.03	0.2	0.116667	0.09	0	0	0.03	0.03	0.21	0.26	0.166667	-1.98516	0.0171569	0.5152	0.33992	2.50036	0.0010568	0	0	0.06	0.02	0.03	0.05	0.06	0.0466667	0.27	0	0	0.09	1.2024	0.305505	2.13747	0.0309315	0.93507	0.245766	0.06	0	0.06	0.04	0	0	0	0	0	0.03	0.09
112936914	LOC112936914	mRNA	1.61	1.25	1.82	1.56	1.87	1.26	1.74	1.62333	1.71	1.88	1.49	1.69333	0.0621493	0.736543	0.117036	0.522273	0.0548866	0.762242	0.08	0.63	0.36	0.356667	6.13	1.72	1.33	3.06	0.71	0.67	0.67	0.683333	3.01687	2.79311e-38	0.913095	0.00615203	-2.10377	2.20942e-26	0.8	0.86	1.15	0.936667	1.59	1.52	1.31	1.47333	1.22	0.84	0.73
4352706	LOC4352706	mRNA	62.98	56.16	54.29	57.81	134.55	150.56	150.61	145.24	134.35	141.83	186.76	154.313	1.3286	0	1.41562	0	0.0870162	4.53362e-08	16.91	13.87	24.73	18.5033	55.17	39.04	33.57	42.5933	37.79	19.18	11.28	22.75	1.18829	1.30409e-221	0.298337	5.61801e-12	-0.889949	3.51931e-140	42.05	39.73	36.7	39.4933	84.79	67.83	76.07	76.23	78.23	75.25	62.63
4341430	LOC4341430	mRNA	2.98	2.8	2.81	2.86333	5.03	6.22	6.46	5.90333	3.59	4.75	5.78	4.70667	1.04277	6.88012e-56	0.714973	1.8584e-24	-0.327801	2.24805e-08	0.4	0.09	0.3	0.263333	1.71	1.74	1.41	1.62	0.22	0.22	0.09	0.176667	2.64808	5.97003e-55	-0.532887	0.0681601	-3.18096	2.77088e-66	3.64	4.37	2.55	3.52	7.17	7.22	7.47	7.28667	19.45	13.45	5.68
4344162	LOC4344162	mRNA	0.2	0.14	0.08	0.14	0.44	0.08	0	0.173333	0.06	0.77	0.31	0.38	0.35664	0.472567	1.42521	0.000548816	1.06857	0.00597667	0	0.11	0.06	0.0566667	0.41	0.86	0.06	0.443333	0.28	0.08	0.11	0.156667	2.9488	3.83998e-09	1.47004	0.0220309	-1.47876	0.000126614	0	0	0.03	0.01	0	0	0	0	0	0.03	0
4327138	LOC4327138	mRNA	4.89	2.98	3.56	3.81	11.1	15.25	12.57	12.9733	3.92	3.22	3.98	3.70667	1.76849	4.86318e-131	-0.0385261	0.697939	-1.80701	2.37605e-134	1.68	1.97	1.88	1.84333	13.66	8.67	6.66	9.66333	1.84	1.21	1.55	1.53333	2.35902	1.43767e-134	-0.272817	0.0683059	-2.63184	7.88678e-154	5.38	8.82	5.35	6.51667	19.88	23.76	21.55	21.73	13.5	16.93	10.19
4329585	LOC4329585	mRNA	1.72	1.1	1.68	1.5	2.74	3.5	2.38	2.87333	1.75	1.51	1.42	1.56	0.937307	4.79189e-18	0.0567544	0.652542	-0.880553	2.4802e-16	0.18	0.12	0.18	0.16	1.15	0.84	0.98	0.99	0.25	0.28	0.21	0.246667	2.59517	4.44626e-25	0.604972	0.0852996	-1.99019	8.02038e-19	3.31	3.66	4.25	3.74	4.5	8.5	4.29	5.76333	13.91	14.24	2.62
9267245	LOC9267245	mRNA	5.67	5.35	6.18	5.73333	6.89	9.78	8.72	8.46333	6.67	7.31	7.32	7.1	0.559	1.52227e-11	0.305598	0.00041447	-0.253402	0.00129479	4.21	3.56	6.07	4.61333	7.08	8.08	8.63	7.93	5.31	4.24	3.01	4.18667	0.788119	2.82768e-18	-0.140229	0.183341	-0.928348	6.78097e-24	5.46	7.69	6.1	6.41667	7.06	10.54	8.78	8.79333	9.28	10.22	6.35
4327922	LOC4327922	mRNA	1.18	1.16	0.66	1	1.34	0.44	1.08	0.953333	0.43	1.08	0.89	0.8	-0.0320775	0.861585	-0.353172	0.0693036	-0.321095	0.101406	0.38	0.08	0.35	0.27	0.16	0.12	0.24	0.173333	0.18	0.19	0.12	0.163333	-0.455461	0.267446	-0.568511	0.171476	-0.11305	0.801929	2.25	2.19	1.22	1.88667	1.05	5.93	1.54	2.84	2.18	10.72	6.51
4341856	LOC4341856	mRNA	0.07	0.08	0.1	0.0833333	0	0.03	0	0.01	0.03	0.08	0	0.0366667	-3.30708	0.00394622	-1.30923	0.106576	1.99786	0.166111	0	0	0	0	0	0	0	0	0	0	0.02	0.00666667							40.68	30.56	72.17	47.8033	41.01	24.51	33.05	32.8567	6.26	9.67	23.61
4344001	LOC4344001	mRNA	190.7	294.56	146.48	210.58	425.59	313.16	339.33	359.36	192.12	162.4	198.35	184.29	0.772279	0	-0.191817	2.32962e-26	-0.964096	0	25.31	57.82	158.2	80.4433	529.77	591.19	702.4	607.787	26.86	26.3	5.2	19.4533	2.92255	0	-2.05196	0	-4.97451	0	410.09	510.18	301.89	407.387	230.64	217.9	356.2	268.247	106.74	118.05	425.12
4347702	LOC4347702	mRNA	11.05	10.33	3.3	8.22667	50.7	49.78	36.85	45.7767	7.59	9.18	10.73	9.16667	2.47999	0	0.156721	0.00444066	-2.32327	0	1.66	1.18	2.61	1.81667	13.55	9.45	9.81	10.9367	1.77	1.34	0.74	1.28333	2.58039	1.17421e-237	-0.500347	0.000162877	-3.08073	1.2729e-287	10.09	7.97	14.69	10.9167	82.82	22.96	68.35	58.0433	2.39	2.32	10.65
107277905	LOC107277905	mRNA	0.22	0.13	0.33	0.226667	0.32	0.56	0.27	0.383333	0.29	0.42	0.43	0.38	0.767853	0.00907983	0.755964	0.0103385	-0.0118892	0.96335	0.02	0.04	0.04	0.0333333	0.14	0.2	0.06	0.133333	0.02	0	0	0.00666667	2.07163	0.00117348	-2.35439	0.0844164	-4.42602	3.53666e-06	0.58	0.53	0.37	0.493333	0.82	2.19	0.64	1.21667	3.15	2.78	0.76
4333965	LOC4333965	mRNA	16.39	8.67	16.43	13.83	21.26	18.99	14.63	18.2933	6.35	12.65	12.59	10.53	0.410669	9.46404e-19	-0.396062	1.19751e-13	-0.806731	6.95203e-59	2.99	2.5	2.45	2.64667	6.54	4.61	2.64	4.59667	3.28	3.43	2.32	3.01	0.792827	4.22029e-15	0.194566	0.0802434	-0.598261	7.26824e-10	5.71	5.84	12.58	8.04333	12.04	13.9	12.05	12.6633	7.81	7.72	7.66
4330337	LOC4330337	mRNA	0.27	0.13	0.26	0.22	0.21	0.24	0.32	0.256667	0.36	0.3	0.31	0.323333	0.222139	0.424432	0.547351	0.0372505	0.325212	0.19953	0.03	0.03	0.03	0.03	0.18	0.05	0.05	0.0933333	0.11	0.04	0.08	0.0766667	1.75533	0.00438326	1.4716	0.0219652	-0.283734	0.550039	0.28	0.14	0.22	0.213333	0.21	0.98	0.15	0.446667	0.63	0.94	0.25
4352144	LOC4352144	mRNA	13.73	11.77	13.18	12.8933	10.83	10.53	9.08	10.1467	8.53	8.07	6.94	7.84667	-0.345282	4.64317e-07	-0.717478	8.93591e-23	-0.372196	1.68801e-06	7	5.27	7.24	6.50333	13.21	11.17	10.02	11.4667	5.87	5.96	3.68	5.17	0.811222	5.43375e-24	-0.329524	0.000692764	-1.14075	1.72155e-41	6.87	5.48	6.68	6.34333	3.41	8.96	5.72	6.03	7.41	6.8	4.53
107281116	LOC107281116	mRNA	2.16	1.96	1.2	1.77333	3.82	3.1	2.94	3.28667	1.7	1.44	1.78	1.64	0.891503	3.33859e-08	-0.111175	0.562537	-1.00268	1.20603e-09	4.4	1.84	2.95	3.06333	1.36	1.01	1.03	1.13333	5.95	4	3.34	4.43	-1.43895	1.6181e-14	0.53896	4.47376e-05	1.97791	2.22423e-31	3.43	4.28	3.03	3.58	1.52	1.24	4.05	2.27	0.54	0.77	1.24
4340268	LOC4340268	mRNA	1.46	0.83	0.83	1.04	1.84	1.29	1.25	1.46	1.35	1.44	1.19	1.32667	0.494453	0.0264851	0.354805	0.119991	-0.139648	0.506057	1.11	0.49	0.55	0.716667	2.58	1.18	1.45	1.73667	0.71	0.53	0.26	0.5	1.26297	1.34425e-07	-0.499584	0.121574	-1.76255	1.14826e-11	1.37	1.64	1.46	1.49	0.92	2.23	1.39	1.51333	1.51	1.76	1.16
4325274	LOC4325274	mRNA	1.88	2.11	1.93	1.97333	1.53	2.7	2.13	2.12	3.34	2.55	3.38	3.09	0.109171	0.508174	0.623425	3.59181e-05	0.514254	0.000530595	1.8	0.5	1.29	1.19667	0.86	1.57	1.75	1.39333	0.65	0.92	0.5	0.69	0.276097	0.194031	-0.780919	0.00206056	-1.05702	1.25643e-05	3.01	3.42	2.62	3.01667	5.07	11.82	4.13	7.00667	16.18	15.58	4.02
9272258	LOC9272258	mRNA	6.38	6.8	6.55	6.57667	9.51	14.49	10.26	11.42	7.46	6.05	6.01	6.50667	0.794814	1.97333e-30	-0.0159572	0.841413	-0.810771	2.66121e-31	4.61	1.98	3.63	3.40667	12.74	11	7.92	10.5533	2.43	2.05	1.98	2.15333	1.62697	1.14987e-81	-0.652934	1.85697e-07	-2.2799	3.21667e-128	11.43	15.19	10.74	12.4533	19.26	22.89	18.6	20.25	15.19	15.56	13.47
4340775	LOC4340775	mRNA	2.24	1.32	1.51	1.69	3.3	3.51	3.73	3.51333	3	2.52	2.67	2.73	1.05437	1.02473e-16	0.690771	3.24314e-07	-0.363601	0.00128259	1.16	1.48	1.7	1.44667	2.84	2.62	2.83	2.76333	1.75	1.71	1.7	1.72	0.930586	6.56732e-11	0.24822	0.11897	-0.682366	4.97447e-07	2.05	2.6	2.93	2.52667	3.99	4.55	3.57	4.03667	5.07	5.9	2.54
4348749	LOC4348749	mRNA	0.65	0.87	3	1.50667	1.56	0.7	0.56	0.94	0.09	0.09	0.14	0.106667	-0.683776	0.00313283	-3.8093	9.75453e-22	-3.12553	3.31422e-12	1.02	0.88	1.29	1.06333	3.63	2.94	2.12	2.89667	1.63	1.39	0.51	1.17667	1.43597	1.63688e-13	0.149381	0.536245	-1.28659	9.09346e-12	0.18	0.09	0.83	0.366667	0.23	0.54	0.91	0.56	0.23	0.05	0.04
4345935	LOC4345935	mRNA	324.67	184.5	173.7	227.623	152.05	225.03	168.8	181.96	133.54	141.12	99.96	124.873	-0.243216	2.38465e-62	-0.674247	0	-0.431031	1.68836e-151	152.46	155.18	193.05	166.897	169.11	242.43	240.76	217.433	189.92	149.39	56.99	132.1	0.42314	9.23782e-134	-0.32678	1.88608e-63	-0.74992	0	112.37	98.38	91.76	100.837	99.41	34.38	167.72	100.503	41.84	37.51	71.16
4324296	LOC4324296	mRNA	3.75	3.43	6.14	4.44	2.17	1.38	2.13	1.89333	1.36	3.78	2.64	2.59333	-1.23144	4.97759e-30	-0.786125	4.03703e-15	0.445315	0.000337399	0.51	0.37	0.68	0.52	0.88	0.97	0.54	0.796667	0.49	0.44	0.17	0.366667	0.610595	0.00892686	-0.494801	0.0779665	-1.1054	1.24498e-05	2.46	2.18	2.72	2.45333	1.38	6.71	1.88	3.32333	5.16	4.73	3.32
107276991	LOC107276991	mRNA	0.36	0.52	0.1	0.326667	1.21	2.09	1.6	1.63333	0.55	0.21	0.52	0.426667	2.08523	4.88843e-18	0.342848	0.29249	-1.74239	1.88021e-14	0.13	0.15	0.24	0.173333	0.97	0.96	0.83	0.92	0.41	0.22	0.45	0.36	2.39267	3.34149e-11	0.860627	0.0653976	-1.53205	7.17536e-07	0.32	0.39	0.28	0.33	0.97	0.91	1.4	1.09333	0.32	0.21	0.32
4329044	LOC4329044	mRNA	2.09	1.3	3.09	2.16	2.41	2.47	1.81	2.23	3.45	4	4.3	3.91667	0.0409564	0.765385	0.852622	8.47541e-13	0.811666	7.89292e-12	0.28	0.54	0.19	0.336667	3.33	1.66	1.13	2.04	0.63	0.75	1.52	0.966667	2.55827	4.00956e-29	1.52306	1.96366e-08	-1.0352	2.93295e-09	1.14	1.11	1.95	1.4	2.13	4.03	1.29	2.48333	4.37	3.67	0.84
9270558	LOC9270558	mRNA	2.9	3.01	4.42	3.44333	3.8	3.39	3.4	3.53	3.4	2.59	3.02	3.00333	0.0330686	0.782639	-0.199391	0.109961	-0.232459	0.061575	0.86	1.19	2.2	1.41667	4.22	4.42	4.46	4.36667	1.64	1.29	1.45	1.46	1.62204	2.31479e-29	0.0372477	0.843229	-1.58479	9.39069e-29	1.86	2.18	3.59	2.54333	3.57	5.59	3.27	4.14333	4.26	4.54	2.36
4323903	LOC4323903	mRNA	19.98	17.16	18.3	18.48	69.19	96.39	105.59	90.39	137.75	75.02	122.08	111.617	2.28839	0	2.59797	0	0.309577	1.07742e-30	5.01	1.18	5.24	3.81	18.73	6.38	5.39	10.1667	3.32	2.6	0.73	2.21667	1.37873	1.36687e-35	-0.772157	1.30081e-06	-2.15088	1.78121e-65	33.39	46.88	23.96	34.7433	44.72	30.91	42.39	39.34	144.82	117.06	107.33
4333431	LOC4333431	mRNA	6.86	5.24	8.27	6.79	26.02	31.98	13.87	23.9567	11.71	12.96	12.13	12.2667	1.81856	0	0.849915	1.24071e-59	-0.968645	5.17533e-142	1.64	1.38	1.8	1.60667	5.11	4.07	4.34	4.50667	2.03	1.53	1.62	1.72667	1.47976	1.24226e-51	0.104156	0.398313	-1.37561	5.91112e-47	4.8	6.06	8.76	6.54	24.49	19.36	17.51	20.4533	12.05	12.87	7.38
9267694	LOC9267694	mRNA	3.05	2.06	2.72	2.61	6.57	6.54	6.32	6.47667	3.86	5.31	4.11	4.42667	1.31077	1.70547e-59	0.758657	1.13826e-17	-0.552111	6.33525e-15	0.33	0.33	0.42	0.36	2.13	1.54	0.78	1.48333	0.4	0.35	0.31	0.353333	2.02031	4.32744e-25	-0.0218884	0.936814	-2.0422	1.08331e-25	4.5	4.74	4.99	4.74333	8.87	13.15	6.35	9.45667	11.78	9.9	6.83
4331159	LOC4331159	mRNA	3.53	3.09	3.29	3.30333	2.81	3.39	2.38	2.86	3.54	4.02	3.35	3.63667	-0.189976	0.138308	0.139556	0.248842	0.329532	0.00858878	1.29	0.87	0.86	1.00667	3.26	2.2	1.52	2.32667	1.83	1.4	0.87	1.36667	1.18605	1.41457e-10	0.409052	0.0514238	-0.777001	5.72064e-06	2.09	2.08	3.22	2.46333	3.46	8.53	2.56	4.85	11.66	10.41	2.68
4332389	LOC4332389	mRNA	15.12	20.35	11.08	15.5167	35.6	47.32	43.14	42.02	13.23	14.2	16.68	14.7033	1.43703	0	-0.0781048	0.0417826	-1.51514	0	1.75	0.85	2.62	1.74	22.53	18.74	19.44	20.2367	0.79	0.63	0.58	0.666667	3.53873	0	-1.37747	2.2749e-21	-4.9162	0	28.34	32.51	14.59	25.1467	40.81	25.31	51.51	39.21	21.24	20.93	28.91
4349071	LOC4349071	mRNA	3.02	2.9	2.64	2.85333	8.78	13.1	11.81	11.23	3.3	3.34	3.26	3.3	1.9735	4.95537e-144	0.206872	0.0484942	-1.76663	9.77217e-124	4.66	1.37	2.79	2.94	9.02	8.02	7.47	8.17	2.17	1.57	1.76	1.83333	1.48049	1.71585e-68	-0.672186	3.60611e-08	-2.15268	1.06174e-114	4.82	6.92	5.29	5.67667	16.63	12.65	16.14	15.14	11.96	12.89	5.49
4352847	LOC4352847	mRNA	0.17	0.11	0.11	0.13	0.11	0.06	0.06	0.0766667	0.06	0.11	0.39	0.186667	-0.792511	0.371574	0.527272	0.45475	1.31978	0.103784	0.18	0.11	0.58	0.29	0	0.17	0	0.0566667	0.34	0.17	0	0.17	-2.31173	0.00333961	-0.769423	0.198617	1.5423	0.084846	0.16	0.05	0.16	0.123333	0	0	0.05	0.0166667	0	0	0
4327929	LOC4327929	mRNA	11.25	6.07	19.36	12.2267	4.06	2.87	2.41	3.11333	3.92	4.58	2.62	3.70667	-1.97611	4.78899e-67	-1.71522	1.18757e-55	0.26089	0.0904799	14.51	8.63	8.73	10.6233	31.72	15.7	10.82	19.4133	16.3	12.06	10.61	12.99	0.832971	1.79238e-27	0.28947	0.000539572	-0.543501	6.74541e-14	10.28	8.07	15.13	11.16	4.15	16.36	3.04	7.85	6.25	8.18	4.94
4345037	LOC4345037	mRNA	2.93	1.23	2.05	2.07	2.51	2.79	2.45	2.58333	1.37	0.81	1.09	1.09	0.322966	0.060886	-0.920187	1.65539e-05	-1.24315	8.37489e-10	0.47	0.6	0.77	0.613333	3.12	1.28	1.34	1.91333	0.45	0.15	0.15	0.25	1.60846	4.38755e-10	-1.29549	0.00220629	-2.90395	1.41476e-19	0.82	1.47	0.94	1.07667	1.42	1.25	1.07	1.24667	1.16	0.58	0.58
4342077	LOC4342077	mRNA	29.24	26.23	29.55	28.34	29.27	29.03	28.86	29.0533	22.41	24.57	22.83	23.27	0.035364	0.252457	-0.286656	1.69211e-18	-0.32202	4.42516e-23	14.34	10.49	11.12	11.9833	28.84	23.48	23.28	25.2	12.63	8.75	8.71	10.03	1.06674	2.87991e-153	-0.25485	4.46233e-07	-1.32159	5.99371e-217	23.99	23.27	23.88	23.7133	29.19	38.92	27.41	31.84	36.66	36.62	26.87
4348610	LOC4348610	mRNA	46.5	25.62	75.71	49.2767	29.45	19.5	17.89	22.28	21.57	34.24	19.72	25.1767	-1.1457	0	-0.976884	6.20555e-295	0.168819	2.13277e-07	13.58	11.22	14.69	13.1633	43.68	24.43	13.53	27.2133	24.28	23.95	12.5	20.2433	1.0146	2.38881e-164	0.621464	6.97162e-56	-0.393132	1.9763e-32	36.17	28.55	28.58	31.1	19.62	88.43	15.27	41.1067	83.06	72.15	25.32
4352301	LOC4352301	mRNA	12.69	11.06	12.27	12.0067	14.99	19.44	14.3	16.2433	14.98	13.48	17.18	15.2133	0.435506	2.28952e-19	0.341374	3.86776e-12	-0.0941315	0.039501	18.63	15.29	16.17	16.6967	36.28	30.42	27.48	31.3933	18.01	13.55	11.34	14.3	0.903449	8.52263e-122	-0.223004	1.57772e-06	-1.12645	2.4185e-176	9	10.31	14.39	11.2333	18.42	10.02	11.59	13.3433	10.74	8.06	9.71
4341497	LOC4341497	mRNA	51.36	47.05	41	46.47	65.83	70.25	67.82	67.9667	79.38	61.73	81.49	74.2	0.555287	4.02297e-114	0.686232	2.58729e-181	0.130945	1.77666e-09	45.51	25.9	35.61	35.6733	84.39	49.15	43.58	59.04	39.6	31.86	26.87	32.7767	0.709228	6.2461e-144	-0.112239	0.000411934	-0.821467	3.20556e-187	40.94	37.79	41.24	39.99	63.36	35.9	48.67	49.31	32.77	39.69	47.79
4330450	LOC4330450	mRNA	2.04	1.91	2.69	2.21333	2.94	2.32	2.4	2.55333	2.77	3.26	3.34	3.12333	0.25861	0.0608517	0.400567	0.00291102	0.141957	0.271102	0.48	0.62	0.59	0.563333	0.67	0.95	0.82	0.813333	1.09	0.77	0.65	0.836667	0.492355	0.037314	0.513824	0.0279875	0.0214698	0.920485	5.83	5.67	6.89	6.13	5.87	16.85	6.52	9.74667	7.85	10.95	6.21
4331753	LOC4331753	mRNA	12.41	9.39	7.07	9.62333	1.74	1.89	1.13	1.58667	6.78	9.2	10.13	8.70333	-2.57113	6.45322e-103	-0.107584	0.167031	2.46354	7.42874e-91	0.09	0	0	0.03	0.09	0	0	0.03	0.08	0.04	0	0.04	0.0316826	0.982414	0.552505	0.671685	0.520822	0.688397	4.09	3.14	5.18	4.13667	3.38	0.89	0.93	1.73333	5.08	1.28	4.32
107275728	LOC107275728	mRNA	0.13	0.34	0.34	0.27	0.43	0.13	0.22	0.26	0.42	0.52	0.34	0.426667	-0.0631589	0.894096	0.671662	0.107717	0.734821	0.0825348	0	0	0.04	0.0133333	0	0	0	0	0.09	0.09	0	0.06			1.96754	0.172618			0.21	0.2	0.28	0.23	0.17	0.62	0.13	0.306667	0.46	0.58	0.63
4329143	LOC4329143	mRNA	29.86	17.77	33.7	27.11	19.97	18.69	17.77	18.81	17.99	18.59	15.06	17.2133	-0.527753	3.95518e-18	-0.657538	3.76598e-26	-0.129785	0.0573638	12.54	7.48	8.9	9.64	32.27	25.47	21.78	26.5067	12.42	11.32	8.62	10.7867	1.45175	2.24319e-86	0.167151	0.0674181	-1.2846	8.73027e-73	19.45	15.55	30.73	21.91	17.46	48.42	17.02	27.6333	47.93	34.98	16.33
4324139	LOC4324139	mRNA	2.43	2.98	3.67	3.02667	2.65	3.91	3.83	3.46333	1.04	3.41	2.02	2.15667	0.185781	0.0896046	-0.506544	4.01573e-05	-0.692326	7.40706e-09	0.47	0.4	0.35	0.406667	1.37	1.58	1.19	1.38	0.53	0.29	0.28	0.366667	1.76544	2.27991e-14	-0.146885	0.645964	-1.91233	5.18983e-16	1.39	2.33	0.84	1.52	2.13	4.25	2.78	3.05333	3.07	3.96	1.47
112939351	LOC112939351	mRNA	0	0	0	0	0	0	0	0	0	0	0	0							0.07	0.07	0.17	0.103333	0	0.07	0.03	0.0333333	0.07	0.07	0.05	0.0633333	-1.57476	0.0785079	-0.704132	0.356728	0.870628	0.386554	0	0.03	0.03	0.02	0	0	0	0	0	0	0
9267767	LOC9267767	mRNA	13.61	27.18	4.78	15.19	27.49	45.09	49.94	40.84	36.31	28.01	24.11	29.4767	1.3845	1.33885e-224	0.938685	9.73742e-90	-0.445815	1.12e-33	0	0.03	0.18	0.07	6.42	2.34	1.7	3.48667	0.45	0.21	0.1	0.253333	5.62093	3.33073e-71	1.96754	0.000835641	-3.65339	1.88077e-60	18.94	22.22	13.12	18.0933	23.48	11.44	19.01	17.9767	6.05	10.26	8.79
4328678	LOC4328678	mRNA	0.4	1.45	0.48	0.776667	1.53	2.9	1.32	1.91667	4.02	3.62	2.97	3.53667	1.20467	7.11692e-15	2.10598	5.34163e-57	0.901308	5.83335e-17	1.11	0.57	0.73	0.803333	3.83	3.53	4.45	3.93667	0.55	0.93	0.99	0.823333	2.37459	2.15932e-72	0.1169	0.546178	-2.25769	5.17267e-69	0.51	0.86	0.45	0.606667	1.79	0.79	0.9	1.16	2.11	0.5	0.49
4343475	LOC4343475	mRNA	4.8	4.3	3.3	4.13333	5.45	4.21	5.67	5.11	3.23	2.41	1.82	2.48667	0.307051	0.0426228	-0.730143	5.59238e-05	-1.03719	1.73187e-09	34.61	59.16	41.49	45.0867	160.09	169.53	118	149.207	44.65	28.04	11.87	28.1867	1.71516	0	-0.687407	4.54165e-36	-2.40256	0	4.67	5.74	5.05	5.15333	4.44	4.14	6.21	4.93	2	1.11	5.12
4331781	LOC4331781	mRNA	3.7	3.51	2.64	3.28333	2.23	3.41	1.42	2.35333	3.37	3.83	2.91	3.37	-0.482474	8.90058e-07	0.0213887	0.812012	0.503863	2.74629e-07	0.2	0.23	0.34	0.256667	2.53	0.81	0.78	1.37333	0.59	1.04	1.57	1.06667	2.36755	9.40424e-28	2.03774	3.8362e-19	-0.32981	0.0294472	2.86	2.74	2.58	2.72667	3.05	2.25	2.1	2.46667	2.94	2.77	3.43
9267218	LOC9267218	mRNA	0.06	0	0.12	0.06	0.06	0.06	0.03	0.05	0.09	0.06	0.09	0.08	-0.248191	0.775878	0.427737	0.58107	0.675928	0.404757	0	0.03	0	0.01	0.03	0.06	0.03	0.04	0	0.09	0	0.03	2.0102	0.163508	1.5525	0.3166	-0.457698	0.676276	0.15	0.14	0.11	0.133333	0.03	0.67	0.12	0.273333	0.38	0.64	0.29
4350479	LOC4350479	mRNA	0.28	0.06	0.08	0.14	0.19	0.35	0.06	0.2	0.17	0.04	0.22	0.143333	0.564409	0.161415	0.0727368	0.868325	-0.491672	0.21772	0.04	0	0.06	0.0333333	0.37	0.02	0	0.13	0	0.02	0.02	0.0133333	1.8582	0.00502843	-1.35439	0.237801	-3.21259	0.000114725	0.02	0.02	0.13	0.0566667	0.02	0.02	0	0.0133333	0.04	0	0.04
4326211	LOC4326211	mRNA	4.8	8.67	6.71	6.72667	3.27	6.94	1.68	3.96333	7.73	39.82	8.59	18.7133	-0.766101	1.33548e-14	1.4581	4.13972e-103	2.2242	1.76064e-181	0.04	0.7	0.11	0.283333	10.12	2.02	0.37	4.17	4.47	6.04	19.85	10.12	3.7581	3.65214e-64	5.12522	1.33793e-190	1.36711	4.08192e-51	29.16	4.12	11.57	14.95	4.52	3.12	1.74	3.12667	17.81	4.93	2.69
4326518	LOC4326518	mRNA	4.64	2.98	4.61	4.07667	3.96	5.4	5.17	4.84333	3.54	3.2	3.9	3.54667	0.247403	0.0279798	-0.202569	0.0959184	-0.449972	0.000117867	3.2	1.71	2.35	2.42	7.54	4.89	3.93	5.45333	2.91	1.67	2.32	2.3	1.15678	9.33138e-20	-0.0662065	0.671322	-1.22298	1.16051e-21	4.32	4.89	5.35	4.85333	7.11	7.78	6.48	7.12333	5.83	5.67	5.39
9266881	LOC9266881	mRNA	2.02	0.78	2.18	1.66	1.36	0.79	2.04	1.39667	2.25	1.66	1.3	1.73667	-0.251943	0.300843	0.0678408	0.768317	0.319784	0.184899	2.12	1.82	1.68	1.87333	5.78	3.75	3.7	4.41	2.1	0.92	1.5	1.50667	1.2178	1.54244e-11	-0.316251	0.176215	-1.53405	6.0695e-16	0.38	0.87	1.42	0.89	0.77	3.22	0.45	1.48	2.92	3.24	0.38
9269179	LOC9269179	mRNA	9.85	7.92	10.85	9.54	7.65	8.49	9.56	8.56667	7.58	10.74	9.07	9.13	-0.138444	0.0266103	-0.0310243	0.612592	0.10742	0.0877596	3.44	1.49	2.88	2.60333	3.07	3.36	2.59	3.00667	2.73	3.04	1.84	2.53667	0.202748	0.0814079	-0.00331335	0.977915	-0.206061	0.0750578	0.16	0.29	0.9	0.45	0.97	0.5	1.01	0.826667	0.55	0.23	0.16
4335624	LOC4335624	mRNA	8.43	9.03	7.11	8.19	6.79	5.03	8.37	6.73	8.24	7.91	8.42	8.19	-0.283264	6.59527e-05	4.39211e-05	0.999481	0.283308	6.82563e-05	0.45	0.38	0.45	0.426667	10.32	2.36	1.78	4.82	1.66	1.22	2.05	1.64333	3.43501	6.32016e-95	1.95177	5.64856e-20	-1.48323	2.42454e-36	8.05	6.19	10.9	8.38	6.57	4.54	5.87	5.66	4.42	4.42	5.05
4332724	LOC4332724	mRNA	10.85	11.46	29.64	17.3167	32.22	12.31	27.52	24.0167	22.19	59.83	51.53	44.5167	0.469616	5.8661e-35	1.35089	0	0.881269	2.67971e-187	4.81	3.1	3.29	3.73333	10.85	8.8	7.4	9.01667	4.77	6.34	4.23	5.11333	1.26469	1.55498e-67	0.458638	3.45238e-08	-0.806054	1.92966e-33	20.57	10.46	7.42	12.8167	9.03	29.43	10.33	16.2633	48.96	33.99	40.52
4334458	LOC4334458	mRNA	12.07	10.78	8.97	10.6067	29.7	75.15	59.31	54.72	32.84	20.43	31.12	28.13	2.36502	0	1.41025	9.03188e-137	-0.95477	1.72302e-141	4.51	4.29	8.82	5.87333	17.36	18.81	20.4	18.8567	7.89	5.64	2.77	5.43333	1.68891	7.22863e-116	-0.112338	0.261792	-1.80125	5.355e-128	16.6	23.43	21.23	20.42	93.6	24.02	82.06	66.56	21.55	24.78	29.95
9267314	LOC9267314	mRNA	14.33	19.94	26.57	20.28	81.44	60.4	89.63	77.1567	38.5	71.53	84.82	64.95	1.92522	0	1.67248	0	-0.252741	2.12964e-43	0.54	0.36	0.67	0.523333	3.87	2.86	2.56	3.09667	0.64	0.51	0.19	0.446667	2.56238	6.47632e-76	-0.222789	0.318883	-2.78516	8.98146e-84	37.32	25.78	14.88	25.9933	85.14	27.88	62.52	58.5133	17.06	18.05	63.97
4337781	LOC4337781	mRNA	5.21	3.73	5.7	4.88	3.33	2.77	2.54	2.88	3.36	4.61	2.77	3.58	-0.756191	9.41349e-17	-0.449205	1.89547e-07	0.306986	0.00184088	1.86	0.63	0.98	1.15667	3.43	1.87	1.92	2.40667	1.72	1.33	0.72	1.25667	1.04842	5.96307e-14	0.132078	0.416174	-0.916344	1.4472e-11	2.66	2.93	4.05	3.21333	2.57	9.37	2.43	4.79	6.07	6.43	2.48
4336386	LOC4336386	mRNA	1.33	1.02	1.33	1.22667	1.11	1.1	0.7	0.97	1.28	1.35	1.2	1.27667	-0.332596	0.0115112	0.0598332	0.62645	0.392429	0.00264902	0.85	0.33	0.32	0.5	1.55	0.79	0.48	0.94	0.41	0.44	0.37	0.406667	0.882195	2.24393e-07	-0.284645	0.169132	-1.16684	5.52424e-11	0.75	0.46	0.72	0.643333	1.08	1.07	0.7	0.95	0.87	0.61	0.69
9266899	LOC9266899	mRNA	0.44	0.05	0.11	0.2	0	0.17	0	0.0566667	0.05	0.34	0.28	0.223333	-1.85963	0.0289199	0.13823	0.818367	1.99786	0.0164598	0	0.11	0.28	0.13	2.36	0.6	0.66	1.20667	1.34	0.78	1.54	1.22	3.13359	2.91656e-12	3.20458	3.28685e-13	0.0709962	0.781629	0.05	0	0.21	0.0866667	0.05	0	0	0.0166667	0.05	0	0
4343819	LOC4343819	mRNA	4.11	2.83	3.93	3.62333	13.67	18.79	11.6	14.6867	5.43	5.51	5.39	5.44333	2.01794	1.1298e-150	0.585207	3.27323e-09	-1.43273	2.21315e-93	0.53	0.31	0.62	0.486667	4.66	3.68	3.1	3.81333	0.63	0.57	0.44	0.546667	2.96543	1.5897e-59	0.176129	0.548223	-2.7893	1.046e-56	6.21	8.72	3.57	6.16667	11.6	10.82	12.51	11.6433	3.92	4.93	6.76
4328219	LOC4328219	mRNA	11.09	6.6	6.42	8.03667	12.22	17.39	7.33	12.3133	18.61	12.32	18.37	16.4333	0.61766	4.23549e-12	1.03529	8.40648e-36	0.417634	2.22613e-08	2.95	2.57	1.01	2.17667	13.44	3.48	2.92	6.61333	2.46	1.39	2.63	2.16	1.54044	2.65688e-25	-0.0152228	0.937014	-1.55567	6.41478e-26	4.82	6.16	9.37	6.78333	15.46	5.27	10.14	10.29	10.69	5.95	6.78
107280303	LOC107280303	mRNA	1.17	0.63	1.24	1.01333	0.66	0.41	0.55	0.54	0.63	0.97	1.59	1.06333	-0.906273	1.44721e-06	0.0651062	0.681982	0.971379	1.87196e-07	0.08	0.14	0.09	0.103333	1.83	0.38	0.26	0.823333	0.18	0.2	0.28	0.22	2.88371	5.29335e-21	1.06931	0.0103147	-1.8144	7.98851e-13	1.97	1.46	2	1.81	0.9	6.59	1.32	2.93667	4.89	5.48	1.56
107276333	LOC107276333	mRNA	0.18	0	0.26	0.146667	0.18	0.18	0.36	0.24	0.04	0.14	0.26	0.146667	0.692915	0.227094	0.0126992	0.984296	-0.680216	0.235727	0	0.04	0.09	0.0433333	0.1	0.04	0.31	0.15	0.09	0.13	0.09	0.103333	1.74717	0.0450556	1.18993	0.211834	-0.557234	0.429508	3.61	3.37	2.46	3.14667	3.53	8.43	4.55	5.50333	4.17	6.19	5.03
4348823	LOC4348823	mRNA	0.56	0.32	0.47	0.45	0.5	0.32	0.24	0.353333	0.44	0.37	0.17	0.326667	-0.333106	0.272747	-0.466168	0.133501	-0.133063	0.686785	0	0	0.03	0.01	0.33	0.13	0.05	0.17	0.05	0.03	0.05	0.0433333	4.18013	2.44228e-05	2.28947	0.0933397	-1.89066	0.00431246	0.7	0.18	0.55	0.476667	0.16	0.56	0.18	0.3	0.05	0.16	0.05
4328542	LOC4328542	mRNA	11.54	17.14	7.81	12.1633	41.83	61.34	54.44	52.5367	19.13	18.27	24.72	20.7067	2.11015	0	0.767798	4.14053e-93	-1.34235	0	0.78	0.63	3.43	1.61333	25.14	21.53	25.37	24.0133	0.33	0.23	0.13	0.23	3.89713	0	-2.82502	5.12142e-48	-6.72214	0	34.02	48.06	20	34.0267	80.45	35.08	79.53	65.02	32.02	29.63	49.66
4347962	LOC4347962	mRNA	0	0	0	0	0.02	0.06	0.06	0.0466667	0.04	0.02	0	0.02	3.8222	0.0103957			-1.22454	0.19886	0	0	0	0	0.12	0.04	0.04	0.0666667	0.02	0	0.02	0.0133333	4.18013	0.0028447			-2.21259	0.0254935	0.1	0.06	0.02	0.06	0.19	0.25	0.43	0.29	0.02	0.06	0.06
4336716	LOC4336716	mRNA	0	0	0	0	0	0	0	0	0	0	0	0							0	0	0	0	0	0	0	0	0.15	0	0.02	0.0566667			3.34605	0.0372901	3.33585	0.0378688	0	0	0	0	0.13	0.03	0	0.0533333	0	0	0
107278772	LOC107278772	mRNA	141.6	221.75	45.02	136.123	145.68	259.2	293.6	232.827	230.3	130.36	146.7	169.12	0.772939	0	0.318399	1.60148e-73	-0.45454	1.2142e-191	12.42	17.1	12.97	14.1633	15.79	2.42	2.28	6.83	33.35	17.03	12.69	21.0233	-1.13264	2.62196e-57	0.562006	1.03789e-26	1.69465	2.54263e-154	286.68	63.69	57.97	136.113	273.07	109.23	97.44	159.913	100.1	187.6	270.33
4344879	LOC4344879	mRNA	15.88	24.02	15.38	18.4267	99.09	73.35	107.48	93.3067	93.33	113.91	111.3	106.18	2.32852	0	2.51977	0	0.191253	2.29065e-21	3.21	3.48	4.64	3.77667	5.79	5.03	6.01	5.61	5.84	5.05	3.42	4.77	0.584673	1.25757e-09	0.353873	0.000374086	-0.2308	0.0103677	22.01	20.03	6.53	16.19	85.91	39.22	58.41	61.18	47.6	32.27	54.34
4340844	LOC4340844	mRNA	1.41	1.48	2.35	1.74667	8.75	11.34	12.08	10.7233	8.17	8.58	11.17	9.30667	2.61492	2.08755e-167	2.41093	4.12315e-133	-0.203988	0.00111518	2.72	3.88	5.96	4.18667	9.04	8.24	10.07	9.11667	4	4.28	0.62	2.96667	1.12089	6.81045e-44	-0.500916	2.32306e-06	-1.6218	1.02512e-76	2.25	1.18	0.77	1.4	11.5	13.56	3.76	9.60667	26.07	22.71	5.56
4342646	LOC4342646	mRNA	10.6	11.08	18.34	13.34	9.7	6.47	5.78	7.31667	7.66	13.27	8.56	9.83	-0.867101	1.87599e-50	-0.448669	9.28403e-17	0.418431	2.84404e-11	3.97	2.79	3.5	3.42	5.85	4	3.22	4.35667	3.57	3.6	2	3.05667	0.330736	0.000488966	-0.159891	0.118816	-0.490627	4.20046e-07	8	6.92	9.1	8.00667	4.81	29.64	5.92	13.4567	19.19	22.02	7.64
4331740	LOC4331740	mRNA	18.04	17.49	15.51	17.0133	19.41	24.3	20.66	21.4567	13.74	14.17	15.3	14.4033	0.328997	2.34552e-19	-0.239726	2.81865e-09	-0.568723	4.12837e-50	8.23	5.81	6.85	6.96333	18.54	17.06	15.04	16.88	6.79	5.08	3.81	5.22667	1.27598	1.88407e-146	-0.409784	4.79191e-10	-1.68576	3.25656e-223	16.45	18.58	17.09	17.3733	24.11	25.29	25.44	24.9467	19.81	20.78	18.14
4351621	LOC4351621	mRNA	5.93	6.36	5.59	5.96	9.46	12.97	8.08	10.17	5.81	3.71	4.83	4.78333	0.774422	4.70443e-38	-0.311357	1.72846e-05	-1.08578	1.64055e-65	2.03	2.89	2.93	2.61667	17.25	11.57	11.73	13.5167	2.04	1.62	1.71	1.79	2.34737	5.61808e-246	-0.555061	1.39704e-06	-2.90243	0	10.77	17.88	7.11	11.92	9.18	12.51	14.57	12.0867	7.66	9.62	9.14
112936066	LOC112936066	mRNA	3.56	4.21	5.88	4.55	3.42	2.65	2.93	3	2.95	4.99	3.24	3.72667	-0.565118	1.92392e-07	-0.345583	0.000937609	0.219535	0.0573222	0.43	0.38	0.67	0.493333	1.68	1.52	1.41	1.53667	0.96	0.75	0.42	0.71	1.71266	6.18974e-17	0.508111	0.0425231	-1.20455	1.05612e-10	1.85	2.29	2.5	2.21333	2.03	3.93	2.27	2.74333	1.79	2.96	2.16
4340526	LOC4340526	mRNA	0.03	0	0	0.01	0	0	0	0	0	0	0	0							0.09	0	0	0.03	0	0.11	0.03	0.0466667	0.03	0.11	0	0.0466667	0.747168	0.471095	0.704508	0.496778	-0.0426606	0.962707	0	0	0	0	0	0	0	0	0	0	0
4337107	LOC4337107	mRNA	16.12	12.22	13.25	13.8633	7.58	5.88	4.13	5.86333	7.01	4.16	6.51	5.89333	-1.23858	5.40961e-89	-1.2305	3.63821e-88	0.00808033	0.916222	2.31	2.45	1.68	2.14667	16.12	9.93	2.82	9.62333	6.84	2.96	2.62	4.14	2.1248	3.21227e-125	0.944366	3.75677e-18	-1.18043	2.72175e-55	6.57	4.18	11.71	7.48667	2.72	2.94	2.8	2.82	3.05	1.75	3.41
4345599	LOC4345599	mRNA	4.78	3.56	4.86	4.4	3.45	2.97	1.6	2.67333	3.22	2.76	2.64	2.87333	-0.717964	2.47023e-06	-0.610231	4.49026e-05	0.107733	0.525749	3.77	2.29	2.67	2.91	9.9	9.18	5.57	8.21667	3.6	3.07	2	2.89	1.49207	5.00401e-30	-0.00291341	0.98621	-1.49499	1.96129e-30	6.31	7.87	11.15	8.44333	4.21	11.08	4.78	6.69	9.49	7.75	5.8
4329432	LOC4329432	mRNA	0.09	0.03	0	0.04	0	0.12	0.06	0.06	0.06	0.03	0.03	0.04	0.5974	0.517106	0.0126992	0.990068	-0.5847	0.526056	0.03	0	0	0.01	0.03	0	0.09	0.04	0.03	0.09	0	0.04	2.0102	0.163508	1.96754	0.172618	-0.0426606	0.966642	0.06	0.03	0.08	0.0566667	0.03	0.03	0	0.02	0.03	0.03	0.09
4343952	LOC4343952	mRNA	20.25	16	20.36	18.87	46.04	62.63	54.39	54.3533	51.3	36.25	34.42	40.6567	1.52501	1.38584e-203	1.10851	2.92231e-94	-0.416495	8.84969e-24	7.19	6.5	5.21	6.3	38.03	30.56	31.08	33.2233	7.09	4.84	4.06	5.33	2.39011	7.59974e-218	-0.242765	0.0410781	-2.63288	1.61743e-245	22.33	24.49	25.34	24.0533	46.68	36.84	44	42.5067	49.91	36.2	24.81
4330957	LOC4330957	mRNA	0.02	0	0	0.00666667	0.02	0.02	0	0.0133333	0	0	0	0	1.01484	0.554172					0	0	0	0	0	0	0	0	0	0	0	0							0.23	0.27	0.36	0.286667	0.17	0.39	0.26	0.273333	0.12	0.19	0.33
4351577	LOC4351577	mRNA	11.05	7.71	15.09	11.2833	20.36	26.77	34.13	27.0867	15.42	16.26	16.99	16.2233	1.26015	1.04167e-139	0.521402	5.02453e-20	-0.738747	2.16078e-58	12.61	18.21	16.22	15.68	25.31	17.35	14.09	18.9167	13.93	18.84	9.38	14.05	0.246487	1.63695e-06	-0.163655	0.00282169	-0.410142	6.30708e-15	8.3	7.81	8.38	8.16333	16.45	43.33	11.45	23.7433	89.12	54.21	19.91
4348186	LOC4348186	mRNA	3.89	3.75	5.78	4.47333	3.16	1.79	2.54	2.49667	2.63	4.19	2.86	3.22667	-0.841566	1.84707e-25	-0.478106	2.75849e-10	0.36346	3.52686e-05	1.19	0.55	1.15	0.963333	1.64	1.47	1.33	1.48	1.35	1.07	0.63	1.01667	0.621932	6.13413e-06	0.0842659	0.573909	-0.537666	6.63128e-05	5.9	4.94	5.01	5.28333	2.36	12.72	4.36	6.48	8.82	8.83	5.24
4352800	LOC4352800	mRNA	0.13	0.03	0.07	0.0766667	0.08	0.15	0.03	0.0866667	0.03	0.12	0.38	0.176667	0.207489	0.694	1.20534	0.00656855	0.997856	0.019994	0	0.07	0.02	0.03	0.77	0.28	0.15	0.4	0.15	0.17	0.23	0.183333	3.75436	3.47785e-15	2.69001	2.29536e-06	-1.06436	0.00034702	0.02	0.03	0.09	0.0466667	0.15	0.24	0.1	0.163333	0.15	0.08	0.05
4335167	LOC4335167	mRNA	2.85	3.79	1.73	2.79	1.5	1.42	2.25	1.72333	0.84	2.98	1.78	1.86667	-0.699067	6.84484e-07	-0.591158	1.86858e-05	0.107909	0.48997	0	0.13	0.23	0.12	0.21	0.28	0.25	0.246667	0.19	0.19	0.22	0.2	1.07433	0.0357239	0.756038	0.158841	-0.318295	0.475648	1.74	1.44	1.16	1.44667	1.02	1.46	1.45	1.31	1.19	0.95	1.4
4336500	LOC4336500	mRNA	0.27	0.48	0.29	0.346667	0.05	0.08	0.08	0.07	0.45	0.41	0.93	0.596667	-2.27056	2.90836e-06	0.793386	0.00543188	3.06394	4.98355e-13	0	0.03	0	0.01	2.34	0.13	0.56	1.01	0.48	0.32	1.39	0.73	6.71064	8.32299e-26	6.32509	1.06666e-20	-0.385548	0.0693644	0	0.03	0	0.01	0	0.08	0	0.0266667	0.21	0.1	0
4347784	LOC4347784	mRNA	1.17	0.72	0.75	0.88	1.57	2.17	1.82	1.85333	1.25	1.47	1.96	1.56	1.00981	1.13149e-12	0.763696	2.50833e-07	-0.24611	0.0483081	0.53	0.14	0.4	0.356667	0.92	0.83	0.6	0.783333	0.29	0.25	0.08	0.206667	1.15216	5.11136e-07	-0.719445	0.0223579	-1.8716	4.39484e-13	0.97	1.11	1	1.02667	1.97	2.45	2.32	2.24667	3.14	2.92	1.44
4331743	LOC4331743	mRNA	0.05	0.04	0.49	0.193333	0.11	0.05	0	0.0533333	0.07	0.2	0.07	0.113333	-1.85963	0.000154453	-0.783767	0.0545705	1.07586	0.0565411	0	0	0	0	0.16	0.04	0.11	0.103333	0.02	0.05	0.18	0.0833333	5.0102	3.6292e-05	4.7749	0.000140763	-0.235306	0.655454	0.03	0	0.03	0.02	0.05	0.07	0	0.04	0.09	0.03	0.03
4340158	LOC4340158	mRNA	2.43	1.78	3.03	2.41333	2.64	2.3	2.53	2.49	2.85	5.31	5.05	4.40333	0.0441379	0.761408	0.860696	8.89304e-12	0.816558	7.69888e-11	1.02	0.3	0.5	0.606667	1.3	1.12	0.56	0.993333	0.64	0.68	0.15	0.49	0.703542	0.00768025	-0.301644	0.33334	-1.00519	0.000277567	1.82	3.36	2.84	2.67333	4.11	6.22	1.88	4.07	12.78	8.43	4.16
4343405	LOC4343405	mRNA	0.14	0.04	0.18	0.12	0.06	0.08	0.08	0.0733333	0.13	0.15	0.32	0.2	-0.750691	0.0602591	0.732591	0.0176982	1.48328	2.60267e-05	0	0.01	0	0.00333333	0.05	0.02	0.01	0.0266667	0.02	0.08	0.02	0.04	2.81756	0.0246876	3.42697	0.00222058	0.609416	0.376236	0.45	0.48	0.39	0.44	0.76	1.99	0.65	1.13333	0.93	1.27	0.49
9271581	LOC9271581	mRNA	68.73	95.3	8.43	57.4867	46.15	0.75	65.49	37.4633	0.22	9.61	32.69	14.1733	-0.614452	6.6471e-63	-2.01972	0	-1.40527	1.27919e-159	0	0	0.05	0.0166667	0.6	0.3	0.26	0.386667	0.14	0	0	0.0466667	4.61901	4.86336e-07	1.5525	0.3166	-3.06651	1.10016e-05	63.14	0.37	0.16	21.2233	0.59	27.27	1.59	9.81667	19.83	15.28	30.65
4340714	LOC4340714	mRNA	5.17	4.55	1.67	3.79667	3.65	6.39	11.49	7.17667	4.15	2.23	1.85	2.74333	0.918241	4.53323e-28	-0.463364	1.27421e-05	-1.38161	2.65346e-52	7.19	6.78	24.33	12.7667	2.37	7	7.93	5.76667	12.24	11.49	5.17	9.63333	-1.11032	8.86675e-64	-0.404859	2.58088e-12	0.705463	9.83018e-24	1.43	1.02	1.75	1.4	4.92	0.84	2.65	2.80333	0.05	0.09	0.82
4345106	LOC4345106	mRNA	1.33	1.48	0.78	1.19667	4.41	5.93	4.06	4.8	2.13	1.78	1.62	1.84333	2.00653	2.2266e-38	0.625038	0.00148638	-1.38149	3.50293e-23	0.39	0.33	0.21	0.31	2.38	1.07	0.66	1.37	0.42	0.42	0.08	0.306667	2.08993	5.60985e-12	-0.0324577	0.940517	-2.12239	2.62295e-12	0.53	1.62	1.89	1.34667	6.64	3.91	3.39	4.64667	1.46	0.73	1.58
4324999	LOC4324999	mRNA	16.97	8.35	5.6	10.3067	8.07	3.83	3.48	5.12667	2.97	3.82	3.71	3.5	-0.981727	1.33287e-44	-1.53783	1.87497e-88	-0.556101	1.30677e-09	0.76	0.25	0.31	0.44	3.15	1.88	0.96	1.99667	0.72	2.02	0.74	1.16	2.18642	2.04253e-28	1.43614	1.3239e-10	-0.750282	9.88976e-07	4.95	3.26	15.85	8.02	2	2.22	1.44	1.88667	3.69	2.62	1.83
4325509	LOC4325509	mRNA	3.19	2.17	3.36	2.90667	11.21	16.6	11.72	13.1767	2.91	1.52	2.14	2.19	2.17898	1.37058e-191	-0.40634	0.000433151	-2.58532	8.63145e-233	1.05	0.37	0.65	0.69	6.46	4.89	4.13	5.16	0.44	0.61	0.24	0.43	2.90058	3.78385e-100	-0.662089	0.00841632	-3.56267	4.6148e-121	4.74	7.81	2.7	5.08333	9.69	7.25	9.89	8.94333	7.22	6.41	5.83
4332803	LOC4332803	mRNA	19.7	15.83	21.72	19.0833	24.38	25.29	27.88	25.85	29.87	31.22	27.12	29.4033	0.434097	7.17324e-38	0.627027	2.50759e-82	0.19293	2.02376e-10	5.85	5.3	11.09	7.41333	8.03	4.57	4.9	5.83333	7.38	9.9	3.68	6.98667	-0.367943	6.17877e-09	-0.0833014	0.163737	0.284642	8.3173e-06	13.05	12.82	20.03	15.3	11.94	18.41	9.66	13.3367	13.78	19.45	15.17
4350822	LOC4350822	mRNA	1.53	2.61	0.68	1.60667	0.97	1.4	0.42	0.93	1.16	4.03	6.86	4.01667	-0.792511	0.00471942	1.31804	1.22809e-11	2.11056	3.9162e-21	0.58	0.35	0	0.31	4.83	3.38	0.48	2.89667	1.26	0.35	5.89	2.5	3.19241	1.21453e-22	3.02199	1.22444e-19	-0.170416	0.374806	3.38	0.79	6.04	3.40333	2.19	0.88	1.09	1.38667	4.87	0.27	0.88
4332857	LOC4332857	mRNA	11.29	9.82	11.43	10.8467	11.98	14.82	11.93	12.91	9.82	7.77	8.9	8.83	0.250688	0.000534165	-0.295986	0.000198762	-0.546674	8.16307e-13	8.65	8.69	8.04	8.46	18.73	17.04	14.61	16.7933	8	5.31	7.57	6.96	0.981163	9.1818e-41	-0.283001	0.00180525	-1.26416	4.05038e-61	9.38	11.8	11.96	11.0467	11.9	11.83	11.19	11.64	10.57	9.91	8.98
4329093	LOC4329093	mRNA	682.46	428.63	747.01	619.367	362.89	298.4	238.55	299.947	570.03	347.17	355.62	424.273	-1.04537	0	-0.543858	0	0.501509	0	71.7	62	106.79	80.1633	387.07	356.67	212.08	318.607	98.44	77.83	25.49	67.2533	1.98063	0	-0.253405	1.65302e-23	-2.23403	0	249.19	176.75	513.52	313.153	166.46	137.26	141.86	148.527	187.63	206.2	211.39
4333801	LOC4333801	mRNA	1.03	0.72	0.6	0.783333	0.57	1.42	1.32	1.10333	0.83	0.9	1.34	1.02333	0.490263	0.0399221	0.382413	0.115604	-0.10785	0.629899	0.56	0.38	0.83	0.59	0.77	1.14	0.8	0.903333	0.23	0.27	0.15	0.216667	0.626874	0.0218165	-1.43685	0.000212373	-2.06372	3.22253e-09	3.69	4.74	3.92	4.11667	7.46	12.35	7.55	9.12	11.42	12.37	4.33
4324393	LOC4324393	mRNA	44.36	101.88	13.11	53.1167	14.39	10.68	42.99	22.6867	8.1	7.81	17.85	11.2533	-1.23219	0	-2.24078	0	-1.00858	2.57702e-129	0.67	0.64	0.56	0.623333	2.03	0.85	0.76	1.21333	1.52	0.7	0.9	1.04	0.9222	4.41775e-07	0.735872	8.46978e-05	-0.186328	0.243732	143.72	5.51	13.16	54.13	1.89	22.07	4.69	9.55	9.26	8.57	10.49
107280554	LOC107280554	mRNA	9.23	7.88	7.2	8.10333	33.2	35.59	35.37	34.72	20.07	12.56	14.98	15.87	2.09919	4.04542e-183	0.972489	3.74747e-28	-1.1267	9.66415e-75	9.89	5.58	8.73	8.06667	53.96	47.76	44.62	48.78	7.31	5.34	3.59	5.41333	2.59582	0	-0.570878	1.08104e-06	-3.1667	0	13.67	12.85	16.69	14.4033	59.03	18.79	43.43	40.4167	9.63	8.18	13.98
4345332	LOC4345332	mRNA	10.06	8.75	7.97	8.92667	11.6	11.93	12.94	12.1567	7.85	7.22	6.84	7.30333	0.444897	9.1115e-14	-0.290017	1.87605e-05	-0.734914	1.56706e-31	7.37	4.29	5.95	5.87	18.06	13.24	13.64	14.98	6.3	3.76	3.93	4.66333	1.3444	1.58817e-97	-0.326642	0.000122926	-1.67104	2.63624e-135	6.86	8.19	9.06	8.03667	9.85	15.58	10.25	11.8933	10.29	11.17	7.83
4330497	LOC4330497	mRNA	31.14	32.48	9.95	24.5233	20.52	31.87	31.66	28.0167	19.31	12.89	16.64	16.28	0.19285	0.000605782	-0.586712	7.70086e-20	-0.779562	8.09281e-36	10.66	8.01	5.25	7.97333	25.85	10.59	5.14	13.86	19.22	15.72	13.73	16.2233	0.749668	1.80859e-16	1.02665	9.42027e-33	0.276985	0.000256791	25.94	20.31	31.47	25.9067	15.1	6.84	19.42	13.7867	8.45	9.07	12.97
4336576	LOC4336576	mRNA	3.63	3.6	3.51	3.58	4.59	5.94	2.66	4.39667	2.84	1.57	1.4	1.93667	0.297496	0.0029364	-0.88387	5.86497e-13	-1.18137	4.91399e-24	2.07	1.39	2.61	2.02333	5.93	5.06	5.21	5.4	2.22	1.05	1.25	1.50667	1.41582	7.51209e-37	-0.424314	0.00537891	-1.84014	1.62352e-53	5.1	7.02	3.26	5.12667	2.87	2.13	4.79	3.26333	1.16	1.25	4.25
4351421	LOC4351421	mRNA	0.32	0.15	0.3	0.256667	0.53	0.58	0.39	0.5	0.32	0.31	0.26	0.296667	0.957128	7.99947e-05	0.198255	0.473611	-0.758873	0.0012398	0.03	0	0	0.01	0.41	0.33	0.18	0.306667	0.03	0.11	0.05	0.0633333	4.86818	4.85666e-15	2.5525	0.00562059	-2.31568	5.54434e-09	0.12	0.2	0.13	0.15	0.5	0.21	0.41	0.373333	0.24	0.13	0.06
9269241	LOC9269241	mRNA	1.8	1.85	1.76	1.80333	2.56	2.46	2.73	2.58333	1.24	1.06	0.6	0.966667	0.51138	0.000825404	-0.905438	3.59108e-06	-1.41682	2.73791e-15	0.86	0.48	0.59	0.643333	4.63	2.82	3.66	3.70333	0.83	0.37	0.37	0.523333	2.51711	2.63755e-42	-0.302157	0.311855	-2.81926	4.33351e-48	2.34	2.59	1.97	2.3	2.27	3.03	3.76	3.02	1.58	1.68	1.85
4342862	LOC4342862	mRNA	0.11	0.16	1.94	0.736667	0.67	1.24	0.74	0.883333	0.13	0.35	0.11	0.196667	0.23955	0.24947	-1.87807	3.90319e-10	-2.11762	2.1977e-13	5.16	0.14	0.11	1.80333	1.69	1.92	0.52	1.37667	0.52	0.19	10.21	3.64	-0.336529	0.0212318	1.03793	1.04995e-19	1.37446	9.57494e-30	0.4	0.08	0.04	0.173333	0.62	0.9	0.77	0.763333	0.24	0.29	0.03
4336794	LOC4336794	mRNA	0.41	0.53	0.12	0.353333	0.04	0.04	0	0.0266667	0	0	0	0	-3.79251	3.6771e-07	-5.79466	3.93393e-08			0.87	1.29	3.85	2.00333	1.96	6.41	4.72	4.36333	2.44	1.28	0.7	1.47333	1.15614	7.65821e-18	-0.438217	0.012683	-1.59436	1.94083e-28	0.25	0.43	0.29	0.323333	0	0.37	0.12	0.163333	0.34	0.12	0.15
4328752	LOC4328752	mRNA	27.76	24.05	31.92	27.91	39.51	50.64	31.73	40.6267	32.33	25.63	26	27.9867	0.540895	1.97385e-57	0.00355116	0.923855	-0.537344	1.57648e-56	11.9	8.87	10.05	10.2733	47.22	31.08	30.16	36.1533	10.59	6.5	7.26	8.11667	1.80043	0	-0.337779	2.70017e-07	-2.13821	0	39.86	50.33	30.49	40.2267	48.81	58.92	50.84	52.8567	50.18	45.82	32.41
4346059	LOC4346059	mRNA	12.34	12.1	9.14	11.1933	20.93	23.13	21.89	21.9833	20.75	15.9	21.33	19.3267	0.973597	9.72257e-186	0.788815	3.21224e-115	-0.184782	2.77899e-10	3.92	2.95	4.06	3.64333	12.95	9.02	7.86	9.94333	3.88	2.87	2.44	3.06333	1.43385	6.43383e-149	-0.248242	0.000706791	-1.6821	1.25082e-189	11.65	15.38	11.03	12.6867	29.88	23.04	21.13	24.6833	27.83	26.62	19.14
9268917	LOC9268917	mRNA	2.7	2.21	2.17	2.36	3.35	5.13	4.39	4.29	2.1	3.07	2.76	2.64333	0.864049	9.81105e-09	0.162747	0.338679	-0.701302	1.78359e-06	3.18	1.64	3.03	2.61667	4.99	4.31	3.57	4.29	2.08	2.9	3.24	2.74	0.710247	2.06633e-06	0.0743516	0.653876	-0.635895	1.49431e-05	1.93	2.08	2.9	2.30333	4.26	4.15	5.58	4.66333	3.06	3.65	1.41
4338911	LOC4338911	mRNA	0.45	0	2.37	0.94	0.77	0	0.46	0.41	0.09	0.74	0.86	0.563333	-1.20594	0.000147724	-0.754694	0.0101999	0.451251	0.213803	4.39	5.16	4.08	4.54333	4.96	2.8	1.5	3.08667	4.59	7.2	1.36	4.38333	-0.597646	6.49387e-06	-0.0569735	0.634327	0.540673	4.85192e-05	0.84	0.35	1.03	0.74	0.63	2.87	0.22	1.24	3.06	0.97	0.58
4339536	LOC4339536	mRNA	14.74	22.25	11.34	16.11	50.27	51.37	55.43	52.3567	21.77	21.31	23.3	22.1267	1.7001	0	0.457116	1.45895e-38	-1.24298	0	1.81	1.64	4.89	2.78	61.36	51.09	64.29	58.9133	0.41	0.48	0.39	0.426667	4.4061	0	-2.70752	1.42639e-74	-7.11362	0	37.26	50.73	21.16	36.3833	44.85	31.02	71.88	49.25	15.92	20.89	57.98
4328082	LOC4328082	mRNA	2.86	1.78	4.63	3.09	7.57	9.65	8.41	8.54333	1.9	8.34	4.67	4.97	1.4645	8.8136e-67	0.672624	4.68258e-12	-0.791875	1.24233e-25	0.17	0.03	0.08	0.0933333	1.38	1.19	0.91	1.16	0.32	0.21	0.11	0.213333	3.65406	1.75961e-26	1.23058	0.0175952	-2.42348	1.478e-18	0.86	1.15	1.01	1.00667	3.46	37.71	4.12	15.0967	60.23	65.15	2.55
4348646	LOC4348646	mRNA	8.74	7.99	6.4	7.71	5.61	5.33	7.12	6.02	6.29	10.02	11.87	9.39333	-0.357264	2.31824e-09	0.282228	1.33419e-07	0.639492	3.89387e-29	7.94	3.96	5.61	5.83667	6.7	5.33	2.58	4.87	5.47	3.85	1.93	3.75	-0.275153	6.74182e-05	-0.632464	4.15222e-18	-0.357311	3.09577e-06	6.71	4.6	7.11	6.14	6.76	4.61	5.54	5.63667	11.25	10.13	9.04
4343507	LOC4343507	mRNA	0.43	0.49	0.61	0.51	0.86	0.94	0.55	0.783333	1.15	2.14	1.68	1.65667	0.607872	0.00411539	1.66419	3.86022e-21	1.05631	3.18447e-11	0.37	0.29	0.15	0.27	2.95	0.65	0.53	1.37667	0.71	0.25	0.94	0.633333	2.26896	3.68755e-24	1.22598	4.08748e-06	-1.04298	6.75456e-09	0.35	0.65	0.26	0.42	0.7	0.74	0.26	0.566667	0.8	0.2	0.64
4336881	LOC4336881	mRNA	53.31	65.08	36.65	51.68	51.17	86.74	77.21	71.7067	46.95	29.36	35.59	37.3	0.471312	1.23983e-38	-0.467294	6.1178e-28	-0.938606	2.03369e-125	27.84	29.92	55.33	37.6967	89.27	85.67	100.76	91.9	42.09	25.92	17.21	28.4067	1.28737	9.0517e-259	-0.40938	2.32064e-16	-1.69675	0	39.27	41.86	41.84	40.99	61.69	32.8	66.39	53.6267	23.88	28.49	32.23
4347529	LOC4347529	mRNA	30.71	27.19	22.86	26.92	116	201.66	136.11	151.257	59.88	39.84	55.14	51.62	2.4896	0	0.941996	1.27616e-155	-1.5476	0	11.51	8.47	12.56	10.8467	88.76	75.15	70.33	78.08	9.55	5.8	5.11	6.82	2.84247	0	-0.667219	3.57295e-19	-3.50968	0	56.58	81.11	52.54	63.41	311.62	91.17	288.97	230.587	117.56	84.12	73.59
4338905	LOC4338905	mRNA	34.58	34.76	29.66	33	53.06	54.59	61.5	56.3833	37.07	49.62	51.87	46.1867	0.770675	1.7294e-159	0.480336	2.65882e-57	-0.290339	4.12178e-28	7.67	5.23	9.68	7.52667	18.84	18.97	16.55	18.12	7.4	7.18	3.27	5.95	1.27014	1.15641e-113	-0.32891	7.44537e-06	-1.59905	1.02008e-161	39.16	41.65	23.88	34.8967	62.1	75.24	57.62	64.9867	114.42	108.05	46.18
4341022	LOC4341022	mRNA	10.77	8.79	8.7	9.42	8.66	9.08	10.1	9.28	9.22	8.16	8.26	8.54667	-0.0211357	0.74292	-0.140094	0.0331354	-0.118958	0.0722134	5.3	2.69	2.95	3.64667	9.33	6.54	4.92	6.93	4.64	3.13	2.75	3.50667	0.913527	2.42677e-24	-0.0516683	0.623612	-0.965195	8.11649e-27	6.47	7.97	7.6	7.34667	11.05	14.53	9.48	11.6867	17.91	14.73	7.62
4343451	LOC4343451	mRNA	1.21	1.27	0.45	0.976667	0.75	1.25	1.58	1.19333	0.13	0.87	1.24	0.746667	0.291175	0.155516	-0.391691	0.0895029	-0.682866	0.00189964	0.48	0.33	0.37	0.393333	5.19	1.79	1.27	2.75	0.53	0.16	0.29	0.326667	2.75744	6.58148e-38	-0.25485	0.477047	-3.01229	1.04895e-41	0.32	0.56	0.84	0.573333	0.65	0.54	0.87	0.686667	0.51	0.7	0.38
112937850	LOC112937850	mRNA	8.64	8.83	5.88	7.78333	49.59	62.39	31.33	47.77	26.78	23.24	26.68	25.5667	2.61897	0	1.71645	6.36319e-151	-0.90252	1.60497e-103	43.39	43.12	57.46	47.99	140.58	120.2	119.76	126.847	51.67	40.17	30.44	40.76	1.39592	0	-0.236374	2.60586e-10	-1.6323	0	7.22	7.62	9.68	8.17333	53.79	26.02	32.09	37.3	13.86	7.05	13.5
4324030	LOC4324030	mRNA	7.36	7.49	7.41	7.42	15.02	22.23	15.81	17.6867	7.96	6	7.63	7.19667	1.2528	1.54728e-91	-0.0410463	0.595092	-1.29385	9.68993e-96	2.21	1.6	3.13	2.31333	15.79	11.93	15.23	14.3167	1.35	1.12	0.48	0.983333	2.63433	7.4483e-193	-1.23682	7.83071e-13	-3.87114	1.77767e-273	16.46	21.97	9.52	15.9833	25.87	21.17	30.07	25.7033	20.1	20.18	15.12
4336590	LOC4336590	mRNA	10.98	11.45	7.46	9.96333	7.03	9.26	10.11	8.8	7.73	4.48	4.39	5.53333	-0.179937	0.00530581	-0.844789	1.84228e-31	-0.664852	6.77893e-19	6.8	5.77	11.41	7.99333	10.98	11.16	12.86	11.6667	13.84	11.39	4.48	9.90333	0.551254	1.38719e-17	0.309774	3.57717e-06	-0.241479	7.248e-05	7.05	7.21	8.53	7.59667	6.73	4.16	7.86	6.25	3.65	3.71	4.14
4324490	LOC4324490	mRNA	5.45	3.92	2.35	3.90667	5.55	2.06	2	3.20333	3.12	6.87	4.25	4.74667	-0.274336	0.00464094	0.265886	0.00257718	0.540222	5.72147e-09	17.56	15.37	21.29	18.0733	14.77	6.56	7.69	9.67333	28.02	26.93	19.96	24.97	-0.920514	1.03116e-71	0.474134	2.64043e-32	1.39465	7.74784e-193	2.03	5.45	3.52	3.66667	1.85	3.03	1.83	2.23667	2.13	1.32	9.9
4348113	LOC4348113	mRNA	6.88	6.55	6.4	6.61	14.62	19.71	17.63	17.32	10.27	10.64	11.13	10.68	1.38859	1.06667e-145	0.69016	1.00776e-29	-0.698427	6.89521e-48	3.36	2.28	3.12	2.92	10.09	6.5	6.43	7.67333	2.71	1.97	1.67	2.11667	1.37956	3.29808e-62	-0.466757	3.78787e-05	-1.84632	7.53321e-95	5.05	5.51	5	5.18667	8.09	9.57	8	8.55333	7.09	7.78	5.9
4325243	LOC4325243	mRNA	10.88	7.87	10.84	9.86333	13.27	15.96	13.58	14.27	14.83	17.31	15.7	15.9467	0.520587	1.02119e-36	0.681133	4.58996e-65	0.160546	1.17192e-05	0.13	0.21	0.78	0.373333	4.26	2.64	1.33	2.74333	0.71	0.6	0.47	0.593333	2.85151	7.19558e-84	0.667982	0.00170878	-2.18352	3.62485e-63	7.47	8.21	9.35	8.34333	14.57	15.61	8.53	12.9033	18.41	15.08	12.02
4330356	LOC4330356	mRNA	6.17	6.69	6.45	6.43667	14.29	19.51	14.31	16.0367	9.61	7.27	7.43	8.10333	1.31588	2.30327e-45	0.33274	0.00256521	-0.983136	6.17977e-29	7.48	6.11	8.07	7.22	24.59	17.63	19.28	20.5	8.02	5.75	4.64	6.13667	1.49594	9.98135e-67	-0.23322	0.0445781	-1.72916	1.03815e-82	5.7	8.38	6.32	6.8	10.49	7.84	9.07	9.13333	7.32	6.69	6.13
4333888	LOC4333888	mRNA	4.89	4.52	3.54	4.31667	9.19	14.53	8.94	10.8867	3.31	2.31	2.84	2.82	1.3345	5.94282e-58	-0.612581	1.45038e-07	-1.94708	5.37282e-98	2.34	1.64	2.54	2.17333	23.55	20.37	22.5	22.14	1.55	1.03	1.2	1.26	3.34764	0	-0.782479	4.63261e-06	-4.13012	0	7.44	8.56	5.28	7.09333	13.02	8.57	14.64	12.0767	5.31	4.87	5.33
9266561	LOC9266561	mRNA	0.06	0.15	0.15	0.12	1.31	3.04	0.32	1.55667	1.19	0.12	0.02	0.443333	3.71528	2.47861e-51	1.91452	1.29369e-08	-1.80076	3.09066e-24	2	0.88	0.97	1.28333	4.5	8.38	6.9	6.59333	0.76	1.04	1.04	0.946667	2.38225	1.37697e-135	-0.432996	0.00533456	-2.81525	2.15477e-164	0.11	0.18	0.02	0.103333	1.16	0.39	1.91	1.15333	0.11	0.04	0.04
4336978	LOC4336978	mRNA	33.16	30.12	29.04	30.7733	47.41	55.77	48.34	50.5067	56.59	55.58	55.96	56.0433	0.711506	9.79931e-136	0.863358	1.11155e-209	0.151852	8.63799e-10	10.28	15.75	19.04	15.0233	32.98	27.79	22.52	27.7633	16.15	13.56	6.47	12.06	0.875852	3.20667e-97	-0.312976	8.76822e-10	-1.18883	3.306e-161	17.41	14.86	17.55	16.6067	46.88	30.84	29.04	35.5867	30.57	35.84	23.57
4343987	LOC4343987	mRNA	0	0	0	0	0.03	0	0	0.01	0.04	0	0	0.0133333					0.0122109	0.995213	0	0	0	0	0.04	0.06	0	0.0333333	0.04	0.11	0.14	0.0966667			3.96754	0.00595629	1.37238	0.136518	0.52	0.17	0.43	0.373333	0.1	0	0.07	0.0566667	0	0	0
4347921	LOC4347921	mRNA	8.71	9.05	6.82	8.19333	12.37	15.31	11.72	13.1333	9.32	7.28	8.83	8.47667	0.680589	5.89734e-31	0.0499802	0.446095	-0.630608	3.87647e-27	2.94	1.94	3.93	2.93667	7.61	7.8	7.76	7.72333	2.83	3.23	1.87	2.64333	1.39877	1.59062e-56	-0.150852	0.188206	-1.54962	2.88251e-66	10.78	13.91	9.4	11.3633	13.37	11.45	16.19	13.67	8.01	8.79	10.12
4336869	LOC4336869	mRNA	1.24	1.35	1.03	1.20667	2.89	4.88	3.05	3.60667	1.25	1.04	1.17	1.15333	1.57928	2.83656e-28	-0.0625889	0.742219	-1.64187	1.10372e-29	0.36	0	0.03	0.13	1.04	0.83	0.68	0.85	0.03	0	0.06	0.03	2.72902	1.15365e-13	-2.03246	0.0146801	-4.76148	5.32561e-20	1.38	2.3	1.87	1.85	4.64	3.63	6.68	4.98333	1.81	2.05	2.86
4346690	LOC4346690	mRNA	1.28	0.86	0.96	1.03333	1.04	0.78	0.61	0.81	1.37	1.24	1.03	1.21333	-0.348593	0.0133248	0.236823	0.0626561	0.585415	1.55357e-05	0.3	0.22	0.27	0.263333	0.55	0.47	0.21	0.41	0.77	0.65	0.3	0.573333	0.603293	0.0118324	1.10727	3.79484e-07	0.503974	0.0104077	1.72	1.34	1.95	1.67	1.7	1.31	1.11	1.37333	1.19	1.04	1.47
4326894	LOC4326894	mRNA	5.85	4.76	7.3	5.97	5.46	4.73	4.81	5	4.07	6.19	5.36	5.20667	-0.251184	0.00108847	-0.196054	0.0100221	0.0551305	0.489261	3	0.94	1.51	1.81667	4.55	2.88	3.11	3.51333	1.84	1.5	0.74	1.36	0.960162	1.88383e-16	-0.387553	0.00806408	-1.34771	1.74745e-27	4.95	5.43	5.61	5.33	3.39	9.42	4.5	5.77	8.74	8.61	4.94
4333043	LOC4333043	mRNA	1.71	1.57	2.23	1.83667	5.74	8.45	5.1	6.43	4.9	2.77	2.76	3.47667	1.80532	5.90476e-111	0.921825	1.02165e-22	-0.8835	1.23038e-37	6.28	3.07	5.1	4.81667	26.37	20.77	16.44	21.1933	4.26	3.02	3.17	3.48333	2.1308	0	-0.462006	6.17275e-10	-2.5928	0	2.63	2.64	2.79	2.68667	13.68	3.73	7.72	8.37667	1.4	1.57	2.83
4340491	LOC4340491	mRNA	0.07	0	0	0.0233333	0.13	0.17	0.17	0.156667	0	0.03	0	0.01	2.8222	0.00146298	-0.987301	0.564976	-3.8095	0.000304208	0	0	0.03	0.01	0	0.1	0.03	0.0433333	0.07	0	0	0.0233333	2.0102	0.163508	0.967542	0.572778	-1.04266	0.390061	0	0.06	0	0.02	0.16	0.06	0.26	0.16	0.03	0.06	0.06
4337432	LOC4337432	mRNA	0.17	0.06	0.04	0.09	0.28	0.31	0.11	0.233333	0.02	0.11	0.09	0.0733333	1.3144	0.00362029	-0.365812	0.5449	-1.68022	0.000495683	0	0	0	0	0.17	0.17	0.15	0.163333	0.07	0	0	0.0233333	5.46963	1.04892e-06			-2.91713	4.59248e-05	0.15	0.15	0.06	0.12	0.26	0.28	0.15	0.23	0.17	0.3	0.21
107281639	LOC107281639	mRNA	0.09	0.09	0.09	0.09	0.09	0	0.1	0.0633333	0	0	0	0	-0.570119	0.661867					0	0	0	0	0.32	0.28	0.28	0.293333	0.1	0	0.19	0.0966667	4.18013	0.0028447			-1.62762	0.0689777	0	0.27	0.45	0.24	0	0.83	0.28	0.37	0.09	0.09	0.18
4334461	LOC4334461	mRNA	2.29	2.33	2.27	2.29667	5.51	7.46	4.97	5.98	2.3	2.58	2.66	2.51333	1.381	1.35031e-75	0.128473	0.168155	-1.25253	5.36256e-65	0.6	0.21	0.51	0.44	3.52	3.06	3.22	3.26667	0.41	0.19	0.21	0.27	2.89329	8.04766e-103	-0.701413	0.00479436	-3.59471	1.90682e-125	3.16	4.72	2	3.29333	6.42	4.37	6.75	5.84667	2.68	2.8	3.92
4323988	LOC4323988	mRNA	42.6	40.42	58.07	47.03	39.26	29.06	26.81	31.71	21.4	35.92	25.33	27.55	-0.569001	1.5314e-37	-0.778951	3.79099e-64	-0.209949	3.80261e-05	13.09	15.99	17.82	15.6333	34.7	34.24	39	35.98	15.98	14.23	11.13	13.78	1.2022	1.28631e-96	-0.184654	0.0111455	-1.38685	1.80396e-121	33.94	30.69	38.85	34.4933	21.04	52.08	22.12	31.7467	35.55	29.83	25.19
4351938	LOC4351938	mRNA	0.22	0.16	0.26	0.213333	0.22	0.11	0.03	0.12	0.43	0.11	0.1	0.213333	-0.985156	0.0216263	-0.232413	0.536844	0.752743	0.0925671	0.72	0.4	0.77	0.63	2.34	1.53	1.94	1.93667	0.33	0.76	1.34	0.81	1.6057	4.22576e-23	0.366638	0.0662043	-1.23906	2.70764e-16	0.46	0.11	0.17	0.246667	0.05	0	0.06	0.0366667	0.03	0.03	0.04
4340511	LOC4340511	mRNA	6.62	5.09	6	5.90333	5.3	5.75	6.45	5.83333	5.51	4.38	5.07	4.98667	-0.0172686	0.831898	-0.242192	0.00417914	-0.224923	0.0081616	2.74	2.05	2.98	2.59	9.21	5.15	5.2	6.52	3.77	3.04	0.9	2.57	1.31161	7.58897e-40	-0.0111629	0.928231	-1.32277	8.66088e-41	2.73	2.95	4.28	3.32	3.91	7.51	2.73	4.71667	6.18	7.03	3.3
4333574	LOC4333574	mRNA	0.38	0.22	0.44	0.346667	2.87	4.99	2.71	3.52333	0.78	0.46	0.86	0.7	3.32753	1.07285e-87	0.997269	7.05601e-05	-2.33026	4.47959e-61	0.26	0.09	0.14	0.163333	1.9	1.48	1.01	1.46333	0.02	0.09	0.09	0.0666667	3.15704	2.07662e-34	-1.25485	0.0225776	-4.41189	1.62451e-43	0.46	0.52	0.28	0.42	4.44	4.36	4.39	4.39667	2.33	1.69	0.81
4344688	LOC4344688	mRNA	5.78	3.86	4.96	4.86667	17.64	35.25	25.04	25.9767	10.88	6.7	8.99	8.85667	2.41412	1.59221e-263	0.866684	1.64525e-21	-1.54744	1.69541e-146	2.48	0.98	2.11	1.85667	14.5	9.53	9.1	11.0433	2.74	2.01	1.53	2.09333	2.56322	6.22516e-116	0.182393	0.277443	-2.38083	6.68088e-108	8.7	13.89	6.18	9.59	36.03	22.11	33.84	30.66	29.69	27.03	11.8
4324158	LOC4324158	mRNA	2.79	1.4	2.07	2.08667	0.97	0.71	0.71	0.796667	1.06	1.71	0.69	1.15333	-1.38651	2.25648e-24	-0.863377	3.69992e-12	0.523136	0.00095884	0.49	0.48	0.27	0.413333	2.93	0.98	0.71	1.54	0.94	1.33	1.37	1.21333	1.84167	3.28873e-25	1.55374	4.97155e-17	-0.287934	0.0327673	1.18	1.42	2.45	1.68333	0.63	0.44	0.44	0.503333	0.49	0.45	1.26
9270494	LOC9270494	mRNA	0	0.04	0.04	0.0266667	2.99	6.42	7.98	5.79667	0.08	0.09	0.29	0.153333	7.69914	7.95877e-91	2.47737	0.00848583	-5.22177	5.29844e-98	0.18	0	0.09	0.09	9.92	7.47	8.55	8.64667	0	0.08	0	0.0266667	6.63589	3.48106e-139	-1.61742	0.140075	-8.25331	1.56799e-124	0.04	0	0.04	0.0266667	13.34	1.47	4.43	6.41333	0.04	0.04	0.12
4325722	LOC4325722	mRNA	0	0	0	0	0	0	0	0	0	0	0.03	0.01							0	0	0	0	0	0	0	0	0	0	0	0							0.13	0.05	0.02	0.0666667	0.32	0.27	0.54	0.376667	0.03	0.1	0.03
107277120	LOC107277120	mRNA	2.86	3.31	3	3.05667	5.97	7.87	7.08	6.97333	5.45	5.34	5.45	5.41333	1.18836	4.01919e-66	0.823964	4.85597e-29	-0.364399	1.34614e-09	1.32	1.07	1.73	1.37333	3.62	3.16	2.64	3.14	1.5	1.04	0.96	1.16667	1.18586	1.48414e-29	-0.235817	0.0770947	-1.42168	5.14028e-39	4.09	4.86	3.54	4.16333	7.62	7.08	7.55	7.41667	5.7	6.46	5.05
4352298	LOC4352298	mRNA	5.98	4.48	5.85	5.43667	7.45	9.9	8.25	8.53333	8.13	7.58	8.19	7.96667	0.656048	1.11958e-18	0.553242	2.6461e-13	-0.102806	0.128944	6.8	4.14	6.71	5.88333	15.27	14.07	13.55	14.2967	8.89	3.36	2.15	4.8	1.28179	7.18944e-86	-0.289814	0.000656875	-1.5716	2.32107e-117	4.39	5.64	6.64	5.55667	10.69	5.52	6.75	7.65333	3.82	3.61	6.33
4324796	LOC4324796	mRNA	0.08	0.1	0.29	0.156667	0.37	0.05	0.21	0.21	0.08	0.22	0.29	0.196667	0.429881	0.336764	0.302206	0.508771	-0.127675	0.764201	0.86	0.21	0.08	0.383333	0.8	0.39	0.11	0.433333	0.61	0.5	0.37	0.493333	0.141447	0.645782	0.38258	0.191591	0.241132	0.399772	0.05	0.08	0.08	0.07	0	0.31	0.05	0.12	0.03	0.05	0.13
4344215	LOC4344215	mRNA	1.96	1.89	6.53	3.46	17.13	15.3	9.71	14.0467	18.04	14.41	19.45	17.3	2.0188	1.35047e-79	2.31869	1.08356e-115	0.299884	2.85615e-05	76.66	32.15	16.6	41.8033	83.1	27.19	14.54	41.61	21.35	15.04	29.32	21.9033	-0.0550188	0.22131	-0.92163	1.39137e-70	-0.866611	2.89255e-61	1.63	2.81	1.42	1.95333	15.37	2.96	7.03	8.45333	3.6	1.35	2.97
9268821	LOC9268821	mRNA	6.77	5.26	6.44	6.15667	7.18	9.24	8.18	8.2	5.7	5.45	4.99	5.38	0.413393	1.78518e-06	-0.195358	0.0421605	-0.608751	1.16583e-11	1.65	1.19	2.98	1.94	6.74	5.88	6.56	6.39333	1.47	1.43	1.11	1.33667	1.72042	5.06823e-43	-0.53169	0.00375769	-2.25211	3.16233e-61	4.79	7.01	6.59	6.13	6.53	9.25	9.71	8.49667	7.83	7.56	5.8
4337286	LOC4337286	mRNA	8.97	7.66	15.41	10.68	26.94	29.81	31.34	29.3633	14.82	14.85	16.38	15.35	1.45145	2.2726e-224	0.516305	3.79067e-22	-0.935149	6.3748e-112	4.17	3.04	2.46	3.22333	14.54	11.07	7.39	11	2.51	2.42	2.01	2.31333	1.75527	1.25174e-106	-0.476227	4.65199e-05	-2.2315	5.09711e-147	7.94	9.47	9.92	9.11	30.74	36.94	30.08	32.5867	30.25	31.93	13.27
4332567	LOC4332567	mRNA	0.93	0.6	1.15	0.893333	5.32	7.05	4.46	5.61	1.2	0.95	0.8	0.983333	2.64711	5.88746e-116	0.134378	0.452015	-2.51273	4.2363e-109	0.43	0.28	0.34	0.35	4.16	3.16	2.14	3.15333	0.5	0.15	0.19	0.28	3.15952	5.44486e-75	-0.301644	0.33334	-3.46116	8.25401e-82	2.45	4.24	0.86	2.51667	5.22	3.95	6.6	5.25667	1.9	2.05	3.67
4329726	LOC4329726	mRNA	0.55	0.14	0.25	0.313333	0.25	0.06	0.08	0.13	0.06	1.27	0.07	0.466667	-1.26446	0.00294964	0.570717	0.0650517	1.83518	2.00602e-06	0.33	0.56	0.14	0.343333	0.33	0.17	0.3	0.266667	0.44	0.71	3.27	1.47333	-0.384781	0.273994	2.10018	2.19347e-20	2.48496	1.55387e-24	0.15	0.05	0.17	0.123333	0	0	0	0	0	0	0
4339513	LOC4339513	mRNA	1.09	1.13	0.75	0.99	4.78	6.5	4.78	5.35333	1.49	1.32	1.45	1.42	2.36988	1.45614e-103	0.5066	0.00081995	-1.86328	1.76874e-76	0.47	0.35	0.6	0.473333	1.59	1.27	1.24	1.36667	0.45	0.7	1.13	0.76	1.4736	6.85923e-15	0.705291	0.00101361	-0.76831	3.95081e-06	2.44	2.93	1.97	2.44667	7.96	5.06	9.29	7.43667	1.26	2.78	3.58
4328798	LOC4328798	mRNA	3.55	2.49	2.25	2.76333	6.02	7.15	4.13	5.76667	2.93	3.11	2.76	2.93333	1.06339	3.79865e-24	0.0823047	0.507877	-0.981083	2.92099e-21	2.17	1.49	1.8	1.82	9.56	7.01	7.31	7.96	0.77	0.77	0.48	0.673333	2.12035	1.70951e-83	-1.43888	9.14974e-13	-3.55924	4.35632e-143	5.22	7.12	4.75	5.69667	5.77	8.6	9.33	7.9	3.53	4.61	5.19
4329109	LOC4329109	mRNA	22.91	19.57	29.76	24.08	24.17	13.18	15.02	17.4567	13.93	19.53	13.97	15.81	-0.463131	3.07963e-42	-0.606805	6.71194e-68	-0.143674	0.000147713	13.94	7.77	6.65	9.45333	21.76	14.78	11.01	15.85	10.06	9.21	8.67	9.31333	0.730805	4.06955e-59	-0.0109245	0.829987	-0.74173	2.72677e-61	12.08	11.3	9.53	10.97	14.31	37.98	18.85	23.7133	25.97	35.75	14.2
4352902	LOC4352902	mRNA	0.86	0.73	1.2	0.93	4.08	3.55	3.53	3.72	3.54	5.46	4.23	4.41	2.00241	6.92937e-61	2.24249	2.26386e-82	0.240083	0.00367712	0.15	0.06	0.2	0.136667	0.78	0.55	0.52	0.616667	0.17	0.2	0.06	0.143333	2.17851	4.46668e-12	0.0721159	0.87269	-2.10639	9.41496e-12	1.08	0.83	0.62	0.843333	4.49	3.92	2.02	3.47667	4.5	4.21	2.13
4324699	LOC4324699	mRNA	6.19	4.78	10.07	7.01333	6.16	6.18	6.89	6.41	0.97	1.96	1.13	1.35333	-0.132714	0.187552	-2.38464	7.31813e-58	-2.25192	2.65561e-49	2.53	1.57	1.72	1.94	5.86	5.86	3.58	5.1	1.04	1.92	0.69	1.21667	1.38871	1.88469e-20	-0.668494	0.00164922	-2.05721	9.27024e-35	1.1	0.38	1.02	0.833333	0.44	7.78	1.59	3.27	2.97	3.54	0.33
4352752	LOC4352752	mRNA	34.34	35.74	27.88	32.6533	42.41	58.56	52.37	51.1133	31.52	28.49	32.79	30.9333	0.654091	4.01117e-89	-0.0677587	0.0671983	-0.72185	3.34198e-105	5.73	5.48	17.12	9.44333	40.87	40.08	44.63	41.86	6.87	5.53	4.13	5.51	2.15085	0	-0.777284	5.29475e-23	-2.92813	0	52.67	58.78	51.88	54.4433	63.24	67.46	68.8	66.5	55.67	59.69	54.65
112936020	LOC112936020	mRNA	4.03	3.9	3.56	3.83	8.92	6.3	8.24	7.82	4.65	3.85	5.48	4.66	1.02884	4.69312e-30	0.283082	0.00586912	-0.745758	5.05991e-18	1.02	0.48	1.37	0.956667	4.21	3.27	3.15	3.54333	1.11	1.17	0.45	0.91	1.88772	1.5137e-32	-0.066405	0.764125	-1.95412	2.26248e-34	3.9	4.22	3.48	3.86667	6.38	7.8	7.42	7.2	9.41	9.56	4.05
9268233	LOC9268233	mRNA	21.72	20.14	18.91	20.2567	25.63	21.6	32.46	26.5633	23.88	23.55	23.84	23.7567	0.390564	1.15892e-10	0.229072	0.000236068	-0.161492	0.00566547	5.62	3.26	4.76	4.54667	7.26	5.99	4.85	6.03333	4.1	4.08	2.46	3.54667	0.401561	0.00201223	-0.354386	0.016007	-0.755947	3.82305e-08	18.76	15.63	15.27	16.5533	16.41	23.47	21.6	20.4933	27.42	21.41	19.47
4351401	LOC4351401	mRNA	37.18	58.52	29.69	41.7967	123.05	107.62	101.27	110.647	88.37	102.25	116.44	102.353	1.4053	0	1.29043	0	-0.114871	8.47405e-13	11.85	8.6	23.77	14.74	45.05	41.54	44.87	43.82	14.18	10.27	3.96	9.47	1.57401	0	-0.635999	3.58116e-39	-2.21001	0	48.4	47.22	31.25	42.29	128.86	57.09	81.03	88.9933	35.19	36.32	85.49
107277724	LOC107277724	mRNA	13.17	11.11	11.79	12.0233	18.33	21.37	17.45	19.05	15.91	15.82	16.85	16.1933	0.663764	1.73392e-155	0.429023	4.20715e-61	-0.23474	5.66819e-24	3.68	1.65	3.3	2.87667	6.9	8.48	8.45	7.94333	2.82	2.64	1.35	2.27	1.48116	1.43955e-235	-0.334196	5.36081e-08	-1.81536	0	13.14	15.22	11.7	13.3533	19.43	22.28	20.05	20.5867	19.53	19.56	16.58
4351988	LOC4351988	mRNA	0.04	0	0	0.0133333	0.04	0.04	0	0.0266667	0	0	2.21	0.736667	1.01484	0.554172	5.91959	6.74819e-16	4.90475	1.76965e-15	0.08	0	0	0.0266667	2.82	0.62	0.07	1.17	0.15	0.07	0.63	0.283333	5.45315	2.80804e-22	3.4911	8.3378e-06	-1.96204	1.25832e-10	0.29	0.07	0.24	0.2	0.15	0.07	0.04	0.0866667	0.72	0	0.04
4332480	LOC4332480	mRNA	2.03	1.45	1.65	1.71	2.77	3.08	2.21	2.68667	2.57	1.35	1.65	1.85667	0.651734	8.23012e-07	0.121771	0.40058	-0.529963	4.40397e-05	1.56	2	1.17	1.57667	3.95	3.09	2.02	3.02	1.17	1.44	0.78	1.13	0.914278	7.19432e-12	-0.484526	0.00408448	-1.3988	3.12571e-22	1.5	1.24	2.25	1.66333	3.07	2.81	2.55	2.81	2.9	3.72	1.29
9271579	LOC9271579	mRNA	2.59	19.98	0.18	7.58333	3.21	3.4	13.18	6.59667	3.73	1.12	6	3.61667	-0.20466	0.00810789	-1.06087	2.55026e-32	-0.85621	3.71974e-20	1.31	0.27	0.91	0.83	1.34	0.94	0.36	0.88	0.4	0.33	0.07	0.266667	0.0593925	0.79413	-1.63858	6.50955e-08	-1.69797	1.62175e-08	9.03	1.02	0.58	3.54333	8.19	6.45	3.87	6.17	14.74	21.36	6.86
4335421	LOC4335421	mRNA	0.21	0.17	0.2	0.193333	0.37	0.65	0.24	0.42	0.14	0.14	0.15	0.143333	1.09834	3.89569e-05	-0.450244	0.197095	-1.54859	8.66415e-08	0	0	0	0	0.37	0.17	0.07	0.203333	0.06	0.01	0.03	0.0333333	6.27173	1.25134e-10	3.7749	0.0113824	-2.49684	7.26499e-07	0.19	0.25	0.39	0.276667	0.67	0.54	0.74	0.65	0.23	0.34	0.14
4327393	LOC4327393	mRNA	3.59	2.64	4.12	3.45	6.43	7.19	6.34	6.65333	6.52	6.55	5.64	6.23667	0.946838	2.2697e-21	0.851622	4.437e-17	-0.0952155	0.269652	0.36	0.45	0.78	0.53	0.84	1.17	1.05	1.02	0.62	0.48	0.28	0.46	0.952069	0.000225903	-0.215123	0.492829	-1.16719	1.1823e-05	3.82	4.18	4.85	4.28333	7.01	8.2	6.84	7.35	6.35	8.12	6.25
4347230	LOC4347230	mRNA	1.98	1.02	6.73	3.24333	1.14	3.28	3.57	2.66333	1.07	3.13	1.48	1.89333	-0.293863	0.0103129	-0.792614	2.17724e-10	-0.498751	0.000152751	0.61	0.42	0.95	0.66	3.67	2.96	1.78	2.80333	0.82	1.12	0.31	0.75	2.0716	1.81787e-33	0.180946	0.44459	-1.89066	3.42217e-30	0.79	0.98	0.95	0.906667	1.54	25.33	1.23	9.36667	17.96	22.06	1.03
4340823	LOC4340823	mRNA	1.23	0.61	1.39	1.07667	4.63	5.3	4.08	4.67	1.61	1.88	1.36	1.61667	2.11827	7.6462e-38	0.584606	0.00649573	-1.53367	8.66365e-25	0.55	0.44	0.86	0.616667	9.39	4.54	3.86	5.93	1.02	0.35	0.88	0.75	3.23008	3.4633e-70	0.282416	0.349245	-2.94766	2.50287e-65	1.2	1.76	1.58	1.51333	3.47	8.23	3.28	4.99333	11.06	8.74	1.11
4344614	LOC4344614	mRNA	2.24	1.93	2.13	2.1	1.79	1.79	1.7	1.76	0.93	3.38	2.02	2.11	-0.256035	0.00866691	-0.00588176	0.94977	0.250153	0.0105774	0.13	0.36	0.22	0.236667	0.42	0.37	0.2	0.33	0.36	0.52	0.33	0.403333	0.461404	0.0775472	0.776558	0.00157319	0.315153	0.165403	1.06	4.51	2.28	2.61667	1.84	11.12	1.46	4.80667	12.55	13.37	2.27
4340102	LOC4340102	mRNA	4.13	2.74	2.78	3.21667	7.92	11.47	8.49	9.29333	4.23	3.05	2.97	3.41667	1.53232	5.86564e-105	0.0919259	0.309003	-1.4404	1.6802e-95	1.01	0.49	1.27	0.923333	4.84	4.57	4.62	4.67667	0.99	0.69	0.55	0.743333	2.3468	1.36835e-90	-0.310311	0.0897783	-2.65711	3.65816e-105	6.17	9	3.61	6.26	12.21	9.74	12.89	11.6133	5.51	4.75	6.91
4344873	LOC4344873	mRNA	0.33	0.14	0.11	0.193333	0.29	0.15	0.47	0.303333	0.18	0.15	0.22	0.183333	0.682268	0.121665	-0.167873	0.742309	-0.850141	0.0615892	0.15	0.18	0.04	0.123333	0.57	0.18	0.14	0.296667	0.15	0.25	0.11	0.17	1.33213	0.00942519	0.452969	0.445044	-0.879162	0.0623373	4.4	3.04	4.11	3.85	7.51	6.07	5.9	6.49333	8.25	6.2	4.83
9272544	LOC9272544	mRNA	17.74	21.38	24.06	21.06	20.8	17.95	18.93	19.2267	10.95	12.08	13.56	12.1967	-0.125452	0.00445554	-0.789122	2.77635e-57	-0.66367	3.59211e-39	2.05	1.03	1.11	1.39667	5.33	6.12	4.31	5.25333	1.48	1.61	0.72	1.27	1.97704	1.89815e-58	-0.0958947	0.58236	-2.07294	9.99176e-63	35.96	11.75	17.38	21.6967	16.51	23.17	21.61	20.43	8.97	7.29	16.36
4326656	LOC4326656	mRNA	11.1	13.24	14.61	12.9833	49.42	58.95	58.52	55.63	30.04	40.46	51.3	40.6	2.09678	0	1.6406	0	-0.456176	6.34248e-68	1.01	1.43	2.39	1.61	17.56	16.78	15.98	16.7733	2.34	0.92	0.94	1.4	3.37596	0	-0.207776	0.161324	-3.58374	0	26.27	35.43	12.87	24.8567	117.36	61.56	67.22	82.0467	46.58	55.76	64.51
9269345	LOC9269345	mRNA	2.96	6.64	5.27	4.95667	3.71	8.39	6.75	6.28333	1.36	1.48	1.98	1.60667	0.336951	0.00673408	-1.62978	1.11312e-20	-1.96673	1.20605e-32	0.3	0.13	0.16	0.196667	0	0.47	0.08	0.183333	0.25	0.52	0.5	0.423333	-0.0393023	0.95383	1.11302	0.0437038	1.15232	0.0384194	3.54	4.93	5.75	4.74	1.37	3.98	10.19	5.18	79.96	8.59	2.53
107276773	LOC107276773	mRNA	0.09	0.03	0.2	0.106667	0.03	0	0.06	0.03	0.06	0.12	0.06	0.08	-1.85963	0.0289199	-0.446732	0.502458	1.41289	0.125336	0	0	0	0	0.03	0	0	0.01	0.03	0.03	0	0.02					0.957339	0.576824	2.74	2.61	2.61	2.65333	1.38	9.95	2.14	4.49	7.9	4.53	3.54
4343043	LOC4343043	mRNA	1.22	0.69	0.81	0.906667	2.63	4.1	3.1	3.27667	1.5	0.65	1.06	1.07	1.85402	2.00318e-32	0.248927	0.227911	-1.6051	1.09771e-26	0.45	0.24	0.16	0.283333	1.88	0.82	1.15	1.28333	0.37	0.12	0.12	0.203333	2.16221	1.29054e-15	-0.465417	0.271473	-2.62762	1.97448e-19	1.12	1.02	1.09	1.07667	3.24	1.62	3.05	2.63667	1.07	1.18	1.39
4330350	LOC4330350	mRNA	10.21	6.62	8.78	8.53667	18.44	17.9	12.55	16.2967	6.98	6.87	6.06	6.63667	0.923651	8.78767e-45	-0.347231	2.2696e-05	-1.27088	1.26665e-73	5.38	5.38	6.49	5.75	11.08	11.46	10.09	10.8767	6.39	5.8	6.29	6.16	0.930768	5.55033e-28	0.126741	0.190628	-0.804027	2.06568e-22	6.89	5.53	5.83	6.08333	12.02	11.75	15.2	12.99	4.35	4.02	4.86
9267032	LOC9267032	mRNA	10	7.12	8.06	8.39333	7.74	8.56	8.28	8.19333	7.07	6.81	6.31	6.73	-0.127587	0.0576705	-0.340091	1.06823e-06	-0.212504	0.00293887	2.73	1.08	1.47	1.76	3.29	3.97	2.84	3.36667	2.61	2.32	1.52	2.15	0.841184	1.85653e-11	0.261655	0.0569399	-0.579529	1.11728e-06	12.28	11.79	11.77	11.9467	12.12	20.62	13.23	15.3233	17.92	19.06	13.78
4350250	LOC4350250	mRNA	66.22	37.13	49.17	50.84	45.64	39.74	31.93	39.1033	115.36	59.98	66.06	80.4667	-0.376809	1.17919e-16	0.667107	3.30125e-69	1.04392	9.13378e-146	47.15	44.04	33.63	41.6067	82.82	53.94	29.04	55.2667	112.97	69.3	17.98	66.75	0.380661	1.95066e-17	0.678651	4.16077e-58	0.29799	5.30886e-14	32.12	31.49	102.59	55.4	24.75	11.84	23.71	20.1	21.83	16.49	24.46
107275286	LOC107275286	mRNA	2.91	2.05	2.18	2.38	10.73	16.85	13.08	13.5533	6.04	3.01	4.6	4.55	2.5108	1.4804e-154	0.940644	3.99348e-14	-1.57016	2.84412e-84	1.08	0.7	0.8	0.86	7.12	3.88	2.79	4.59667	0.59	0.63	0.4	0.54	2.39035	3.10202e-48	-0.660489	0.0166517	-3.05083	1.18921e-62	6.06	9.6	3.94	6.53333	26.01	16.77	21.72	21.5	24.7	18.09	8.03
4337960	LOC4337960	mRNA	2.52	1.4	3.95	2.62333	2.32	2.04	1.66	2.00667	1.45	2.16	0.96	1.52333	-0.38332	0.0222361	-0.826836	4.91179e-06	-0.443516	0.0221859	0.74	1.11	0.47	0.773333	5.24	2.91	2.97	3.70667	1.17	0.46	0.35	0.66	2.30625	1.50278e-29	-0.202383	0.518199	-2.50864	8.98285e-33	2.02	1.89	1.22	1.71	0.9	5.34	0.81	2.35	2.6	3.79	1.43
4336632	LOC4336632	mRNA	0.94	0.46	0.8	0.733333	1.54	3.02	1.31	1.95667	1.08	0.78	0.71	0.856667	1.4717	3.34151e-11	0.247164	0.367583	-1.22454	9.14731e-09	0	0.05	0.7	0.25	2.14	2.85	2.41	2.46667	0.13	0.05	0	0.06	3.32362	8.62834e-33	-2.11992	0.00284684	-5.44354	3.73354e-42	1.22	1.81	2.92	1.98333	3.34	0.32	3.9	2.52	0.08	0.27	0.74
4339143	LOC4339143	mRNA	32.9	24.22	47.37	34.83	34.08	28.48	22.66	28.4067	22.12	35.4	23.01	26.8433	-0.295325	1.88193e-08	-0.383003	6.7461e-13	-0.0876787	0.119085	10.02	7.35	5.18	7.51667	38.32	14.1	10.33	20.9167	10.52	7.84	8.66	9.00667	1.4304	5.48469e-63	0.265293	0.0105327	-1.16511	8.1915e-47	19.2	17.68	19.92	18.9333	20.29	104.71	15	46.6667	107.69	89.08	20.89
107278441	LOC107278441	mRNA	0	0	0	0	0.04	0.09	0	0.0433333	0.04	0	0.13	0.0566667					0.412893	0.70643	0.14	0	0	0.0466667	0	0	0	0	0	0	0.09	0.03			-0.61742	0.635761			0.09	0.04	0.08	0.07	0.13	0	0.13	0.0866667	0.09	0	0.13
4339739	LOC4339739	mRNA	5.75	2.25	1.56	3.18667	2.73	1.8	2.72	2.41667	2.13	2.68	3.58	2.79667	-0.353868	0.002633	-0.151274	0.18281	0.202594	0.0941991	8.62	8.66	16.51	11.2633	18.72	8.36	7.31	11.4633	21.76	19.13	7.74	16.21	-0.00201899	0.974658	0.523611	9.7767e-20	0.52563	8.44093e-20	5.48	5.55	9.88	6.97	8.08	1.37	6.64	5.36333	2.1	2.94	4.19
4324980	LOC4324980	mRNA	1.54	1.26	1.4	1.4	2.24	2.78	3.14	2.72	1.39	1.35	1.58	1.44	0.955789	1.49759e-26	0.0394519	0.707146	-0.916337	9.4808e-25	0.23	0.38	0.41	0.34	1.41	1.38	0.99	1.26	0.23	0.24	0.19	0.22	1.88169	5.36244e-33	-0.633908	0.00863429	-2.5156	4.20059e-47	1.83	1.87	1.69	1.79667	3.89	4.59	3.73	4.07	5.33	5.74	2.89
4327177	LOC4327177	mRNA	2.04	2.22	1.47	1.91	3.71	6.2	4.96	4.95667	4.56	1.78	1.84	2.72667	1.37603	3.70656e-20	0.52104	0.00266637	-0.854991	4.37042e-10	0.05	0.25	0.26	0.186667	12.23	9.03	10.61	10.6233	0.6	0	0.05	0.216667	5.81756	1.45001e-147	0.20855	0.723726	-5.60901	4.0548e-149	1.4	1.47	2.82	1.89667	11.14	2.75	8.6	7.49667	0.82	0.92	2.03
4348105	LOC4348105	mRNA	4.84	3.38	3.5	3.90667	7.07	5.21	5.46	5.91333	8.48	7.21	8.69	8.12667	0.599542	7.47533e-11	1.05758	1.62143e-35	0.458033	2.50173e-09	7.23	13.9	11.03	10.72	22.53	7.4	11.04	13.6567	16.2	4.76	3.39	8.11667	0.303299	3.15951e-07	-0.413265	5.64874e-10	-0.716564	1.16456e-29	4.04	2.53	5.49	4.02	7.45	4.97	3.45	5.29	16.65	5.97	4.13
4349548	LOC4349548	mRNA	6.68	5.36	6.5	6.18	15.97	21.03	14.14	17.0467	8.4	4.89	5.93	6.40667	1.50874	2.05567e-81	0.0921473	0.360994	-1.41659	5.95466e-74	2.5	1.14	3.12	2.25333	22.57	11.62	13.29	15.8267	2.4	1.36	1.61	1.79	2.78936	4.98402e-157	-0.335675	0.0596535	-3.12504	3.45812e-177	8.2	11.5	4.16	7.95333	8.95	6.88	10.11	8.64667	2.52	4.17	7.46
4330155	LOC4330155	mRNA	4.38	3.63	3.94	3.98333	1.88	0.57	1.03	1.16	4.33	9.94	27.03	13.7667	-1.77901	3.6157e-30	1.78672	2.13477e-100	3.56573	1.91521e-212	12.29	5.63	5.73	7.88333	0.68	0.26	0.04	0.326667	10.82	8.26	1.62	6.9	-4.64801	3.90829e-138	-0.185519	0.0292664	4.46249	5.17846e-121	5.77	2.13	2.11	3.33667	0.75	0.07	0.45	0.423333	3.46	7.79	5.55
9268388	LOC9268388	mRNA	0.14	0.22	0.37	0.243333	0.33	0.19	0.16	0.226667	0.22	0.23	0.21	0.22	-0.330292	0.295834	-0.219962	0.477764	0.11033	0.737319	0.05	0.05	0.07	0.0566667	0.07	0.18	0.12	0.123333	0.08	0.04	0.02	0.0466667	0.936202	0.0884541	-0.547031	0.438014	-1.48323	0.0135522	0.19	0.14	0.22	0.183333	0.16	0.98	0.16	0.433333	0.52	0.54	0.2
4342018	LOC4342018	mRNA	4.61	3.83	5.13	4.52333	5.36	7.11	5.24	5.90333	6.76	7.81	6.81	7.12667	0.364985	7.25374e-06	0.617384	2.18124e-15	0.252399	0.000571118	1.91	0.67	1.49	1.35667	2.52	2.1	2.32	2.31333	1.73	1.64	0.7	1.35667	0.780416	2.39409e-08	0.0111316	0.944045	-0.769284	2.96998e-08	3.8	2.92	4.32	3.68	6.69	14.72	5.75	9.05333	23.03	19.96	5.96
4336577	LOC4336577	mRNA	1.96	1.76	1.5	1.74	5.81	7.69	5.21	6.23667	2.74	1.84	2.31	2.29667	1.83669	3.72149e-255	0.401055	6.18937e-09	-1.43564	5.55855e-179	0.25	0.09	0.17	0.17	1.8	1.41	1.26	1.49	0.27	0.21	0.14	0.206667	3.1164	3.26614e-109	0.257049	0.260983	-2.85935	8.68035e-102	3.64	5.56	1.48	3.56	7.11	6.97	8.81	7.63	3.72	4.12	6.59
4331948	LOC4331948	mRNA	0	0	0	0	0	0	0	0	0	0	0	0							0	0	0	0	0	0	0	0	0	0	0	0							1.18	1.36	0.8	1.11333	5.73	2.52	3.82	4.02333	3.1	2.76	1.86
4349759	LOC4349759	mRNA	14.83	14.21	13.08	14.04	16.85	18.93	15.57	17.1167	13.34	10.41	12.28	12.01	0.285038	8.35476e-08	-0.224302	0.000112244	-0.509339	3.88416e-20	8.92	6.56	6.67	7.38333	24.18	20.08	17.98	20.7467	7.52	5.34	4.47	5.77667	1.48405	3.15515e-132	-0.352263	2.07583e-05	-1.83631	1.77926e-180	10.35	12.93	11.97	11.75	14.79	19.17	15.15	16.37	22.78	20.96	10.5
4329767	LOC4329767	mRNA	62.79	44.08	27.19	44.6867	37.13	26	38.63	33.92	30.17	34.09	32.5	32.2533	-0.395032	7.5419e-21	-0.470055	3.6259e-28	-0.0750232	0.101845	58.63	39.94	73.28	57.2833	90.53	67.45	62.28	73.42	64.49	43.32	26.24	44.6833	0.348643	1.23483e-25	-0.3559	1.62618e-21	-0.704543	5.68403e-89	27.42	19.71	26.61	24.58	22.87	19.41	19.17	20.4833	17.79	12.67	25.85
4346704	LOC4346704	mRNA	1.79	1.66	2.04	1.83	1.89	1.7	1.56	1.71667	1.67	1.43	1.41	1.50333	-0.0698191	0.564595	-0.263747	0.0353028	-0.193928	0.127229	0.38	0.23	0.16	0.256667	0.94	0.72	0.38	0.68	0.38	0.17	0.25	0.266667	1.40611	4.21239e-08	0.0744575	0.816404	-1.33165	1.23131e-07	1.35	1.32	1.38	1.35	1.76	3.86	2.36	2.66	4.96	4.06	2.13
4334604	LOC4334604	mRNA	15.61	13.59	18.44	15.88	17.31	14.63	14.54	15.4933	9.59	16.87	12.31	12.9233	-0.0358962	0.520122	-0.303935	1.98851e-07	-0.268038	5.46633e-06	6.41	5.16	7.51	6.36	15.08	10.45	9.47	11.6667	7.91	5.78	4.48	6.05667	0.86125	3.67892e-29	-0.0686313	0.443701	-0.929881	2.55284e-33	11.52	11.73	15.58	12.9433	12.6	25.37	13.85	17.2733	15.12	16.18	11.93
4330345	LOC4330345	mRNA	2.99	9.07	4.24	5.43333	5.45	12.47	4.17	7.36333	1.63	1.25	1.08	1.32	0.435935	0.000759726	-2.04106	9.94988e-25	-2.477	5.83402e-41	0.34	0.29	0.4	0.343333	1.02	0.69	0.11	0.606667	1.8	0.68	2.56	1.68	0.793	0.109181	2.30829	1.00814e-09	1.51529	4.38311e-06	2.93	4.54	3.39	3.62	2.1	3.08	9.23	4.80333	55.26	8.32	1.19
4339671	LOC4339671	mRNA	0.7	0.84	0.14	0.56	0.4	0.09	0.41	0.3	0	0.03	0.55	0.193333	-0.888941	0.00455167	-1.52335	1.31614e-05	-0.634413	0.120758	0.03	0	0.03	0.02	0	0	0	0	0	0	0	0							0.88	0	0	0.293333	0.09	0.4	0	0.163333	0.31	0.48	0.31
4338852	LOC4338852	mRNA	72.14	49.97	58.46	60.19	65.1	58.35	84.13	69.1933	48.11	52.37	53.92	51.4667	0.199716	1.12814e-22	-0.229398	1.41487e-25	-0.429114	1.18217e-90	24	20.12	18.64	20.92	109.14	68.21	61.42	79.59	20.72	23.45	22.23	22.1333	1.91809	0	0.0974103	0.00654968	-1.82068	0	47.29	46.65	56.61	50.1833	55.27	68.57	49.34	57.7267	42.24	29.71	46.45
4349271	LOC4349271	mRNA	35.58	35.01	31.02	33.87	36.86	34.81	40.06	37.2433	32.81	40.32	36.19	36.44	0.136742	0.000201306	0.102778	0.00545764	-0.0339631	0.348337	14.62	8.61	13.72	12.3167	26.73	19.9	17	21.21	15.03	10.8	8.09	11.3067	0.774586	4.5531e-44	-0.118872	0.0651926	-0.893458	2.17638e-56	30.3	24.26	29.32	27.96	33.96	31.71	29.39	31.6867	26	24.66	31.61
4349396	LOC4349396	mRNA	4.74	3.08	6.53	4.78333	19.72	5.12	19.98	14.94	5.5	21.91	18.62	15.3433	1.64244	3.67272e-123	1.67053	1.16071e-128	0.0280901	0.590582	0	0.03	0.06	0.03	0.2	0	0.06	0.0866667	0.15	0.18	0.06	0.13	1.42524	0.122067	2.08302	0.0107282	0.657779	0.303193	4.12	1.89	0.87	2.29333	3.13	11.98	2.74	5.95	4.56	8.77	17.9
4350745	LOC4350745	mRNA	5.55	4.3	6.29	5.38	8.46	7.88	5.92	7.42	9.53	6.09	4.4	6.67333	0.46169	1.47294e-05	0.310536	0.00451265	-0.151154	0.135275	4.09	3.32	2.95	3.45333	13.47	9.85	8.59	10.6367	3.09	1.82	1.71	2.20667	1.60996	1.17918e-47	-0.643686	7.72559e-05	-2.25365	1.70204e-74	3.18	4.66	4.11	3.98333	6.36	15.06	4.63	8.68333	17.39	16.13	4.8
4334356	LOC4334356	mRNA	5.69	3.29	5.04	4.67333	3.47	4.4	3.62	3.83	3.65	5.01	6.36	5.00667	-0.28825	0.00619106	0.096629	0.326428	0.384879	0.000208334	8.75	2.71	2.03	4.49667	7.16	5.89	2.97	5.34	3.25	2.75	3.01	3.00333	0.242224	0.0154393	-0.567572	6.74129e-07	-0.809796	1.58085e-13	1.65	2.62	4.49	2.92	1.77	3.03	1.9	2.23333	2.41	1.78	1.68
4338015	LOC4338015	mRNA	3.5	2.38	5.02	3.63333	5.04	4.63	4.12	4.59667	5.57	6.86	5.78	6.07	0.420274	4.72708e-05	0.757305	7.52181e-15	0.337031	0.000205468	1.09	0.45	0.43	0.656667	1.54	1.24	0.97	1.25	0.39	0.91	0.16	0.486667	1.05911	2.12247e-06	-0.305476	0.276772	-1.36459	5.6447e-09	2.28	2.69	2.9	2.62333	3.3	9.46	2.74	5.16667	9	7.9	2.99
4323860	LOC4323860	mRNA	0.02	0.01	0.03	0.02	0	0	0.02	0.00666667	0.03	0.09	0.02	0.0466667	-1.78838	0.230892	1.34861	0.119588	3.137	0.00807496	0.16	0.06	0.02	0.08	0.32	0.1	0.13	0.183333	0.06	0.03	0.06	0.05	1.19229	0.00533423	-0.647855	0.267538	-1.84015	0.000110968	0.63	0.67	1.71	1.00333	1.15	1.51	0.82	1.16	1.05	0.96	0.85
4348217	LOC4348217	mRNA	5.46	4.33	6.9	5.56333	6.9	7.37	6.22	6.83	5.59	4.59	5.33	5.17	0.294304	0.0142575	-0.107834	0.402132	-0.402138	0.00104019	5.26	3.41	4.31	4.32667	13.44	9.83	10.13	11.1333	4.99	4.71	3.21	4.30333	1.35549	7.66377e-32	-0.00331134	0.98178	-1.35881	2.66745e-32	5.57	7.18	4.75	5.83333	3.43	9.05	5.24	5.90667	7.33	6.45	5.13
4345858	LOC4345858	mRNA	8.42	5.25	10.62	8.09667	7.99	10.33	14.09	10.8033	6.36	9.31	12.54	9.40333	0.412875	2.15038e-05	0.212372	0.0347244	-0.200503	0.0326877	1.47	0.64	0.39	0.833333	7.45	5.38	4.96	5.93	1.16	1.41	0.96	1.17667	2.82297	7.64968e-44	0.500975	0.0968618	-2.322	5.18432e-36	6.4	4.63	6.28	5.77	6.43	36.83	8.4	17.22	35.81	31.26	7.7
4346888	LOC4346888	mRNA	1.16	1.25	1.26	1.22333	2.77	3.82	2.91	3.16667	2.53	2.22	2.19	2.31333	1.37661	1.3213e-33	0.923432	6.62875e-14	-0.45318	3.2061e-06	0.42	0.53	0.61	0.52	1.75	1.32	1.38	1.48333	0.24	0.48	0.48	0.4	1.49314	6.63945e-18	-0.385129	0.105702	-1.87827	1.93829e-24	1.5	1.72	1.43	1.55	3.53	4.18	3.88	3.86333	3.63	4.45	2.39
4349088	LOC4349088	mRNA	0.44	0.47	2.51	1.14	0.76	0.37	0.26	0.463333	0.07	0.89	0.04	0.333333	-1.30708	6.83991e-07	-1.80227	3.24847e-10	-0.495184	0.169562	0	0	0	0	0.37	0.11	0.07	0.183333	0	0.04	0.07	0.0366667	4.81756	0.000122671			-2.26505	0.00470828	0.28	0.21	0.14	0.21	0.11	1.42	0.25	0.593333	0.36	0.71	0.21
4339522	LOC4339522	mRNA	2.77	2.21	2.99	2.65667	3.29	4.48	4.87	4.21333	10.69	10.4	13.31	11.4667	0.663736	1.02756e-09	2.1094	3.09436e-137	1.44566	1.62934e-81	0.03	0	0.03	0.02	1.6	0.28	0.51	0.796667	0.35	0.09	0.06	0.166667	5.29561	4.60286e-20	3.05501	0.000299407	-2.2406	3.41957e-11	0.89	0.9	1.16	0.983333	2.26	0.94	1.24	1.48	4.34	3.17	2.25
4350249	LOC4350249	mRNA	1.13	1.01	0.57	0.903333	1.4	2.44	2.3	2.04667	1.28	1.17	0.99	1.14667	1.18818	1.30162e-22	0.346854	0.0135136	-0.841322	2.10748e-13	0.06	0.12	0.48	0.22	2.63	2.18	2.47	2.42667	0.2	0.15	0.16	0.17	3.46963	8.83166e-94	-0.362606	0.265549	-3.83224	7.06542e-102	0.41	0.5	0.56	0.49	1.99	1.23	1.06	1.42667	1.43	1.51	0.49
4325750	LOC4325750	mRNA	0	0.19	0.03	0.0733333	0.02	0.07	0	0.03	0.1	0.07	0.07	0.08	-1.23241	0.168695	0.22993	0.74066	1.46234	0.089915	13.05	0.53	0.08	4.55333	4.41	1.39	0.21	2.00333	0.39	0.16	16.38	5.64333	-1.18723	5.98235e-24	0.310973	0.000555189	1.4982	1.2367e-41	0.93	0.06	0.15	0.38	0.06	0	0.01	0.0233333	0	0.06	0
4335065	LOC4335065	mRNA	0	0	0	0	0	0	0	0	0	0	0	0							0	0	0	0	0	0	0	0	0	0	0.03	0.01							0.03	0.06	0.06	0.05	0.03	0.06	0.13	0.0733333	0.22	0.03	0.03
4345775	LOC4345775	mRNA	10.17	6.71	12.91	9.93	5.5	3.34	0.43	3.09	8.4	4.56	8.28	7.08	-1.6805	7.81337e-60	-0.485041	6.8412e-09	1.19546	1.81285e-26	0	0	0.04	0.0133333	0	0	0	0	0	0.04	0.04	0.0266667			0.967542	0.572778			9.57	7.88	11.64	9.69667	0.76	1.49	2.68	1.64333	2.28	1.53	2.11
4329359	LOC4329359	mRNA	2.46	2.34	2.48	2.42667	2.39	2.58	3.33	2.76667	2.43	3.63	2.3	2.78667	0.189341	0.257734	0.196299	0.239914	0.00695786	0.965754	0.49	0.84	1.13	0.82	1.53	1.51	0.89	1.31	0.85	1.05	0.63	0.843333	0.656566	0.0146364	0.0289429	0.922532	-0.627623	0.018338	2.34	1.98	1.87	2.06333	3.28	3.65	3.15	3.36	3.02	2.87	3.42
107280805	LOC107280805	mRNA	7.97	7.56	10.41	8.64667	9.29	7.69	8.01	8.33	7.09	9.94	9.07	8.7	-0.054444	0.250683	0.00431365	0.926716	0.0587577	0.215754	2.11	0.95	1.18	1.41333	2.42	2.6	1.83	2.28333	1.92	1.52	0.7	1.38	0.694916	3.58251e-11	-0.0276245	0.815037	-0.722541	5.59145e-12	3.56	3.24	2.94	3.24667	4.26	9.83	3.71	5.93333	9.27	10.32	5.22
4328631	LOC4328631	mRNA	76.22	47.96	20.48	48.22	47.19	38.86	46.24	44.0967	22.3	23.66	24.43	23.4633	-0.125088	7.18743e-05	-1.0371	6.71461e-174	-0.912008	1.20689e-128	6	7.09	16.62	9.90333	10.37	10.36	7.98	9.57	24.25	8.49	3.27	12.0033	-0.0538091	0.440357	0.27417	2.7608e-05	0.327979	7.05154e-07	46.42	66.75	73.1	62.09	20.14	4.24	47.34	23.9067	1.81	1.87	28.66
4335054	LOC4335054	mRNA	109.42	87.62	57.05	84.6967	108.12	128.74	129.89	122.25	68.58	43.52	55.25	55.7833	0.530446	4.07881e-56	-0.598241	1.4885e-48	-1.12869	1.8034e-200	27.35	20.41	41.1	29.62	51.66	58.76	51.46	53.96	38.93	28.15	15.26	27.4467	0.871242	1.56943e-57	-0.107919	0.0922399	-0.979161	2.25164e-70	65.94	72.15	124.75	87.6133	99.51	33.66	116.48	83.2167	7.6	17.22	37.08
4342192	LOC4342192	mRNA	27.59	39.33	17.95	28.29	57.84	101.41	82.86	80.7033	28.38	23.23	27.38	26.33	1.5111	1.0762e-288	-0.102694	0.0619894	-1.6138	0	45.03	44.14	75.9	55.0233	279.09	376.98	444.07	366.713	38.58	50.13	33.32	40.6767	2.75071	0	-0.434671	6.87194e-25	-3.18538	0	63.3	69.17	82.64	71.7033	185.37	30.62	200.09	138.693	8.45	11.53	42.63
4339239	LOC4339239	mRNA	14.2	8.84	8.88	10.64	8.17	10.36	7.13	8.55333	5.44	4.33	4.52	4.76333	-0.311703	4.27561e-05	-1.15641	2.56135e-39	-0.844706	1.35765e-19	13.06	5.36	6.19	8.20333	24.81	17.86	14.47	19.0467	8.98	5.94	5.04	6.65333	1.20834	1.02425e-70	-0.293926	0.000784056	-1.50226	4.59952e-99	8.42	8.77	14.84	10.6767	9.55	19.61	10.24	13.1333	27.66	21.43	5.9
4334179	LOC4334179	mRNA	2.19	1.48	1.69	1.78667	2.87	2.65	1.81	2.44333	1.41	2.62	1.35	1.79333	0.440899	4.71919e-05	0.00849552	0.941987	-0.432403	6.66951e-05	1.13	0.56	0.72	0.803333	4.3	2.59	1.38	2.75667	0.82	0.59	0.76	0.723333	1.73002	2.38716e-39	-0.182398	0.316924	-1.91241	2.25534e-45	1.63	1.36	1.55	1.51333	1.6	2.74	2.28	2.20667	2.44	1.31	1.44
4340017	LOC4340017	mRNA	0.24	0.28	0.13	0.216667	5.21	9.08	6.73	7.00667	0.24	0.28	0.64	0.386667	4.79485	1.23445e-121	0.768374	0.0613102	-4.02648	1.28265e-111	0.06	0	0.07	0.0433333	2.32	2.77	2.09	2.39333	0.08	0	0.03	0.0366667	5.40613	2.55789e-43	-0.0709318	0.943709	-5.47706	7.42609e-44	0.64	0.38	0.31	0.443333	7.7	3.8	6.83	6.11	0.65	0.76	0.23
4327598	LOC4327598	mRNA	0.8	0.94	0.58	0.773333	1.49	0.73	0.82	1.01333	0.13	1.1	0.26	0.496667	0.366066	0.0172379	-0.733544	7.95156e-05	-1.09961	3.25465e-10	0.09	0.08	0.09	0.0866667	0.51	0.46	0.32	0.43	0.1	0.06	0.13	0.0966667	2.31398	1.35606e-11	0.137467	0.781343	-2.17652	5.70748e-11	0.78	0.73	0.51	0.673333	1.68	1.04	1.58	1.43333	0.31	0.32	0.9
107276691	LOC107276691	mRNA	1.87	0.51	1.53	1.30333	0.75	0.94	0.67	0.786667	1.75	1.35	2.23	1.77667	-0.731205	4.63351e-05	0.445691	0.00232175	1.1769	1.58282e-12	0	0	0.02	0.00666667	0	0	0	0	0	0	0	0							1.47	1.71	1.52	1.56667	0.86	1.6	1.04	1.16667	0.32	0.3	1.15
9266389	LOC9266389	mRNA	0.53	0.41	0.45	0.463333	1.07	0.91	0.76	0.913333	1.05	1.16	1.55	1.25333	0.989308	8.80868e-10	1.4419	4.19249e-22	0.452596	0.000327816	0	0.02	0.13	0.05	0.14	0.24	0.11	0.163333	0.09	0.09	0.01	0.0633333	1.71064	9.63068e-05	0.28947	0.603278	-1.42117	0.00061285	0.51	0.44	0.29	0.413333	0.86	1.29	0.58	0.91	1.48	0.98	0.69
4331511	LOC4331511	mRNA	3.43	3.04	3.62	3.36333	5.5	7.06	5.07	5.87667	4.66	4.95	4.76	4.79	0.804808	1.77241e-22	0.509164	4.49363e-09	-0.295644	9.42211e-05	1.17	0.81	1.65	1.21	5.53	4.56	4.23	4.77333	1.08	0.9	0.37	0.783333	1.9762	6.79495e-67	-0.621908	0.000479004	-2.59811	1.69338e-93	4.15	4.84	3.02	4.00333	6.11	6.37	6.34	6.27333	6.12	5.73	5.47
4344340	LOC4344340	mRNA	0.44	0.18	0.15	0.256667	0.47	0.47	0.3	0.413333	0.38	0.96	1.06	0.8	0.706721	0.0464577	1.65211	4.12303e-08	0.945388	0.000401969	0.03	0	0.21	0.08	2.32	0.65	1.03	1.33333	0.39	0.21	0.32	0.306667	3.99889	1.84247e-28	1.92174	0.000185539	-2.07715	7.33579e-16	0.32	0.14	0.31	0.256667	0.85	0.2	0.29	0.446667	0.49	0	0
4343215	LOC4343215	mRNA	2.57	0.89	0.14	1.2	22.59	4.13	2.02	9.58	3.28	21.37	3.78	9.47667	3.01306	1.98776e-137	2.97104	7.19584e-132	-0.0420204	0.561211	0.04	0.04	0.18	0.0866667	0.04	0.14	0.11	0.0966667	0.04	0.18	0.04	0.0866667	0.202848	0.785641	-0.0324577	0.966426	-0.235306	0.752374	2.58	5.87	33.26	13.9033	20.44	2.84	6.11	9.79667	20.87	6.58	5.11
4332175	LOC4332175	mRNA	4.48	5.42	4.05	4.65	11.33	16.48	9.26	12.3567	5.25	3.57	3.78	4.2	1.40965	6.01423e-67	-0.14513	0.173883	-1.55478	8.00569e-77	1.68	1.17	1.32	1.39	12.52	8.07	8.83	9.80667	0.55	0.55	0.95	0.683333	2.80824	1.26839e-122	-1.01952	9.11867e-06	-3.82776	3.42829e-161	7.98	14.74	4.52	9.08	10.83	8.63	11.35	10.27	7.42	5.93	10.71
4335754	LOC4335754	mRNA	0.06	0.18	13.75	4.66333	5.43	0.21	0.88	2.17333	0.48	14.09	7.68	7.41667	-1.10319	4.12562e-22	0.642891	2.39125e-14	1.74608	2.58558e-65	0.28	1.12	0.16	0.52	6.51	2.25	0.6	3.12	2.86	1.27	1.45	1.86	2.50268	1.73936e-41	1.81868	1.7305e-18	-0.684006	3.72678e-07	0.26	0.17	2.6	1.01	3.07	7.05	5.48	5.2	44.63	19.86	7.1
4325145	LOC4325145	mRNA	115.09	61.27	68.99	81.7833	29.44	30.37	31.25	30.3533	37.15	37.31	28.35	34.27	-1.42852	0	-1.25468	0	0.173839	5.71914e-06	23.73	17.16	23.47	21.4533	60.84	26.17	20.1	35.7033	39.61	20.3	5.75	21.8867	0.697283	3.93167e-61	0.0290738	0.537127	-0.668209	1.81021e-57	19.33	13.32	28.69	20.4467	20.28	6.01	12.38	12.89	20.51	12.54	11.54
4337486	LOC4337486	mRNA	0.04	0	0.04	0.0266667	0.04	0.11	0.15	0.1	0.5	0.77	0.39	0.553333	2.02562	0.0466615	4.5419	5.15875e-12	2.51627	6.05795e-08	0	0	0	0	0.68	0	0.07	0.25	0.25	0	0.39	0.213333	5.26116	5.91156e-06	5.14067	1.26183e-05	-0.120495	0.799295	2.35	1.4	7.88	3.87667	4.33	2.5	1.48	2.77	4.83	2.52	12.27
107276304	LOC107276304	mRNA	0.06	0.03	0.38	0.156667	0.35	0.27	0.16	0.26	0.06	0.42	0.1	0.193333	0.727041	0.00571179	0.212998	0.458701	-0.514043	0.043056	0.02	0.01	0.01	0.0133333	0.12	0.08	0.16	0.12	0	0	0.01	0.00333333	3.0546	3.88134e-07	-2.03246	0.158883	-5.08705	2.28326e-09	0.01	0	0.02	0.01	0.15	0.18	0.06	0.13	0.07	0.13	0
9269413	LOC9269413	mRNA	8.3	8.9	13.03	10.0767	14.24	18.16	16.08	16.16	7.76	11.5	10.02	9.76	0.678661	8.64029e-29	-0.051947	0.452584	-0.730608	2.10476e-32	7.13	10.1	11.11	9.44667	25.75	30.86	35.73	30.78	9.21	9.67	8.7	9.19333	1.70913	6.59829e-224	-0.0432241	0.548019	-1.75235	2.01325e-234	9.64	11.8	10.15	10.53	15.36	14.68	18.23	16.09	11.09	8.45	11.38
4341115	LOC4341115	mRNA	17.04	14.95	14.95	15.6467	50.27	48.59	55.3	51.3867	38.31	33.2	41.22	37.5767	1.71465	0	1.26519	3.23486e-182	-0.449459	6.80527e-43	25.49	11.2	17.99	18.2267	37.44	23.22	15	25.22	14.5	15.22	6.44	12.0533	0.438915	3.71189e-20	-0.605107	1.58759e-26	-1.04402	2.50129e-87	23.35	22.96	24.69	23.6667	42.56	22.51	42.1	35.7233	11.16	12.22	29.74
4343284	LOC4343284	mRNA	0	0	0	0	0.02	0	0	0.00666667	0.03	0.02	0.01	0.02					1.38736	0.25794	0	0	0	0	0	0	0.01	0.00333333	0	0.01	0	0.00333333					-0.0426606	0.983317	0.5	0.35	0.54	0.463333	0.56	1.44	0.56	0.853333	0.55	0.56	0.39
4349235	LOC4349235	mRNA	4.57	0.65	0.99	2.07	0.4	0.45	0.51	0.453333	0.25	2.76	4.06	2.35667	-2.18447	3.81406e-16	0.187786	0.290746	2.37225	7.73462e-20	0.16	0.41	0.31	0.293333	14.09	2.34	1.2	5.87667	2.28	1.71	6.37	3.45333	4.24917	1.17781e-71	3.56658	3.16614e-41	-0.68259	8.0849e-08	0.78	0.14	1.53	0.816667	0.1	0.24	0	0.113333	0.24	0.1	0.15
4330785	LOC4330785	mRNA	31.74	27.2	33.88	30.94	24.51	26.54	25.96	25.67	23.64	25.09	22.91	23.88	-0.244367	1.43953e-07	-0.356136	5.40503e-14	-0.111769	0.0240139	25.65	14.81	15.54	18.6667	41.73	32.58	27.5	33.9367	25.5	17.67	17.35	20.1733	0.735883	2.33187e-52	0.0719274	0.181394	-0.663955	1.78407e-44	22.53	21.74	25.6	23.29	25.66	46.9	25.4	32.6533	68.28	54.52	22.6
9267154	LOC9267154	mRNA	0.34	0.92	0.5	0.586667	0.26	1.01	0.71	0.66	0.08	0.21	0.14	0.143333	0.163166	0.303879	-2.07247	7.44663e-19	-2.23563	9.68414e-23	0	0.01	0.01	0.00666667	0.06	0.1	0.01	0.0566667	0.03	0.01	0.03	0.0233333	2.91709	0.000819487	1.7749	0.0924161	-1.1422	0.0731103	0.29	0.26	0.17	0.24	0.03	0.15	0.48	0.22	6.45	0.5	0.07
4334271	LOC4334271	mRNA	12.35	8.15	10.01	10.17	16.07	12.78	14.19	14.3467	11.27	9.27	9.74	10.0933	0.497135	6.31162e-27	-0.0102854	0.838624	-0.50742	8.9675e-28	2.31	2.04	1.6	1.98333	10.39	5.9	2.55	6.28	2.58	2.81	2.04	2.47667	1.62586	6.2979e-77	0.320775	0.00325053	-1.30509	1.57742e-56	4.26	3.35	5.29	4.3	10.37	7.05	5.09	7.50333	3.21	2.08	3.44
107277573	LOC107277573	mRNA	1.06	0.88	2.39	1.44333	0.53	0.65	0.6	0.593333	0.7	2.35	1	1.35	-1.28772	1.4753e-05	-0.109291	0.651872	1.17843	0.000103732	0.12	0	0.06	0.06	1.33	0.59	0.41	0.776667	0.12	0	0.12	0.08	3.63469	7.3629e-09	0.38258	0.72708	-3.25211	2.6996e-08	0.63	0.28	0.9	0.603333	1.4	0.8	0.64	0.946667	4.15	1.04	0.52
4329701	LOC4329701	mRNA	4.02	2.8	3.92	3.58	7.4	10.83	7.46	8.56333	4.89	5.24	6.14	5.42333	1.25822	1.24766e-31	0.597662	7.08333e-07	-0.660559	1.05541e-11	0.49	0.37	0.86	0.573333	4.16	4.18	3.23	3.85667	0.93	0.46	0.6	0.663333	2.75317	9.006e-39	0.223882	0.491255	-2.52929	6.71152e-36	4.55	5.47	5.73	5.25	10.64	23.83	11.27	15.2467	21.18	25.73	5.81
9269649	LOC9269649	mRNA	2.58	2.63	0.99	2.06667	2.03	1.18	2.72	1.97667	0.12	1.36	2.62	1.36667	-0.0472781	0.711117	-0.597354	2.08547e-05	-0.550076	0.00010586	0.5	0.33	0.49	0.44	0.43	0.38	0.26	0.356667	0.7	0.72	0.33	0.583333	-0.311725	0.283894	0.415001	0.103068	0.726727	0.00693782	1.86	1.34	1.31	1.50333	1.96	2.22	1.36	1.84667	1.8	1.4	2.28
4325632	LOC4325632	mRNA	14.25	13.68	10.39	12.7733	13.75	15.6	13.6	14.3167	16.38	12.79	16.06	15.0767	0.165275	0.00823114	0.240794	9.5396e-05	0.0755195	0.209083	9.27	6.07	7.65	7.66333	21.73	14.38	13.91	16.6733	15.08	7.98	5.19	9.41667	1.10809	9.40092e-57	0.299318	0.000173193	-0.808772	1.25917e-34	9.08	11.71	16.24	12.3433	21.89	13.13	16.45	17.1567	14.86	10.54	11.27
107276374	LOC107276374	mRNA	0.09	0.03	0.09	0.07	0	0	0	0	0	0	0	0	-3.79251	0.0110069	-3.79466	0.0109619			0.03	0.09	0.16	0.0933333	0.03	0.06	0	0.03	0.06	0.15	0.09	0.1	-1.57476	0.0785079	0.119545	0.856779	1.69431	0.0519441	0	0	0	0	0.06	0.03	0.12	0.07	0	0	0
4342626	LOC4342626	mRNA	2.15	0.73	1.03	1.30333	0.87	0.13	0.26	0.42	1.15	0.81	1.48	1.14667	-1.62375	1.40981e-12	-0.184894	0.300522	1.43885	1.31766e-09	7.09	5.4	5.69	6.06	15.4	5.54	5.06	8.66667	11.06	7.27	4.57	7.63333	0.472831	3.18385e-10	0.333782	1.26249e-05	-0.13905	0.0487334	0.69	0.33	0.57	0.53	0.21	0.11	0.11	0.143333	0.86	0.14	0.22
4337173	LOC4337173	mRNA	8.84	6.98	8.66	8.16	7.26	1.01	2.95	3.74	3.62	5.27	2.95	3.94667	-1.12041	1.9898e-98	-1.053	3.04138e-89	0.0674137	0.292203	0.01	0.01	0.07	0.03	0.29	0.08	0.11	0.16	0.02	0.05	0	0.0233333	2.33213	1.33475e-06	-0.447495	0.563718	-2.77963	8.20435e-08	4.22	2.29	1.89	2.8	0.55	12.17	1.01	4.57667	3.84	4.47	2.57
4337585	LOC4337585	mRNA	0.94	0.7	1.38	1.00667	2.27	2.7	2.07	2.34667	0.94	1.61	1.14	1.23	1.21872	3.27481e-28	0.28216	0.0301008	-0.936556	7.41537e-19	0.29	0.15	0.11	0.183333	2.36	1.43	1.29	1.69333	0.07	0.1	0.16	0.11	3.19648	9.0284e-65	-0.732897	0.0469282	-3.92937	1.91385e-76	1.06	1.38	1.35	1.26333	1.71	12.36	2	5.35667	9.67	10.25	2.02
4344890	LOC4344890	mRNA	4.18	1.36	2.88	2.80667	3.2	3.57	2.28	3.01667	3.44	3.93	3.4	3.59	0.106886	0.195263	0.353993	7.50882e-06	0.247106	0.00148987	0.8	0.52	0.59	0.636667	4.14	1.86	1.06	2.35333	1.72	1.08	0.69	1.16333	1.85072	1.34581e-45	0.876966	1.09475e-08	-0.973759	2.537e-18	2.2	1.41	3	2.20333	3.23	2.28	2.38	2.63	2.4	2.71	1.59
4334929	LOC4334929	mRNA	0.1	0.09	0.17	0.12	0.61	0.58	0.21	0.466667	0.11	0.12	0.21	0.146667	1.95674	4.83281e-09	0.288334	0.518187	-1.66841	1.65431e-07	0.12	0.06	0.1	0.0933333	0.6	0.67	0.34	0.536667	0.06	0.06	0.04	0.0533333	2.5427	4.75841e-13	-0.839813	0.18054	-3.38251	6.01026e-17	0.35	0.4	0.31	0.353333	1.19	1.91	1.41	1.50333	0.34	0.6	0.45
4332662	LOC4332662	mRNA	0.15	0.43	0.05	0.21	0.1	0.15	0.15	0.133333	0.19	0.54	0.63	0.453333	-0.685596	0.283226	1.11961	0.0165328	1.80521	0.000619457	0.36	0.58	0.15	0.363333	5.39	2.07	2.66	3.37333	0.68	1.51	3.63	1.94	3.17282	1.68679e-36	2.415	2.16049e-17	-0.757822	4.10702e-06	0.28	0.18	0.05	0.17	0	0.42	0.19	0.203333	0.76	0.24	0
4352669	LOC4352669	mRNA	4.33	3.82	3.66	3.93667	18.43	24.35	13.81	18.8633	13.03	7.35	9.88	10.0867	2.26126	2.05047e-264	1.36062	1.44049e-71	-0.900632	2.16639e-68	1.66	0.98	1.91	1.51667	14.32	12.68	12.68	13.2267	1.25	0.82	1.05	1.04	3.12734	2.50396e-253	-0.533519	0.00194631	-3.66086	1.68586e-291	5.21	9.92	4.47	6.53333	14.2	13.11	16.93	14.7467	5.32	8.25	8.19
4334899	LOC4334899	mRNA	1.77	1.22	1.71	1.56667	0.9	0.59	0.52	0.67	0.88	1.42	1.16	1.15333	-1.22056	1.09839e-15	-0.442326	0.000883167	0.778235	2.32294e-06	0.34	0.24	0.16	0.246667	2.15	0.74	0.26	1.05	0.33	0.38	0.43	0.38	2.02541	7.34854e-20	0.619619	0.0275472	-1.40579	1.34648e-12	2.53	1.88	2.14	2.18333	0.88	13.54	0.91	5.11	1.98	4.49	4.72
4344618	LOC4344618	mRNA	0.15	0.14	0.26	0.183333	0.2	0.15	0.21	0.186667	0.09	0.09	0.09	0.09	0.0148436	0.974701	-1.0653	0.0590067	-1.08015	0.0555636	0	0.17	0.12	0.0966667	0.26	0.2	0.23	0.23	0.26	0.06	0.03	0.116667	1.21184	0.020719	0.230577	0.708364	-0.98126	0.0499486	0.17	0.03	0.11	0.103333	0.23	0.23	0.46	0.306667	0.14	0.17	0.03
4348013	LOC4348013	mRNA	0.37	0.16	0.61	0.38	0.33	0.24	0	0.19	0.26	0.41	0.14	0.27	-0.992814	0.01436	-0.492886	0.184887	0.499928	0.258757	0	0	0	0	0.25	0	0.25	0.166667	0.07	0.15	0	0.0733333	4.8781	8.49438e-05	3.7267	0.0132255	-1.1514	0.075159	0.56	0.43	0.6	0.53	0.17	0.28	0.21	0.22	0.12	0	0.09
107277318	LOC107277318	mRNA	0	0	0	0	0	0	0	0	0	0	0	0							0	0	0.04	0.0133333	0.34	0	0.04	0.126667	0.08	0	0.08	0.0533333	3.18013	0.00694	1.96754	0.172618	-1.21259	0.145429	0	0	0	0	0	0.04	0	0.0133333	0	0	0
4348018	LOC4348018	mRNA	0	0.13	0	0.0433333	0.13	0.18	0.15	0.153333	0.05	0	0	0.0166667	1.86204	0.00494459	-1.30923	0.253823	-3.17127	0.000140783	0	0	0	0	0.15	0.18	0.03	0.12	0	0	0	0	4.74897	0.000183061			-4.78143	0.000165169	0.06	0.1	0.14	0.1	0.99	0.41	0.82	0.74	0.27	0.15	0.17
4352577	LOC4352577	mRNA	2.78	2.33	2.47	2.52667	8.35	6.86	4.46	6.55667	3.61	3.79	3	3.46667	1.37741	4.71736e-24	0.453272	0.00455089	-0.924142	2.38703e-13	0.4	0.71	0.56	0.556667	15.27	7.91	2.88	8.68667	2.59	1.15	0.76	1.5	3.91067	1.25711e-94	1.4182	9.80576e-07	-2.49246	3.57058e-64	1.06	1.15	2.94	1.71667	3.72	3.02	2.74	3.16	1.22	0.9	1.01
9270102	LOC9270102	mRNA	0	0	0	0	0.03	0	0.03	0.02	0.03	0	0	0.01					-0.929632	0.588915	0.24	0	0	0.08	0	0	0	0	0	0.03	0.12	0.05	-3.95327	0.00647081	-0.665373	0.414376	3.2879	0.0424084	0.49	0.65	0.46	0.533333	0.59	0.56	0.41	0.52	0.36	0.56	0.46
9267460	LOC9267460	mRNA	1.51	1.6	0.86	1.32333	1.29	1.55	1.46	1.43333	0.8	0.91	0.9	0.87	0.113359	0.341717	-0.608397	6.65132e-06	-0.721756	5.45371e-08	0.52	0.13	0.61	0.42	0.48	0.56	0.4	0.48	0.4	0.37	0.16	0.31	0.198648	0.35088	-0.436355	0.0644086	-0.635003	0.00542518	1.34	0.86	1.5	1.23333	1.05	1.31	1.41	1.25667	1.02	0.8	0.85
4347940	LOC4347940	mRNA	4.85	3.95	5.34	4.71333	4.8	5.34	5.94	5.36	7.56	5.21	5.32	6.03	0.183731	0.0099346	0.356484	2.52202e-07	0.172753	0.0100871	1.88	2.08	2.76	2.24	6.34	3.57	3.37	4.42667	2.96	2.41	2.27	2.54667	0.95638	2.33883e-25	0.182368	0.0804547	-0.774013	2.30588e-18	6.04	5.88	6.41	6.11	5.23	3.6	5.17	4.66667	3.08	2.41	4.74
4349160	LOC4349160	mRNA	4.63	3.7	2.3	3.54333	27.98	10	8.55	15.51	0.86	3.23	8.24	4.11	2.13706	9.71959e-113	0.212914	0.107126	-1.92415	3.24948e-98	0.23	0.21	0.06	0.166667	62.41	10.99	4.54	25.98	3.77	0.65	2.27	2.23	7.20336	0	3.74107	3.56143e-29	-3.46229	3.13473e-285	2.98	1.53	5.43	3.31333	8.91	3.48	6.76	6.38333	1.79	2.02	3.45
112939658	LOC112939658	mRNA	2.79	1.31	2.76	2.28667	1.16	0.99	1.23	1.12667	2.19	2.42	2.1	2.23667	-1.0244	8.93208e-22	-0.0337927	0.707154	0.990607	3.65368e-20	0.78	0.78	0.92	0.826667	2.71	1.56	1.28	1.85	0.99	1.13	0.73	0.95	1.1344	6.83389e-20	0.200929	0.16578	-0.933475	5.13508e-15	0.97	0.61	0.51	0.696667	1.32	1.87	0.53	1.24	1.65	1.75	1.17
4333552	LOC4333552	mRNA	0.02	0	0	0.00666667	0	0	0	0	0	0.04	0	0.0133333			-0.126704	0.940424			0	0	0	0	0	0.03	0	0.01	0	0	0	0							0.24	0.11	0.39	0.246667	0.48	0.36	0.53	0.456667	0.22	0.32	0.22
4349457	LOC4349457	mRNA	0.33	0.43	3.64	1.46667	2.51	0.61	0.26	1.12667	0.25	1.16	1.72	1.04333	-0.378499	0.0215068	-0.504218	0.0027204	-0.125719	0.485068	0	0.05	0.03	0.0266667	3.38	0.08	0.25	1.23667	0.46	0.33	0.13	0.306667	5.46963	5.82761e-33	3.5525	1.98554e-08	-1.91713	6.09414e-15	0.27	0.17	0.14	0.193333	0.45	1.23	0.1	0.593333	0.69	0.81	0.44
4339840	LOC4339840	mRNA	5.85	4.89	4.81	5.18333	7.87	7.55	8.03	7.81667	5.45	7.16	7.59	6.73333	0.596339	4.25687e-46	0.416001	5.37539e-22	-0.180338	3.79292e-06	0.59	0.71	1.24	0.846667	2.05	2.37	2.01	2.14333	1.1	0.93	0.5	0.843333	1.32267	5.44889e-46	-0.0324577	0.780787	-1.35513	3.42471e-48	5.45	5.15	4.06	4.88667	7.8	9.54	7.59	8.31	10.97	10.43	7.79
4334614	LOC4334614	mRNA	43.11	24.09	26.53	31.2433	4.06	3.92	5.09	4.35667	6.75	7.84	3.46	6.01667	-2.84199	0	-2.3794	0	0.462584	1.01666e-10	8.2	9.9	20.55	12.8833	5.69	3.51	2.65	3.95	17.11	11.03	3.2	10.4467	-1.73086	3.83089e-173	-0.304905	1.84407e-10	1.42595	1.05742e-107	7.06	5.66	17.46	10.06	5.67	1.99	4.22	3.96	0.88	1.36	3.23
4338718	LOC4338718	mRNA	2.86	3.8	3.6	3.42	2.08	1.64	1.82	1.84667	1.07	0.92	3.14	1.71	-0.888111	3.06977e-10	-0.997323	3.9383e-12	-0.109212	0.515804	0	0	0	0	0.08	0	0	0.0266667	0.04	0.04	0.22	0.1			3.96754	0.00595629	1.95734	0.0550093	0.46	0.14	0.07	0.223333	1.29	0.21	0.14	0.546667	2.33	0.63	0.32
4349162	LOC4349162	mRNA	0.2	0.12	0.08	0.133333	0.62	0.37	0.25	0.413333	0.06	0.11	0.13	0.1	1.67688	1.1593e-08	-0.402161	0.339698	-2.07904	4.60361e-11	0	0	0.09	0.03	1.25	0.31	0.16	0.573333	0.11	0.02	0.14	0.09	4.19552	2.19881e-25	1.59818	0.0108513	-2.59733	1.22522e-17	0.05	0.02	0.02	0.03	0.05	0.1	0.04	0.0633333	0.02	0.05	0.13
4340996	LOC4340996	mRNA	1.45	1.78	1.04	1.42333	0.95	0.92	1.14	1.00333	0.84	0.9	1.34	1.02667	-0.506503	0.0122386	-0.475095	0.0181013	0.0314082	0.886484	0.41	0.56	0.84	0.603333	1.43	0.74	0.81	0.993333	1.28	0.85	0.35	0.826667	0.688275	0.00730078	0.452969	0.0876931	-0.235306	0.318409	1	0.37	0.3	0.556667	0.49	0.82	0.73	0.68	0.34	0.62	1.17
4347729	LOC4347729	mRNA	0.19	0.23	0.04	0.153333	0.53	10.41	0.11	3.68333	0.89	0.08	0.3	0.423333	4.58691	3.29421e-67	1.47611	0.00114416	-3.11079	9.22146e-52	41.96	121.9	261.79	141.883	1079.58	1440.93	1762.78	1427.76	234.76	194.03	153.41	194.067	3.34023	0	0.447038	7.1272e-137	-2.89319	0	1.12	0.44	1.3	0.953333	0.34	0.07	0.78	0.396667	0.07	0.19	0.11
4324720	LOC4324720	mRNA	17.92	18.19	15.02	17.0433	54.89	56.48	63.95	58.44	44.34	32.85	54.94	44.0433	1.77746	0	1.37162	0	-0.405835	2.5711e-111	6.42	5.66	4.71	5.59667	37.76	23.8	15.57	25.71	4.61	5.15	5.18	4.98	2.1735	0	-0.167264	0.00308453	-2.34076	0	32.04	33.46	22.31	29.27	42.2	26.67	57.84	42.2367	9.88	13.42	57.02
4347164	LOC4347164	mRNA	23.45	7.78	7.2	12.81	5.33	1.27	2.32	2.97333	2.95	5.43	3.4	3.92667	-2.09968	1.08548e-113	-1.70862	9.63003e-87	0.391057	0.00173622	53.87	131.73	152.12	112.573	125.79	121.97	113.14	120.3	151.57	102.52	43.37	99.1533	0.0855476	7.87992e-05	-0.192726	1.35795e-17	-0.278273	8.34404e-36	1.12	0.62	3.77	1.83667	1.21	23.36	0.64	8.40333	2.42	1.75	0.34
4330939	LOC4330939	mRNA	5.47	5.09	5.03	5.19667	7.41	9.35	8.16	8.30667	6.27	5.98	4.91	5.72	0.67548	3.16117e-21	0.13658	0.0814401	-0.538899	1.2711e-14	0.51	0.44	1.32	0.756667	3.86	4.71	4.08	4.21667	1.08	0.85	0.53	0.82	2.49026	1.63693e-71	0.120022	0.564752	-2.37023	2.164e-68	3.12	3.37	2.88	3.12333	5.89	5.04	5.87	5.6	3.68	4.21	3.99
107277770	LOC107277770	mRNA	2.87	1.76	2.61	2.41333	3.38	3.18	2.53	3.03	2.75	2.99	3.43	3.05667	0.329951	5.19158e-05	0.339942	2.93895e-05	0.00999149	0.896808	0.4	0.3	0.63	0.443333	1.47	0.83	0.96	1.08667	0.5	0.46	0.16	0.373333	1.27806	8.06501e-15	-0.238102	0.262337	-1.51616	6.03581e-19	0.75	0.83	1.43	1.00333	0.39	0.49	0.42	0.433333	1.21	1.12	0.76
4344289	LOC4344289	mRNA	0.03	0.07	0.2	0.1	0.07	0	0.03	0.0333333	0.07	0.17	0	0.08	-1.57012	0.0793909	-0.349871	0.62901	1.22025	0.200438	0.21	0.07	0.14	0.14	0.15	0.17	0.14	0.153333	0.24	0.14	0	0.126667	0.12568	0.827662	-0.157989	0.792953	-0.283669	0.630647	0	0.03	0.1	0.0433333	0.13	0.56	0.17	0.286667	0.43	0.17	0
4342282	LOC4342282	mRNA	9.35	6.83	5.63	7.27	17.43	15.3	19.39	17.3733	10.8	9.43	10.64	10.29	1.23325	1.21669e-107	0.504078	1.99083e-15	-0.729168	1.07334e-45	0.99	0.83	0.58	0.8	9.31	6.34	2.88	6.17667	0.79	0.82	0.48	0.696667	3.25315	2.3524e-117	0.274412	0.242814	-2.97874	1.4134e-109	6.26	10.37	8.01	8.21333	13.95	9.58	19.74	14.4233	4.43	6	6.84
4327282	LOC4327282	mRNA	0.54	0.37	1.53	0.813333	1.56	0.07	0.19	0.606667	0.09	1.34	2.65	1.36	-0.414	0.0535642	0.733082	3.02829e-05	1.14708	1.36502e-09	0.05	0.33	0.1	0.16	1.48	0.58	0.35	0.803333	6.83	3.96	1.36	4.05	2.27324	1.63926e-13	4.65124	1.29096e-116	2.378	1.33903e-67	0.23	0.18	0.49	0.3	0.12	1.21	0.05	0.46	1.97	0.32	0.25
4342116	LOC4342116	mRNA	4.94	4.32	4.72	4.66	3.75	5.41	2.22	3.79333	8.64	4.57	5.6	6.27	-0.298071	0.00874165	0.43175	1.62138e-05	0.729821	5.0774e-12	0.62	0.63	0.57	0.606667	4.5	3.59	1.8	3.29667	2.06	0.98	4.35	2.46333	2.42524	8.50349e-34	2.03028	1.37654e-21	-0.394962	0.00477969	5.27	4.2	10.59	6.68667	3.88	0.91	4.05	2.94667	2.3	1.15	1.6
4346714	LOC4346714	mRNA	3.15	3.28	2.17	2.86667	3.15	1.77	1.36	2.09333	2.3	3.21	2.77	2.76	-0.449367	7.77691e-05	-0.0536882	0.613027	0.395679	0.000583244	0.95	1.14	0.5	0.863333	4.24	1.47	1.06	2.25667	1.89	1.51	2.15	1.85	1.32688	1.04419e-17	1.10505	4.56699e-12	-0.221829	0.0810196	2.19	2.17	4.41	2.92333	2.97	2.25	1.39	2.20333	3.43	1.31	1.56
4327172	LOC4327172	mRNA	9.72	4.08	5.96	6.58667	0.96	4.14	0.49	1.86333	5.42	16.1	3.58	8.36667	-1.82208	3.69685e-47	0.334042	0.000121311	2.15612	8.68777e-73	1.31	2.1	1.04	1.48333	10.93	6.37	6.36	7.88667	7	8.83	29.07	14.9667	2.37944	1.36667e-74	3.3303	9.98155e-203	0.950861	4.39862e-39	23.02	9.09	18.33	16.8133	1.63	0.47	0.32	0.806667	2.83	0.43	3.18
4347403	LOC4347403	mRNA	38.89	22	20.21	27.0333	22.16	16.73	13.59	17.4933	22.04	32.54	35.24	29.94	-0.624394	1.91161e-47	0.145932	0.000110661	0.770326	1.51424e-74	25.41	12.07	12.36	16.6133	93.91	47.53	19.99	53.81	40.56	34.84	17.35	30.9167	1.66052	0	0.902604	4.46608e-99	-0.757914	2.72688e-123	27.92	13.52	72.17	37.87	16.95	11.21	15.67	14.61	18.83	11.8	9.76
4344560	LOC4344560	mRNA	0.06	0	0.06	0.04	0.16	0.18	0.08	0.14	0.06	0.07	0.07	0.0666667	1.84842	0.00245562	0.770472	0.294753	-1.07795	0.0439964	0	0	0.02	0.00666667	0.11	0.04	0.04	0.0633333	0.05	0	0	0.0166667	3.22407	0.00660257	1.35631	0.404909	-1.86776	0.0453048	0.22	1	0.33	0.516667	0.18	0.15	0.26	0.196667	0.18	0.02	0.08
4334634	LOC4334634	mRNA	14.62	12.26	21.32	16.0667	12.15	8.83	8.3	9.76	8.75	14.4	11.5	11.55	-0.719536	2.62043e-64	-0.482661	2.4802e-32	0.236875	3.12926e-07	2.83	2.17	1.96	2.32	6.05	4.13	2.4	4.19333	3.38	3.17	1.8	2.78333	0.828469	1.7195e-21	0.26274	0.00581857	-0.565729	7.75974e-12	10.88	9.02	11.34	10.4133	9.52	29.38	9.45	16.1167	28.97	27.56	13.12
4339526	LOC4339526	mRNA	166.72	121.16	116.69	134.857	70.41	55.62	106.61	77.5467	486.66	169.25	280.19	312.033	-0.798471	3.59926e-139	1.21785	0	2.01632	0	20.06	26.34	61.09	35.83	139.67	52.86	28.81	73.78	220.92	123.85	8.28	117.683	0.989996	7.98571e-103	1.7118	0	0.7218	4.12748e-100	123	48.38	239.65	137.01	45.13	61.29	29.79	45.4033	57.85	70.26	144.03
9269015	LOC9269015	mRNA	8.83	9.01	7.57	8.47	8.01	11.01	8.16	9.06	6.81	7.51	6.09	6.80333	0.102987	0.129926	-0.326686	8.16579e-06	-0.429673	2.56416e-09	5.89	4.96	8.23	6.36	15.72	21.35	23.21	20.0933	6.57	6.27	4.09	5.64333	1.67329	2.56485e-167	-0.170643	0.0396098	-1.84393	2.23813e-193	7.08	7.94	7.8	7.60667	8.65	8.38	10.16	9.06333	8.21	8.45	6.43
4340483	LOC4340483	mRNA	3.49	1.7	2.28	2.49	1.99	2.23	1.95	2.05667	1.58	2.11	2.04	1.91	-0.275074	0.0113387	-0.385178	0.000501642	-0.110104	0.344157	3.83	1.6	3.9	3.11	7.69	7.01	6.25	6.98333	3.95	3.06	1.43	2.81333	1.17051	5.16809e-52	-0.137951	0.150928	-1.30846	2.6845e-62	2.1	1.77	3.94	2.60333	2.32	4.06	2.48	2.95333	2.2	2.91	1.69
[truncated: 5,392 more rows]
[truncated: 63 more columns]
