# Supplementary material for: Magnaporthe oryzae infection triggers rice resistance to brown planthopper through the influence of jasmonic acid on the flavonoid biosynthesis pathway
Source: Insect Sci. 2024 May 15;32(1):243–59. doi: 10.1111/1744-7917.13378 (PMC11824890; doi:10.1111/1744-7917.13378)
Supplement: Supplementary file 3 — Table S3 Upregulated genes in ZH11 variety after TH12 24 h treatments. [file INS-32-243-s005.xls]

## Sheet: 1576045557897142559
Gene ID	Gene Symbol	Type	RHT_BPH_CK_1 Expression	RHT_BPH_CK_2 Expression	RHT_BPH_CK_3 Expression	RHT_BPH_CK Expression	RHT_BPH_12h_1 Expression	RHT_BPH_12h_2 Expression	RHT_BPH_12h_3 Expression	RHT_BPH_12h Expression	RHT_BPH_24h_1 Expression	RHT_BPH_24h_2 Expression	RHT_BPH_24h_3 Expression	RHT_BPH_24h Expression	log2 (RHT_BPH_12h / RHT_BPH_CK)	Pvalue(RHT_BPH_12h / RHT_BPH_CK)	log2 (RHT_BPH_24h / RHT_BPH_CK)	Pvalue(RHT_BPH_24h / RHT_BPH_CK)	log2 (RHT_BPH_24h / RHT_BPH_12h)	Pvalue(RHT_BPH_24h / RHT_BPH_12h)	RHT_TH12_CK_1 Expression	RHT_TH12_CK_2 Expression	RHT_TH12_CK_3 Expression	RHT_TH12_CK Expression	RHT_TH12_12h_1 Expression	RHT_TH12_12h_2 Expression	RHT_TH12_12h_3 Expression	RHT_TH12_12h Expression	RHT_TH12_24h_1 Expression	RHT_TH12_24h_2 Expression	RHT_TH12_24h_3 Expression	RHT_TH12_24h Expression	log2 (RHT_TH12_12h / RHT_TH12_CK)	Pvalue(RHT_TH12_12h / RHT_TH12_CK)	log2 (RHT_TH12_24h / RHT_TH12_CK)	Pvalue(RHT_TH12_24h / RHT_TH12_CK)	log2 (RHT_TH12_24h / RHT_TH12_12h)	Pvalue(RHT_TH12_24h / RHT_TH12_12h)	ZH11_BPH_CK_1 Expression	ZH11_BPH_CK_2 Expression	ZH11_BPH_CK_3 Expression	ZH11_BPH_CK Expression	ZH11_BPH_12h_1 Expression	ZH11_BPH_12h_2 Expression	ZH11_BPH_12h_3 Expression	ZH11_BPH_12h Expression	ZH11_BPH_24h_1 Expression	ZH11_BPH_24h_2 Expression	ZH11_BPH_24h_3 Expression
4324576	LOC4324576	mRNA	24.8	20.33	29.98	25.0367	9.38	5.17	9.05	7.86667	5.58	12.73	8.68	8.99667	-1.66735	3.08582e-212	-1.48379	1.41953e-179	0.183565	0.00826359	2.27	1.25	1.35	1.62333	0.79	0.67	0.36	0.606667	1.08	1.9	0.67	1.21667	-1.46069	3.07329e-12	-0.393724	0.0226943	1.06696	1.70544e-06	18.24	4.44	8.02	10.2333	1.89	10.36	3.12	5.12333	6.07	3.83	8.18
9267582	LOC9267582	mRNA	5.38	6.18	1.12	4.22667	0.4	0.65	0.5	0.516667	2.77	1.14	1.18	1.69667	-2.98187	2.1654e-132	-1.28583	1.39462e-45	1.69604	1.00138e-28	2.83	2.32	4.56	3.23667	0.88	0.74	0.84	0.82	1.94	3.65	2.23	2.60667	-1.94553	2.26534e-58	-0.368368	5.38704e-05	1.57716	7.0834e-35	3.04	3.86	3.31	3.40333	0.32	0.26	0.53	0.37	0.34	0.58	1.28
4341697	LOC4341697	mRNA	0.88	0.41	5.07	2.12	0.09	0.05	0.02	0.0533333	1.14	1.05	0.88	1.02333	-5.28539	9.7915e-67	-1.06103	5.7501e-13	4.22436	2.31463e-30	7.07	6.95	8.02	7.34667	0.44	0.71	0.3	0.483333	10.11	9.2	4.69	8	-3.91479	1.87879e-192	0.121783	0.0619492	4.03657	1.29035e-215	0.09	0.11	0.29	0.163333	0.02	0.61	0	0.21	3.59	0.47	0.14
4339750	LOC4339750	mRNA	97.86	106.8	104.25	102.97	174.74	77.78	115.9	122.807	87.57	149.94	148.01	128.507	0.253654	6.19479e-37	0.304282	2.58661e-53	0.0506277	0.00768857	1.61	1.41	3.05	2.02333	4.29	9.75	8.45	7.49667	2.12	1.77	2.82	2.23667	1.92077	2.30607e-70	0.152074	0.297828	-1.76869	8.6978e-64	84.27	91.14	85.73	87.0467	64.87	148.41	94.54	102.607	82.68	138.46	119.2
4345697	LOC4345697	mRNA	3.73	8.23	1.94	4.63333	3.53	3.51	6.02	4.35333	13.37	7.03	6.35	8.91667	-0.0918634	0.307516	0.947646	1.87952e-36	1.03951	5.40711e-42	2.92	2.5	5.04	3.48667	1.18	0.97	1	1.05	2.7	4.27	3.18	3.38333	-1.7405	2.94285e-35	-0.0399328	0.700574	1.70056	1.17629e-33	11.57	5.59	5.08	7.41333	3.17	1.3	1.65	2.04	6.38	6.09	3.45
4346270	LOC4346270	mRNA	0.07	0.07	0.36	0.166667	0	0.15	0	0.05	0.07	0	0.07	0.0466667	-1.80073	0.0873264	-1.80288	0.0869509	-0.00214434	0.998814	0	0.36	0.07	0.143333	0	0.14	0.07	0.07	0.25	0.22	0.5	0.323333	-0.989797	0.317671	1.12997	0.0970384	2.11976	0.00885226	1.4	1.1	2.7	1.73333	0.47	0.28	0.54	0.43	1.13	0.91	2.23
4324377	LOC4324377	mRNA	7.04	8.13	12.54	9.23667	133.27	156.57	75.73	121.857	479.66	263.37	227.26	323.43	3.70963	0	5.14005	0	1.43042	0	56.94	28.12	35.28	40.1133	9.14	9.47	6.99	8.53333	34.26	33.68	23.55	30.4967	-2.22462	0	-0.383893	4.11863e-29	1.84073	5.35782e-291	11.96	11.66	8.08	10.5667	167.77	65.46	34.35	89.1933	110.65	153.2	43.17
4339535	LOC4339535	mRNA	0.44	0.06	0.16	0.22	0.08	0.31	0.2	0.196667	0.11	0.06	0.28	0.15	-0.177802	0.679672	-0.572263	0.214374	-0.394462	0.407811	7.47	3.06	1.38	3.97	1.12	1.57	1.14	1.27667	2.08	2.4	0.72	1.73333	-1.61719	4.7921e-34	-1.18679	3.32374e-22	0.430409	0.00803106	0.03	0.05	0	0.0266667	0.08	0.05	0.11	0.08	0.05	0	0.11
4340977	LOC4340977	mRNA	77.49	91.59	59.06	76.0467	11.61	8.17	5.97	8.58333	117.67	78.82	92.85	96.4467	-3.14422	0	0.345158	5.56243e-63	3.48938	0	75.31	61.63	72.9	69.9467	14.01	7.97	8.03	10.0033	99.98	87.91	103.4	97.0967	-2.82723	0	0.475384	3.25199e-111	3.30261	0	73.66	90.38	85.96	83.3333	3.12	2.99	6.41	4.17333	45.91	70.81	78.43
107278706	LOC107278706	mRNA	0	0	0	0	0	0	0	0	0	0	0	0							0	0.19	0.48	0.223333	0.82	1.4	1.98	1.4	0.14	0	0.79	0.31	2.66361	1.07308e-08	0.467711	0.489269	-2.1959	2.7226e-07	0	0	0	0	0	0	0	0	0	0	0
4339604	LOC4339604	mRNA	50.02	44.71	49.25	47.9933	10.77	8	9.13	9.3	57.9	43.67	40.15	47.24	-2.36693	0	-0.0221456	0.395491	2.34478	0	45.74	66.93	51.99	54.8867	10.78	12.99	3.9	9.22333	57.73	75.39	60.29	64.47	-2.5874	0	0.227391	4.11265e-22	2.81479	0	33.04	32.43	39.05	34.84	5.89	10.42	6.49	7.6	22.61	22.23	32.89
4345073	LOC4345073	mRNA	36.21	25.68	31.33	31.0733	1.41	0.32	0.65	0.793333	31.97	28.35	30.79	30.37	-5.28539	0	-0.0328224	0.412157	5.25257	0	64.01	33.76	37.56	45.11	2.56	1.52	0.71	1.59667	41.75	40.68	19.59	34.0067	-4.84895	0	-0.402034	3.18644e-29	4.44692	0	13.24	9.64	31.76	18.2133	0.7	0	0.49	0.396667	6.14	8.25	5.96
4331944	LOC4331944	mRNA	41.51	29.2	36.53	35.7467	7.98	5.04	6.07	6.36333	26.64	12.34	11.08	16.6867	-2.4577	0	-1.06724	1.35769e-110	1.39046	3.21964e-80	71.04	41.01	24.88	45.6433	7.29	4.04	3.08	4.80333	86.83	64.48	133.85	95.0533	-3.25913	0	1.07583	2.34942e-279	4.33495	0	20.59	17.4	30.89	22.96	2.53	7.91	3.66	4.7	11.23	12.55	7.98
4325139	LOC4325139	mRNA	0.41	0.37	23.36	8.04667	1.39	0.3	2.12	1.27	0.44	8.5	1.84	3.59333	-2.6737	1.12533e-99	-1.19242	2.38039e-34	1.48128	1.60206e-21	0.54	0.37	0.11	0.34	0.33	0.11	0.04	0.16	0.56	0.59	0.18	0.443333	-1.15972	0.0158835	0.38258	0.295082	1.5423	0.00056796	0.25	0.07	0.21	0.176667	0	61.71	0.04	20.5833	67.95	49.13	0.83
4332620	LOC4332620	mRNA	107.15	110.3	86.38	101.277	1.18	1.07	0.52	0.923333	139.15	119.72	131.5	130.123	-6.77539	0	0.361927	9.00875e-98	7.13732	0	72.87	90.9	86.16	83.31	4.52	5.74	6.13	5.46333	95.14	95.45	120.47	103.687	-3.92383	0	0.313523	3.94524e-59	4.23735	0	136.98	147.17	139.88	141.343	3.68	1.77	3.06	2.83667	102.74	132.32	127.39
4341942	LOC4341942	mRNA	74.33	78.62	21.82	58.2567	367.11	109.99	326.06	267.72	301.84	526.03	614.36	480.743	2.20459	0	3.04341	0	0.838821	0	42.51	25.02	18.26	28.5967	14.93	13.71	10.06	12.9	47.17	28.46	38.6	38.0767	-1.1523	2.51747e-90	0.417928	4.17585e-22	1.57023	9.32312e-194	57.6	69.3	35.9	54.2667	306.17	295.47	80.18	227.273	340.88	426.02	574.23
107276309	LOC107276309	mRNA	0.78	0.73	0.37	0.626667	0.49	0.61	0.94	0.68	0.94	0.89	1.36	1.06333	0.121759	0.624038	0.771691	0.00050512	0.649932	0.00284488	0.38	0.12	0.33	0.276667	0.42	0.39	0.18	0.33	0.73	0.38	0.29	0.466667	0.255315	0.497487	0.797617	0.018992	0.542302	0.0960971	0.48	0.94	0.82	0.746667	0.43	0.39	0.57	0.463333	0.26	0.09	0.93
9270452	LOC9270452	mRNA	0	0	0	0	0	0	0	0	0	0	0.02	0.00666667							0	0	0	0	0	0	0	0	0	0	0	0							0	0	0	0	0.05	0	0	0.0166667	0	0.04	0.05
4349191	LOC4349191	mRNA	40.98	36.94	24.64	34.1867	31.21	19.21	11.13	20.5167	7.69	16.74	14.54	12.99	-0.73185	4.24593e-57	-1.40112	1.94398e-162	-0.669267	4.2474e-30	0.77	0.78	2.18	1.24333	0.77	1.21	0.56	0.846667	0.89	1.12	0.3	0.77	-0.551722	0.0201046	-0.696106	0.00395768	-0.144384	0.587659	20.52	32.7	70.09	41.1033	28.08	2.51	56.37	28.9867	0.38	0.56	29.78
4337415	LOC4337415	mRNA	1571.72	1535.16	1191.21	1432.7	158.03	99.32	127.19	128.18	470.91	686.85	769.53	642.43	-3.48075	0	-1.15986	0	2.3209	0	228.85	81.68	343.53	218.02	76.39	102.23	122	100.207	113.48	86.86	54.95	85.0967	-1.09896	0	-1.34909	0	-0.250123	1.56453e-26	3328.97	3579.72	2621.87	3176.85	9.02	60.65	157.75	75.8067	121.87	241.39	1076.94
4330933	LOC4330933	mRNA	3.9	3.09	1.17	2.72	0.1	0.1	0	0.0666667	0.34	0.5	1.08	0.64	-5.3602	1.42307e-40	-2.07694	6.77217e-20	3.28326	1.29157e-08	16.8	4.44	0.92	7.38667	0.06	0.44	0	0.166667	0.65	0.74	0.4	0.596667	-5.42276	5.55127e-103	-3.61742	2.96351e-87	1.80534	0.000115967	2.65	1.98	2.2	2.27667	0.05	0.1	0.34	0.163333	0.19	0.14	0.91
4339568	LOC4339568	mRNA	139.64	127.24	200.42	155.767	107.81	55.92	62.79	75.5067	58.46	107.08	82.75	82.7633	-1.04395	0	-0.919795	0	0.124153	3.2547e-07	7.61	6.24	10.08	7.97667	2.3	6	2.31	3.53667	7.82	10.95	4.93	7.9	-1.15038	6.56832e-34	-0.0117884	0.878673	1.1386	1.75441e-33	108.7	139.43	136.97	128.367	13.92	68.85	63.87	48.88	54.21	49.8	82.82
4349203	LOC4349203	mRNA	14.26	10.07	1.83	8.72	1.34	3.32	1.45	2.03667	3.61	0.78	0.51	1.63333	-2.09552	4.43064e-59	-2.39915	1.99936e-69	-0.303632	0.122052	354.69	361.67	321.6	345.987	160.24	258.12	304.65	241.003	342.03	409.76	445.15	398.98	-0.504196	2.31427e-223	0.205379	1.33134e-49	0.709576	0	15.15	33.51	103.5	50.72	4.67	0.05	11.33	5.35	0.15	0.25	3.04
4339715	LOC4339715	mRNA	25.63	17.03	25.07	22.5767	4.55	3.52	1.8	3.29	3.96	1.49	0.89	2.11333	-2.77647	2.92319e-166	-3.41088	4.18399e-201	-0.634413	0.000521447	98.83	40.39	12.54	50.5867	18.87	3.85	2.09	8.27	53.47	31.22	93.4	59.3633	-2.67716	0	0.242932	2.00332e-09	2.92009	0	4.96	5.77	9.34	6.69	1.51	1.17	3.06	1.91333	5.58	2.48	2.35
107280441	LOC107280441	mRNA	0.52	0.29	0.36	0.39	0.51	0.63	0.69	0.61	0.73	0.61	0.53	0.623333	0.801748	0.000845905	0.878568	0.000209345	0.0768196	0.710244	0	0.08	0.34	0.14	0.18	0.17	0.26	0.203333	0.05	0.1	0.21	0.12	0.71745	0.0829187	-0.215711	0.655011	-0.933161	0.0288914	0.74	1.2	1.66	1.2	0.99	0.44	0.74	0.723333	0.69	0.42	0.87
107276718	LOC107276718	mRNA	0.1	0.25	0.05	0.133333	0	0	0	0	0.18	0.05	0.05	0.0933333	-4.98516	3.96912e-05	-0.527869	0.346008	4.45729	0.000821097	0.82	1.75	2.62	1.73	0	0	0	0	1.87	2.59	2.15	2.20333	-8.63365	7.75125e-41	0.346054	0.0104265	8.97971	5.80142e-50	0.27	0.29	0.22	0.26	0	0	0.05	0.0166667	0.1	0.02	0
4335745	LOC4335745	mRNA	120.9	96.91	82.28	100.03	38.5	10.24	12.47	20.4033	64.78	45.09	49.56	53.1433	-2.28733	0	-0.909859	0	1.37747	0	215.94	243.03	280.68	246.55	6.5	4.83	4.87	5.4	305.84	301.88	222.08	276.6	-5.52608	0	0.164151	2.52541e-64	5.69023	0	62.57	49.4	68.94	60.3033	8.3	10.13	6.8	8.41	21.96	28.4	45.38
4339068	LOC4339068	mRNA	0.06	0.09	0.19	0.113333	0.02	0	0.02	0.0133333	0	0	0.07	0.0233333	-2.89108	0.000913967	-2.30827	0.00339244	0.582818	0.65482	0.07	0.05	0.25	0.123333	0.19	0.14	0.11	0.146667	0.09	0.14	0	0.0766667	0.24298	0.621887	-0.735179	0.204468	-0.978159	0.0787742	1.35	1.6	1.44	1.46333	2.84	1.33	2.22	2.13	0.98	0.99	1.14
4331361	LOC4331361	mRNA	133.52	210	540.52	294.68	318.01	40.83	84.99	147.943	60.9	299.86	253.73	204.83	-0.99242	0	-0.539647	3.24576e-237	0.452773	8.46063e-119	16.9	25.93	12.52	18.45	5.74	3.23	1.14	3.37	9.5	21.72	16.09	15.77	-2.50038	3.53294e-157	-0.232756	0.000206643	2.26762	4.36614e-121	75.5	29.41	72.76	59.2233	27.56	52.66	17.75	32.6567	142.35	57.43	162.01
9268282	LOC9268282	mRNA	1.21	1.3	0.7	1.07	1.99	1.75	1.32	1.68667	0.88	0.72	1.13	0.91	0.669347	0.00692691	-0.218626	0.449356	-0.887973	0.000578378	26.1	8.17	4.91	13.06	3.32	3.75	3.46	3.51	6.25	4.02	9.46	6.57667	-1.835	2.64333e-59	-0.96853	1.07727e-23	0.866465	7.01579e-11	1.72	1.17	0.5	1.13	1.36	1.96	2.54	1.95333	1.26	1.63	1.01
4337529	LOC4337529	mRNA	72.89	53.26	81.01	69.0533	22.98	3.72	16.45	14.3833	16.92	55.97	42.39	38.4267	-2.26084	0	-0.855124	7.18684e-240	1.40571	4.65118e-294	358.15	321.59	130.48	270.073	11.22	6.91	3.29	7.14	193.62	235.56	198.45	209.21	-5.27524	0	-0.368915	3.03389e-203	4.90633	0	49.16	18.46	18.55	28.7233	10.43	34.87	8.47	17.9233	173.37	60.03	126.26
4340970	LOC4340970	mRNA	18.33	19.88	18.52	18.91	6.25	8.75	6.91	7.30333	26	21.68	23.56	23.7467	-1.35517	4.48327e-113	0.341279	2.19085e-14	1.69644	4.81992e-197	17.08	8.24	6.7	10.6733	3.38	2.93	1.66	2.65667	8.58	10.14	16.1	11.6067	-2.02599	7.55806e-109	0.129662	0.0378681	2.15565	5.68873e-130	13.4	12.8	13.22	13.14	8.03	5.91	10.66	8.2	18.32	22.11	17.12
4339718	LOC4339718	mRNA	130.18	72.61	51.58	84.79	5.78	6.35	4.66	5.59667	43.51	40.07	22.02	35.2	-3.9132	0	-1.26581	0	2.64738	0	54.87	66.55	73.89	65.1033	4.11	2.9	3.17	3.39333	77.14	93.55	19.14	63.2767	-4.27701	0	-0.0428863	0.0496992	4.23413	0	15.98	14.85	16.17	15.6667	3.53	13.96	1.1	6.19667	18.98	28.81	8.36
9266741	LOC9266741	mRNA	0	0.02	0	0.00666667	0.05	0	0.02	0.0233333	0	0	0	0	1.59981	0.302093					0.39	0.9	0.38	0.556667	0.03	0	0	0.01	0.63	1.38	0.48	0.83	-6.13954	2.43671e-18	0.572683	0.00862194	6.71223	2.7908e-26	0.02	0.02	0.04	0.0266667	0	0	0	0	0	0	0.02
4349083	LOC4349083	mRNA	3.21	2.02	1.06	2.09667	0.75	0	0	0.25	0.98	2.54	1.45	1.65667	-3.05931	2.84613e-17	-0.347192	0.124696	2.71211	1.91766e-12	1.9	3.23	3.29	2.80667	3.29	1.52	2.16	2.32333	0.67	0.83	0.91	0.803333	-0.299511	0.128014	-1.80815	1.02441e-12	-1.50864	1.74043e-08	0.42	0.14	1.31	0.623333	0.21	0.87	0.08	0.386667	0.5	0.27	0.07
107278496	LOC107278496	mRNA	0	0.11	0	0.0366667	0.09	0.06	0.21	0.12	0.06	0.07	0	0.0433333	1.68907	0.0319028	0.101967	0.921599	-1.58711	0.0406076	11.78	3.28	2.24	5.76667	2.39	1.94	0.41	1.58	6.75	4.15	4.69	5.19667	-1.89508	1.47749e-49	-0.0857236	0.35611	1.80936	1.53975e-44	0.06	0.03	0	0.03	0.12	0	0.15	0.09	0.03	0.15	0.03
4347067	LOC4347067	mRNA	41.46	39.95	27.59	36.3333	36.06	29.96	38.6	34.8733	24.09	17.8	27.69	23.1933	-0.0630361	0.0393958	-0.634062	1.19038e-78	-0.571026	1.7581e-62	1.28	1.54	0.97	1.26333	0.29	0.44	0.1	0.276667	0.81	1.62	0.47	0.966667	-2.02827	7.37419e-18	-0.349648	0.045512	1.67862	1.53911e-11	24.36	32.25	19.51	25.3733	18.33	20.98	24.59	21.3	9.04	8.7	32.98
4348712	LOC4348712	mRNA	3.47	2.33	23	9.6	7.25	2.77	3.55	4.52333	5.79	6.4	5.35	5.84667	-1.08975	5.13686e-26	-0.725107	7.44453e-14	0.364638	0.00189563	2.03	1.89	2.26	2.06	2.41	1.77	1.32	1.83333	4.01	4.09	3.11	3.73667	-0.18594	0.33862	0.859686	9.16621e-08	1.04563	3.36319e-10	1.99	1.61	1.45	1.68333	0.35	8.76	0.55	3.22	4.42	6.36	3.03
4330306	LOC4330306	mRNA	0.12	0	0	0.04	0	0.2	0	0.0666667	0.19	0	0.24	0.143333	0.751809	0.468344	1.88717	0.026628	1.13536	0.129665	0.87	0.35	0.57	0.596667	0.66	16.48	0.59	5.91	0.12	0.75	0.47	0.446667	3.37009	1.20557e-85	-0.404426	0.217646	-3.77451	2.97385e-94	0.15	0.04	0.3	0.163333	0.19	0	0.19	0.126667	0	0	0.11
4339913	LOC4339913	mRNA	2.42	2.44	2.58	2.48	3	2	2.66	2.55333	3.48	2.66	2.84	2.99333	-0.0039865	0.982209	0.251784	0.140812	0.255771	0.135906	37.44	23.84	10.34	23.8733	3.64	3.68	2.33	3.21667	14.72	21.66	14.62	17	-2.89984	3.14163e-192	-0.476702	9.06599e-14	2.42314	6.82658e-116	3.06	1.88	4.58	3.17333	2.75	1.79	4.1	2.88	2.49	1.71	2.54
4337509	LOC4337509	mRNA	0.34	0.14	0.25	0.243333	0.09	0.19	0.16	0.146667	0.2	0.44	0.43	0.356667	-0.715549	0.00828419	0.550795	0.0113421	1.26634	2.90928e-07	0.18	0.13	0.37	0.226667	0.23	0.42	0.18	0.276667	0.52	0.27	0.13	0.306667	0.287737	0.229298	0.430943	0.0629598	0.143206	0.51674	0.23	0.18	0.25	0.22	0.14	0.29	0.09	0.173333	0.4	1.48	0.5
4339407	LOC4339407	mRNA	0	0.03	0	0.01	0	0	0	0	0	0	0.08	0.0266667			1.59766	0.302742			1.37	2.5	3.95	2.60667	0.83	0.76	1.16	0.916667	3.58	4.22	0.54	2.78	-1.50667	1.2525e-20	0.0859045	0.480875	1.59258	9.41301e-24	0	0	0.11	0.0366667	0	0.03	0	0.01	0.06	0	0
9268992	LOC9268992	mRNA	3.04	4.43	8.02	5.16333	3.63	1.27	1.53	2.14333	2.03	3.62	2.93	2.86	-1.27046	2.58791e-44	-0.859955	3.22728e-24	0.410506	0.000105006	1.03	0.42	1.54	0.996667	0.96	1.13	0.48	0.856667	0.76	0.94	0.86	0.853333	-0.21551	0.221276	-0.212367	0.224388	0.00314314	0.986203	4.8	3.37	2.99	3.72	0.99	2.96	0.86	1.60333	2.04	2.86	4.23
4347418	LOC4347418	mRNA	0.4	0.45	0.61	0.486667	4.57	11.21	2.35	6.04333	48.55	31.26	20.1	33.3033	3.63041	4.78423e-190	6.09552	0	2.46511	0	41.93	9.32	8.5	19.9167	5.01	2.99	1.21	3.07	20.77	10.47	6.4	12.5467	-2.71825	0	-0.651995	1.87657e-56	2.06625	1.16483e-214	1.33	2.53	0.77	1.54333	3.27	1.58	0.32	1.72333	15.47	4.92	2.65
4332775	LOC4332775	mRNA	1.84	0.68	1.14	1.22	0.26	0	0.05	0.103333	1.53	0.82	1.03	1.12667	-3.57012	7.71068e-32	-0.102778	0.537422	3.46734	5.19584e-29	0.05	0	0	0.0166667	0.03	0	0	0.01	0	0.02	0	0.00666667	-0.989797	0.563994	-1.03246	0.547306	-0.0426606	0.983317	2.09	1.46	1.36	1.63667	0	0.27	0.19	0.153333	1.56	0.8	3.02
9271886	LOC9271886	mRNA	0.32	0.05	0.16	0.176667	0.58	0.25	0.18	0.336667	0.45	0.53	0.42	0.466667	0.932491	0.0348997	1.40688	0.00054691	0.474386	0.171801	0.21	0.04	0.25	0.166667	0	0.4	0.24	0.213333	0.09	0.14	0.09	0.106667	0.422168	0.404017	-0.61742	0.304508	-1.03959	0.0633272	0.3	0.38	0.37	0.35	0.66	0.34	0.26	0.42	0.44	0.33	0.47
112939250	LOC112939250	mRNA	1.93	2.61	3.66	2.73333	1.17	1.38	2.33	1.62667	9.93	7.94	7.5	8.45667	-0.686448	0.000426891	1.56665	1.42326e-32	2.25309	9.3652e-52	2.08	1.31	1.66	1.68333	0.47	0.91	0.41	0.596667	2.66	3.47	1.45	2.52667	-1.39257	1.41256e-06	0.588649	0.00378731	1.98122	2.13543e-14	1.63	1.59	1.31	1.51	1.19	1.44	0.95	1.19333	1.49	2.27	5.23
107280560	LOC107280560	mRNA	0	0	0	0	0	0	0	0	0	0	0	0							0	0	0	0	0	0.43	0	0.143333	0	0	0	0	3.68376	0.0158234			-3.71622	0.0149186	13.29	14.6	10.91	12.9333	8.83	22.44	15.18	15.4833	10.85	23.88	7.49
4344421	LOC4344421	mRNA	17.1	17.19	8.4	14.23	2.08	3.46	1.95	2.49667	19.58	6.13	7.22	10.9767	-2.51038	2.55313e-151	-0.36568	3.08121e-08	2.1447	1.39745e-97	96.32	52.29	50.91	66.5067	11.81	20.64	16.03	16.16	43.13	63.32	94.04	66.83	-2.01957	0	0.0153612	0.595255	2.03493	0	15.08	12.25	20.79	16.04	2.26	1.04	3.18	2.16	1.69	2.08	7.69
4349224	LOC4349224	mRNA	100.09	93.57	33.85	75.8367	1.19	13.44	32.56	15.73	48.74	4.59	7.28	20.2033	-2.27358	0	-1.89133	0	0.382253	4.29789e-12	31.68	32.14	42.9	35.5733	0.41	0.44	0.4	0.416667	27.6	43.1	66.09	45.5967	-6.41921	0	0.360209	2.123e-22	6.77942	0	93.04	123.9	128.97	115.303	0.62	1.96	0.54	1.04	9.62	19.65	52.16
9266196	LOC9266196	mRNA	332.32	309.4	850.37	497.363	375.32	8.32	172.17	185.27	12.52	458.28	218.1	229.633	-1.42292	0	-1.13553	0	0.287393	6.06858e-64	70.97	30.07	24.89	41.9767	2.41	1.4	0.26	1.35667	42.28	62.62	28.86	44.5867	-4.98726	0	0.0961147	0.0102122	5.08338	0	160.93	30.34	3.85	65.04	0.25	141.09	4.42	48.5867	85.88	34.03	222.53
107278194	LOC107278194	mRNA	0.34	0.13	0.05	0.173333	0.09	0.58	0.07	0.246667	0.52	0.06	0	0.193333	0.481706	0.205394	0.149828	0.709894	-0.331879	0.371626	0.18	0.12	0.34	0.213333	0.12	0.07	0	0.0633333	0.39	0.4	0.21	0.333333	-1.48875	0.00991123	0.643036	0.104441	2.13179	3.30149e-05	0.72	0.62	3.64	1.66	2.9	0.12	2.05	1.69	0.06	0.03	0.51
4341088	LOC4341088	mRNA	0.02	0.05	0.06	0.0433333	0.21	0.17	0.06	0.146667	0.03	0.08	0.02	0.0433333	1.83577	0.000425341	0.0302719	0.96609	-1.8055	0.000508423	11.76	2.02	0.95	4.91	2.61	0.62	1.11	1.44667	10.42	3.85	16.18	10.15	-1.79021	3.42887e-85	1.06884	4.53135e-83	2.85904	0	0.01	0.03	0.01	0.0166667	0	0.12	0.04	0.0533333	0.08	0.09	0.09
4324833	LOC4324833	mRNA	7.54	10.55	2.84	6.97667	5.94	1.4	3.91	3.75	1.48	3.72	4.49	3.23	-0.889208	4.44125e-17	-1.11338	4.43877e-24	-0.224174	0.0814413	0.05	0.15	0.23	0.143333	0.41	0.4	0.06	0.29	0.46	0.53	0.15	0.38	0.96285	0.0751633	1.38134	0.0056861	0.418494	0.323058	186.51	524.89	1966.46	892.62	1938.81	4.34	1546.61	1163.25	0.82	3.01	227.9
4346474	LOC4346474	mRNA	0.16	0.25	0.03	0.146667	0	0	0	0	0.09	0	0.03	0.04	-4.79251	0.000133035	-1.79466	0.0161172			0	0	0	0	0	0	0	0	0.06	0	0	0.02							11.51	12.17	18.5	14.06	0.09	0.12	0.06	0.09	6.49	7.52	8.36
4331479	LOC4331479	mRNA	1.69	1.95	2.13	1.92333	0.25	0.17	0.2	0.206667	0.38	1.55	0.58	0.836667	-3.23997	3.64525e-39	-1.20969	3.60389e-12	2.03028	3.18131e-11	3.31	3.24	2.06	2.87	0.78	0.47	0.25	0.5	2.32	5.25	2.35	3.30667	-2.56055	1.73001e-44	0.204149	0.0695734	2.76469	7.87705e-56	0.24	0.37	0.31	0.306667	0.05	4.19	0.11	1.45	0.78	4.12	0.48
4331886	LOC4331886	mRNA	0.35	0.19	0.32	0.286667	0.19	0.14	0.27	0.2	0.24	0.33	0.54	0.37	-0.525725	0.184414	0.370251	0.274756	0.895976	0.0161006	4.88	2.81	0.89	2.86	0.39	0.4	0.11	0.3	2.24	1.79	1	1.67667	-3.25658	5.96802e-57	-0.767863	6.06844e-09	2.48872	1.0158e-26	0.05	0.03	0.1	0.06	0	0.03	0.08	0.0366667	0	0.05	0.08
4350656	LOC4350656	mRNA	0.32	0.21	0.52	0.35	0.26	0.27	0.59	0.373333	0.31	0.87	0.74	0.64	0.0852329	0.85	0.860696	0.0288725	0.775463	0.046264	0.17	0.21	0.05	0.143333	0.12	0.11	0	0.0766667	0.27	0.05	0.37	0.23	-0.989797	0.248566	0.667982	0.295766	1.65778	0.0291069	0.62	0.3	0.35	0.423333	0.26	0.21	0.26	0.243333	0.16	0.21	0.93
4339395	LOC4339395	mRNA	19.93	15.98	2.23	12.7133	27.57	19.57	16.68	21.2733	13.55	6.26	14.19	11.3333	0.7491	2.20437e-51	-0.156626	0.00701879	-0.905726	3.81936e-70	0.57	0.99	1.24	0.933333	1.18	0.83	0.15	0.72	1.05	2.41	0.45	1.30333	-0.423672	0.0621278	0.471354	0.0146243	0.895026	1.70468e-05	21.35	68.52	113.31	67.7267	41.76	0.91	65.52	36.0633	0.48	0.11	37.69
4349562	LOC4349562	mRNA	6.54	6.27	5.95	6.25333	3	2.78	3.47	3.08333	8.11	4.91	3.94	5.65333	-1.02859	2.53959e-34	-0.140636	0.0513099	0.887953	9.66763e-25	7.95	5.84	4.38	6.05667	0.46	0.86	0.89	0.736667	8.33	8.26	12.28	9.62333	-3.02505	1.99467e-133	0.672628	1.4516e-25	3.69768	1.0686e-252	7.21	8.46	8.39	8.02	3.09	7.3	3.5	4.63	9.9	9.99	7.34
9268907	LOC9268907	mRNA	0.15	0.16	0.27	0.193333	0.11	0.1	0	0.07	0.14	0.03	0.1	0.09	-1.32619	0.00149289	-0.987301	0.012128	0.338893	0.494942	0.19	0.59	0.46	0.413333	0.32	0.96	0.82	0.7	0.32	0.76	0.47	0.516667	0.770737	7.08499e-05	0.299618	0.15153	-0.471119	0.0100887	0.11	0.09	0.06	0.0866667	0.07	0	0.03	0.0333333	0.02	0.02	0.14
4339098	LOC4339098	mRNA	5.65	6.17	6.22	6.01333	6.71	6.69	5.1	6.16667	3.98	6.4	3.81	4.73	0.0364574	0.613052	-0.352985	4.68053e-06	-0.389443	3.96885e-07	0	0.18	0.38	0.186667	0.15	0.48	0.21	0.28	0.02	0.16	0.05	0.0766667	0.595165	0.113756	-1.29549	0.0124452	-1.89066	5.42163e-05	4.68	4.32	6.63	5.21	9.38	15.7	6	10.36	31.42	19.77	5.26
4350288	LOC4350288	mRNA	0.18	0.27	0.11	0.186667	0.11	0.68	0.76	0.516667	0.39	0.13	0.29	0.27	1.48674	1.64067e-07	0.550356	0.0992415	-0.936388	0.000294857	0.02	0	0.11	0.0433333	0.1	0.11	0.07	0.0933333	0.02	0.02	0.02	0.02	1.10974	0.0816617	-1.25485	0.187955	-2.36459	0.0026832	1.88	1.62	2.82	2.10667	1.83	0.24	0.82	0.963333	0.3	0.57	2.81
4337814	LOC4337814	mRNA	1.74	0.85	0.37	0.986667	0.41	0.08	0.56	0.35	0.6	0.95	0.7	0.75	-1.07209	8.3142e-05	-0.343882	0.151991	0.728208	0.0119797	0.84	1.28	1.22	1.11333	0.22	0.1	0.32	0.213333	1.83	1.8	2.82	2.15	-2.35437	7.59501e-15	1.00917	1.82044e-09	3.36354	2.18951e-40	1.1	0.66	1.84	1.2	0.32	0.16	0.17	0.216667	0.46	0.18	0.29
4349607	LOC4349607	mRNA	189.13	125.34	129.48	147.983	31.27	7.01	12.16	16.8133	24.04	42.4	29.96	32.1333	-3.13156	0	-2.20791	0	0.923646	8.74935e-73	26.09	22.49	45.52	31.3667	24.09	31.44	13.19	22.9067	31.86	31.36	16.14	26.4533	-0.453606	6.92353e-21	-0.244314	1.32858e-07	0.209292	3.0482e-05	74.31	56.92	189.63	106.953	5.34	3.97	12.14	7.15	2.07	5.2	29.61
9270770	LOC9270770	mRNA	70.34	67.95	44.84	61.0433	73.07	22.75	37.2	44.34	8.6	47.23	25.79	27.2067	-0.45644	1.77056e-70	-1.17722	0	-0.720783	4.13514e-115	1.99	2.29	1.7	1.99333	0.67	0.47	0.27	0.47	2.11	3.1	2.02	2.41	-2.10527	7.40758e-28	0.272103	0.0314969	2.37738	8.89667e-39	37.32	20.05	2.87	20.08	1.55	16.4	15.12	11.0233	4.42	9.12	60.21
4340883	LOC4340883	mRNA	54.58	50.8	19.68	41.6867	0.4	0.36	0.64	0.466667	30.03	8.68	15.91	18.2067	-6.48631	0	-1.185	2.53148e-243	5.3013	0	63.7	56.07	35.23	51.6667	1.48	0.58	0.43	0.83	103.1	87.22	130.52	106.947	-6.0112	0	1.05034	0	7.06154	0	26.95	28.97	55.71	37.21	0.62	1.81	0.6	1.01	21.32	17.45	13.35
4336028	LOC4336028	mRNA	1362.11	1563.19	968.32	1297.87	200.73	229.14	280.26	236.71	1682.66	785.91	986.58	1151.72	-2.45555	0	-0.167136	2.25492e-170	2.28842	0	2397.73	3586.22	3386.69	3123.55	206.62	305.09	358.83	290.18	2645.63	3356.69	4540.27	3514.2	-3.417	0	0.166775	0	3.58377	0	1288.03	1586.08	2175.25	1683.12	144.19	126.8	216.48	162.49	209.09	406.59	895.09
4330177	LOC4330177	mRNA	23.37	34.57	326.58	128.173	107.41	50.15	28.09	61.8833	18.81	153.26	78.94	83.67	-1.05415	0	-0.637768	3.3668e-182	0.41638	5.81882e-55	17.45	20.29	10.91	16.2167	4.82	2.55	1.02	2.79667	11.48	26.26	18.41	18.7167	-2.57923	2.50061e-185	0.204514	0.00017189	2.78374	7.83976e-234	31.34	17.02	2.85	17.07	6.31	544.43	13.35	188.03	626.84	360.2	59.12
4339080	LOC4339080	mRNA	0.81	0.81	1.03	0.883333	2.2	2.09	1.56	1.95	1.88	2.37	2	2.08333	1.13989	1.51459e-10	1.23242	1.94675e-12	0.0925303	0.520758	0.72	0.57	0.62	0.636667	0.49	0.52	0.35	0.453333	0.59	0.79	0.64	0.673333	-0.486444	0.085733	0.0823359	0.746418	0.56878	0.0403966	1.65	1.08	1.08	1.27	0.99	0.68	0.5	0.723333	1.4	0.87	0.91
4332361	LOC4332361	mRNA	0.06	0.17	0.3	0.176667	0.13	0	0	0.0433333	0	0	0.13	0.0433333	-2.04697	0.0346329	-2.06248	0.0336953	-0.0155027	0.99109	15.9	10.68	0.15	8.91	0	1.4	0	0.466667	0.07	0.42	0.63	0.373333	-4.19728	1.428e-94	-4.57737	5.90149e-100	-0.380085	0.395314	0.43	0.43	0.37	0.41	0.23	0.15	0.06	0.146667	0.13	0.09	0.93
4341749	LOC4341749	mRNA	7.35	8.63	7.12	7.7	7.39	3.26	3.91	4.85333	4.76	7.56	7.71	6.67667	-0.662902	9.08429e-18	-0.209421	0.00333609	0.453481	1.59455e-08	49.29	40.51	30.28	40.0267	11.23	15.82	20.37	15.8067	44.16	60.63	60.64	55.1433	-1.32349	2.13539e-257	0.464228	3.19232e-61	1.78772	0	3.65	6.01	7.24	5.63333	1.07	2.35	1.43	1.61667	1.95	2.44	3.77
4326464	LOC4326464	mRNA	0.42	0.38	0.47	0.423333	0.18	0.14	0.28	0.2	0.92	0.2	0.41	0.51	-1.07827	0.000468127	0.298101	0.219397	1.37637	2.70676e-06	0.25	0.18	0.27	0.233333	0.02	0.04	0.04	0.0333333	0.56	0.22	0.76	0.513333	-2.75533	1.08047e-06	1.14687	5.79621e-05	3.9022	2.40296e-17	0.63	0.46	0.45	0.513333	0.06	0.12	0.22	0.133333	0.71	0.29	0.18
4341451	LOC4341451	mRNA	5.95	5.66	4.79	5.46667	3.66	2.68	4.82	3.72	8.38	5.84	5.59	6.60333	-0.441221	4.53138e-08	0.343461	1.06656e-06	0.784682	7.08033e-25	9.28	8.53	7.67	8.49333	2.57	3.34	2.23	2.71333	13.78	14.04	13.43	13.75	-1.86871	3.18389e-105	0.78342	4.40114e-48	2.65213	7.92783e-278	5.13	4.71	4.66	4.83333	3.54	4.25	4.11	3.96667	3.73	4.4	5.19
4336904	LOC4336904	mRNA	1	3.14	1.8	1.98	1.42	1.53	3.81	2.25333	1.41	1.11	1.78	1.43333	0.182444	0.27951	-0.466469	0.0134433	-0.648912	0.000400308	24.15	12.54	10.3	15.6633	2.44	5	0.17	2.53667	9.46	25.06	9.5	14.6733	-2.61521	6.58105e-153	-0.0871171	0.170702	2.52809	2.1642e-140	14.54	1.2	0.74	5.49333	0.13	1.35	0.6	0.693333	2.07	0.72	0.63
107279278	LOC107279278	mRNA	0	0	0	0	0	0	0	0	0	0	0	0							0	0	0	0	0	0	0	0	0	0	0	0							0.21	0.28	0.18	0.223333	0.14	0.55	0.38	0.356667	0.33	0.82	0.41
4346604	LOC4346604	mRNA	104.38	134.5	74.79	104.557	28.15	29.62	21.38	26.3833	46.94	38.14	33.51	39.53	-1.9855	0	-1.40245	0	0.58305	4.67302e-47	140.75	195.55	241.24	192.513	45.21	50.62	58.6	51.4767	166.22	156.44	184.01	168.89	-1.89952	0	-0.191364	1.20383e-28	1.70815	0	127.8	142.44	172.6	147.613	23.72	27.08	42.77	31.19	11.28	19.17	66.73
4331349	LOC4331349	mRNA	6.2	7.16	5.68	6.34667	0.41	0.41	0.39	0.403333	8.05	3.78	3.07	4.96667	-3.97134	1.55207e-195	-0.346348	1.0734e-06	3.62499	2.1504e-144	15.63	17.7	14.97	16.1	1.32	3.8	3.45	2.85667	23.96	24.79	34.66	27.8033	-2.46856	0	0.785563	4.35662e-100	3.25413	0	6.9	8.11	10.8	8.60333	0.81	0.4	1.4	0.87	2.41	4.98	7.16
4344254	LOC4344254	mRNA	7.89	9.94	8.55	8.79333	6.55	6.08	3.64	5.42333	19.74	9.88	24.72	18.1133	-0.672566	6.61383e-18	1.06653	2.64252e-76	1.7391	9.63752e-158	80.62	32.27	20.62	44.5033	21.27	17.7	11.47	16.8133	44.81	46.49	49.04	46.78	-1.40849	1.26769e-252	0.110872	0.000459685	1.51936	0	4.45	4.16	7.01	5.20667	6.38	9.73	5.83	7.31333	14.42	11.35	10.06
4350636	LOC4350636	mRNA	200.83	160.39	109.56	156.927	58.37	52.28	64.12	58.2567	62.17	29.89	73.95	55.3367	-1.42813	0	-1.49781	0	-0.0696805	0.00792054	63.51	80.76	217.24	120.503	51.12	131.93	65.16	82.7367	47.72	94.4	29.31	57.1433	-0.519632	1.11193e-148	-1.07608	0	-0.556448	3.71242e-119	154.34	104.18	288.56	182.36	24.46	7.44	29.46	20.4533	3.62	9.58	88.43
4330874	LOC4330874	mRNA	34.39	50.27	20.62	35.0933	15.67	29.29	25.4	23.4533	22.98	19.88	15.33	19.3967	-0.582646	5.35919e-62	-0.854972	9.67038e-120	-0.272326	2.35868e-11	5.8	8.99	5.94	6.91	4.49	6.35	5.54	5.46	8.76	12.55	17.54	12.95	-0.336403	1.18285e-05	0.901722	1.14688e-48	1.23813	3.83823e-80	85.5	71.23	83.05	79.9267	23.47	74.24	62.1	53.27	53.29	50.86	37.95
4333741	LOC4333741	mRNA	84.09	83.36	74.52	80.6567	11.52	8.22	5.56	8.43333	81.49	68.54	64.58	71.5367	-3.26232	0	-0.179924	1.96068e-16	3.0824	0	98.17	96.26	89.87	94.7667	9.98	8.88	11.04	9.96667	116.72	103.52	122.19	114.143	-3.2524	0	0.267034	1.24228e-45	3.51943	0	97.05	100.4	99.84	99.0967	5.61	8.64	6.46	6.90333	57.82	70.15	76.8
4324804	LOC4324804	mRNA	32.19	37.44	21.26	30.2967	0.1	0.21	0.05	0.12	16.8	6.43	6.45	9.89333	-7.94516	0	-1.60745	3.21019e-136	6.33771	3.21602e-134	123.16	179	145.58	149.247	9.62	10.07	9.9	9.86333	171.29	198.43	216.48	195.4	-3.92361	0	0.384484	2.53401e-76	4.3081	0	24.86	25.22	50.62	33.5667	0.52	0.25	0.62	0.463333	16.08	19.09	13.34
4342135	LOC4342135	mRNA	42.85	45.33	43.75	43.9767	0.3	0.05	0.31	0.22	62.23	58.53	62.25	61.0033	-7.64584	0	0.468562	1.17891e-72	8.1144	0	34.45	37.8	29.06	33.77	0.46	0.13	0.05	0.213333	36.69	40.99	38.68	38.7867	-7.33113	0	0.199225	2.27249e-10	7.53036	0	46.96	45.37	56.57	49.6333	0.75	1.06	0.5	0.77	110.93	119.64	64.55
4331481	LOC4331481	mRNA	4.4	3.19	15.08	7.55667	2.72	1.47	1.91	2.03333	1.31	12.33	3.21	5.61667	-1.89725	6.81345e-198	-0.451178	4.60087e-20	1.44608	6.70223e-99	0.02	0.06	0.05	0.0433333	0.27	0.26	0.03	0.186667	0.03	0.09	0.08	0.0666667	2.03134	1.35324e-06	0.606998	0.255776	-1.42434	0.000153612	2.16	2.26	1.25	1.89	0.49	14.93	0.75	5.39	11.74	10.97	2.49
4351372	LOC4351372	mRNA	170.83	191.23	116.5	159.52	15.46	12.34	12.29	13.3633	177.38	95.14	90.58	121.033	-3.5754	0	-0.39452	2.76693e-76	3.18088	0	273.67	300.34	275.02	283.01	58.3	87.75	87.43	77.8267	302.81	307.28	364.4	324.83	-1.84918	0	0.197737	7.46805e-42	2.04692	0	179.6	206.49	300.39	228.827	11.54	6.61	23.73	13.96	33.96	60.21	119.51
4324954	LOC4324954	mRNA	0.02	0.04	0.06	0.04	0	0.04	0	0.0133333	0.68	0.16	0.32	0.386667	-1.79251	0.0892353	2.90578	4.94397e-10	4.6983	1.92713e-13	0.05	0.03	0	0.0266667	0	0.03	0.01	0.0133333	0.03	0.09	0.25	0.123333	-0.726763	0.483294	2.34605	0.000103249	3.07282	7.60382e-06	0.48	0.28	0.4	0.386667	0.15	0.15	0.11	0.136667	0	0.07	0.25
4327642	LOC4327642	mRNA	20.87	17.43	22.27	20.19	2.69	2.14	2.15	2.32667	12.63	9.31	8.2	10.0467	-3.135	0	-1.01355	9.62844e-75	2.12146	5.18147e-109	45.12	44.61	41.76	43.83	10.88	14.81	13.03	12.9067	53.79	57.23	56.01	55.6767	-1.74225	0	0.353152	2.74192e-32	2.0954	0	14.27	12.74	22.08	16.3633	3.03	6.01	3.55	4.19667	17.92	16.42	10.3
4347395	LOC4347395	mRNA	1698.23	2121.59	1345.08	1721.63	233.47	285.02	154.35	224.28	1399.35	737.28	629.88	922.17	-2.93959	0	-0.896734	0	2.04285	0	3595.94	3774.88	4120.92	3830.58	956.28	1144.34	1426.34	1175.65	4340.54	4573.66	4871.52	4595.24	-1.69486	0	0.262265	0	1.95712	0	1748.71	1782.37	2329.02	1953.37	216.67	89.95	341.93	216.183	257.49	391.93	838.12
9272205	LOC9272205	mRNA	35.79	33.14	41.27	36.7333	14.72	5.87	7.85	9.48	8.49	18.25	9.41	12.05	-1.95132	2.86377e-218	-1.61588	9.90913e-169	0.335437	4.35113e-05	68.46	40.26	26.9	45.2067	7.92	6.18	5.06	6.38667	66.28	62.25	43.26	57.2633	-2.83621	0	0.344833	8.6485e-20	3.18104	0	25.78	17.47	18.73	20.66	2.66	5.82	10.14	6.20667	8.9	4.82	16.16
4330124	LOC4330124	mRNA	18.68	19.03	18.68	18.7967	0.11	0.28	0.11	0.166667	7.19	3.05	2.54	4.26	-6.79108	2.28256e-231	-2.1366	4.84169e-116	4.65448	4.30752e-53	3.61	11.29	7.28	7.39333	0.32	0.34	0.62	0.426667	8.43	11.05	10.16	9.88	-4.12282	8.00688e-84	0.405752	2.49117e-05	4.52857	5.95341e-117	8.58	13.25	19.61	13.8133	0.45	0.88	0.67	0.666667	6.16	5.12	8.68
4333420	LOC4333420	mRNA	0.31	0.36	0.22	0.296667	0.29	0.1	0.19	0.193333	0.07	0.33	0.15	0.183333	-0.598133	0.0573021	-0.68774	0.0313258	-0.0896072	0.800857	0.09	0.19	0.14	0.14	0.06	0.03	0	0.03	0.19	0.46	0.31	0.32	-2.25283	0.000257617	1.18993	0.000413361	3.44277	5.09531e-12	0.43	0.28	0.28	0.33	0.14	0.17	0.18	0.163333	0.17	0.37	0.27
107276146	LOC107276146	mRNA	0.47	0.38	0.33	0.393333	0.09	0.13	0.08	0.1	0.42	0.22	0.25	0.296667	-2.0023	0.000107624	-0.395448	0.312112	1.60685	0.00378385	0.04	0.27	0.33	0.213333	0.49	0.87	0.42	0.593333	0.21	0.26	0.43	0.3	1.4772	0.000154216	0.497314	0.278792	-0.979884	0.00592886	0	0	0	0	0	0	0	0	0	0	0
4329669	LOC4329669	mRNA	6.47	8.51	7.45	7.47667	2.42	1.37	1.48	1.75667	4.46	5.94	5.2	5.2	-2.08848	1.14455e-127	-0.529362	1.40052e-15	1.55912	5.52565e-60	7.83	8.57	8.37	8.25667	2.36	2.26	2.03	2.21667	9.77	11.09	13.1	11.32	-1.90261	6.44161e-121	0.453814	2.85258e-17	2.35643	6.8786e-218	5.32	4.44	6	5.25333	0.92	2.25	1.32	1.49667	5.21	6.82	4.43
4333882	LOC4333882	mRNA	45.92	46.15	42.42	44.83	73.83	108.71	82.9	88.48	132.21	81.85	92.7	102.253	0.979825	0	1.19198	0	0.212157	2.62472e-29	149.79	140.68	125.32	138.597	10.63	9.3	6.45	8.79333	142.71	150.18	157.84	150.243	-3.99083	0	0.116778	3.81313e-14	4.10761	0	46.58	58.63	67.54	57.5833	126.16	34.61	71.61	77.46	30.28	37.79	49.8
4336751	LOC4336751	mRNA	21.48	20.66	14.66	18.9333	2.69	3.22	1.48	2.46333	19.54	8.88	7.13	11.85	-2.9408	1.29101e-204	-0.670232	6.0915e-25	2.27057	2.50854e-97	48.03	49.59	36.68	44.7667	10.29	9.55	11.37	10.4033	56.25	53.47	82.36	64.0267	-2.10645	0	0.515694	6.01073e-50	2.62215	0	10.57	9.49	13.79	11.2833	1.13	1.33	3.11	1.85667	4.42	4.86	6.73
4345074	LOC4345074	mRNA	15.84	13.5	24.11	17.8167	7.35	3.36	4.47	5.06	15.71	15.34	12.12	14.39	-1.82624	5.45791e-251	-0.305899	1.59299e-13	1.52034	1.4958e-156	1.17	0.66	1.52	1.11667	0.65	1.17	0.62	0.813333	0.98	0.75	0.27	0.666667	-0.448088	0.010777	-0.721529	7.9794e-05	-0.273441	0.167293	11.28	6.41	9.28	8.99	2.68	8.75	2.84	4.75667	8.15	6.14	13.56
4336538	LOC4336538	mRNA	17.1	23.96	33.59	24.8833	4.51	0.61	1.59	2.23667	2.06	12.54	5.46	6.68667	-3.47086	0	-1.91256	3.1999e-306	1.55831	2.61771e-62	0.48	0.61	1.33	0.806667	0.14	0.27	0.56	0.323333	0.32	0.71	0.1	0.376667	-1.30431	5.34161e-07	-1.10881	8.91907e-06	0.195499	0.532863	11.07	5.45	3.93	6.81667	0.22	21.52	0.98	7.57333	10.47	7.46	8.8
4339203	LOC4339203	mRNA	1.58	2.4	2.07	2.01667	0.94	0.87	0.32	0.71	1.19	0.73	0.78	0.9	-1.50362	1.61166e-16	-1.16063	1.39078e-11	0.342991	0.124719	37.55	31.33	31.09	33.3233	20.28	25.9	36.39	27.5233	31.88	34.75	59.54	42.0567	-0.260452	1.43438e-12	0.338909	7.17405e-25	0.599361	1.20324e-67	1.68	1.43	2.59	1.9	0.31	0.08	0.31	0.233333	0.31	0.2	0.73
4350542	LOC4350542	mRNA	4.83	5.75	3.28	4.62	1.33	2.04	1.6	1.65667	3.69	3.02	3.73	3.48	-1.48068	2.83023e-25	-0.407941	0.000565308	1.07274	2.6246e-12	26.03	18.74	15.45	20.0733	2.01	1.85	1.74	1.86667	18.43	20.89	26.97	22.0967	-3.42837	6.96001e-271	0.142572	0.00623072	3.57094	0	4.03	3.45	5.42	4.3	2.04	2.17	1.48	1.89667	5.38	5.34	4.66
4352285	LOC4352285	mRNA	88.59	90.82	92.81	90.74	18.63	13.4	15.36	15.7967	66.71	50.45	49.84	55.6667	-2.50462	0	-0.69515	3.5803e-226	1.80947	0	22.55	24.76	24.52	23.9433	24.18	20.38	15.71	20.09	35.18	31.23	25.24	30.55	-0.28212	1.38005e-12	0.343837	3.09215e-22	0.625957	3.27628e-63	79.06	90.57	104.69	91.44	14.75	14.08	20.04	16.29	64.18	65.25	78.82
4324705	LOC4324705	mRNA	1591.59	1800.26	1723.23	1705.03	614.75	435.54	392.84	481.043	677.38	303.05	235.13	405.187	-1.82452	0	-2.06878	0	-0.244255	8.62618e-92	3726.41	5972.89	6559.59	5419.63	78.24	214.82	204.09	165.717	4103.77	6021	5501.4	5208.72	-5.00644	0	-0.0610112	8.22771e-69	4.94543	0	1449.59	1066.9	1303.76	1273.42	666.5	1075.5	605.04	782.347	221.49	406.85	1528.94
4352761	LOC4352761	mRNA	8.02	8.08	8.53	8.21	3.98	5.75	6.11	5.28	28.13	15.67	16.24	20.0133	-0.648706	1.01744e-19	1.28378	1.57385e-139	1.93249	1.48096e-249	31.2	19.24	13.2	21.2133	4.28	1.38	0.92	2.19333	37.48	38.13	36.07	37.2267	-3.34231	0	0.816411	2.55816e-122	4.15872	0	7.18	7.77	11.12	8.69	1.97	1.55	1.43	1.65	6.61	5.41	8.65
4349475	LOC4349475	mRNA	92.88	93.77	68.03	84.8933	6	1.23	1.5	2.91	78.24	60.71	44.63	61.1933	-4.83511	0	-0.482396	5.10746e-72	4.35272	0	468.35	515.27	379.13	454.25	41.3	94.41	110.8	82.17	433.09	540.2	774.54	582.61	-2.43406	0	0.360955	2.71585e-274	2.79501	0	119.99	119.57	174.06	137.873	0.43	5.31	2.28	2.67333	53.1	41.57	86.38
4334324	LOC4334324	mRNA	43.92	38.85	28.82	37.1967	17.2	23.96	12.31	17.8233	81.48	46.27	46.46	58.07	-1.06601	4.24678e-181	0.634881	1.22925e-116	1.70089	0	181.81	80.8	164.76	142.457	6.34	7.72	6.72	6.92667	163.39	139.44	132.76	145.197	-4.3733	0	0.0479512	0.00315419	4.42125	0	69.61	91.28	131.68	97.5233	20.26	13.8	17.04	17.0333	21.54	20.04	57.86
9267281	LOC9267281	mRNA	211.82	167.76	278.07	219.217	73.27	51.12	69.21	64.5333	285.91	186.14	179.97	217.34	-1.76371	0	-0.0109972	0.567261	1.75271	0	323.52	192.54	103.44	206.5	47.41	33.16	24.72	35.0967	288.57	261.38	332.99	294.313	-2.5728	0	0.509623	6.75368e-171	3.08242	0	112.63	103.65	119.11	111.797	34.71	62.83	36.58	44.7067	105.78	101.63	147.3
9269491	LOC9269491	mRNA	2.39	3.97	7.87	4.74333	5.7	2.45	3.48	3.87667	7.19	3.29	1.66	4.04667	-0.292729	0.00067202	-0.230619	0.00674492	0.0621102	0.489087	12.11	7.96	3.97	8.01333	2.41	0.75	1.45	1.53667	31.51	29.61	66.17	42.43	-2.4134	3.13593e-135	2.41006	0	4.82346	0	3.97	6.24	5.65	5.28667	1.09	44.63	3.83	16.5167	15.98	30.33	6.12
4344588	LOC4344588	mRNA	0.03	0.03	0.01	0.0233333	0.34	0.58	0.24	0.386667	0.11	0.04	0.02	0.0566667	3.8657	1.51389e-22	1.11223	0.0809772	-2.75347	3.77649e-17	0.12	0.08	0.06	0.0866667	0.17	0.22	0.1	0.163333	0.02	0.09	0.03	0.0466667	0.908323	0.0146954	-0.79145	0.110648	-1.69977	6.24922e-05	0.1	0.1	0.26	0.153333	0.67	0.42	0.46	0.516667	0.29	0.27	0.12
4326694	LOC4326694	mRNA	2.7	1.85	4.47	3.00667	3.1	1.8	1.73	2.21	2.64	3.1	3.23	2.99	-0.431558	0.000159377	-0.0107598	0.91931	0.420798	0.000245528	8.06	4.52	4.73	5.77	1.52	2.31	3.16	2.33	7.48	7.79	9.71	8.32667	-1.27585	9.71982e-40	0.535102	2.3653e-14	1.81095	7.68357e-95	1.51	1.12	2.02	1.55	0.85	1.74	1.06	1.21667	3.68	3.04	0.93
4346220	LOC4346220	mRNA	0.04	0.04	0	0.0266667	0	0	0	0	0	0	0	0							0	0.08	0.08	0.0533333	0	0	0.08	0.0266667	0.28	0.2	0.78	0.42	-0.989797	0.414564	2.96754	9.9604e-07	3.95734	4.10352e-08	0.38	0.52	0.33	0.41	0.43	0	0.08	0.17	0.38	0.38	0.65
112936055	LOC112936055	mRNA	3.11	2.15	3.15	2.80333	3.01	3.13	3.57	3.23667	3.45	3.74	2.85	3.34667	0.210191	0.131782	0.257586	0.0624817	0.0473951	0.722919	155.7	38.4	19.34	71.1467	24.93	11.5	6.75	14.3933	95.83	49.63	143.99	96.4833	-2.33282	0	0.470476	2.6096e-69	2.8033	0	2.41	2.56	2.38	2.45	3.24	4.05	2.55	3.28	4.53	4.52	2.99
4351433	LOC4351433	mRNA	1.18	0.86	0.87	0.97	2.81	3.94	3.81	3.52	1.16	0.81	0.98	0.983333	1.85947	1.57525e-47	0.0242395	0.89071	-1.83523	1.60149e-46	0.95	0.62	0.84	0.803333	3.06	1.84	1.91	2.27	1.17	0.47	0.71	0.783333	1.48223	4.03305e-22	-0.0312377	0.874495	-1.51347	5.25516e-23	2.01	3.13	2.16	2.43333	4.21	3.57	5.55	4.44333	2.11	2.73	2.82
4334948	LOC4334948	mRNA	0.61	0.64	8.22	3.15667	1.09	0.88	0.71	0.893333	0.09	2.05	1.25	1.13	-1.82337	6.82883e-32	-1.50478	1.13947e-24	0.318584	0.114414	0.06	0	0.09	0.05	0.1	0	0	0.0333333	0	0.03	0.06	0.03	-0.726763	0.483294	-0.769423	0.457975	-0.0426606	0.971109	0.99	0.8	1.14	0.976667	1.65	12.51	0.91	5.02333	9.41	7.55	1
4336126	LOC4336126	mRNA	0.3	0.29	0.68	0.423333	0.14	0.19	0.1	0.143333	0.63	0.43	0.62	0.56	-1.57012	1.41958e-07	0.387095	0.0684547	1.95721	2.56281e-12	0.34	0.05	0.35	0.246667	0.13	0.05	0.1	0.0933333	0.19	0.23	0.13	0.183333	-1.36177	0.000482087	-0.404426	0.217646	0.957339	0.0214019	0.34	0.54	0.36	0.413333	0.06	1.17	0.11	0.446667	1.69	1.44	0.27
4346292	LOC4346292	mRNA	21.98	12.87	41.17	25.34	1.41	0.17	0.45	0.676667	5.13	33.21	9.3	15.88	-5.21691	0	-0.693364	1.64781e-45	4.52354	1.19376e-304	6.29	7.06	10.97	8.10667	2.26	0.79	0.38	1.14333	9.71	8.24	1.59	6.51333	-2.88409	5.05216e-111	-0.318453	0.000102383	2.56563	4.03657e-80	7.15	3.87	9.34	6.78667	1.09	8.1	0.68	3.29	11.27	3.1	13.38
4326784	LOC4326784	mRNA	33.53	34.29	18.47	28.7633	4.79	6.82	5.97	5.86	33.03	14.21	17.72	21.6533	-2.29504	6.66007e-238	-0.403094	9.57114e-16	1.89195	7.99932e-141	78.68	120.75	136.42	111.95	10.23	9.45	7.26	8.98	110.71	117.9	106.52	111.71	-3.6525	0	-0.00705607	0.768071	3.64544	0	24.95	28.93	30.33	28.07	9.22	3	10.6	7.60667	7.76	9.8	13.07
4341004	LOC4341004	mRNA	1.42	1.23	2.33	1.66	1.27	0.77	0.84	0.96	0.47	1.8	0.66	0.976667	-0.751666	8.69109e-05	-0.770489	6.04219e-05	-0.0188231	0.931622	5.57	3.64	2.66	3.95667	2.58	2.04	1.4	2.00667	3.34	3.7	1.95	2.99667	-0.985548	7.1917e-14	-0.404176	0.0006263	0.581372	3.47653e-05	1.47	1.2	0.96	1.21	0.77	5.75	0.79	2.43667	2.14	3.14	1.39
9269286	LOC9269286	mRNA	11.69	9.82	5.69	9.06667	1.59	0.58	0.59	0.92	3.04	4.44	2.03	3.17	-3.29255	1.13504e-103	-1.52048	5.37346e-42	1.77207	4.59716e-19	7.72	8.19	7.68	7.86333	14.4	3.74	11.14	9.76	9.41	9.97	16.6	11.9933	0.281461	0.00163771	0.609274	3.6217e-13	0.327813	4.14366e-05	3.57	5.13	8.8	5.83333	4.06	1.93	4.38	3.45667	3.57	1.94	1.88
4347137	LOC4347137	mRNA	170.19	144.3	184.75	166.413	98.45	94.62	81.33	91.4667	152.37	80.21	72.25	101.61	-0.86358	3.58327e-294	-0.708696	8.21313e-210	0.154884	6.56306e-09	4.68	2.67	2.91	3.42	1	1.38	1.14	1.17333	6.29	4.62	5.69	5.53333	-1.53232	3.62985e-16	0.700195	3.30742e-08	2.23252	1.9757e-41	86.72	81.88	146.08	104.893	38.73	48.71	48.08	45.1733	22.29	48.62	85.15
4345656	LOC4345656	mRNA	25.38	18.69	18.4	20.8233	6.42	2.51	3.64	4.19	8.25	8.67	21.89	12.9367	-2.30872	2.62775e-221	-0.685491	7.83044e-36	1.62323	4.19215e-87	13.12	28.17	35.52	25.6033	7.58	6.74	5.52	6.61333	24.21	54.16	20.49	32.9533	-1.96733	2.78442e-216	0.358193	6.97768e-18	2.32553	0	17.87	12.88	28.74	19.83	2.15	1.28	2.46	1.96333	4.07	2.99	10.46
9266563	LOC9266563	mRNA	1.7	1.59	5.23	2.84	1.58	0.62	0.94	1.04667	1.12	4.24	2.47	2.61	-1.4423	2.37784e-26	-0.138387	0.201284	1.30392	8.45425e-21	0.8	0.96	0.9	0.886667	0.77	0.46	0.35	0.526667	1.23	1.8	1.25	1.42667	-0.78471	0.000370642	0.682559	5.74714e-05	1.46727	4.87129e-14	1.13	1.22	1.13	1.16	0.62	5.36	0.97	2.31667	7.55	8.1	1.34
107280755	LOC107280755	mRNA	0	0	0	0	0	0	0	0	0	0	0	0							0	0	0	0	0	0	0	0	0	0	0	0							0	0	0	0	0	0	0	0	0	0	0
4336050	LOC4336050	mRNA	0.06	0.12	0.09	0.09	0	0	0	0	0.03	0	0.09	0.04	-4.15508	0.00301534	-1.15723	0.164732			0	0.19	0.28	0.156667	0.04	0.03	0.16	0.0766667	0.61	0.13	0.15	0.296667	-1.08933	0.0874308	0.868007	0.0541025	1.95734	0.000330993	0	0.03	0.03	0.02	0	0	0.03	0.01	0	0	0.06
4342850	LOC4342850	mRNA	116.61	104.87	172.12	131.2	74.88	25.15	36.43	45.4867	31.32	97.46	54.73	61.17	-1.52639	0	-1.11262	0	0.413766	7.44951e-116	13.96	15.7	14.6	14.7533	7.59	6.73	3.37	5.89667	16.49	31.09	11.95	19.8433	-1.34165	4.33247e-207	0.425304	1.75245e-40	1.76696	0	45.94	50.71	61.08	52.5767	11.73	61.65	26.96	33.4467	38.36	27.06	41.96
4337812	LOC4337812	mRNA	87.51	93.72	65.94	82.39	2.61	3.65	3.46	3.24	83.1	54.91	57.77	65.26	-4.67493	0	-0.333441	6.20467e-52	4.34149	0	201.1	141.41	169.43	170.647	22.41	39.16	36.81	32.7933	214.82	207.38	189.28	203.827	-2.35445	0	0.260993	3.64387e-78	2.61544	0	88.7	101.52	117.51	102.577	2.21	1.35	2.75	2.10333	38.31	52.41	65.82
4345134	LOC4345134	mRNA	15.73	18.42	63.16	32.4367	29.65	16.28	21.65	22.5267	17.03	28.68	13.01	19.5733	-0.529491	6.76124e-20	-0.740625	7.22621e-35	-0.211134	0.00139586	62.54	31.46	14.55	36.1833	17.61	12.62	8.28	12.8367	31.33	33.44	41.39	35.3867	-1.50907	2.97537e-114	-0.0239112	0.639005	1.48516	4.67723e-111	11.47	9.8	9.78	10.35	5.66	80.86	10.87	32.4633	50.12	42.33	15.83
4326913	LOC4326913	mRNA	55.76	53.9	57.39	55.6833	1.37	0.98	1.02	1.12333	81.99	64.58	63.9	70.1567	-5.7111	0	0.323982	1.90093e-37	6.03508	0	62.04	58.1	50.82	56.9867	0.55	0.49	0.27	0.436667	70.68	70.28	71.77	70.91	-7.12134	0	0.337593	8.1421e-41	7.45893	0	51.85	58.95	54.69	55.1633	0.57	0.98	0.33	0.626667	51.07	58.35	53.57
107279804	LOC107279804	mRNA	0.37	0.51	0.13	0.336667	0.11	0.06	0	0.0566667	0.35	0.07	0.27	0.23	-2.51529	6.33664e-05	-0.55413	0.215604	1.96116	0.00469974	0.22	0.43	0.19	0.28	0.1	0	0	0.0333333	0.26	0.47	0.16	0.296667	-3.1647	5.49761e-05	0.0669833	0.880315	3.23168	2.78252e-05	0.43	0.11	0.61	0.383333	0.19	0.2	0.2	0.196667	0	0.06	0.16
4332590	LOC4332590	mRNA	2.34	1.58	9.43	4.45	2.87	1.78	2.35	2.33333	3.7	6.45	4.15	4.76667	-0.939813	8.82376e-28	0.0933177	0.194336	1.03313	4.07839e-34	2	1.49	1.1	1.53	0.59	0.48	0.26	0.443333	1.44	1.4	0.89	1.24333	-1.8112	2.49119e-25	-0.295492	0.0262344	1.51571	9.13354e-17	1.58	1.41	0.93	1.30667	1.09	20.24	1.14	7.49	28.05	21.03	3.71
4344149	LOC4344149	mRNA	0.5	0.54	0.62	0.553333	0.32	0.22	0.21	0.25	0.51	0.74	0.59	0.613333	-1.14465	6.21176e-05	0.15115	0.507857	1.2958	3.42601e-06	0.3	0.66	2.75	1.23667	0.62	0.98	0.52	0.706667	0.29	0.91	0.1	0.433333	-0.805682	1.1235e-05	-1.51234	2.00857e-13	-0.706658	0.00287382	0.24	0.28	1.05	0.523333	0.26	0.49	0.52	0.423333	0.51	0.74	0.26
4335994	LOC4335994	mRNA	117.75	100.74	92.57	103.687	14.9	12.57	11.8	13.09	119.26	66.01	49.87	78.38	-2.98424	0	-0.399895	1.74084e-47	2.58434	0	486.39	364.81	273.05	374.75	63.41	71.18	31.09	55.2267	443.19	357.07	333.25	377.837	-2.76838	0	0.0136726	0.316878	2.78205	0	79.2	61.04	106.84	82.36	10.18	15.27	7.83	11.0933	51.37	48.09	42.67
9267667	LOC9267667	mRNA	14.07	10.09	42.05	22.07	15.7	6.46	14.01	12.0567	4.57	25.25	15.92	15.2467	-0.8756	1.11528e-77	-0.550008	2.48671e-35	0.325593	3.11605e-10	0.16	0.05	0.78	0.33	0.26	0.41	0.13	0.266667	0.03	0	0	0.01	-0.29236	0.408178	-5.24191	2.34713e-10	-4.94955	1.36435e-08	9.7	5.31	8.37	7.79333	5.29	21.99	5.75	11.01	20.85	10.44	12.08
4343523	LOC4343523	mRNA	55.85	55.52	64.64	58.67	46.8	50.99	40.04	45.9433	117.44	71.71	69.4	86.1833	-0.353299	1.45202e-24	0.556448	1.97164e-79	0.909747	3.18069e-184	131.47	169.15	118.06	139.56	63.38	57.88	62.98	61.4133	184.28	150.73	233.93	189.647	-1.19082	0	0.438957	2.65181e-110	1.62977	0	48.73	45.88	55.64	50.0833	41.83	53.04	27.59	40.82	55.42	66.38	46.93
4342808	LOC4342808	mRNA	0.12	0.12	0.32	0.186667	0	0.21	0	0.07	0.35	0.12	0.26	0.243333	-1.40019	0.00851429	0.381933	0.328237	1.78213	0.000357182	3.56	4.35	4.08	3.99667	2.54	2.99	1.85	2.46	1.95	4.25	2.05	2.75	-0.703725	1.08587e-11	-0.542477	5.75409e-08	0.161249	0.154078	0.34	0.7	0.29	0.443333	2.3	1.39	0.62	1.43667	3.05	2.52	1.19
9266134	LOC9266134	mRNA	11.64	13.59	29.39	18.2067	9.89	2.21	5.68	5.92667	5.97	14.89	9.4	10.0867	-1.61971	9.8547e-181	-0.865507	2.7091e-68	0.754206	1.99945e-30	0	0	0.08	0.0266667	0	0.24	0.07	0.103333	0.02	0.02	0.05	0.03	2.12568	0.00922477	0.38258	0.72708	-1.7431	0.0217711	9.65	4	3.86	5.83667	2.17	14.18	2.64	6.33	15.68	15.99	11.23
4339359	LOC4339359	mRNA	52.97	48.35	9.79	37.0367	31.73	90.94	58.11	60.26	42.44	9.44	26.85	26.2433	0.696967	1.29747e-130	-0.503421	3.33461e-46	-1.20039	0	1.07	0.99	4.34	2.13333	1.59	2.55	1.08	1.74	1.41	1.8	0.39	1.2	-0.309932	0.0416062	-0.694825	1.67159e-05	-0.384893	0.024073	14.73	31.15	33.13	26.3367	52.94	6.15	35.84	31.6433	2.02	3.23	10.78
107275810	LOC107275810	mRNA	0	9.48	0.24	3.24	0.23	0.55	0	0.26	0.31	0.25	0.24	0.266667	-3.86956	2.83929e-60	-3.68568	2.21446e-58	0.183886	0.681823	0.6	0	0	0.2	0	0	0	0	0	0.09	0.04	0.0433333	-4.96616	4.56471e-05	-2.37191	0.00210413			0.18	0.2	0.17	0.183333	0	0.38	0	0.126667	0	0.98	0
4326208	LOC4326208	mRNA	85.99	114.15	301.93	167.357	66.85	3.97	17.58	29.4667	5.25	92.87	40.05	46.0567	-2.49824	0	-1.8722	0	0.626034	2.56319e-44	20.88	14.47	11.82	15.7233	6.84	5.88	2.62	5.11333	14.66	25.47	12.93	17.6867	-1.62551	1.14169e-67	0.173834	0.0105334	1.79934	1.77902e-88	73.91	27.59	35.5	45.6667	1.35	87.79	5.17	31.4367	43.24	17.46	62.68
4341438	LOC4341438	mRNA	14.71	17.47	9.47	13.8833	4.14	1.13	2.62	2.63	9.14	5.61	4.76	6.50333	-2.38071	2.79651e-160	-1.10749	3.16695e-55	1.27322	1.47544e-32	48.55	56.43	45.66	50.2133	4.02	5.39	6.53	5.31333	51.19	51.12	91.56	64.6233	-3.2293	0	0.362287	8.76907e-37	3.59159	0	33.26	37.99	58.85	43.3667	3.4	8.31	4.72	5.47667	10.72	14.38	21.41
4345639	LOC4345639	mRNA	0.43	0.41	2.8	1.21333	0.65	0.26	0.27	0.393333	0.33	1.1	0.36	0.596667	-1.62636	1.95944e-28	-1.04796	3.25012e-15	0.578399	0.00106423	2.18	1.07	1.15	1.46667	0.61	0.75	1.09	0.816667	1.6	1.85	1.78	1.74333	-0.823946	3.99957e-12	0.252381	0.009889	1.07633	1.71316e-21	0.72	0.48	0.58	0.593333	0.15	0.71	0.12	0.326667	0.64	0.64	0.59
4343319	LOC4343319	mRNA	2.65	1.99	6.33	3.65667	1.4	5.48	2.94	3.27333	3.68	2.29	1.68	2.55	-0.165931	0.0939815	-0.520801	7.62148e-07	-0.35487	0.00109296	0.13	0.55	0.31	0.33	0.18	0.32	0.1	0.2	0.26	0.41	0.25	0.306667	-0.713941	0.0521557	-0.125033	0.704377	0.588908	0.114943	0.92	0.76	0.28	0.653333	0.1	11.34	0.12	3.85333	11.48	2.49	1.6
4351006	LOC4351006	mRNA	0.4	4.02	0	1.47333	0	0	0.6	0.2	0.15	0	0.05	0.0666667	-2.89205	1.44977e-30	-4.47915	1.13148e-41	-1.58711	0.00378406	0	0	0	0	0	0	0	0	0	0	0	0							30.5	88.14	66.87	61.8367	0.42	0	9.93	3.45	0	0	0.07
4351224	LOC4351224	mRNA	1200.98	1624.55	1208.96	1344.83	293.4	524.61	323.09	380.367	3553.01	714.4	630.64	1632.68	-1.82819	0	0.289421	0	2.11761	0	11707	12655.1	8272.3	10878.1	4536.48	7152.67	7737.51	6475.55	10307.4	12128.3	20100	14178.6	-0.734435	0	0.383295	0	1.11773	0	2045	1667.49	2654.92	2122.47	350.14	93.51	527.96	323.87	215.87	380.17	1217.92
9269584	LOC9269584	mRNA	2566.02	2242.72	2312.13	2373.62	1155.71	101.58	743.3	666.863	77.4	813.47	455.68	448.85	-1.82779	0	-2.41683	0	-0.589036	0	0.03	0.15	0.7	0.293333	0.07	0.27	0.21	0.183333	0.16	0.15	0.15	0.153333	-0.627227	0.145223	-0.932922	0.0384472	-0.305695	0.543596	5115.09	589.57	10.18	1904.95	4.55	309.68	14.77	109.667	86.5	24.31	3162.81
9266253	LOC9266253	mRNA	11.73	12.24	10.9	11.6233	3.8	4.44	2.42	3.55333	6.67	5.29	4.75	5.57	-1.70893	7.75612e-97	-1.06106	1.02449e-47	0.647868	4.94817e-11	9.92	16.79	27.13	17.9467	12.03	26.08	18.7	18.9367	12.65	26.07	7.74	15.4867	0.0951191	0.0518871	-0.215799	2.54982e-05	-0.310919	7.44979e-10	20.85	17.91	36.76	25.1733	6.05	1.36	6.63	4.68	2.43	4.34	14.11
9270697	LOC9270697	mRNA	43.64	18.98	36.37	32.9967	1.08	0.51	0.95	0.846667	2.3	5.97	1.72	3.33	-5.28235	0	-3.31855	0	1.96379	1.01912e-31	112.98	50.71	36.32	66.67	4.37	1.58	1.45	2.46667	67.28	63.26	21.36	50.6333	-4.79312	0	-0.389852	4.63686e-42	4.40327	0	10.08	24.04	16.65	16.9233	0.07	20.38	0.9	7.11667	20.5	15.49	5.99
4352582	LOC4352582	mRNA	12.26	2.53	5.39	6.72667	2.22	3.62	3.36	3.06667	7.3	4.39	3.35	5.01333	-1.1321	6.80715e-13	-0.418491	0.0026471	0.713606	2.64717e-05	4.01	3.82	1.18	3.00333	2.25	0.81	0.47	1.17667	6.51	7.5	4.04	6.01667	-1.40675	2.07494e-08	0.99964	1.13344e-09	2.40639	1.92091e-30	0.63	0.69	1.08	0.8	1.2	0	0.29	0.496667	5.39	0.32	0.42
4351680	LOC4351680	mRNA	11.48	13.66	15.25	13.4633	8.12	5.14	5.89	6.38333	2.43	5.35	4.26	4.01333	-1.07625	1.97408e-53	-1.754	3.13662e-110	-0.677744	9.70869e-13	0.14	0.1	0.58	0.273333	0.66	0.59	0.13	0.46	0.53	0.26	0.13	0.306667	0.747168	0.0415058	0.189935	0.635506	-0.557234	0.114091	13.99	10.83	14.44	13.0867	3.24	3.34	9.22	5.26667	2.37	0.74	8.4
4352055	LOC4352055	mRNA	17.06	14.27	5.55	12.2933	5.12	2.62	7.45	5.06333	3.69	2.81	5.45	3.98333	-1.26407	5.84742e-99	-1.62832	6.30236e-144	-0.364256	4.68523e-06	0.07	0.21	0.33	0.203333	0.26	0.98	0.41	0.55	0.43	0.54	0.2	0.39	1.52442	2.65715e-07	0.992762	0.00207517	-0.531654	0.0320441	6.58	7.65	8.15	7.46	2.09	2.86	3.91	2.95333	2.33	2.92	6.02
4351424	LOC4351424	mRNA	13.08	14.23	6.35	11.22	7.5	4.91	5.24	5.88333	14.7	15.06	14.58	14.78	-0.927088	6.19717e-44	0.385341	3.97571e-13	1.31243	7.71082e-98	11.86	7.53	12.17	10.52	2.5	3.07	4.25	3.27333	11.28	13.01	10.89	11.7267	-1.69296	1.38028e-100	0.153377	0.00745118	1.84633	4.40292e-127	11.95	17.42	20.17	16.5133	3.64	1.91	7.03	4.19333	4.09	3.52	10.54
4352486	LOC4352486	mRNA	1.32	1.38	37.96	13.5533	4.66	1.45	1.85	2.65333	0.77	16.89	4.02	7.22667	-2.35838	1.27709e-217	-0.936115	1.32729e-57	1.42227	2.16454e-58	0.36	0.24	0.18	0.26	0.3	0.12	0.12	0.18	0.2	0.29	0.17	0.22	-0.551676	0.171998	-0.231766	0.541185	0.31991	0.444171	0.86	0.68	1.16	0.9	0.72	56.03	0.43	19.06	46.63	35.83	4.78
107278434	LOC107278434	mRNA	0.06	0.06	0.14	0.0866667	0	0.01	0.01	0.00666667	0.01	0.04	0.07	0.04	-3.15508	0.00015192	-0.987301	0.0842759	2.16778	0.0286341	0.07	0.1	0.09	0.0866667	0.11	0.08	0.1	0.0966667	0.13	0.18	0.26	0.19	0.162206	0.729116	1.15517	0.00316644	0.992963	0.00920139	0.14	0.07	0.2	0.136667	0	0.03	0.01	0.0133333	0.03	0.05	0.16
4345187	LOC4345187	mRNA	0.81	0.36	3.29	1.48667	0.22	0.15	0.15	0.173333	1.52	0.19	1.36	1.02333	-3.12032	6.72548e-23	-0.537498	0.00790626	2.58282	1.23278e-13	0	0.07	0.11	0.06	0.04	0.04	0	0.0266667	0.15	0.04	0	0.0633333	-1.31173	0.25292	-0.0324577	0.971622	1.27927	0.264828	1.14	0.49	1.18	0.936667	0.65	2.99	1.01	1.55	3.62	2.25	0.68
4327899	LOC4327899	mRNA	2.02	1.92	1.55	1.83	1.21	0.76	1.21	1.06	0.37	0.34	0.5	0.403333	-0.80171	1.38319e-10	-2.1695	9.19633e-43	-1.36779	6.30404e-14	0.5	0.25	0.31	0.353333	0.02	0.19	0.02	0.0766667	0.37	0.82	0.71	0.633333	-2.17037	1.83614e-09	0.822594	0.000115356	2.99296	6.93244e-22	0.87	1.05	0.78	0.9	0.02	0.35	0.26	0.21	0.45	0.26	0.57
4346135	LOC4346135	mRNA	0.51	0.66	0.31	0.493333	0.08	0.12	0.08	0.0933333	0.46	0.12	0.27	0.283333	-2.42573	1.57489e-06	-0.775797	0.0408925	1.64993	0.0043889	8.66	9.96	6.8	8.47333	1.07	1.2	1.52	1.26333	4.14	6.19	9.64	6.65667	-2.73055	1.12563e-97	-0.348717	4.55382e-05	2.38184	3.27179e-67	0.04	0.3	0.26	0.2	0.08	0	0.04	0.04	0.38	0.34	0.19
4343552	LOC4343552	mRNA	70.67	76.69	42.3	63.22	52.92	42.15	37.88	44.3167	19.04	16.19	9.84	15.0233	-0.51114	5.07931e-133	-2.07339	0	-1.56225	0	0.19	0.33	0.92	0.48	0.71	0.49	0.15	0.45	0.37	0.6	0.03	0.333333	-0.132402	0.559429	-0.534958	0.026703	-0.402556	0.103789	56.83	43.59	6.53	35.65	1.59	6.72	38.07	15.46	0.99	2.1	6.35
4342404	LOC4342404	mRNA	2159.71	2759.07	1538.63	2152.47	354.63	384.85	330.97	356.817	1608.15	886.15	847.89	1114.06	-2.59224	0	-0.946288	0	1.64595	0	4237.91	5554.51	5065.73	4952.72	1129.85	1597.38	1856.39	1527.87	5014.31	5307.98	5736.31	5352.87	-1.68596	0	0.109058	2.3249e-132	1.79501	0	2480.1	2611.48	2928.24	2673.27	229.71	60.75	298.86	196.44	346.89	525.1	1401.5
4334186	LOC4334186	mRNA	8.46	4.77	6.77	6.66667	7.8	6.61	3.87	6.09333	5.34	8.21	4.29	5.94667	-0.12681	0.0222606	-0.169122	0.00246623	-0.0423117	0.459875	15.31	5.41	6.62	9.11333	1.07	1.06	0.71	0.946667	8.21	4.05	1.49	4.58333	-3.2678	0	-0.983774	1.02312e-69	2.28402	2.88608e-119	3.12	3.08	5.41	3.87	2.24	2.73	1.62	2.19667	0.98	2.28	2.02
4330049	LOC4330049	mRNA	209.16	147.54	410.27	255.657	30.41	29.01	25.95	28.4567	185.05	283.32	205.72	224.697	-3.16994	0	-0.194065	8.34846e-47	2.97587	0	991.11	542.57	620.45	718.043	94.69	142.6	101.08	112.79	711.3	700.76	337.27	583.11	-2.65494	0	-0.295171	9.54664e-277	2.35977	0	141.65	143.58	158.62	147.95	26.82	61.49	28.91	39.0733	317.23	179.79	135.17
4339951	LOC4339951	mRNA	1.86	1.64	2.99	2.16333	0.76	0.84	0.85	0.816667	0.83	1.39	0.34	0.853333	-1.41178	1.29081e-17	-1.35317	1.26901e-16	0.0586097	0.779509	16.89	15.3	25.4	19.1967	4.68	1.93	1.28	2.63	11.93	18.39	1.89	10.7367	-2.91269	0	-0.834744	1.056e-60	2.07794	3.21141e-134	0	0.13	0.45	0.193333	0.05	1.28	0.13	0.486667	4.8	3.07	0.05
4336288	LOC4336288	mRNA	109.44	102.48	62.63	91.5167	31.8	28.76	22.09	27.55	108.07	81.57	93.24	94.2933	-1.72966	0	0.045512	0.0345694	1.77517	0	192.74	170.98	146.53	170.083	37.88	35.03	27.27	33.3933	186.47	197.27	227.92	203.887	-2.35602	0	0.262664	1.2291e-65	2.61868	0	95.86	108.62	125.28	109.92	14.19	7.35	22.14	14.56	17.37	28.14	77.73
4348585	LOC4348585	mRNA	34.09	22.8	24.27	27.0533	10.73	9.35	7.56	9.21333	24.77	15.46	21.65	20.6267	-1.5518	1.20235e-230	-0.38765	3.60516e-23	1.16415	5.04462e-114	23.31	26.17	22.49	23.99	9.69	5.27	4.22	6.39333	34.59	36.06	34.91	35.1867	-1.9402	1.13249e-270	0.550708	4.92693e-54	2.49091	0	18.52	20	41.09	26.5367	10.68	6.14	9.35	8.72333	15.77	15.45	17.63
4341698	LOC4341698	mRNA	2.27	2.02	3.02	2.43667	0.41	0.4	0.3	0.37	3.57	1.03	0.54	1.71333	-2.71286	2.16287e-81	-0.498725	2.50218e-07	2.21413	3.24379e-46	24.35	25.02	31.59	26.9867	0.98	2.46	2.25	1.89667	30.07	26.36	10.44	22.29	-3.80269	0	-0.277813	7.64782e-23	3.52488	0	0.5	0.34	0.5	0.446667	0.3	0.13	0.16	0.196667	0.19	0.18	0.31
4336748	LOC4336748	mRNA	55.12	63.87	41.13	53.3733	10.42	7.94	10.39	9.58333	21.78	25.27	23.64	23.5633	-2.47674	0	-1.18141	4.53813e-131	1.29533	2.20047e-67	7.15	16.63	22.57	15.45	5.82	6.7	4.63	5.71667	11.55	14.88	11.92	12.7833	-1.4411	2.86122e-51	-0.278708	0.000331121	1.16239	2.5079e-31	91.19	91.28	71.31	84.5933	11.07	21.29	18.96	17.1067	37.12	44.98	72.8
4350206	LOC4350206	mRNA	23.74	25.1	4.43	17.7567	24.16	22.1	33.34	26.5333	12.79	8.77	14.73	12.0967	0.58173	5.10386e-37	-0.54817	6.73144e-23	-1.1299	3.69595e-111	0.1	0.13	0.34	0.19	0.04	0.23	0.26	0.176667	0.13	0.2	0	0.11	-0.07726	0.877781	-0.797992	0.157854	-0.720732	0.20896	31.52	25.67	7.73	21.64	12.7	2.55	35.27	16.84	0.93	1.73	30.01
9272080	LOC9272080	mRNA	38.25	37.63	32	35.96	6.84	9.35	7.27	7.82	59.46	28.15	33.02	40.21	-2.19633	0	0.178587	9.47655e-10	2.37492	0	62.81	44.4	43.47	50.2267	15.29	14.05	14.21	14.5167	59.49	57.06	65.83	60.7933	-1.80545	0	0.302267	4.05901e-34	2.10772	0	34.3	38.5	38.62	37.14	6.17	6.9	10.5	7.85667	24.19	28.4	28.38
4324728	LOC4324728	mRNA	6.52	6.37	6.35	6.41333	2.39	2.45	2.22	2.35333	9.29	6.79	7.02	7.7	-1.44725	1.99416e-52	0.2644	0.000179427	1.71165	4.75303e-79	44.52	18.6	15.76	26.2933	7.13	6.81	8.99	7.64333	17.68	23.04	43.14	27.9533	-1.76989	4.43759e-268	0.100111	0.00584645	1.87001	0	4.68	6.79	7.71	6.39333	1.11	1.12	1.63	1.28667	8.74	6.02	5.47
4342185	LOC4342185	mRNA	64.19	69.31	103.91	79.1367	45.43	33.06	55.77	44.7533	14.91	79.02	39.17	44.3667	-0.824988	1.56887e-191	-0.84988	1.48085e-201	-0.0248922	0.443059	0.42	0.17	1.01	0.533333	0	0.47	0.1	0.19	0.03	0.13	0	0.0533333	-1.4259	0.000219246	-3.23409	6.69324e-10	-1.8082	0.00712109	76.07	29.76	25.69	43.84	17.05	1.3	18.47	12.2733	2.13	9.53	76.87
4345960	LOC4345960	mRNA	1.44	0.55	19.86	7.28333	0.99	0.56	1.09	0.88	0.51	7.94	1.16	3.20333	-3.05711	1.88669e-95	-1.2149	8.30893e-30	1.8422	5.65598e-24	0.08	0.36	0.33	0.256667	0.45	0.16	0.04	0.216667	0.04	0.92	0.24	0.4	-0.330834	0.505255	0.626505	0.133501	0.957339	0.0306767	0.93	0.27	0.72	0.64	0.32	60.01	0.43	20.2533	63.24	38.08	0.66
9270401	LOC9270401	mRNA	0.21	0.2	0.71	0.373333	0.21	0.09	0.1	0.133333	1.22	0.59	0.79	0.866667	-1.43262	2.31212e-05	1.28572	1.15702e-09	2.71833	1.33735e-23	1.02	0.39	0.08	0.496667	0.14	0.06	0.02	0.0733333	1.22	0.45	0.57	0.746667	-2.73982	7.34689e-13	0.66498	0.00155618	3.4048	8.35619e-24	0.14	0.07	0.04	0.0833333	0.05	0.29	0.05	0.13	0.86	0.29	0.4
107276289	LOC107276289	mRNA	0	0	0	0	0	0	0	0	0	0	0	0							0	0	0	0	0	0	0	0	0.04	0.04	0	0.0266667							0	0	0.07	0.0233333	0	0	0.04	0.0133333	0	0	0
4327580	LOC4327580	mRNA	10.58	13.52	1.86	8.65333	4.84	2.26	5.44	4.18	0.9	1.25	2.52	1.55667	-1.04647	2.35062e-31	-2.47311	1.36754e-102	-1.42664	5.61478e-25	0	0	0.07	0.0233333	0.08	0	0	0.0266667	0.14	0	0	0.0466667	0.0102029	0.994357	0.967542	0.425122	0.957339	0.43001	4.98	3.81	2.69	3.82667	0.73	1.56	1.52	1.27	0.31	0.89	2.76
4327884	LOC4327884	mRNA	9.32	7.97	12.45	9.91333	5.88	2.57	3.91	4.12	2.18	8.59	5.19	5.32	-1.26586	1.19376e-94	-0.909959	3.83042e-56	0.355903	7.59041e-07	0.35	0.78	0.61	0.58	0.41	0.36	0.16	0.31	0.95	1.47	0.82	1.08	-0.932082	0.000122442	0.884214	4.93048e-07	1.8163	1.72153e-18	6.72	5.98	6.93	6.54333	0.64	11.26	3.2	5.03333	7.9	7	6.59
4334497	LOC4334497	mRNA	86.74	90.22	73.45	83.47	2.73	3.64	1.54	2.63667	151.98	101.83	104.33	119.38	-4.98312	0	0.518191	6.22748e-165	5.50131	0	135.9	83.35	103.78	107.677	12.86	19.52	18.56	16.98	131.45	130.18	113.82	125.15	-2.6461	0	0.221932	6.71624e-36	2.86803	0	84.14	83.31	95.75	87.7333	3.35	3.01	2.95	3.10333	73.95	95.04	84.67
4335407	LOC4335407	mRNA	5.72	5.05	5.15	5.30667	2.08	1.17	0.7	1.31667	3.32	2.25	1.35	2.30667	-2.00848	2.97063e-45	-1.19924	2.96271e-22	0.809246	4.0156e-06	143.49	46.15	31.58	73.74	27.78	17.79	11.34	18.97	39.86	38.18	35.31	37.7833	-1.97238	0	-0.951856	6.39976e-192	1.02053	7.9887e-112	3.77	2.95	5.42	4.04667	4.05	0.83	4.45	3.11	0.98	0.6	1.66
9267058	LOC9267058	mRNA	4.9	2.71	2.27	3.29333	1.35	2.06	1.99	1.8	2.98	1.76	2.33	2.35667	-0.871185	5.03386e-12	-0.480076	4.63745e-05	0.391109	0.00442687	2.58	1.48	1.71	1.92333	0.96	1.03	0.55	0.846667	2.03	1.66	2.18	1.95667	-1.18727	2.34273e-11	0.0329942	0.817192	1.22026	3.72306e-12	2.45	2.29	3.67	2.80333	0.92	1.33	1.62	1.29	1.75	1.9	1.77
4334796	LOC4334796	mRNA	181.98	287.38	87.58	185.647	46.61	27.78	79.32	51.2367	44.74	42.43	56.88	48.0167	-1.85764	0	-1.94998	0	-0.0923422	0.00406222	13.18	16.72	24.25	18.05	4.26	3.66	2.61	3.51	24.27	31.31	12.37	22.65	-2.37659	6.49198e-187	0.32507	1.38926e-10	2.70166	1.8593e-272	412.64	156.8	149.29	239.577	25.07	3.86	48.52	25.8167	23.23	35.93	97.89
4331656	LOC4331656	mRNA	40.25	42.4	44.38	42.3433	8.69	8.5	7.34	8.17667	39.88	21.57	21.74	27.73	-2.37326	0	-0.607944	1.05972e-43	1.76531	4.83473e-156	156.03	193.09	163.4	170.84	39.93	37.86	40.9	39.5633	265.7	176.66	173.57	205.31	-2.11454	0	0.261076	3.12445e-43	2.37561	0	4.79	3.41	6.87	5.02333	1.65	1.3	3.61	2.18667	1.95	1.49	3.02
4333060	LOC4333060	mRNA	43.8	50.75	82.53	59.0267	45.79	62.35	21.72	43.2867	254.36	160.68	139.18	184.74	-0.449056	2.25463e-105	1.64734	0	2.0964	0	31.96	25.86	27.43	28.4167	7.24	8.67	4.69	6.86667	29.02	28.54	12.85	23.47	-2.04856	0	-0.278241	1.32144e-21	1.77031	0	46.57	46.38	47.28	46.7433	53.73	11.91	20.93	28.8567	69.67	60.63	84.55
4331917	LOC4331917	mRNA	64.17	49.35	31.62	48.38	3.09	2.67	2.54	2.76667	15.09	14.35	13.51	14.3167	-4.1261	0	-1.75479	0	2.37131	2.20613e-237	221.7	173.57	133.15	176.14	45.26	27.11	21.17	31.18	243.54	244.4	195.44	227.793	-2.52222	0	0.37247	2.42457e-184	2.89469	0	34.26	27.2	38.67	33.3767	1.74	38.17	1.94	13.95	128.74	144.23	16.62
4339516	LOC4339516	mRNA	43.52	35.66	62.34	47.1733	8.94	10.9	1.4	7.08	13.28	5.57	6.09	8.31333	-2.73521	0	-2.50061	0	0.234603	0.000365181	240.18	53.01	35.04	109.41	11	10.04	6.82	9.28667	58.15	58.2	47.89	54.7467	-3.55201	0	-0.981894	0	2.57012	0	6.63	8.9	6.29	7.27333	0.43	2.2	1.75	1.46	0.52	1.24	2.07
4344160	LOC4344160	mRNA	3.21	3.22	2.57	3	0.48	0.16	0.4	0.346667	4.52	3.07	2.65	3.41333	-3.1049	1.68112e-40	0.186874	0.15586	3.29177	5.15273e-48	3.62	5.86	3.31	4.26333	0.41	0.76	0.8	0.656667	5.79	6.81	8.55	7.05	-2.69024	3.42203e-48	0.718314	1.41049e-12	3.40855	2.28082e-98	5.75	5.67	7.07	6.16333	0.28	1.32	0.75	0.783333	5.4	7.59	5.43
4340664	LOC4340664	mRNA	0	0	0	0	0	0	0	0	0	0.01	0	0.00333333							0.59	1.12	0.84	0.85	0.55	1.38	0.6	0.843333	0.36	0.7	0.02	0.36	-0.0219752	0.941371	-1.25179	0.000648147	-1.22982	0.000861641	1.11	0.78	2.3	1.39667	0.05	0	0	0.0166667	0.23	0.13	0.16
4352329	LOC4352329	mRNA	20.45	20.57	8.84	16.62	15.6	33.95	14.58	21.3767	28.4	21.76	19.98	23.38	0.364268	7.61621e-18	0.49552	4.54701e-33	0.131252	0.000748496	18.96	26.44	23.82	23.0733	4	0.99	1	1.99667	51.83	41.23	55.23	49.43	-3.59414	0	1.09517	7.45877e-259	4.68931	0	10.71	13.98	17.58	14.09	3.11	9.13	4.55	5.59667	7.79	8.22	4.39
4324884	LOC4324884	mRNA	25.49	21.9	20.95	22.78	6.61	3.01	5.31	4.97667	26.02	22.56	22.65	23.7433	-2.192	7.07089e-268	0.0600867	0.156595	2.25208	2.7622e-287	41.82	32.99	65.02	46.61	3.03	1.74	1.6	2.12333	47.89	51.62	46.32	48.61	-4.47876	0	0.0638405	0.0329789	4.5426	0	23.51	37.45	41.44	34.1333	2.33	6.66	1.78	3.59	26.63	29.53	18.61
107277375	LOC107277375	mRNA	1.03	1	0.91	0.98	0.28	0.36	0.37	0.336667	1	0.5	0.61	0.703333	-1.54264	5.60024e-13	-0.478287	0.00716361	1.06435	4.9069e-06	2.48	1.02	0.9	1.46667	0.32	0.25	0.3	0.29	1.88	1.96	2.19	2.01	-2.33772	3.46203e-30	0.495578	6.78165e-05	2.8333	6.19794e-52	0.78	1.13	1.21	1.04	0.66	1.15	0.26	0.69	2.07	2.35	1.09
4332688	LOC4332688	mRNA	0.65	0.72	0.11	0.493333	2.31	1.15	1.34	1.6	0.38	1.01	0.91	0.766667	1.70672	2.49076e-12	0.634188	0.0306263	-1.07253	9.49808e-07	4.99	2.4	3.57	3.65333	1.33	2.27	1.86	1.82	4.99	2.14	1.03	2.72	-0.984635	1.16448e-11	-0.421869	0.00124447	0.562766	0.000289133	0.67	0.8	0.36	0.61	0.49	0.18	0.34	0.336667	0.26	0.26	0.82
4327654	LOC4327654	mRNA	189.13	194.2	131.06	171.463	14.88	28.37	14.46	19.2367	149.35	89.94	93.17	110.82	-3.15636	0	-0.626246	8.57804e-150	2.53012	0	390.7	337.29	376.73	368.24	106.3	145.98	177.91	143.397	389.17	413.41	381.56	394.713	-1.34523	0	0.101627	3.24643e-12	1.44686	0	146.5	153.81	236.34	178.883	25.25	4.58	32.43	20.7533	37.88	50.38	93.43
4327469	LOC4327469	mRNA	36.77	34.79	26.55	32.7033	0.51	0.22	0.35	0.36	29.48	27.09	27.81	28.1267	-6.49942	0	-0.217847	7.69189e-11	6.28158	0	27.4	27.33	30.23	28.32	0.08	0.12	0.2	0.133333	39.55	42.45	33.21	38.4033	-7.70705	0	0.439192	7.36754e-42	8.14624	0	31.5	30.4	31.2	31.0333	0.19	0.62	0.34	0.383333	38.02	39.93	31.98
112936410	LOC112936410	mRNA	53.68	63.98	1068.44	395.367	132.55	11.89	27.95	57.4633	18.38	295.82	56.43	123.543	-2.78371	0	-1.7077	0	1.07601	4.43944e-264	303.64	128.05	114.82	182.17	59.23	49.75	27.69	45.5567	140.94	284.23	141.8	188.99	-2.00715	0	0.0629049	0.00276002	2.07005	0	51.32	23.74	34.42	36.4933	1.72	388.66	11.06	133.813	752.3	205.59	51.82
4336721	LOC4336721	mRNA	0.42	0.19	0.08	0.23	0.17	0.56	0.08	0.27	0.22	0.85	0.19	0.42	0.228968	0.560341	0.860696	0.0145596	0.631728	0.0627461	2.74	1.53	1	1.75667	0.84	16.5	0.36	5.9	0.11	0.22	0.14	0.156667	1.80466	2.91435e-60	-3.46856	4.9297e-37	-5.27322	2.32789e-153	0.41	0.11	0.34	0.286667	0.22	0.08	0.33	0.21	0	0.03	0.08
4329751	LOC4329751	mRNA	91.13	115.48	77.56	94.7233	17.67	15.55	8.12	13.78	116.34	83.11	90.69	96.7133	-2.77897	0	0.0314352	0.0453862	2.8104	0	148.13	121.94	168.67	146.247	22.57	33.68	35.18	30.4767	171.9	164.46	157	164.453	-2.24618	0	0.171424	4.84296e-43	2.4176	0	120.29	140.09	126.85	129.077	10.6	9.47	16.52	12.1967	42.81	74.85	118.08
107277379	LOC107277379	mRNA	21.68	17.3	28.1	22.36	52.49	21.46	40.08	38.01	28.3	38.39	37.29	34.66	0.766373	2.85089e-41	0.628023	4.8032e-27	-0.13835	0.0068841	2.37	1.78	1.55	1.9	0.92	1.02	0.41	0.783333	2.9	1.44	0.89	1.74333	-1.28525	5.91231e-06	-0.12438	0.589191	1.16087	5.65615e-05	21.92	14.69	11.91	16.1733	12.9	16.66	11.63	13.73	8.74	6.27	33.7
4337366	LOC4337366	mRNA	1.32	0.99	11.82	4.71	1.91	0.75	1.74	1.46667	1.03	4.84	1.64	2.50333	-1.65812	5.04622e-29	-0.920575	1.70637e-12	0.737541	2.32919e-05	0.14	0.04	0.04	0.0733333	0	0.13	0.04	0.0566667	0.12	0.17	0	0.0966667	-0.311725	0.746617	0.452969	0.589183	0.764694	0.388574	3.04	2.5	2.3	2.61333	2.47	12.11	3.35	5.97667	7.08	10.12	3.53
4325565	LOC4325565	mRNA	0.11	0.03	2.62	0.92	0.14	0.03	0	0.0566667	0.06	1.34	0.14	0.513333	-4.04405	1.01997e-22	-0.876269	0.00023168	3.16778	4.48148e-11	1.41	0.7	0.52	0.876667	0.88	1.09	0.53	0.833333	0.51	1.52	0.7	0.91	-0.071327	0.742296	0.0596605	0.776838	0.130988	0.539483	0.11	0.05	0.08	0.08	0.03	48.71	0.08	16.2733	21.83	30.66	0.08
4331141	LOC4331141	mRNA	54.6	49.42	33.17	45.73	6.22	4.21	4.89	5.10667	37.51	20.96	23.4	27.29	-3.16144	0	-0.740346	1.6239e-172	2.4211	0	76.9	70.11	66.32	71.11	9.54	9.5	8.36	9.13333	119.47	104.34	116.62	113.477	-2.96322	0	0.674844	0	3.63806	0	28.95	23.99	42.73	31.89	1.73	1.44	1.37	1.51333	17.65	24.82	20.73
4348984	LOC4348984	mRNA	9.33	4.93	9.35	7.87	6.11	18.09	10.99	11.73	42.15	34.47	48.1	41.5733	0.570606	7.96875e-17	2.40088	0	1.83028	0	32.74	16.34	44.06	31.0467	1.72	2.95	0.83	1.83333	29.76	26.11	8.27	21.38	-4.08458	0	-0.536349	8.1557e-37	3.54823	0	5.32	4.31	12.51	7.38	98.36	6.97	15.34	40.2233	33.28	28.67	13.07
4325094	LOC4325094	mRNA	18.49	13.97	26.83	19.7633	4.19	2.47	2.64	3.1	22.35	14.51	11.92	16.26	-2.67203	0	-0.281246	1.04356e-09	2.39078	1.27335e-232	2.72	3.97	2.62	3.10333	0.34	0.19	0.38	0.303333	6.09	9.3	2.37	5.92	-3.35612	1.99245e-62	0.925401	2.30309e-22	4.28152	3.40301e-139	6.78	4.81	8.5	6.69667	1.03	2.06	2.13	1.74	3.52	2.36	4.5
4333291	LOC4333291	mRNA	64.27	51.37	33.33	49.6567	10.46	16.25	16.16	14.29	36.23	23.79	18.97	26.33	-1.79776	0	-0.879754	1.0114e-163	0.918008	6.09308e-96	71.61	69.48	71.62	70.9033	12.05	11.54	13.32	12.3033	87.71	94.98	101.84	94.8433	-2.54169	0	0.43303	4.34735e-86	2.97472	0	34.11	38.67	56.89	43.2233	10.06	9.31	13.54	10.97	9.92	14.04	15.55
107278609	LOC107278609	mRNA	20.78	15.21	77.62	37.87	41.6	38.78	31.17	37.1833	30.29	73.24	51.74	51.7567	-0.0311098	0.450521	0.427592	2.80329e-29	0.458702	6.12948e-33	1.94	3.53	17.16	7.54333	3.48	13.12	8.57	8.39	4.94	4.91	0.37	3.40667	0.189527	0.0365588	-1.14592	5.31327e-24	-1.33544	5.96227e-34	16.56	23.29	24.67	21.5067	16.43	97.4	22.64	45.49	91.57	82.95	41.68
4343171	LOC4343171	mRNA	49.52	55.57	24.3	43.13	10.24	16.45	12.38	13.0233	37.06	15.37	21.06	24.4967	-1.72674	0	-0.809168	2.48697e-104	0.917569	6.30742e-74	40.33	47.34	35.18	40.95	10.28	11.11	12.58	11.3233	56.17	55.98	68.79	60.3133	-1.85224	0	0.555904	1.9016e-74	2.40814	0	23.89	32.88	60.83	39.2	1.1	0.1	4.28	1.82667	2.65	3.73	10.71
9271816	LOC9271816	mRNA	21.73	23.25	19.74	21.5733	2.75	10.72	3.88	5.78333	6.33	7.23	4.01	5.85667	-1.85587	1.0239e-194	-1.82491	1.72074e-190	0.030964	0.717946	8.01	5.77	12.3	8.69333	5.99	8.85	5.72	6.85333	6.88	5.93	1.21	4.67333	-0.324866	2.98555e-05	-0.850128	9.36686e-24	-0.525261	4.67769e-09	14.29	19.49	15.72	16.5	3.47	3.31	9.69	5.49	4.9	6.28	4.57
4329950	LOC4329950	mRNA	53.83	54.84	43.01	50.56	9.59	8.24	6.44	8.09	92.21	66.7	84.83	81.2467	-2.64173	0	0.686184	7.18748e-162	3.32791	0	46.04	35.48	26.17	35.8967	2.44	0.68	0.5	1.20667	40.67	39.77	50.02	43.4867	-4.95395	0	0.279241	9.63177e-18	5.2332	0	65.39	63.67	53.32	60.7933	5.34	8.94	3.12	5.8	44.27	67.03	67.37
9266695	LOC9266695	mRNA	9.15	7.85	8.71	8.57	0.29	0.18	0.48	0.316667	3.69	3.73	6.17	4.53	-4.70626	3.5522e-192	-0.894619	1.35409e-27	3.81164	4.41106e-93	48.13	19.61	13.44	27.06	9.55	1.74	0.54	3.94333	38.64	29.36	14.76	27.5867	-2.79164	0	0.0382239	0.357867	2.82986	0	3.11	2.47	7.44	4.34	0.14	4.93	0.29	1.78667	4.98	6.56	2.03
4344703	LOC4344703	mRNA	1029.17	965.81	877.55	957.51	6.65	4.44	3.44	4.84333	1117.66	918.82	885.4	973.96	-7.654	0	0.084952	5.164e-63	7.73896	0	1259.39	722.63	954.66	978.893	2.52	1.45	1.01	1.66	1102.58	1177.47	966.16	1082.07	-9.25585	0	0.16386	4.06353e-216	9.41971	0	1063.93	1266.14	1066.88	1132.32	7.68	8.25	6.41	7.44667	832.91	986.1	1034.61
107277885	LOC107277885	mRNA	0.34	0.43	0.83	0.533333	1.33	0.48	0.91	0.906667	0.58	1.92	1.69	1.39667	0.769957	3.54607e-11	1.38605	3.52502e-40	0.616094	1.78902e-11	0.9	0.69	0.78	0.79	0.33	0.56	0.24	0.376667	0.75	0.72	0.73	0.733333	-1.03739	5.83149e-15	-0.115671	0.303511	0.921716	8.02948e-12	0.25	0.25	0.3	0.266667	0.24	0.94	0.21	0.463333	1.1	0.64	1.03
4330608	LOC4330608	mRNA	234	249.02	203.49	228.837	9.78	14.34	7.5	10.54	206.21	151.96	149.62	169.263	-4.44024	0	-0.433908	9.99212e-167	4.00633	0	279.58	289.38	316.13	295.03	32.38	49.61	53.23	45.0733	319.37	353.39	384.87	352.543	-2.69561	0	0.256941	6.51015e-95	2.95255	0	247.54	232.02	265.56	248.373	11.99	6.8	16.53	11.7733	96.55	127.03	179.41
4340075	LOC4340075	mRNA	17.75	21.2	19.45	19.4667	40.4	26.66	16.89	27.9833	36.34	36.08	32.46	34.96	0.526073	6.28167e-28	0.842774	8.60473e-77	0.316701	2.63053e-14	255.04	100.94	20.61	125.53	62.09	21.62	17.12	33.61	83.57	60.66	25.06	56.43	-1.93974	0	-1.14477	0	0.794962	8.5674e-109	25.56	29.32	7.78	20.8867	10.38	8.46	31.54	16.7933	3.57	6.87	36.88
4344007	LOC4344007	mRNA	35.34	33.14	20.82	29.7667	0.98	0.56	1.03	0.856667	34.29	29.7	31.36	31.7833	-5.11106	0	0.101357	0.0198971	5.21241	0	18.99	16	29.48	21.49	1.3	2.02	2.43	1.91667	31.6	35.92	12.28	26.6	-3.43858	1.45115e-279	0.310112	5.10793e-10	3.74869	0	33.63	35.54	34.65	34.6067	0.3	0.88	0.39	0.523333	20.61	23.79	26.89
4332867	LOC4332867	mRNA	29.35	32.97	27.18	29.8333	2.84	3.48	3.23	3.18333	41.53	17.48	15.12	24.71	-3.22882	0	-0.266511	2.60118e-11	2.96231	0	94.26	81.51	67.6	81.1233	7.17	8.87	10.78	8.94	89.63	90.48	110.24	96.7833	-3.17048	0	0.256039	2.27481e-30	3.42652	0	17.81	19.83	26.9	21.5133	5.06	10.52	6.06	7.21333	23.38	24.87	16.83
4345992	LOC4345992	mRNA	0.29	0.24	0.14	0.223333	0.16	0.04	0.02	0.0733333	0.1	0.08	0.12	0.1	-1.61319	0.000506884	-1.16787	0.00652425	0.445315	0.434065	0.02	0.16	0.06	0.08	0.09	0.04	0.49	0.206667	0	0.08	0.18	0.0866667	1.37944	0.0029851	0.0830195	0.885651	-1.29642	0.00441172	0.44	0.36	0.52	0.44	0.16	0.67	0.25	0.36	0.57	0.98	0.38
4336497	LOC4336497	mRNA	29.35	16.5	11.6	19.15	0.17	0.08	0	0.0833333	25.69	7.84	3.72	12.4167	-7.84254	1.51354e-295	-0.614036	7.42162e-24	7.2285	9.94196e-203	3.68	1.3	0.39	1.79	0.13	0.25	0	0.126667	10.85	6.18	11.2	9.41	-3.82269	4.5555e-27	2.40748	4.7372e-90	6.23017	3.08156e-158	7	6.3	6.32	6.54	0	10.23	0	3.41	30.58	18.32	1.01
107275266	LOC107275266	mRNA	0	0	0	0	0	0	0	0	0	0	0	0							0	0.47	0	0.156667	0	0	0	0	0	0	0	0	-5.01837	3.22228e-05	-5.06103	2.75752e-05			0	0	0	0	0	0	0	0	0	0	0.38
107275637	LOC107275637	mRNA	16.52	19.36	262.63	99.5033	132.85	12.36	29.88	58.3633	63.36	344.93	166.96	191.75	-0.770875	2.31981e-54	0.924484	8.34103e-138	1.69536	0	27.09	11.19	7.75	15.3433	3.38	1.76	1.77	2.30333	15.57	37	8.32	20.2967	-2.75356	1.75716e-51	0.41323	7.7942e-05	3.16679	1.77169e-78	5.45	7.82	6.98	6.75	1.89	252.94	3.89	86.24	1493.52	365.43	16.61
4327546	LOC4327546	mRNA	0.92	1.12	0.74	0.926667	0.68	0.62	0.87	0.723333	0.88	1.49	1.13	1.16667	-0.352506	0.116521	0.331762	0.0961608	0.684268	0.00128236	8.9	14.08	8.56	10.5133	2.18	3.94	4.32	3.48	11.29	12.62	17.53	13.8133	-1.58188	7.73886e-80	0.388265	4.63146e-11	1.97014	9.48729e-142	2.2	2.08	2.85	2.37667	0.83	1.99	0.73	1.18333	4.74	6.48	2.79
9270429	LOC9270429	mRNA	2.74	3.16	2.34	2.74667	0.6	0.85	0.82	0.756667	2.78	1.12	1.43	1.77667	-1.73443	4.28009e-20	-0.523283	0.000630911	1.21115	5.15017e-09	23.09	17.73	17	19.2733	4.15	7.83	7.69	6.55667	40.13	32.43	34.44	35.6667	-1.54289	4.26191e-106	0.865805	1.20937e-78	2.4087	0	8.35	9.1	19.43	12.2933	1.47	1.19	1.59	1.41667	3.52	2.75	5.86
107275911	LOC107275911	mRNA	0	0	0	0	0	0	0	0	0	0	0	0							0.04	0	0.02	0.02	0.04	0.04	0	0.0266667	0.19	0	0.1	0.0966667	0.42524	0.698076	2.22656	0.00517486	1.80132	0.0150701	0	0	0.06	0.02	0	0.04	0.02	0.02	0.02	0.06	0
4325018	LOC4325018	mRNA	51.76	61.9	37.94	50.5333	15.31	11.37	9.65	12.11	48.94	37.79	41.11	42.6133	-2.05891	0	-0.244619	2.62937e-20	1.81429	0	42.8	37.56	44.83	41.73	10.48	11.98	12.05	11.5033	50.35	45.28	46.03	47.22	-1.85305	0	0.179452	5.33573e-11	2.03251	0	68.54	81.86	87.07	79.1567	21.27	10.43	30.89	20.8633	25.19	38.86	59.4
4344039	LOC4344039	mRNA	262.02	205.68	151.87	206.523	34.25	28.01	27.79	30.0167	203.06	99.89	123.62	142.19	-2.78067	0	-0.53234	5.88843e-243	2.24833	0	357.23	380.31	240.55	326.03	14.42	8.1	6.63	9.71667	521.67	527.76	627.07	558.833	-5.10063	0	0.776261	0	5.87689	0	131.88	141.39	195.22	156.163	45.99	45.02	36.69	42.5667	84.11	95.15	130.14
4345672	LOC4345672	mRNA	0.13	0	0.21	0.113333	0.04	0	0	0.0133333	0	0.13	0	0.0433333	-2.98516	0.0138679	-1.40234	0.128182	1.58282	0.307259	15.01	13.21	7.29	11.8367	0.88	0.13	0.04	0.35	4.18	10.46	9.55	8.06333	-5.16154	7.49184e-186	-0.552499	3.19663e-12	4.60904	1.92457e-124	0.04	1.12	1.07	0.743333	0	3	0.56	1.18667	0.85	2.34	0.25
4330114	LOC4330114	mRNA	0	0	0	0	0	0	0	0	0	0	0	0							0	0.06	0.18	0.08	0	0	0	0	0	0	0.06	0.02			-2.03246	0.158883			0	0.05	0	0.0166667	0	0	0	0	0	0	0.06
4330996	LOC4330996	mRNA	0.61	0.69	1.68	0.993333	0.48	1.13	0.64	0.75	0.41	1.49	0.79	0.896667	-0.42329	0.00982142	-0.107219	0.489496	0.316071	0.058978	5.36	3.23	2.22	3.60333	5.63	3.34	1.19	3.38667	2.79	6.12	3.84	4.25	-0.137913	0.108028	0.284569	0.000324893	0.422482	1.97623e-07	0.69	0.21	0.25	0.383333	0.24	9.78	0.44	3.48667	19.85	9.62	1.14
4344566	LOC4344566	mRNA	4.93	9.83	19.05	11.27	20.08	34.49	17.02	23.8633	78.15	48.94	51.48	59.5233	1.0798	2.1296e-170	2.39976	0	1.31996	0	86.04	100.68	127.23	104.65	31.34	36.06	43.35	36.9167	92.07	99.27	109.71	100.35	-1.4967	0	-0.0596138	0.000148199	1.43708	0	17.26	14.65	13.13	15.0133	38.96	9.32	19.69	22.6567	13.39	17.35	32.38
4338409	LOC4338409	mRNA	91.64	70.68	75.53	79.2833	13.43	6.59	12.25	10.7567	22.58	27.12	36.29	28.6633	-2.88075	0	-1.46908	0	1.41167	1.531e-202	32.77	35.93	52.52	40.4067	18.83	13.28	9.82	13.9767	65.54	98.01	41.73	68.4267	-1.55193	0	0.759089	2.24156e-173	2.31102	0	51.58	42.51	93.14	62.41	9.17	12.16	13.01	11.4467	13.49	15.79	28.59
4330310	LOC4330310	mRNA	1.19	0.92	0.52	0.876667	1.25	0.84	0.33	0.806667	3.22	0.81	0.37	1.46667	-0.219622	0.22135	0.664776	1.58563e-05	0.884398	3.51166e-08	4.72	1.95	0.84	2.50333	0.94	0.18	0.07	0.396667	4.32	4.64	15	7.98667	-2.84579	7.16852e-59	1.66737	8.93953e-97	4.51316	4.88115e-260	1.52	0.57	0.52	0.87	0.7	0.11	0.41	0.406667	0.1	0.17	0.36
4346642	LOC4346642	mRNA	5.06	5.38	9.86	6.76667	5.96	5.32	4.28	5.18667	27.13	7.61	10.33	15.0233	-0.385872	1.90186e-10	1.15593	3.33665e-137	1.5418	2.56475e-211	17.23	5.62	4.25	9.03333	2.9	3.03	2.65	2.86	4.64	3.44	5.16	4.41333	-1.64684	1.26454e-134	-1.02036	3.68356e-66	0.626487	2.45043e-15	15.14	8.03	5.21	9.46	1.12	8.99	3.17	4.42667	5.8	9.89	12.36
4324731	LOC4324731	mRNA	0.78	0.5	0.63	0.636667	0.14	0.23	0.05	0.14	0.45	0	0.05	0.166667	-2.20755	1.83441e-06	-1.92019	1.28106e-05	0.287362	0.656846	4.91	4.27	7.67	5.61667	0.21	1.78	1.49	1.16	1.9	4.33	2.75	2.99333	-2.22165	2.20844e-44	-0.904908	5.8248e-13	1.31674	1.07064e-12	0.72	4.77	3.66	3.05	0.32	0.22	0.32	0.286667	0	0.13	0.22
4332420	LOC4332420	mRNA	1.83	1.84	2.17	1.94667	1.29	0.09	0.15	0.51	0.46	2.14	1.12	1.24	-1.92243	1.35021e-30	-0.66467	7.60184e-07	1.25776	2.24044e-11	0.69	0.41	0.57	0.556667	0.24	0.05	0	0.0966667	0.5	0.41	0.15	0.353333	-2.60189	4.09278e-13	-0.64842	0.0106372	1.95347	9.87735e-07	1.57	1.74	2.19	1.83333	0.16	0.05	0.33	0.18	0.06	0.29	1.84
9266706	LOC9266706	mRNA	4.38	4.67	5.17	4.74	0.85	1.87	2.67	1.79667	5.18	7.73	6.71	6.54	-1.42776	1.20999e-16	0.400986	0.00140068	1.82874	7.72624e-30	10.01	4.62	6.21	6.94667	0.87	6.6	7.93	5.13333	1.37	7.48	4.81	4.55333	-0.412596	0.000936037	-0.618491	1.42002e-06	-0.205895	0.13572	1.48	0.86	2.88	1.74	1.85	13.38	1.82	5.68333	10.67	16.59	2.43
4337188	LOC4337188	mRNA	32.58	34.29	25.08	30.65	8.98	8.53	9.81	9.10667	39.32	23.68	24.7	29.2333	-1.7137	0	-0.0929401	0.000401718	1.62076	0	82.65	77.64	72.99	77.76	7.57	14.22	13.8	11.8633	76.95	82.58	105	88.1767	-2.69891	0	0.179845	2.25082e-30	2.87876	0	28.28	31.99	42	34.09	6.53	10.97	7.42	8.30667	17.5	19.44	23.24
9270230	LOC9270230	mRNA	0.33	0.11	0	0.146667	0	0.12	0.03	0.05	0.19	0	0	0.0633333	-1.96637	0.000497183	-1.65584	0.00196412	0.310531	0.680456	0.06	0	0	0.02	0	0	0	0	0.05	0.03	0	0.0266667			-0.0324577	0.974617			0.04	0.02	0	0.02	0.23	0.03	1.71	0.656667	0.01	0.02	1.17
4352878	LOC4352878	mRNA	9.47	7.07	7.67	8.07	0.84	0.46	0.52	0.606667	3.49	4.72	4.36	4.19	-3.73239	1.18974e-300	-0.947565	1.63531e-52	2.78483	3.14322e-121	23.03	14.33	11.91	16.4233	0.77	0.49	0.44	0.566667	18.14	24.35	16.24	19.5767	-4.87048	0	0.258784	4.44847e-13	5.12927	0	7.52	6.54	8.96	7.67333	1.43	4.79	0.69	2.30333	17.3	16.41	7.82
4346130	LOC4346130	mRNA	20.89	23.99	17.02	20.6333	17.64	8.76	5.7	10.7	20.68	4.28	27.7	17.5533	-0.942936	1.34786e-88	-0.225612	6.35162e-08	0.717324	4.59219e-48	3.89	2.7	7.47	4.68667	1.83	4.96	2.8	3.19667	2.97	2.76	0.85	2.19333	-0.521356	2.7778e-08	-1.09205	2.44829e-26	-0.570694	4.1738e-07	24.64	26.97	44.48	32.03	6.25	9.49	7.91	7.88333	3.53	4.53	18.57
4349769	LOC4349769	mRNA	902.12	799.03	798.98	833.377	268.44	116.66	180.28	188.46	461.79	329.78	328.93	373.5	-2.14229	0	-1.15645	0	0.985839	0	268.73	152.36	143.64	188.243	33.68	24.5	21.55	26.5767	288.77	239.8	130.14	219.57	-2.83423	0	0.226574	3.9187e-39	3.06081	0	682.04	699.84	974.29	785.39	98.44	388.92	184.99	224.117	286.28	410.09	628.24
4329993	LOC4329993	mRNA	0.38	0.73	0.5	0.536667	0.5	0.82	0.41	0.576667	0.21	0.23	0.16	0.2	0.111139	0.512738	-1.40323	2.02481e-10	-1.51437	2.98181e-12	0.82	0.87	0.65	0.78	0.26	0.55	0.69	0.5	0.98	1.02	1.32	1.10667	-0.610802	0.000158827	0.501926	0.000149627	1.11273	4.40544e-14	0.81	0.75	1.1	0.886667	0.45	0.92	0.58	0.65	1.12	0.62	0.47
4348681	LOC4348681	mRNA	0.24	0.24	0.09	0.19	0.12	0.09	0.18	0.13	0.15	0.18	0.03	0.12	-0.556899	0.281107	-0.658256	0.210465	-0.101358	0.861365	0.07	0.12	0.2	0.13	0.07	0.25	0.15	0.156667	0.4	0.47	0.15	0.34	0.297501	0.588223	1.39252	0.00202501	1.09502	0.0107392	0.18	0.46	1.2	0.613333	0.03	0.15	0.09	0.09	0.06	0.06	0.09
107276775	LOC107276775	mRNA	38.46	53.31	60.7	50.8233	2.32	3.06	2.19	2.52333	260.08	193.52	154.48	202.693	-4.45616	0	2.04788	0	6.50404	0	39.35	18.71	17.67	25.2433	2.95	1.71	1.43	2.03	34.87	26.25	26.27	29.13	-3.70896	0	0.211267	5.29211e-08	3.92023	0	54.39	72.33	57.69	61.47	15.37	13.07	13.99	14.1433	42.13	57.66	104.1
4326605	LOC4326605	mRNA	1.51	1.46	1.67	1.54667	2.83	1.89	1.53	2.08333	1.31	1.36	1.97	1.54667	0.429881	0.0222171	-0.00151464	0.994033	-0.431396	0.0220775	340.91	89.51	60.95	163.79	98.76	49.59	35.92	61.4233	72.84	65.45	68.39	68.8933	-1.43503	0	-1.23402	0	0.201011	2.5199e-10	4.2	4.47	3.87	4.18	5.58	3.52	10.83	6.64333	2.19	1.74	3.62
4341302	LOC4341302	mRNA	0.89	0.45	1.38	0.906667	1.79	1.46	0.94	1.39667	2.07	1.16	1.16	1.46333	0.587422	0.000583595	0.665896	7.70486e-05	0.0784741	0.606907	0.05	0	0.05	0.0333333	0.06	0.05	0	0.0366667	0	0.12	0.1	0.0733333	0.0102029	0.99202	1.13747	0.172049	1.12726	0.175918	1.88	1.3	2.03	1.73667	1.07	1.12	0.83	1.00667	1.58	2.14	1.29
9272159	LOC9272159	mRNA	0	0	0.01	0.00333333	0	0	0.01	0.00333333	0	0	0	0	0.0148436	0.994195					0.01	0.02	0	0.01	0.03	0	0	0.01	0.01	0	0.02	0.01	-0.57476	0.659288	-0.0324577	0.978017	0.542302	0.677396	0.07	0.04	0.01	0.04	0.1	0.03	0.09	0.0733333	0.02	0.07	0.09
4332500	LOC4332500	mRNA	111.17	190.44	73.73	125.113	5.35	2.09	3.7	3.71333	35.06	25.37	20.75	27.06	-5.0713	0	-2.20734	0	2.86395	0	1119.62	1537.32	1290.66	1315.87	92.53	119.78	83.21	98.5067	1251.69	1536.48	1182.98	1323.72	-3.74051	0	0.0043979	0.427739	3.74491	0	150.5	157.22	212.06	173.26	2.86	7.94	3.24	4.68	35.15	31.1	61.87
4330349	LOC4330349	mRNA	11.75	8.53	10.62	10.3	0.07	0.36	0	0.143333	14.93	7.35	9.13	10.47	-6.17718	0	0.0290503	0.604461	6.20623	0	18.4	16.46	7.38	14.08	0.27	0.31	0.17	0.25	21.47	24.85	30.29	25.5367	-5.79798	0	0.859349	2.70747e-93	6.65733	0	3.92	3.1	4.8	3.94	0.07	0.14	0.23	0.146667	3.33	2.68	1.98
9271537	LOC9271537	mRNA	1.23	1.67	1.72	1.54	1.98	3.23	2.1	2.43667	2.76	2.26	2.42	2.48	0.662668	2.26889e-09	0.700893	1.93456e-10	0.0382254	0.697674	2.14	1.58	2.17	1.96333	0.65	0.8	0.77	0.74	2.28	3.86	6.48	4.20667	-1.4223	1.30282e-23	1.093	4.00601e-33	2.5153	8.60351e-103	2.15	2.31	2.21	2.22333	4.2	4.28	3.38	3.95333	5.57	6.01	3.67
107277956	LOC107277956	mRNA	8.69	10.27	11.25	10.07	3.07	1.26	1.29	1.87333	12.59	5.97	7.09	8.55	-2.42234	3.95958e-146	-0.232511	0.000303195	2.18983	3.46462e-110	21.16	15.01	8.99	15.0533	1.47	0.94	0.94	1.11667	22.68	25.99	34.46	27.71	-3.76636	0	0.884164	1.9362e-90	4.65052	0	10.17	9.14	13.76	11.0233	1.71	1.24	2.27	1.74	3.53	2.5	6.32
4347261	LOC4347261	mRNA	1.37	0.33	0.81	0.836667	0.18	0.6	0.52	0.433333	0.33	0.39	0.31	0.343333	-0.955863	8.86782e-05	-1.35394	2.17355e-07	-0.398073	0.197699	7.18	7.25	2.8	5.74333	0.26	0.36	0.08	0.233333	5.85	8.21	6.96	7.00667	-4.63587	4.30085e-148	0.284516	0.000170561	4.92039	1.08185e-185	0.98	0.89	1.07	0.98	0.08	0.78	0.33	0.396667	0.3	1.01	0.55
4333368	LOC4333368	mRNA	1.67	3.6	1.6	2.29	0.05	0.08	0.08	0.07	5.64	0.6	0.76	2.33333	-5.07791	6.44287e-65	0.0388832	0.751759	5.1168	1.8049e-66	42.74	51.24	47.02	47	0.63	0.83	0.94	0.8	38.65	56.23	50.62	48.5	-5.86978	0	0.0435253	0.111565	5.91331	0	6.48	7.22	11.54	8.41333	0.13	0.17	0.12	0.14	0.4	0.54	1.68
4330051	LOC4330051	mRNA	2.56	1.58	12.12	5.42	0	0	0.16	0.0533333	0.79	5.46	0.72	2.32333	-6.67166	3.99688e-49	-1.24754	1.73394e-12	5.42412	6.10885e-22	1.84	2.48	3.96	2.76	0	0	0	0	1.37	1.84	0.24	1.15	-7.64801	1.64043e-23	-1.2644	4.87822e-07	6.3836	1.60946e-11	2.02	1.68	0.6	1.43333	0.08	1.78	0	0.62	61.04	93.86	2.49
4338007	LOC4338007	mRNA	4.79	7.81	7.69	6.76333	3.13	0.55	6.5	3.39333	1.3	4.3	2.75	2.78333	-0.997386	6.66614e-35	-1.29159	5.37586e-52	-0.294203	0.0037314	2.26	1.39	2.29	1.98	10.23	1.62	1.93	4.59333	3.3	4.04	4.22	3.85333	1.1477	9.0356e-28	0.967486	2.46037e-19	-0.180211	0.0413941	17.69	2.73	2.62	7.68	0.3	0.52	0.52	0.446667	0.27	0.2	2.45
4327097	LOC4327097	mRNA	0.25	0.19	0.24	0.226667	0	0.05	0	0.0166667	0	0.11	0.1	0.07	-3.84844	0.000184739	-1.74592	0.0145736	2.10252	0.132036	0.15	0	0	0.05	0.1	0	0	0.0333333	0	0.05	0.05	0.0333333	-0.596133	0.64542	-0.62451	0.628922	-0.0283763	0.984228	0.28	0.09	0.4	0.256667	0	0.11	0	0.0366667	0.06	0.09	0.1
4330952	LOC4330952	mRNA	0	0	0.8	0.266667	0	0	0	0	0	0.1	0.05	0.05	-5.07262	2.18378e-05	-2.4898	0.00110964			0.1	0	0.05	0.05	0.32	0	0	0.106667	0.05	0.1	0.1	0.0833333	1.0102	0.307797	0.704508	0.496778	-0.305695	0.725833	0	0.05	0.23	0.0933333	0.42	7.47	0.09	2.66	11.63	3.75	0.09
4329764	LOC4329764	mRNA	0.29	0.19	0.34	0.273333	0.22	0.17	0.05	0.146667	0.1	0.22	0.78	0.366667	-0.902694	0.027764	0.417089	0.201059	1.31978	0.000558683	0.39	0.69	0.23	0.436667	0.52	0.35	0.12	0.33	0.42	0.25	0.1	0.256667	-0.427266	0.161269	-0.780642	0.0152962	-0.353376	0.308803	0.05	0	0.02	0.0233333	0.02	0	0.02	0.0133333	0.19	0.02	0
4333296	LOC4333296	mRNA	12.18	7.56	5.77	8.50333	0.22	1.77	2.14	1.37667	4.22	1.55	2.32	2.69667	-2.63093	4.05896e-219	-1.64819	6.83011e-122	0.982749	8.69268e-19	4.66	10.2	7.11	7.32333	5.32	1.87	2.13	3.10667	14.56	18.08	9	13.88	-1.28901	1.07373e-71	0.912103	5.80043e-78	2.20111	4.99322e-284	6.99	8.91	8.16	8.02	4.86	0.02	3.91	2.93	0.07	0.1	2.3
4345415	LOC4345415	mRNA	60.3	70.78	84.91	71.9967	17.67	11.08	13.61	14.12	46.65	84.74	48.5	59.9633	-2.35079	0	-0.272115	9.39521e-31	2.07867	0	124.89	154.64	131.91	137.147	16.36	17.5	15.94	16.6	127.15	176.34	168.09	157.193	-3.04904	0	0.194452	2.39008e-34	3.24349	0	56.03	65.52	79.07	66.8733	7.8	90.14	13.48	37.14	104.43	123.98	50.9
4347805	LOC4347805	mRNA	16.59	23.84	15.14	18.5233	4.23	6.86	2.17	4.42	48.61	13.18	13.8	25.1967	-2.06691	0	0.452511	1.06884e-46	2.51942	0	36.87	52.27	48.6	45.9133	12.17	16.36	15.87	14.8	70.9	75	75.62	73.84	-1.62788	0	0.681662	2.1592e-270	2.30954	0	25.9	29.26	40.59	31.9167	3.99	0.14	4.58	2.90333	6.37	6.45	15.91
4329191	LOC4329191	mRNA	45.8	66.43	46.74	52.99	36.93	50.16	32.28	39.79	123.05	62.91	73.25	86.4033	-0.401997	7.5733e-43	0.73111	9.88809e-203	1.13311	0	36.43	18.52	26.75	27.2333	6.09	9.34	10.79	8.74	35.79	34.22	54.48	41.4967	-1.60546	6.32913e-214	0.619524	3.14772e-71	2.22498	0	78.6	103.85	83.27	88.5733	32	22.54	45.7	33.4133	16.2	29.27	47.08
4345685	LOC4345685	mRNA	96.26	165.15	48.63	103.347	34.93	105.82	109.45	83.4	284.86	46.81	118.89	150.187	-0.312193	6.6405e-58	0.551038	2.6512e-237	0.863232	0	360.14	403.83	431	398.323	145.75	179.21	192.6	172.52	399.45	435.36	406.16	413.657	-1.20029	0	0.0532553	1.35738e-08	1.25354	0	333.05	348.06	251.03	310.713	139.77	14.85	114.5	89.7067	20.06	37.7	141.13
4348082	LOC4348082	mRNA	10.49	5.34	6.58	7.47	0.39	0.22	0.33	0.313333	2.41	2.27	2.51	2.39667	-4.57934	5.17758e-142	-1.63807	1.30043e-51	2.94127	1.85764e-34	6.22	4.81	2.89	4.64	2.34	1.21	0.86	1.47	4.02	4.11	4.59	4.24	-1.69024	4.51844e-33	-0.127354	0.233163	1.56288	1.18707e-27	3.71	5.11	7.55	5.45667	0.32	0.28	1.34	0.646667	2.24	1.01	1.22
4336049	LOC4336049	mRNA	39.91	33.04	12.12	28.3567	35.61	48.01	51.8	45.14	46.54	40.73	63.68	50.3167	0.672399	2.74867e-96	0.831037	2.70441e-154	0.158638	1.50563e-08	43.31	37.48	62.58	47.79	16.06	15.26	17.07	16.13	45.25	34.45	11.38	30.36	-1.56504	0	-0.654954	1.48416e-95	0.910089	1.18332e-106	28.57	39.49	12.31	26.79	21.16	14.86	17.04	17.6867	17.92	16.26	55.26
4344738	LOC4344738	mRNA	67.42	80.81	62.48	70.2367	10.88	12.44	6.1	9.80667	110.11	78.06	83.04	90.4033	-2.83937	0	0.365394	1.40113e-67	3.20477	0	95.33	108.36	98.14	100.61	23.43	20.2	19.36	20.9967	105.72	112.69	155.87	124.76	-2.26969	0	0.309395	6.38794e-67	2.57909	0	67.64	82.17	96.56	82.1233	7.94	8.37	10.01	8.77333	32.11	51.59	68.78
4350661	LOC4350661	mRNA	0.02	0.07	0	0.03	0	0.05	0.1	0.05	0.02	0.02	0.03	0.0233333	0.83994	0.284393	-0.321349	0.737603	-1.16129	0.16247	0.07	0.03	0.07	0.0566667	0.15	0.12	0.03	0.1	0	0.02	0	0.00666667	0.800141	0.155	-3.35439	0.00345865	-4.15453	3.28933e-05	0.05	0.05	0.11	0.07	0.02	1.77	0.07	0.62	0.45	0.99	0.03
112936068	LOC112936068	mRNA	0.41	0.57	0.54	0.506667	0	0.67	0.25	0.306667	0.49	0	0.08	0.19	-0.727048	0.176784	-1.39562	0.0208866	-0.668576	0.330496	0.61	0.66	0.43	0.566667	0.09	0.08	0	0.0566667	1.25	0.58	0.5	0.776667	-3.31173	4.46351e-05	0.454514	0.278359	3.76624	4.38753e-07	0.24	0.47	0.39	0.366667	0.08	0	0.16	0.08	0	0.08	0
107276339	LOC107276339	mRNA	382.04	62.16	29.72	157.973	6.56	0.29	1.13	2.66	24.13	39.44	5.29	22.9533	-5.87459	0	-2.78344	0	3.09115	0	141.26	131.81	207.53	160.2	36.19	16.28	10.63	21.0333	352.73	120.55	54.68	175.987	-2.96974	0	0.133063	2.49884e-14	3.10281	0	19.42	13.43	47.58	26.81	0.07	0.04	0.29	0.133333	0.64	3.18	4.24
4325113	LOC4325113	mRNA	11.59	12.03	16.16	13.26	4.29	6.59	6.06	5.64667	39.42	25.68	21.87	28.99	-1.23518	5.62049e-51	1.12876	5.27406e-95	2.36394	1.84436e-266	45.46	40.55	28.46	38.1567	5.04	5.59	5.44	5.35667	46.3	46.82	74.18	55.7667	-2.82982	0	0.549033	1.0603e-52	3.37886	0	29.49	24.3	23.54	25.7767	9.65	5.5	6.4	7.18333	16.86	20.36	21.9
4330248	LOC4330248	mRNA	512.14	428.37	1310.15	750.22	825.54	666.59	978.69	823.607	1067.07	1424.66	1284.74	1258.82	0.130267	9.2558e-53	0.739363	0	0.609096	0	1360.82	580.59	530.36	823.923	265.62	224.76	145.21	211.863	739.34	848.29	772.09	786.573	-1.96462	0	-0.057263	1.75381e-11	1.90735	0	733.11	609.89	524.22	622.407	717.94	1939.13	648.55	1101.87	3006.54	2454.23	1322.88
107280380	LOC107280380	mRNA	0.14	0.17	0.17	0.16	0.07	0.31	0.07	0.15	0.17	0.28	0.24	0.23	-0.0910408	0.869836	0.528303	0.289587	0.619344	0.222863	0.66	0.14	0.61	0.47	0.08	0	0.03	0.0366667	0.18	0.63	0.28	0.363333	-3.69024	2.70495e-09	-0.363664	0.293227	3.32657	4.11597e-07	0.03	0	0.07	0.0333333	0.07	0.57	0.1	0.246667	0.68	0.41	0.24
4341413	LOC4341413	mRNA	0.36	0.21	0.27	0.28	0	0	0	0	0.06	0.12	0.03	0.07	-5.79148	4.02365e-08	-1.98627	0.000270551	3.80521	0.0107422	0.41	0.7	0.84	0.65	0.17	0.24	0.45	0.286667	0.43	1.27	0.82	0.84	-1.15972	0.000229824	0.365302	0.127863	1.52502	2.10257e-07	0	0.03	0.03	0.02	0	0	0	0	0	0	0
9267778	LOC9267778	mRNA	59.04	37.69	38.73	45.1533	39.51	45.19	6.89	30.53	90.44	60.83	39.01	63.4267	-0.560794	4.15009e-61	0.492958	7.09788e-68	1.05375	1.1527e-248	49.26	26.71	36.86	37.61	30.69	32.61	17.17	26.8233	36.26	25.73	14.52	25.5033	-0.489128	6.17025e-39	-0.555713	2.35271e-49	-0.0665845	0.104623	14.99	7.38	11.69	11.3533	12.75	1.36	2.72	5.61	5.87	2.66	9.31
4341970	LOC4341970	mRNA	1.55	1.22	0.93	1.23333	0.11	0.16	0.04	0.103333	1.45	0.9	0.89	1.08	-3.57607	1.02139e-40	-0.1845	0.214542	3.39157	1.76674e-34	1.81	3.29	1.16	2.08667	0.09	0.08	0	0.0566667	5.07	6.37	4.96	5.46667	-5.25254	2.04736e-79	1.37716	1.05742e-55	6.6297	4.35017e-203	0.9	0.37	1.09	0.786667	0.24	0.12	0.2	0.186667	0.28	0.27	0.55
4338103	LOC4338103	mRNA	0	0	0	0	0	0	0	0	0	0	0	0							0	0.02	0.08	0.0333333	0.05	0.06	0.02	0.0433333	0	0.02	0	0.00666667	0.273237	0.753959	-2.35439	0.0844164	-2.62762	0.0438269	0	0	0	0	0	0	0	0	0	0	0
4330041	LOC4330041	mRNA	0.94	0.54	0.3	0.593333	0.36	0.24	0.49	0.363333	1.01	0.37	0.66	0.68	-0.706002	0.00396229	0.209391	0.316454	0.915393	0.000111018	0.55	0.74	1.03	0.773333	0.38	0.44	0.12	0.313333	0.99	0.78	0.74	0.836667	-1.31812	4.88138e-08	0.113148	0.545446	1.43127	1.2355e-09	0.51	0.61	0.99	0.703333	0.46	0.02	0.34	0.273333	0.04	0	0.66
4342458	LOC4342458	mRNA	0.43	1.33	0.17	0.643333	0	0	0.09	0.03	0.04	0.04	0	0.0266667	-4.47701	1.39253e-11	-4.47915	1.36187e-11	-0.00214434	0.998814	101.04	145.07	98.49	114.867	0.58	0.21	0.17	0.32	113.69	165.46	188.84	155.997	-8.52655	0	0.437346	9.84321e-94	8.9639	0	0.93	1.07	2.09	1.36333	0.09	0	0	0.03	0	0	0.29
4352728	LOC4352728	mRNA	37.03	37.57	31.23	35.2767	4.44	3.36	3.27	3.69	18.69	20.46	19.92	19.69	-3.25706	0	-0.84297	8.06409e-93	2.41409	1.22874e-241	0	0.1	0.17	0.09	0.07	0.13	0.03	0.0766667	0.33	0.13	0.45	0.303333	-0.182442	0.806754	1.7749	0.000763839	1.95734	0.000330993	25.82	29.91	14.02	23.25	2.08	1.42	3.5	2.33333	4.94	5.53	26.51
4351541	LOC4351541	mRNA	34.93	33.9	42.46	37.0967	16.75	15.45	13.97	15.39	18.68	22.45	21.37	20.8333	-1.26946	4.4043e-298	-0.836093	2.0818e-151	0.433362	1.53259e-27	21.73	15.38	15.45	17.52	13.22	18.02	14.48	15.24	13.16	15.72	14.26	14.38	-0.190177	6.825e-06	-0.281195	4.19626e-11	-0.0910177	0.0391608	31.23	32.63	38.31	34.0567	10.43	56.86	15.58	27.6233	43.64	28.87	32.48
9271390	LOC9271390	mRNA	13.8	17.23	11.48	14.17	4.18	2.28	2.7	3.05333	19.78	12.65	13.56	15.33	-2.21171	0	0.116713	0.000208738	2.32842	0	12.24	18.75	13.74	14.91	2.4	2.04	2.3	2.24667	20.39	22.83	28.51	23.91	-2.74277	0	0.678268	2.66969e-129	3.42104	0	14.24	15.19	17.86	15.7633	2.65	2.81	4.13	3.19667	8.19	10.78	14.1
4344824	LOC4344824	mRNA	3.48	4.64	3.63	3.91667	1.3	2.64	0.68	1.54	11.49	4.16	3.68	6.44333	-1.34649	1.62427e-21	0.724392	2.12917e-13	2.07088	1.05892e-61	29.6	15.78	18.78	21.3867	6.22	11.87	13.51	10.5333	18.11	23.18	26.38	22.5567	-0.992268	1.13469e-65	0.0844748	0.0768792	1.07674	4.10027e-80	3.25	3.69	4.7	3.88	3.05	0.52	1.95	1.84	3.87	4.04	4.11
4339281	LOC4339281	mRNA	0.03	0	0.05	0.0266667	0	0	0	0	0	0	0.13	0.0433333			0.749665	0.469614	3.31978	0.0407565	0	0	0.08	0.0266667	0.03	0.15	0.05	0.0766667	0.26	0	0	0.0866667	1.59517	0.0747152	1.70451	0.0505529	0.109343	0.868884	0	0.02	0.02	0.0133333	0	0	0	0	0	0	0.05
4351496	LOC4351496	mRNA	1.11	0.47	0.63	0.736667	0.23	0.24	0.1	0.19	0.09	0.22	0.21	0.173333	-1.95478	4.02693e-11	-2.08246	5.86125e-12	-0.127675	0.764201	2.6	1.18	0.58	1.45333	0.69	0.77	0.35	0.603333	1.28	1.35	1.32	1.31667	-1.26416	2.98827e-11	-0.132569	0.392885	1.13159	4.97376e-09	0.02	0.02	0.07	0.0366667	0	0.09	0	0.03	0.09	0.07	0
4351509	LOC4351509	mRNA	0.21	0.44	0.72	0.456667	0.39	0.56	0.33	0.426667	1.33	0.35	0.52	0.733333	-0.102356	0.713261	0.695636	0.00411869	0.797992	0.00126026	0.69	0.52	0.56	0.59	0.21	0.42	0.31	0.313333	0.15	0.56	0.2	0.303333	-0.886168	0.00190771	-0.95292	0.000886553	-0.0667514	0.841977	0.74	0.75	1.07	0.853333	0.82	0.97	1.08	0.956667	2.33	1.64	0.23
4343598	LOC4343598	mRNA	9.28	11.84	5.64	8.92	0.67	0.36	0.68	0.57	8.1	3.17	3.51	4.92667	-3.96123	1.35694e-125	-0.849359	1.82553e-18	3.11187	1.62481e-58	238.9	162.76	120.26	173.973	23.08	26.4	23.54	24.34	157.1	157.54	153.18	155.94	-2.83127	0	-0.154252	4.04563e-15	2.67702	0	8.07	8.21	14.84	10.3733	0.49	0.48	0.93	0.633333	2.33	2.11	4.87
4327957	LOC4327957	mRNA	1.35	1.46	5.77	2.86	1.02	0.02	0.61	0.55	0.2	2.67	0.98	1.28333	-2.37915	1.5363e-57	-1.1766	1.9827e-22	1.20255	4.82299e-11	5.45	3.5	1.79	3.58	0.14	0.06	0.02	0.0733333	5.83	6.46	3.96	5.41667	-5.68468	1.58946e-123	0.601786	6.72356e-14	6.28646	3.69283e-187	1.57	0.25	1.07	0.963333	0.02	0.23	0.02	0.09	0.96	0.02	0.98
4349560	LOC4349560	mRNA	5.39	4.27	5.33	4.99667	10.98	13.25	27.25	17.16	19.59	17.68	26.77	21.3467	1.77635	9.76544e-78	2.09472	9.85809e-120	0.318371	1.59993e-06	11.02	2.25	7.06	6.77667	4.86	3.6	4.2	4.22	5.36	8.2	3.95	5.83667	-0.677695	1.13765e-07	-0.200734	0.0856361	0.476961	0.000288586	6.85	10.45	10.3	9.2	18.09	11.41	5.84	11.78	22.14	19.08	14.14
4328518	LOC4328518	mRNA	51.85	63.43	46.92	54.0667	43.22	28.6	53.06	41.6267	17.88	71.1	46.83	45.27	-0.377701	1.08784e-53	-0.266567	1.21029e-28	0.111134	1.52847e-05	1.94	1.19	3.63	2.25333	1.85	3.92	1.86	2.54333	0.37	1.2	0.21	0.593333	0.196616	0.0754546	-1.92361	6.95399e-34	-2.12022	2.10042e-43	41.6	38.21	52.88	44.23	37.51	50.65	44.76	44.3067	29.23	25.97	46.99
4343189	LOC4343189	mRNA	155.32	213.93	147.42	172.223	117.95	153.15	139.69	136.93	193.6	131.78	139.96	155.113	-0.332256	4.15034e-50	-0.149575	4.55372e-12	0.182681	1.76471e-15	797.81	900.62	768.58	822.337	353.74	533.36	615.22	500.773	742.31	852.28	1252.57	949.053	-0.701402	0	0.206104	5.72959e-107	0.907506	0	443.99	401.27	356.06	400.44	180.7	123.06	215.55	173.103	153.99	199.9	321.99
4327344	LOC4327344	mRNA	0.07	0.06	0.19	0.106667	0.02	0.04	0	0.02	0.17	0.11	0.06	0.113333	-2.30708	0.00340345	0.105809	0.838259	2.41289	0.00185287	0.52	1.15	0.4	0.69	0.02	0.09	0.02	0.0433333	1.12	1.57	1.04	1.24333	-3.95942	3.16229e-21	0.830806	4.53621e-06	4.79023	2.69768e-40	0.08	0.02	0.14	0.08	0.04	0.38	0.06	0.16	0.08	0.13	0.13
4342451	LOC4342451	mRNA	64.28	75.73	44.39	61.4667	13.22	12.87	10.01	12.0333	93.98	22.34	21.19	45.8367	-2.35124	0	-0.412853	1.41585e-27	1.93838	5.81645e-252	411.11	459.92	287.87	386.3	44.97	50.37	52.56	49.3	355.09	387.99	664.5	469.193	-2.96839	0	0.279207	1.34413e-94	3.24759	0	67.31	69.51	110.77	82.53	9.2	9.84	13.57	10.87	8.32	11.23	29.73
107276771	LOC107276771	mRNA	3.49	5.26	4.81	4.52	4.49	6.67	4.13	5.09667	3.15	2.21	1.32	2.22667	0.171289	0.193718	-1.01943	3.07013e-10	-1.19072	4.18975e-14	2.4	0.36	2.67	1.81	5.76	2.99	2.04	3.59667	0.61	0.54	0.06	0.403333	0.968139	1.73984e-07	-2.15347	9.28819e-12	-3.12161	1.88928e-31	1.64	1.44	0.97	1.35	0.06	0.29	1.36	0.57	0.82	0.35	0.7
4326986	LOC4326986	mRNA	68.57	69.31	55.25	64.3767	62.29	19.91	28.61	36.9367	19.45	41.99	46.65	36.03	-0.796973	1.59774e-191	-0.842294	1.54782e-210	-0.045321	0.147757	2.7	5.73	11.76	6.73	2.6	8.33	3.92	4.95	5.94	7.54	2.65	5.37667	-0.418713	1.3414e-07	-0.328256	2.33161e-05	0.0904568	0.279114	44.38	40.3	79.17	54.6167	25.84	28.13	28.11	27.36	19.48	12.98	31.14
4324655	LOC4324655	mRNA	26.76	30.87	57.48	38.37	71.7	93.59	46.51	70.6	471.8	348.28	363.01	394.363	0.877052	1.3679e-160	3.35947	0	2.48242	0	176.81	126.27	92.54	131.873	34.79	46.6	38.37	39.92	126.61	152.29	118.8	132.567	-1.71388	0	0.0105621	0.607872	1.72444	0	35.93	33.67	30.12	33.24	52.78	17.57	19.8	30.05	170.12	160.03	100.62
4333359	LOC4333359	mRNA	3968.98	4856.95	2926.22	3917.38	42.1	56.22	44.32	47.5467	3564.6	1563.86	1715.9	2281.45	-6.36459	0	-0.774357	0	5.59023	0	5139.16	6074.72	6519.88	5911.25	35.96	43.39	64.18	47.8433	5952.53	6627.9	7345.89	6642.11	-6.93774	0	0.166871	0	7.10461	0	4361.32	4782.97	5754.27	4966.19	65.98	57.25	33.42	52.2167	508.85	800.16	2702.31
4343726	LOC4343726	mRNA	0	0	0	0	0.28	0	0.16	0.146667	0.04	0.04	0.04	0.04	4.47428	0.000784076			-1.87661	0.0274879	0	0	0.04	0.0133333	0	0	0	0	0	0.12	0.04	0.0533333			1.96754	0.172618			0	0	0	0	0	0.04	0	0.0133333	0.04	0.04	0
4329294	LOC4329294	mRNA	7.32	5.81	20.95	11.36	5.05	7	2.52	4.85667	15.93	4.48	10.25	10.22	-1.2299	1.93795e-44	-0.148919	0.0410648	1.08098	6.36116e-33	64.99	32.02	17.82	38.2767	23.35	10.71	4.49	12.85	42.81	26.51	110.4	59.9067	-1.61441	2.00976e-209	0.656568	1.74942e-78	2.27097	0	22.83	17.86	11.69	17.46	1.93	3.19	3.35	2.82333	1.26	2.03	4.17
107277390	LOC107277390	mRNA	0.07	0.04	0.04	0.05	0.04	0.07	0.04	0.05	0.09	0.04	0.04	0.0566667	0.0049281	0.995974	0.215192	0.819164	0.210264	0.823535	0	0	0.02	0.00666667	0	0	0.04	0.0133333	0	0.04	0.04	0.0266667	1.07549	0.641291	2.04554	0.290911	0.97005	0.546911	6.6	8.06	9.11	7.92333	0.88	0.73	2.15	1.25333	9.26	11.65	8.24
4340892	LOC4340892	mRNA	1882.12	2377.71	1383.36	1881.06	412.75	499.79	417.34	443.293	2295.65	1111.92	1234.12	1547.23	-2.08516	0	-0.277055	0	1.8081	0	4069.64	5214.98	5043.75	4776.12	419.69	510.02	638.93	522.88	5019.48	5121.95	6420.28	5520.57	-3.18377	0	0.206625	0	3.3904	0	1916.57	2211.59	3112.71	2413.62	325.65	156.3	235.12	239.023	459.11	664.72	1251.48
4340724	LOC4340724	mRNA	12.87	9.76	12.18	11.6033	4.05	2.33	2.64	3.00667	4.35	5.28	6.17	5.26667	-1.9457	2.23599e-233	-1.1485	2.28899e-108	0.797195	8.42112e-28	0.14	0.12	1.63	0.63	0.48	0.95	0.71	0.713333	0.43	0.49	0.2	0.373333	0.199864	0.265468	-0.761496	0.000296403	-0.96136	2.34847e-06	7.65	5.96	28.67	14.0933	4.99	2.9	5.06	4.31667	2.14	2.57	5.79
4336912	LOC4336912	mRNA	18.82	15.98	17.84	17.5467	29.24	16.13	17.44	20.9367	16.95	21.28	30.33	22.8533	0.256983	8.04299e-17	0.37913	3.60004e-36	0.122148	2.45129e-05	73.81	58.29	72.27	68.1233	37.05	51.24	52.21	46.8333	61.47	82.13	37.68	60.4267	-0.526756	2.79314e-183	-0.171121	9.23648e-24	0.355635	9.65421e-81	15.8	9.58	11.74	12.3733	10.69	22.02	8.88	13.8633	13.37	15.45	18.26
4340184	LOC4340184	mRNA	0	0	0	0	0	0.05	0	0.0166667	0	0	0	0							0	0	0	0	0	0	0	0	0	0	0	0							0	0	0	0	0	0	0	0	0	0	0
4326537	LOC4326537	mRNA	60.05	78.88	42.4	60.4433	18.9	31.79	19.42	23.37	47.04	25.48	30.22	34.2467	-1.37115	1.75976e-190	-0.815627	6.73278e-83	0.55552	5.04106e-25	361.22	317.95	273.63	317.6	142.6	181.01	215.31	179.64	332.74	363.14	394.09	363.323	-0.810335	0	0.195212	8.22757e-36	1.00555	0	117.15	123.25	142.27	127.557	28.09	7.32	41.68	25.6967	19.75	24.84	63.29
4334306	LOC4334306	mRNA	13.77	18.25	27.06	19.6933	15.5	11.66	6.87	11.3433	7.7	9.75	10.87	9.44	-0.795914	5.24372e-23	-1.06587	1.49768e-36	-0.269956	0.00545435	13.35	6.88	3.55	7.92667	5.84	3.91	1.96	3.90333	3.12	3.88	1.33	2.77667	-1.04357	1.18804e-14	-1.50737	3.65567e-25	-0.463798	0.00789725	9.37	8.32	7.85	8.51333	5.62	10.84	8.84	8.43333	13.43	10.48	6.29
4347764	LOC4347764	mRNA	16.19	17.99	44.6	26.26	13.69	4.29	13.08	10.3533	13.75	50.05	32.39	32.0633	-1.34572	1.64831e-72	0.274054	1.18688e-06	1.61977	6.90157e-114	21.12	19.36	9.44	16.64	6.57	3.4	1.66	3.87667	21.9	28.71	42.42	31.01	-2.14171	6.07967e-85	0.899111	1.78409e-44	3.04082	5.92023e-233	11.1	5.73	3.09	6.64	0.33	12.35	0.52	4.4	53.69	27.05	29.31
4333748	LOC4333748	mRNA	10.24	16.21	15.05	13.8333	6.12	0.69	4.34	3.71667	2	9.22	6.96	6.06	-1.89464	3.79112e-96	-1.20279	3.46895e-50	0.691854	7.52358e-10	10.66	6.88	3.51	7.01667	35.64	4.92	7.94	16.1667	10.94	11.14	23.79	15.29	1.13662	2.70513e-49	1.12968	2.64698e-49	-0.00693485	0.912297	23.13	6.24	5.09	11.4867	0.85	7.85	1.06	3.25333	17.41	12.29	10.39
4332479	LOC4332479	mRNA	0.06	0.13	6.13	2.10667	0.28	0.41	1.27	0.653333	0.06	4.7	0.88	1.88	-1.6963	1.29489e-18	-0.193205	0.192944	1.50309	5.08936e-14	2.35	0.69	0.26	1.1	0.32	0.16	0.03	0.17	0.41	1.9	0.41	0.906667	-2.74112	5.20768e-17	-0.264404	0.210891	2.47671	3.45367e-13	0.74	0.6	1.14	0.826667	0.5	97.69	0.71	32.9667	108.34	81.16	1.08
4328832	LOC4328832	mRNA	29.21	14.98	172.15	72.1133	18.83	15.44	21.92	18.73	7.37	50.98	17.55	25.3	-1.95252	0	-1.53374	0	0.418774	5.8243e-21	13	17.27	9.58	13.2833	3.55	0.71	0.31	1.52333	15.4	32.7	19.34	22.48	-3.2099	7.92089e-224	0.754391	4.61039e-51	3.96429	0	8.86	6.59	7.39	7.61333	3.15	83.81	4.08	30.3467	132.97	52.85	16.12
4332584	LOC4332584	mRNA	0.71	0.71	1.45	0.956667	0.61	0.19	0.29	0.363333	0.52	0.82	0.76	0.7	-1.39359	2.92235e-05	-0.458279	0.105916	0.935308	0.00973282	4.38	1.99	0.15	2.17333	0.53	1.13	0.05	0.57	0.81	1.67	1.19	1.22333	-1.9158	8.76058e-15	-0.820954	5.16813e-05	1.09484	0.000110377	0.79	0.36	1.03	0.726667	0.7	1.06	0.7	0.82	1.39	0.79	0.74
4326326	LOC4326326	mRNA	159.04	160.51	924.37	414.64	466.74	152.11	381.18	333.343	153.95	589.71	445.04	396.233	-0.319655	3.48219e-126	-0.0817185	1.91307e-10	0.237936	1.50432e-68	39.14	25.46	21.6	28.7333	2.76	0.86	0.29	1.30333	24.92	40.43	23.53	29.6267	-4.5217	0	0.0483867	0.316429	4.57009	0	182.49	115.74	32.15	110.127	25.3	432.7	111.29	189.763	711.68	399.32	375.34
9269221	LOC9269221	mRNA	42.79	41.11	36.44	40.1133	6.97	24.56	17.11	16.2133	70.23	25.9	29.42	41.85	-1.30974	1.15426e-109	0.0677933	0.14356	1.37754	2.13763e-123	82.02	61.21	47.85	63.6933	0.72	0.38	0.45	0.516667	107.03	66.33	47.11	73.49	-6.97403	0	0.207102	1.12912e-08	7.18113	0	40.37	70.68	62.32	57.79	5.73	4.52	13.79	8.01333	32.46	49.78	40.55
4331637	LOC4331637	mRNA	0.19	0.17	0.17	0.176667	0.14	0.17	0.2	0.17	0.09	0.19	0.16	0.146667	-0.0505477	0.880823	-0.292382	0.405448	-0.241834	0.496284	0.34	0.17	0.25	0.253333	0.06	0.1	0.06	0.0733333	0.25	0.42	0.38	0.35	-1.76038	5.19469e-06	0.462975	0.075927	2.22336	3.57744e-10	0.14	0.19	0.23	0.186667	0.1	0.2	0.14	0.146667	0.2	0.11	0.23
4339949	LOC4339949	mRNA	0.39	0	0	0.13	0	0	0.63	0.21	0	0.63	0	0.21	0.67134	0.297034	0.669196	0.298581	-0.00214434	0.997022	1.96	2.48	5.77	3.40333	2.09	0.44	0	0.843333	1.88	0	0	0.626667	-2.09712	3.85143e-24	-2.44761	3.43941e-29	-0.35049	0.264986	0	0	0	0	0	0.6	0	0.2	0	0	0
107278220	LOC107278220	mRNA	6.17	5.37	5.58	5.70667	0	0.04	0.04	0.0266667	2.32	0.9	1.84	1.68667	-7.66815	4.51576e-90	-1.75143	1.2789e-37	5.91672	2.70427e-30	51.23	39.65	13.12	34.6667	0.14	0.21	0	0.116667	25.24	34.54	43.92	34.5667	-8.22521	0	-0.00167271	0.967716	8.22354	0	4.33	2.84	8.46	5.21	0.08	0.08	0	0.0533333	2.58	2.04	1.84
107281025	LOC107281025	mRNA	0.04	0.04	0.06	0.0466667	0.1	0.19	0.23	0.173333	0.14	0.08	0.06	0.0933333	1.88813	1.95908e-05	0.989814	0.0553322	-0.898318	0.0161253	0.05	0.04	0.08	0.0566667	0.1	0.01	0.08	0.0633333	0.01	0.07	0.04	0.04	0.117118	0.833012	-0.562972	0.36413	-0.68009	0.26406	0.59	0.63	0.59	0.603333	0.97	0.9	0.62	0.83	0.36	0.69	0.61
4348271	LOC4348271	mRNA	0.28	0.35	0.2	0.276667	0.54	0.34	0.52	0.466667	0.35	0.43	0.42	0.4	0.760433	4.71068e-05	0.541694	0.00523606	-0.218739	0.199502	0.11	0.15	0.11	0.123333	0.1	0.06	0	0.0533333	0.03	0.11	0.15	0.0966667	-1.22388	0.00217146	-0.401421	0.242731	0.82246	0.0532739	0.34	0.26	0.11	0.236667	0.26	0.84	0.11	0.403333	0.12	0.26	0.41
4326874	LOC4326874	mRNA	3.84	2.61	9.74	5.39667	3.23	3	3.35	3.19333	1.62	4.89	2.36	2.95667	-0.759908	1.12524e-12	-0.882434	5.92879e-16	-0.122526	0.325969	6.84	2.4	1.91	3.71667	2.93	1.8	1.06	1.93	2.63	3.37	1.34	2.44667	-0.962628	1.61908e-12	-0.592168	3.04107e-06	0.37046	0.0136127	2	1.41	1.92	1.77667	1.35	19.17	3	7.84	8.86	12.56	1.46
107277598	LOC107277598	mRNA	0	0	0	0	0	0	0	0	0	0	0	0							0	0	0	0	0	0	0	0	0	0	0	0							13.8	42.26	39.38	31.8133	23.89	8.96	27.64	20.1633	5.19	6.82	41.19
4330498	LOC4330498	mRNA	10.82	9.01	6.15	8.66	6.36	6.44	7.36	6.72	5.44	7.32	8.85	7.20333	-0.364728	1.71471e-06	-0.26703	0.000365275	0.0976976	0.222113	9.68	7.39	5.58	7.55	4.82	2.51	0.96	2.76333	8.49	9.51	5.69	7.89667	-1.49125	1.98377e-49	0.0667984	0.382288	1.55805	1.28533e-55	17.86	18.94	13.18	16.66	5.91	4.94	10.92	7.25667	3.81	3.46	12.15
4349497	LOC4349497	mRNA	0.29	1.41	0.43	0.71	0.25	1.02	0.07	0.446667	0.29	0.26	0.25	0.266667	-0.658346	0.0274104	-1.41051	3.33029e-05	-0.752166	0.048935	0.72	1.53	0.38	0.876667	0	0.11	0.04	0.05	0.44	2.26	1.49	1.39667	-4.13954	8.15131e-17	0.663285	0.00199891	4.80283	1.12294e-27	0.14	0.52	0.24	0.3	0.11	0.49	0.82	0.473333	4.71	1.59	0.42
4336672	LOC4336672	mRNA	2.3	2.44	2.23	2.32333	1.21	0.59	1.03	0.943333	0.29	3.49	2.58	2.12	-1.30036	1.14119e-13	-0.151339	0.291566	1.14902	1.82242e-10	0.31	0.1	0.14	0.183333	0	0.07	0.07	0.0466667	0.07	0.16	0.07	0.1	-1.9898	0.00580756	-0.862533	0.143056	1.12726	0.175918	1.7	1.08	0.46	1.08	0.42	3.92	0.52	1.62	5.37	5.52	2.21
107276161	LOC107276161	mRNA	0.17	0.04	0.09	0.1	0.04	0	0.04	0.0266667	0.17	0	0.04	0.07	-1.79251	0.0892353	-0.472728	0.573053	1.31978	0.250018	10.42	4.87	3.38	6.22333	2.33	1.03	0.82	1.39333	11.23	11.87	10.39	11.1633	-2.19281	5.5532e-51	0.85106	2.48607e-23	3.04387	2.06965e-130	0.13	0.12	0	0.0833333	0	0	0.04	0.0133333	0.04	0.04	0.21
4344024	LOC4344024	mRNA	7.37	2.25	1.13	3.58333	0.27	0.16	0.05	0.16	0.32	0.51	0.59	0.473333	-4.46952	3.46602e-94	-2.92085	2.33619e-69	1.54867	1.77908e-05	2.84	0.41	1.92	1.72333	1.8	1.97	0.08	1.28333	1.9	0.62	0.39	0.97	-0.432507	0.00638135	-0.81756	1.18039e-06	-0.385053	0.034049	0.96	0.59	2.32	1.29	0	0.3	0.03	0.11	0.08	0.08	0.2
4339339	LOC4339339	mRNA	5.96	6.67	30.06	14.23	8.86	7.73	4.09	6.89333	48.18	32.39	22.68	34.4167	-1.05045	5.98549e-47	1.26934	4.70638e-149	2.31978	0	74.02	36.59	21.39	44	2.36	2.77	2.21	2.44667	23.23	29.82	27.37	26.8067	-4.15757	0	-0.706651	5.0861e-71	3.45092	0	6.74	4.67	2.32	4.57667	2.27	1.37	1.73	1.79	14.58	16.02	11.65
4338817	LOC4338817	mRNA	69.05	69.15	75.67	71.29	65.53	62.53	65.12	64.3933	103.22	86.76	97.59	95.8567	-0.147584	2.2523e-11	0.426699	2.52828e-101	0.574283	4.5669e-172	161.5	167.76	151.02	160.093	45.79	59.86	49.74	51.7967	183.09	194.4	274.72	217.403	-1.62273	0	0.441394	1.50932e-237	2.06413	0	72.74	89	78.89	80.21	56.74	80.39	68.65	68.5933	151.1	131.31	91.59
4328623	LOC4328623	mRNA	1701.49	2026.49	1292.45	1673.48	149.56	208.27	131.85	163.227	2197.56	1009.51	1080.12	1429.06	-3.3578	0	-0.222611	1.35467e-288	3.13519	0	4481.38	5401.48	4965.31	4949.39	214.97	278.82	324.77	272.853	5423.95	5809.91	6872.22	6035.36	-4.17218	0	0.284255	0	4.45644	0	1562.47	1751.8	2501.59	1938.62	181.55	70.42	81.61	111.193	316.02	500.76	1061.16
4344463	LOC4344463	mRNA	6.54	5.28	18.57	10.13	14.41	14.65	12.45	13.8367	19.25	21.3	16.39	18.98	0.445631	1.21643e-12	0.899068	3.03033e-54	0.453437	3.52001e-17	13.27	7.89	11.03	10.73	14.25	9.41	2.42	8.69333	7.18	10.53	4.08	7.26333	-0.334891	2.53964e-06	-0.558651	2.82062e-14	-0.223761	0.00410702	13.23	8.75	8.75	10.2433	8.76	42.45	10.34	20.5167	24.72	24.54	14.28
4336618	LOC4336618	mRNA	38.75	49.74	89.41	59.3	93.02	115.59	60.94	89.85	514.5	297.12	268.27	359.963	0.596698	8.39406e-182	2.60137	0	2.00467	0	28.18	38.96	24.09	30.41	11.4	5.81	3.65	6.95333	36.82	43.84	65.75	48.8033	-2.17118	0	0.678731	1.02371e-122	2.84991	0	108.73	104.79	69.78	94.4333	103.48	69.88	76.68	83.3467	162.22	155.83	225.83
4341207	LOC4341207	mRNA	23.16	25.05	13.34	20.5167	16.83	24.23	21.42	20.8267	23.1	16.77	14.31	18.06	0.0216308	0.624462	-0.181574	7.23084e-05	-0.203204	8.72651e-06	15.26	18.79	23.96	19.3367	18.3	24.8	25.19	22.7633	19.17	20.76	21.93	20.62	0.244334	3.91605e-08	0.0913999	0.0437414	-0.152934	0.000441439	17.73	23.42	26.18	22.4433	23.72	12.78	35	23.8333	6.59	11.75	14.07
9272417	LOC9272417	mRNA	58.82	51.72	21.97	44.17	12.35	3.26	7.11	7.57333	2.13	10.12	3.18	5.14333	-2.53791	0	-3.11475	0	-0.576839	1.23231e-12	2.66	5.34	5.75	4.58333	1.13	3.58	2.5	2.40333	5.06	8.88	2.95	5.63	-0.909798	4.69976e-16	0.28947	0.00135714	1.19927	1.08316e-29	41.49	25.65	14.64	27.26	0.96	0.29	4.03	1.76	0.09	0.52	33.32
4324019	LOC4324019	mRNA	0.92	1.41	0.26	0.863333	0.15	0.35	0.15	0.216667	0.15	0.08	0.15	0.126667	-1.98516	1.39945e-08	-2.75284	5.57866e-12	-0.767679	0.174263	1.45	1.15	2.02	1.54	0.73	1.49	0.27	0.83	0.27	1	0.23	0.5	-0.882882	6.08328e-05	-1.61742	7.23598e-11	-0.734538	0.01125	0.71	0.22	1.2	0.71	0.04	0.15	0.23	0.14	0.11	0.07	0.07
4345610	LOC4345610	mRNA	2.5	2.15	1.34	1.99667	0.05	0.18	0.28	0.17	0.65	0.11	0.2	0.32	-3.56647	7.47772e-78	-2.63573	3.32928e-59	0.930741	0.00206741	0	0.05	0.44	0.163333	0.02	0.03	0	0.0166667	0.03	0.08	0.02	0.0433333	-3.35903	3.1766e-07	-1.98665	0.000111455	1.37238	0.136518	1.54	2.79	10.65	4.99333	0.17	0.07	0.34	0.193333	0.04	0.09	0.71
4328495	LOC4328495	mRNA	0.37	0.23	7.65	2.75	0.37	0.32	0.37	0.353333	0.09	2.11	0.37	0.856667	-2.96939	1.17925e-31	-1.71374	4.40197e-17	1.25565	0.000242254	2.75	1.01	1.9	1.88667	1.34	0	0.05	0.463333	1.95	1.71	0.55	1.40333	-2.12973	3.87411e-15	-0.419481	0.0359571	1.71025	3.59263e-09	0.31	0.48	0.26	0.35	0.45	14.27	0.27	4.99667	20.02	5.1	0.49
9272625	LOC9272625	mRNA	9.77	16.5	0.1	8.79	1.73	46.23	68.58	38.8467	73.62	0.05	14.38	29.35	2.14064	2.35138e-300	1.76005	5.99554e-179	-0.380589	4.88063e-19	0.67	0.84	6.12	2.54333	1.9	2.26	3.09	2.41667	0.75	1.71	0.13	0.863333	-0.0584276	0.714737	-1.55663	3.81742e-14	-1.4982	6.15055e-13	100.67	105.65	35.69	80.67	55.08	7.95	62.46	41.83	1.83	5.06	23.46
4346335	LOC4346335	mRNA	19.61	22.66	30.37	24.2133	38.04	3.84	29.46	23.78	2.23	40.9	32.21	25.1133	-0.0252478	0.506711	0.0381736	0.309933	0.0634214	0.0938894	0.24	0.18	0.36	0.26	0.08	0.02	0.03	0.0433333	0.1	0.28	0	0.126667	-2.57476	1.00344e-05	-1.03246	0.0197654	1.5423	0.0261022	18	2.09	1.93	7.34	1.64	96.63	1.75	33.34	115.52	64.65	23.62
4332468	LOC4332468	mRNA	8.87	8.87	6.05	7.93	2.57	2.64	2.51	2.57333	9.22	4.64	4.19	6.01667	-1.6238	1.05155e-155	-0.393802	1.44484e-15	1.22999	1.41242e-78	22.84	24.36	17.74	21.6467	8.23	8.89	10.32	9.14667	23.12	22.78	37.72	27.8733	-1.23909	1.31401e-272	0.36408	3.05189e-43	1.60317	0	7.16	7.86	11.05	8.69	2.27	4.02	2.98	3.09	4.34	5.02	4.56
9268919	LOC9268919	mRNA	1.13	1.03	4	2.05333	0.2	0.02	0.02	0.08	16.11	8.83	8.97	11.3033	-4.67703	1.63787e-77	2.45722	2.86523e-249	7.13426	0	1.09	0.96	0.86	0.97	0.1	0.15	0.07	0.106667	2.25	1.88	0.87	1.66667	-3.15972	1.96607e-28	0.776244	6.15836e-08	3.93597	1.40383e-56	3.99	2.82	3	3.27	0.04	0.43	0.02	0.163333	6.1	7.27	13.15
4339518	LOC4339518	mRNA	94.56	99.67	85.7	93.31	23.43	23.19	17.44	21.3533	130.39	73.4	71.14	91.6433	-2.12714	0	-0.0229309	0.227257	2.10421	0	161.74	178.19	160.13	166.687	38.59	48.21	47.97	44.9233	185.19	188.01	231.77	201.657	-1.88587	0	0.273662	7.30584e-90	2.15953	0	82.35	86.41	102.81	90.5233	27.88	15.63	28.11	23.8733	41.64	51.32	71.98
4347860	LOC4347860	mRNA	21.23	21.26	24.02	22.17	4.52	1.85	2.53	2.96667	28.44	29.25	24.87	27.52	-2.89926	0	0.309514	8.58561e-13	3.20877	0	18.5	11.6	21.88	17.3267	2.29	0.86	0.9	1.35	31.89	26.72	11.5	23.37	-3.71533	5.95202e-301	0.434953	2.77259e-19	4.15028	0	10.98	12	27.07	16.6833	0.17	0.65	0.16	0.326667	12.52	6.35	7.91
4347877	LOC4347877	mRNA	35.34	33.04	35.22	34.5333	2.39	0.25	1.59	1.41	18.01	17.64	14.34	16.6633	-4.61158	0	-1.05285	2.67661e-148	3.55873	0	7.61	8.69	11	9.1	0.28	1.85	0.62	0.916667	11.59	12.91	9.68	11.3933	-3.27092	6.16978e-169	0.322408	2.93051e-07	3.59333	7.94134e-230	35.92	28.77	28.34	31.01	0.34	3.66	0.59	1.53	12.9	14.11	28.49
107276646	LOC107276646	mRNA	0.57	0.35	0.49	0.47	0.28	0	0	0.0933333	0.14	0.22	0.21	0.19	-2.30708	0.000720096	-1.30923	0.0224761	0.997856	0.244736	1.05	0.43	0.37	0.616667	0.24	0.07	0	0.103333	0.29	0.79	0.14	0.406667	-2.63365	4.46544e-05	-0.588851	0.190037	2.0448	0.0040002	0.42	0.07	0.34	0.276667	0	0.21	0.07	0.0933333	0.49	0.35	0.35
4329252	LOC4329252	mRNA	13.97	15.07	46.51	25.1833	12.29	0.95	3.93	5.72333	4.62	36.02	13.73	18.1233	-2.13576	3.4741e-157	-0.49498	1.87947e-16	1.64078	8.70429e-79	0.35	0.56	0.69	0.533333	0.88	0.55	0.22	0.55	0.84	2.01	0.33	1.06	0.0102029	0.978889	0.993077	0.00209403	0.982875	0.00232662	2.82	0.64	0.16	1.20667	0	8.7	0	2.9	19.7	17.25	19.89
4339759	LOC4339759	mRNA	78.56	75.81	51.36	68.5767	0.12	0.09	0.05	0.0866667	51.17	35.5	31.83	39.5	-9.64677	0	-0.793482	1.24008e-223	8.85329	0	86.68	93.53	81.69	87.3	0.29	0.05	0.07	0.136667	130.71	153.64	183.57	155.973	-9.41212	0	0.836529	0	10.2487	0	58.16	56.49	91.35	68.6667	0.11	0.09	0.09	0.0966667	20.77	29.5	40.55
4340909	LOC4340909	mRNA	31.45	44.48	41.11	39.0133	24.17	29.07	18.11	23.7833	81.71	39.3	40.33	53.78	-0.715152	1.48028e-130	0.46617	2.64548e-84	1.18132	0	28.37	22.75	31.46	27.5267	7.3	8.65	7.73	7.89333	35.84	33.42	24.23	31.1633	-1.79527	0	0.180805	2.39865e-09	1.97607	0	51.5	41.43	42.56	45.1633	24.55	5.31	18.32	16.06	13.13	21.76	42.47
4333105	LOC4333105	mRNA	19.57	23.59	15.35	19.5033	8.37	14.29	10.22	10.96	36.91	18.82	23.19	26.3067	-0.83216	2.94631e-65	0.436021	8.01519e-29	1.26818	3.04889e-172	52.83	66.21	68.98	62.6733	21.86	31.47	38.39	30.5733	57.45	72.33	67.76	65.8467	-1.02266	7.93277e-281	0.0691725	0.00319337	1.09183	0	34.99	41.44	37.7	38.0433	16.8	3.87	15.6	12.09	21.87	26.33	37.27
4341482	LOC4341482	mRNA	38.76	33.3	30.53	34.1967	11.42	9.52	10.78	10.5733	34.6	35.99	33.78	34.79	-1.69258	3.52947e-302	0.0238	0.481615	1.71638	0	57.64	65.76	58.67	60.69	5.67	8.07	8.36	7.36667	58.6	74.12	91.93	74.8833	-3.03188	0	0.302249	2.98985e-35	3.33413	0	38.01	54.75	45.86	46.2067	3.77	19.04	6.89	9.9	25.01	20.58	46.1
4324865	LOC4324865	mRNA	0.29	0.2	0.66	0.383333	0.6	0.17	0.38	0.383333	0.54	1.21	0.72	0.823333	0.0148436	0.9633	1.10016	3.82917e-05	1.08532	4.86585e-05	0.36	0.17	0.33	0.286667	0.16	0.37	0.49	0.34	0.38	0.44	0.29	0.37	0.281505	0.43611	0.357489	0.312706	0.0759839	0.822045	0.56	0.72	0.58	0.62	0.09	0.62	0.11	0.273333	1.47	0.93	1.3
112937917	LOC112937917	mRNA	0.07	0	0	0.0233333	0	0	0	0	0	0	0	0							0.14	0.07	0.07	0.0933333	0	0	0	0	0.21	0	0.14	0.116667			0.28947	0.764143	3.27927	0.0432654	0	0	0	0	0	0	0	0	0	0	0
4339391	LOC4339391	mRNA	23.56	16.06	5.07	14.8967	25.39	43.34	17.53	28.7533	44.57	13.78	20.38	26.2433	0.952603	1.04338e-110	0.828642	7.79877e-81	-0.123961	0.000804987	0.2	0.14	2.11	0.816667	0.19	0.68	0.12	0.33	0.36	0.37	0	0.243333	-1.27555	2.89428e-06	-1.74483	2.79089e-09	-0.469277	0.200801	0.5	1.86	4.23	2.19667	0.88	0.18	2.13	1.06333	0.05	0.18	0.34
4344595	LOC4344595	mRNA	0	0	0	0	0	0	0.07	0.0233333	0	0	0	0							0	0	0	0	0.08	0	0	0.0266667	0	0	0	0							0	0	0.07	0.0233333	0	0	0	0	0	0	0
4349348	LOC4349348	mRNA	24.3	27.03	32.31	27.88	0.12	0.2	0.12	0.146667	12.64	12.77	10.76	12.0567	-7.57134	0	-1.21258	7.00191e-109	6.35876	5.33694e-214	0.33	0.8	0.57	0.566667	1.07	0.04	0.08	0.396667	2.49	3.08	0.52	2.03	-0.627989	0.0737703	1.82711	1.05729e-15	2.45509	4.98657e-22	23.78	17.87	31.59	24.4133	1.8	0.23	1.68	1.23667	6.57	2.98	9.98
4348394	LOC4348394	mRNA	5.75	7.77	3.2	5.57333	9.95	6.01	9.49	8.48333	6.38	5.11	12.15	7.88	0.607251	2.48506e-12	0.501777	1.30912e-08	-0.105474	0.185456	0.39	0.67	2.5	1.18667	0.13	1.45	0.74	0.773333	0.49	0.52	0.45	0.486667	-0.57476	0.0140961	-1.28621	9.95984e-07	-0.711455	0.0144701	5.45	4.95	2.9	4.43333	3.28	1.7	1.76	2.24667	0.62	1.6	6.62
4336630	LOC4336630	mRNA	0.25	0.32	0.51	0.36	0.31	1.75	0.46	0.84	0.62	0.31	0.28	0.403333	1.20754	8.30991e-06	0.145264	0.655459	-1.06227	6.02185e-05	1.3	1	0.82	1.04	0.5	0.49	0.29	0.426667	0.89	1.65	0.67	1.07	-1.29384	2.53838e-07	0.0442498	0.822788	1.33809	6.56233e-08	0.32	0.16	0.67	0.383333	0.07	0.42	0.1	0.196667	0.11	0.09	0.36
4332515	LOC4332515	mRNA	6.1	4.41	10.95	7.15333	2.8	2.37	2.6	2.59	5.85	7.23	6.13	6.40333	-1.46824	2.98757e-68	-0.164944	0.0139277	1.3033	4.88979e-51	5.13	4.64	4.59	4.78667	2.23	1.88	0.83	1.64667	6.06	7.93	6.01	6.66667	-1.55894	9.98375e-49	0.478704	1.04531e-10	2.03765	1.79048e-97	8.64	7.56	8.65	8.28333	3	5.36	2.62	3.66	15.43	16.67	12.94
4335556	LOC4335556	mRNA	0.43	0.22	0.29	0.313333	0	0	0	0	0.13	0.18	0.14	0.15	-6.37747	2.21049e-11	-1.05769	0.00525652	5.31978	3.54098e-06	0.55	1.29	0.75	0.863333	0	0.02	0	0.00666667	0.43	0.68	0.41	0.506667	-6.79715	2.27747e-27	-0.773723	0.000416086	6.02343	2.99172e-17	0.77	0.13	0.04	0.313333	0	0	0	0	0.13	0.02	0.11
107278078	LOC107278078	mRNA	3.56	2.03	2.1	2.56333	0.09	0.18	0.45	0.24	0	0.54	0.89	0.476667	-3.4281	6.12623e-18	-2.43024	3.44729e-13	0.997856	0.0999582	0.19	0	0.18	0.123333	0.2	0	0	0.0666667	0.18	0.71	0	0.296667	-0.989797	0.414564	1.28947	0.111956	2.27927	0.0181481	2.69	0.76	0.42	1.29	0.35	0.17	0	0.173333	0.09	0.35	1.99
9269493	LOC9269493	mRNA	22.57	19.38	25.55	22.5	2.75	2.92	1.67	2.44667	10.5	7.51	6.73	8.24667	-3.20043	0	-1.44756	4.99588e-260	1.75287	3.56737e-126	9.45	9.66	7.29	8.8	1.62	1.24	0.75	1.20333	10.38	10.73	9.64	10.25	-2.88987	5.14442e-238	0.218652	1.68151e-05	3.10852	6.666e-300	6.71	7.26	6.91	6.96	3.37	9.06	2.94	5.12333	12.22	18.66	5.12
4332174	LOC4332174	mRNA	115.72	54.25	180.89	116.953	30.61	96.48	28.95	52.0133	59.72	72.45	27.65	53.2733	-1.17293	0	-1.14093	0	0.0320025	0.298009	0.04	0.33	0.37	0.246667	0.41	0.14	0.07	0.206667	0.59	0.59	0.04	0.406667	-0.317973	0.507621	0.700656	0.0793032	1.01863	0.0159477	47.91	80.52	229.15	119.193	42.36	18.36	125.2	61.9733	5.73	9.51	44.42
4345110	LOC4345110	mRNA	55.47	3.66	0.43	19.8533	0.03	55.71	64.6	40.1133	111.79	0	8.23	40.0067	1.01768	9.63116e-158	1.03907	1.09982e-165	0.0213889	0.501657	0	0	0.03	0.01	0	0	0.03	0.01	0	0	0	0	0.0102029	0.99601					1.69	812.8	15.05	276.513	0.87	0	11.99	4.28667	0.03	0.06	2.6
4336013	LOC4336013	mRNA	4.89	4	5.69	4.86	6.7	5.72	4.15	5.52333	8.64	7.16	6.83	7.54333	0.18547	0.0142608	0.634398	1.25982e-19	0.448928	3.93812e-11	9.82	4.59	3.41	5.94	5.3	3.9	2.44	3.88	4.05	3.9	3.32	3.75667	-0.626828	6.14251e-15	-0.652842	3.68659e-16	-0.0260139	0.771232	4.87	5.2	6.83	5.63333	5.02	3.66	5.91	4.86333	3.16	4.56	7.16
4332665	LOC4332665	mRNA	77.59	91.05	118.78	95.8067	165.33	74.93	81.9	107.387	110.09	73.68	76.87	86.88	0.173826	3.5227e-21	-0.111986	6.89268e-09	-0.285812	3.57523e-52	405.51	131.02	158.39	231.64	134.85	120.1	124.07	126.34	276.87	240.94	386.23	301.347	-0.892904	0	0.397655	1.25171e-253	1.29056	0	47.16	55.64	147.05	83.2833	28.46	62.66	19.63	36.9167	34.62	36.41	24.95
4331817	LOC4331817	mRNA	72.55	67.44	83.74	74.5767	21.43	30.09	15.29	22.27	41.77	38.35	28.75	36.29	-1.73727	0	-1.03857	1.23299e-220	0.698697	7.43221e-56	19.25	14.12	22.37	18.58	5.02	6.65	4.97	5.54667	32.25	24.19	11.59	22.6767	-1.73903	2.59368e-117	0.289039	4.27491e-08	2.02807	2.51568e-177	41.03	78.01	72.6	63.88	9.51	8.27	33.2	16.9933	17.55	7.1	37.16
4327421	LOC4327421	mRNA	6.93	6.9	1.83	5.22	7.99	3.76	7.98	6.57667	1.88	4.18	4.34	3.46667	0.337232	1.20526e-05	-0.593122	5.6055e-11	-0.930354	1.58694e-27	0.74	0.53	0.78	0.683333	0.51	0.67	0.25	0.476667	0.35	0.71	0.43	0.496667	-0.512218	0.0415216	-0.453595	0.0662076	0.0586228	0.828308	5.06	5.49	5.4	5.31667	2.48	0.51	1.97	1.65333	0.34	0.1	4.42
9271655	LOC9271655	mRNA	0.09	0.05	0.18	0.106667	0	0.05	0	0.0166667	0	0.05	0	0.0166667	-2.79251	0.0259944	-2.79466	0.0258804	-0.00214434	0.999161	0	0	0	0	0.62	0	0.18	0.266667	0	0.05	0.05	0.0333333	5.0102	3.6292e-05			-3.04266	0.000389475	0	0	0	0	0	0.04	0	0.0133333	0	0	0
9267649	LOC9267649	mRNA	4.38	2.53	4.56	3.82333	1.14	2.35	2.57	2.02	1.72	3.43	1.24	2.13	-0.924218	1.14778e-13	-0.853464	3.87825e-12	0.0707547	0.624807	28.09	17.69	15.31	20.3633	11.82	3.77	2.64	6.07667	11.62	25.73	21.7	19.6833	-1.79582	1.00261e-173	-0.0430037	0.358362	1.75282	5.06525e-165	0.03	0.06	0.62	0.236667	0.06	0.03	0	0.03	0.03	0	0.03
9270162	LOC9270162	mRNA	20.59	21.08	14.28	18.65	4.03	4.77	5.89	4.89667	16.19	17.22	19.97	17.7933	-1.93085	1.99488e-268	-0.0685308	0.0861262	1.86232	5.57963e-243	29.93	19.58	25.29	24.9333	5.37	4.89	4.1	4.78667	26.95	25.39	26.41	26.25	-2.38222	0	0.0782647	0.0214343	2.46048	0	19.15	16.96	19.63	18.58	4.75	5.1	3.88	4.57667	10.99	20.97	24.17
4350572	LOC4350572	mRNA	10.35	9.28	15.23	11.62	157.21	138.6	74.51	123.44	205.73	100.4	121.24	142.457	3.40975	0	3.61872	0	0.208966	3.28965e-29	52.83	23.71	22.29	32.9433	42.91	12.06	11.35	22.1067	47.23	41.09	24.4	37.5733	-0.622065	9.71095e-49	0.197426	6.40625e-08	0.819491	5.41541e-90	18.83	26.38	10.05	18.42	132.43	96.3	122.94	117.223	74.06	84.59	117.28
4336990	LOC4336990	mRNA	18.86	15.88	6.4	13.7133	21.75	31.1	29.59	27.48	21.01	13.12	21.82	18.65	1.00423	1.01003e-67	0.44891	1.63654e-12	-0.555323	3.37976e-25	0.44	0.05	0.67	0.386667	0.82	1.71	0.86	1.13	0	0.38	0.09	0.156667	1.58747	6.07198e-07	-1.26621	0.0144874	-2.85368	4.40985e-13	38	36.12	60.69	44.9367	62.17	21.9	52.59	45.5533	3.28	8.47	83.74
4334900	LOC4334900	mRNA	0.24	0.29	0.14	0.223333	0.1	0.24	0.1	0.146667	0.24	0.15	0.05	0.146667	-0.622586	0.306609	-0.624731	0.304946	-0.00214434	0.997484	0.05	0.19	0	0.08	0.05	0	0.05	0.0333333	0	0	0.05	0.0166667	-1.31173	0.25292	-2.35439	0.0844164	-1.04266	0.543344	0.05	0	0.14	0.0633333	0.05	0.05	0	0.0333333	0	0.05	0.09
4350205	LOC4350205	mRNA	0.75	0.52	0.33	0.533333	0.56	0.63	0.37	0.52	0.07	0.27	0.13	0.156667	-0.0452774	0.87782	-1.79466	6.74177e-06	-1.74938	1.408e-05	0	0	0	0	0	0.03	0	0.01	0	0	0	0							19.44	17.36	5.73	14.1767	3.99	0.87	15.5	6.78667	0.64	0.8	12.09
4336542	LOC4336542	mRNA	25.02	15.76	17.45	19.41	0.9	0.83	0.54	0.756667	10.93	10.45	32.9	18.0933	-4.67547	0	-0.0992264	0.0722583	4.57625	4.52532e-296	51.97	35.26	31.15	39.46	5.57	5.33	2.18	4.36	39.38	39.75	27.98	35.7033	-3.18957	0	-0.141128	0.000341213	3.04844	0	11.22	8.91	20.68	13.6033	0.33	0.52	0.61	0.486667	4.11	6.53	4.82
9266483	LOC9266483	mRNA	11.03	8.99	8.71	9.57667	8.29	7.81	11.03	9.04333	1.94	11.94	8.51	7.46333	-0.0826204	0.328023	-0.370247	3.02458e-05	-0.287626	0.00144042	2.62	6.81	6.19	5.20667	1.94	0.33	0.43	0.9	10.74	12.51	7.19	10.1467	-2.60677	1.21414e-47	0.953979	3.8332e-23	3.56075	4.112e-122	1.91	9.93	3.18	5.00667	0.43	6.56	2.17	3.05333	4.23	3.41	5.88
9268927	LOC9268927	mRNA	0	0	0	0	0	0	0	0	0	0	0	0							1.51	0.43	0.22	0.72	0.32	0	0.14	0.153333	4.06	2.96	7.26	4.76	-2.26282	5.62336e-05	2.73892	1.50137e-31	5.00173	5.70475e-47	0	0	0.27	0.09	0	0.07	0.07	0.0466667	0	0	0.07
4350979	LOC4350979	mRNA	2.87	0.83	1.2	1.63333	0.34	0.42	0.03	0.263333	0.05	0.12	0.15	0.106667	-2.64883	1.54142e-29	-3.93707	4.40716e-41	-1.28824	0.00563379	0.11	0.05	1.07	0.41	0.2	1.59	0.67	0.82	0.24	0.41	0	0.216667	1.05496	2.62425e-05	-0.92496	0.00841784	-1.97992	1.38491e-11	2.79	1.72	13.81	6.10667	0.82	0.05	0.41	0.426667	0.13	0.08	0.93
4341018	LOC4341018	mRNA	57.17	59.19	30.12	48.8267	1.65	2.32	0.61	1.52667	31.14	16.09	16.74	21.3233	-4.99749	0	-1.19002	3.01129e-145	3.80747	4.72424e-260	131.71	112.89	105.29	116.63	18.85	15.11	18.12	17.36	148.55	136.33	149.95	144.943	-2.75253	0	0.314781	1.71928e-41	3.06731	0	52.76	61.39	84.52	66.2233	1.79	1.27	3.5	2.18667	19.97	19.18	27.72
4324955	LOC4324955	mRNA	32.95	30.88	44.17	36	1.74	2.8	1.03	1.85667	27.89	17.15	9.82	18.2867	-4.27949	0	-0.976469	2.77448e-114	3.30302	6.0064e-292	49.13	48.08	35.79	44.3333	4.01	4	3.83	3.94667	51.21	56	89.53	65.58	-3.49226	0	0.565432	1.33649e-79	4.05769	0	38.23	37.38	60.88	45.4967	1.52	8.09	3.37	4.32667	14.41	20.94	23.93
107279822	LOC107279822	mRNA	12.56	14.07	16.79	14.4733	9.11	0.29	0	3.13333	0.72	2.14	4.53	2.46333	-2.19745	1.17657e-138	-2.55869	1.36352e-165	-0.361245	0.00831442	3	3.24	2.52	2.92	0.22	1.97	1.69	1.29333	0.82	0.49	2.76	1.35667	-0.635077	2.69105e-05	-0.915386	6.35438e-09	-0.280309	0.111796	4.78	3.08	6.46	4.77333	0	0	0	0	0	0	0.8
4342432	LOC4342432	mRNA	4.03	4.71	3.66	4.13333	0	0.36	0.36	0.24	0.81	0	0	0.27	-4.11722	6.45676e-73	-3.90985	9.15436e-71	0.20737	0.644813	0	0	0	0	0	0.29	0	0.0966667	0	0	0	0	4.00116	0.00562189			-4.03362	0.0052438	0	0	1.13	0.376667	0	0	0	0	0	0	0
4351698	LOC4351698	mRNA	238.46	201.32	153.18	197.653	15.11	9.56	13.04	12.57	138.32	80.43	66.76	95.17	-3.97323	0	-1.05037	0	2.92286	0	347.71	438.77	292.68	359.72	66.46	68.49	61.32	65.4233	541.8	586.41	693.37	607.193	-2.46433	0	0.751888	0	3.21622	0	108.08	100.91	174.72	127.903	7.12	15.12	11.93	11.39	41.53	46.2	68.21
4332467	LOC4332467	mRNA	3.98	4.71	4.56	4.41667	1.21	0.89	0.86	0.986667	2.78	1.48	1.45	1.90333	-2.16123	6.7972e-56	-1.21277	1.98611e-25	0.948468	2.27422e-08	29.18	20.24	15.11	21.51	4.86	4.91	4.77	4.84667	23.41	18.95	32.39	24.9167	-2.1452	1.28894e-249	0.236757	1.43415e-08	2.38195	0	2.35	2.09	3.77	2.73667	0.59	2.12	1.13	1.28	1.25	1.25	1.25
4350635	LOC4350635	mRNA	0.14	0.06	0.11	0.103333	0.06	0	0.09	0.05	0	0.03	0.09	0.04	-1.12266	0.134007	-1.44673	0.0678102	-0.324072	0.736946	0	0.03	0.48	0.17	0	0	0.03	0.01	0.03	0.03	0	0.02	-4.07726	4.95335e-05	-3.11992	0.000221934	0.957339	0.576824	1.18	0.86	1.84	1.29333	0.11	0	0.03	0.0466667	0.06	0.25	0.59
4328468	LOC4328468	mRNA	17.77	15.81	8.9	14.16	6.77	2.5	3.31	4.19333	5.65	3.99	5.12	4.92	-1.75034	1.93759e-145	-1.52248	1.57933e-119	0.227861	0.0104015	59.25	53.12	19.07	43.8133	3.84	4.16	1.26	3.08667	24.73	37.33	23.85	28.6367	-3.84036	0	-0.614216	1.03131e-81	3.22615	0	10.71	4.87	5.76	7.11333	2.07	2.94	2.42	2.47667	1.82	2.47	6.32
4350844	LOC4350844	mRNA	47.56	46.42	27.13	40.37	5.91	10.8	7.84	8.18333	28.96	17.1	15.02	20.36	-2.30303	0	-0.98325	1.67944e-116	1.31978	2.25095e-94	114.83	118.47	113.91	115.737	12.11	7.91	8.93	9.65	108.66	125.56	103.63	112.617	-3.60049	0	-0.0402763	0.0631669	3.56022	0	33.27	39.08	47.82	40.0567	12.98	3.51	14.68	10.39	13	14.1	27.92
9272344	LOC9272344	mRNA	34.97	2.72	0.45	12.7133	0.08	13.28	17.22	10.1933	62.85	0.03	0.21	21.03	-0.315577	2.88994e-08	0.755424	1.38567e-57	1.071	9.73827e-102	0.03	0.08	0.62	0.243333	0.06	0.08	0.19	0.11	0.08	0.08	0	0.0533333	-1.11815	0.0191393	-2.16548	0.000137638	-1.04734	0.129412	28.32	160.23	417.58	202.043	302.27	10.3	320.05	210.873	4.98	0.05	19.87
4336877	LOC4336877	mRNA	0.34	0.27	0.71	0.44	0.04	0	0.02	0.02	0.11	0.09	0.04	0.08	-4.28284	1.9086e-14	-2.41051	2.47267e-09	1.87232	0.0278437	0	0	0.05	0.0166667	0.13	0	0.02	0.05	0.07	0.02	0	0.03	1.59517	0.145623	0.967542	0.425122	-0.627623	0.495932	0.15	0.15	0.28	0.193333	0.04	1.22	0.02	0.426667	1.23	1.07	0.07
4348336	LOC4348336	mRNA	28.07	48.78	27.35	34.7333	3.22	4.31	3.27	3.6	42.69	24.45	26.54	31.2267	-3.27183	0	-0.151041	5.94503e-05	3.12079	0	90.96	121.11	71.8	94.6233	12.36	19.24	18.04	16.5467	130.82	152.11	207.65	163.527	-2.50688	0	0.78539	0	3.29227	0	45.58	41.45	53.1	46.71	0.43	0.39	0.9	0.573333	8.59	9.5	27.79
4338287	LOC4338287	mRNA	11.18	13.21	10.84	11.7433	0.06	0.04	0.15	0.0833333	2.2	11.74	7.36	7.1	-7.0954	0	-0.738523	2.67609e-38	6.35687	1.63051e-231	3.78	3.21	3.03	3.34	0	0	0.02	0.00666667	2.49	4.02	4.52	3.67667	-8.81952	1.12015e-88	0.140635	0.129739	8.96015	5.18017e-97	20.84	14.9	30.32	22.02	0.17	0.23	1.81	0.736667	6.72	10.27	15.1
4342722	LOC4342722	mRNA	0	0	0	0	0	0	0	0	0	0.15	0	0.05							0	0	0	0	0	0	0	0	0	0	0	0							0.15	0	0	0.05	0	0	0	0	0	0	0.07
4329638	LOC4329638	mRNA	4.32	8.04	1.74	4.7	2.6	3.77	10.74	5.70333	0.72	0.59	2	1.10333	0.274947	0.000126941	-2.09047	2.1856e-83	-2.36541	4.63824e-116	1.23	1.21	1.19	1.21	1.02	1.36	0.94	1.10667	0.62	1.06	0.23	0.636667	-0.129655	0.400143	-0.926663	1.31554e-07	-0.797008	9.43148e-06	11.19	1.71	1.2	4.7	1.48	1.47	2.14	1.69667	0.34	0.37	1.7
4329923	LOC4329923	mRNA	105.6	111.65	83.46	100.237	7.15	16.23	10.56	11.3133	306.84	140.82	162.42	203.36	-3.14905	0	1.02571	0	4.17476	0	203.47	181.8	161.43	182.233	67.9	76.33	85.05	76.4267	223.04	219.62	233.01	225.223	-1.24735	0	0.306332	1.66182e-79	1.55368	0	126.37	154.72	174.4	151.83	21.46	12.16	13.25	15.6233	130.83	152.97	145.09
4350079	LOC4350079	mRNA	51.2	64.51	48.38	54.6967	8	12.26	9.1	9.78667	120.72	49.71	50.83	73.7533	-2.48428	0	0.436699	2.3014e-42	2.92097	0	146.17	172.04	131.15	149.787	38.32	54.89	53.51	48.9067	162.05	154.82	257.14	191.337	-1.6058	0	0.351515	1.5815e-70	1.95732	0	50.28	55.36	62.88	56.1733	7.51	2.41	12.35	7.42333	23.42	28.52	37.94
4344361	LOC4344361	mRNA	31.81	14.76	29.45	25.34	11.19	5.46	4.66	7.10333	14.3	8.35	14.55	12.4	-1.83129	3.15414e-230	-1.02758	5.11017e-97	0.80371	1.64701e-32	2.64	1.71	1.38	1.91	0.38	0.22	0.25	0.283333	2.82	1.84	0.46	1.70667	-2.77317	3.021e-29	-0.158721	0.308525	2.61445	3.95285e-25	8.52	10.01	26.1	14.8767	1.44	8.79	9.21	6.48	15.6	14.72	15.61
107282049	LOC107282049	mRNA	0	0	2.71	0.903333	0	1.31	0	0.436667	0.04	0	0	0.0133333	-1.06426	3.29667e-08	-6.11005	5.45546e-40	-5.04579	1.23366e-19	0	0	0	0	0	0	0	0	0	0	0.64	0.213333			6.20403	2.35559e-10	6.19383	2.51781e-10	0	0.58	0	0.193333	0	0.23	0	0.0766667	0.02	0	0.01
4332697	LOC4332697	mRNA	0.15	0.49	0.04	0.226667	0	0	0.25	0.0833333	0.94	0.23	0	0.39	-1.44215	0.00107385	0.779693	0.00933613	2.22184	8.67677e-09	0	0	0	0	0	0.1	0	0.0333333	0.02	0	0.01	0.01	3.45116	0.0299089			-1.9083	0.114674	0.06	0.06	0	0.04	0.53	0.22	0	0.25	0	0.67	0.26
4342552	LOC4342552	mRNA	19.79	12.5	1.71	11.3333	0	0	0	0	0.22	0.08	0.11	0.136667	-10.284	4.65227e-100	-6.37927	3.8204e-148	3.90475	0.0077391	35.31	63.92	99.23	66.1533	0.46	0.11	0.16	0.243333	173.61	178.9	92.46	148.323	-8.13898	0	1.1601	0	9.29908	0	2.64	2.41	24.15	9.73333	0.05	0.06	0	0.0366667	0.9	1.04	1.06
4348711	LOC4348711	mRNA	14.66	17.48	18.2	16.78	8.43	8.24	5.51	7.39333	26.98	27.38	26.29	26.8833	-1.18226	7.7237e-154	0.677593	4.35498e-97	1.85985	0	10.9	11.87	17.52	13.43	8.97	12.81	11.01	10.93	14.11	12.51	10.61	12.41	-0.287033	4.36764e-11	-0.114815	0.00620847	0.172218	9.66955e-05	20.62	22.24	18.06	20.3067	14.77	13.87	10.86	13.1667	43.86	50.41	31.29
4329894	LOC4329894	mRNA	0	0	0	0	0	0	0	0	0	0	0	0							0	0	0	0	0	0	0	0	0	0	0	0							0.03	0	0	0.01	0	0	0	0	0	0	0.03
4329851	LOC4329851	mRNA	11.58	8.16	19.89	13.21	13.92	15.77	24.74	18.1433	15.51	14.15	10.7	13.4533	0.453438	2.57521e-26	0.0229728	0.617599	-0.430465	5.88441e-24	3.62	3.35	2.34	3.10333	0.37	1.01	0.49	0.623333	3.67	5.35	2.96	3.99333	-2.29236	7.98187e-57	0.362951	5.95916e-05	2.65531	1.88829e-86	9.58	10.86	14.91	11.7833	7.89	25.7	12	15.1967	13.66	13.47	15.41
4350428	LOC4350428	mRNA	3.66	2.73	1.09	2.49333	2	5.45	5.1	4.18333	2.92	2.77	2.63	2.77333	0.74715	1.86558e-08	0.15529	0.291261	-0.59186	4.95849e-06	1.21	0.49	1.61	1.10333	1.02	0.57	1.07	0.886667	0.58	0.49	0.41	0.493333	-0.321003	0.189511	-1.14793	4.20675e-05	-0.826932	0.00533665	0.36	0.55	1.13	0.68	0.32	0.12	0.44	0.293333	0.16	0.32	0.52
4331884	LOC4331884	mRNA	10.61	2.98	3.59	5.72667	1.18	0.62	0.68	0.826667	3.78	5.28	2.87	3.97667	-2.78174	2.63422e-104	-0.526493	1.27872e-09	2.25524	1.0048e-57	86.36	71.1	89.39	82.2833	16.58	11.08	10.37	12.6767	118.64	71.77	32.02	74.1433	-2.71448	0	-0.150734	3.14457e-12	2.56374	0	0.33	0.15	0.17	0.216667	0.08	0.1	0.18	0.12	0.3	0.1	0.08
4343709	LOC4343709	mRNA	1496.02	1811.85	1143.48	1483.78	250.34	309.24	267.55	275.71	1267.05	573.98	558.2	799.743	-2.42825	0	-0.886412	0	1.54184	0	2861.06	4132.36	4038.95	3677.46	384.19	520.31	655.74	520.08	3971.44	4528.9	5187.77	4562.7	-2.81187	0	0.307789	0	3.11965	0	1462.8	1575.8	2474.66	1837.75	224.38	65.1	219.91	169.797	205.97	325.07	736.26
4348614	LOC4348614	mRNA	3.96	4.54	10.68	6.39333	9.42	4.18	5.82	6.47333	0.39	13.65	5.23	6.42333	0.0167933	0.828148	-0.0147085	0.849966	-0.0315018	0.685278	0.38	0.28	0.37	0.343333	0.5	0.25	0.14	0.296667	0.39	0.5	0.08	0.323333	-0.252832	0.47746	-0.0730997	0.830962	0.179732	0.616031	2.12	2.61	2.35	2.36	2.78	23.89	4.71	10.46	28.97	24.48	6.11
112936991	LOC112936991	mRNA	0.13	0.06	0.13	0.106667	0.38	0.66	0.33	0.456667	0.57	0.53	0.39	0.496667	2.09618	0.000983988	2.21433	0.000379271	0.11815	0.785629	2.44	0.84	1.03	1.43667	0.8	1.28	1.99	1.35667	0.74	0.91	1.35	1	-0.0452615	0.860008	-0.504822	0.0672456	-0.459561	0.0989317	0.63	0.49	0.55	0.556667	0.51	0.31	0.19	0.336667	1.01	0.44	0.19
9271525	LOC9271525	mRNA	0	0	0	0	0	0	0	0	0	0	0	0							0	0	0	0	0	0	0	0	0	0	0	0							1.84	1.11	1.34	1.43	0.75	8.44	1.02	3.40333	6.73	10.14	2.65
4345687	LOC4345687	mRNA	48.51	38.75	19.09	35.45	8.59	4.43	9.75	7.59	1.76	8.63	3.35	4.58	-2.22062	0	-2.96393	0	-0.743311	1.45491e-21	18.96	25.52	19.49	21.3233	12.23	28.55	20.8	20.5267	18.03	24.51	15.57	19.37	-0.0365123	0.380807	-0.14342	0.000662824	-0.106908	0.0118232	7.43	3.34	1.07	3.94667	0.18	11.7	1.94	4.60667	0.67	5.56	4.48
4343915	LOC4343915	mRNA	4.05	3.42	6.27	4.58	1.6	1.7	2.24	1.84667	3.16	7.39	4.95	5.16667	-1.31657	8.19597e-30	0.162566	0.0702653	1.47913	4.46884e-39	19.32	8.49	4.53	10.78	2.86	4.46	1.61	2.97667	4.6	4.23	5.35	4.72667	-1.84318	3.58043e-105	-1.17951	6.54902e-56	0.663672	1.28445e-10	4.44	3.35	2.81	3.53333	0.56	16.29	1.25	6.03333	7.34	11.06	4.22
4335562	LOC4335562	mRNA	15.94	1.6	3.23	6.92333	1.13	162.52	2.1	55.25	1.94	0.42	0.28	0.88	2.99895	0	-2.95591	8.82413e-127	-5.95487	0	0	0.03	0.53	0.186667	0	0.16	0	0.0533333	0	0	0	0	-1.71881	0.0053623	-5.34643	3.26186e-06	-3.62762	0.019278	3.24	54.75	559.26	205.75	315.73	4.82	249.64	190.063	0.13	0.43	0.7
4326273	LOC4326273	mRNA	6.91	2.96	18.28	9.38333	4.7	11.71	4.96	7.12333	12.3	7.69	8.52	9.50333	-0.403354	2.7119e-08	0.0158527	0.814183	0.419207	7.43944e-09	27.91	13.76	9.35	17.0067	3.88	1.55	0.37	1.93333	9.33	30.19	15.74	18.42	-3.18726	4.77957e-280	0.124174	0.0127252	3.31143	0	3.37	2.53	4.27	3.39	1.14	23.75	1.5	8.79667	39	22.11	5.76
4348121	LOC4348121	mRNA	136.79	169.06	2214.46	840.103	378.6	2.26	55.57	145.477	2.62	1618.67	166.84	596.043	-2.52893	0	-0.528544	0	2.00039	0	2.33	1.63	1.68	1.88	0.5	0.29	0	0.263333	1.05	2.33	1.13	1.50333	-2.87636	2.11726e-19	-0.319079	0.116908	2.55728	2.5321e-14	142.83	16.06	3.5	54.13	3.36	89.64	6.65	33.2167	220.67	45.68	344.19
4343356	LOC4343356	mRNA	47.91	42.32	48.77	46.3333	31.57	0.38	9.65	13.8667	0.6	28.57	10.71	13.2933	-1.73363	0	-1.81981	0	-0.0861797	0.0628404	0.24	0.35	0.45	0.346667	1.95	0.23	0.08	0.753333	0.63	1.09	0.04	0.586667	1.0102	3.76089e-05	0.74515	0.00344001	-0.265053	0.215903	30.7	2.55	0.89	11.38	0.56	11.81	0.66	4.34333	20.97	8.06	36.79
4330256	LOC4330256	mRNA	4.39	4.18	4.55	4.37333	10.03	8.6	11.91	10.18	10.25	10.36	9.68	10.0967	1.21756	4.26702e-29	1.20457	2.05759e-28	-0.0129917	0.883235	2.16	2.51	2.12	2.26333	3.59	5.38	0.91	3.29333	1.38	1.43	0.23	1.01333	0.535926	0.00194225	-1.16252	4.5224e-07	-1.69844	6.75648e-16	9.11	7.84	4.7	7.21667	13.58	6.42	8.02	9.34	8.51	5.28	8.77
4332481	LOC4332481	mRNA	2.49	4.53	6.96	4.66	3.2	0.1	0.63	1.31	1.03	20.88	40.75	20.8867	-1.82469	3.37988e-14	2.15406	3.2164e-71	3.97875	6.76467e-127	2.73	6.44	4.39	4.52	1.17	0.31	0.62	0.7	17.71	14.7	7.37	13.26	-2.74187	3.82355e-21	1.54119	3.0484e-29	4.28306	1.53583e-83	1.42	0.69	1.57	1.22667	0	6.65	0.2	2.28333	0.61	7.59	2.83
4324493	LOC4324493	mRNA	55.2	76.25	67.5	66.3167	36.28	9.9	50.57	32.25	12.83	70.04	66.48	49.7833	-1.04157	2.26898e-222	-0.424202	3.15969e-47	0.617363	1.64157e-68	29.19	32.45	27.73	29.79	0.32	0.5	0.43	0.416667	30.59	31.61	34.3	32.1667	-6.15204	0	0.10908	0.00685453	6.26112	0	89.77	36.14	27.51	51.14	8.55	253.67	24.2	95.4733	172.54	107.33	74.21
107276133	LOC107276133	mRNA	3.73	2.42	0.86	2.33667	0.82	1.06	0.34	0.74	0.55	0.39	0.36	0.433333	-1.65501	4.30003e-27	-2.42853	1.49173e-43	-0.77352	0.000965954	0.42	0.18	0.65	0.416667	0.18	0.13	0.11	0.14	0.45	0.94	0.25	0.546667	-1.57476	1.63507e-05	0.402479	0.11802	1.97724	5.37841e-09	1.55	2.73	4.74	3.00667	1.15	0.09	1.96	1.06667	0.09	0.09	0.91
4343589	LOC4343589	mRNA	42.02	41.51	35.6	39.71	21.61	15.45	12.51	16.5233	15.14	15.89	16.79	15.94	-1.26284	1.92894e-188	-1.31816	2.03853e-201	-0.0553184	0.308495	9.8	15.12	14.4	13.1067	4.07	8.01	5.36	5.81333	13.49	15.87	17.98	15.78	-1.16134	2.758e-54	0.263621	5.57747e-06	1.42496	2.47955e-89	22.95	34.07	35.36	30.7933	3.13	13.54	12.06	9.57667	12.06	8.06	13.95
107275818	LOC107275818	mRNA	1.66	1.78	5.29	2.91	0.25	0.12	0.12	0.163333	5.55	4.07	4.91	4.84333	-4.16824	6.9091e-95	0.731691	2.18901e-17	4.89993	1.07277e-166	13.78	14.47	9.64	12.63	0.05	0.02	0.02	0.03	9.89	16.72	35.34	20.65	-8.80533	0	0.710312	3.47134e-64	9.51565	0	4.88	4.16	2.78	3.94	0	0.14	0	0.0466667	0.51	2.09	2.81
4334380	LOC4334380	mRNA	2.35	1.79	2.9	2.34667	4.68	4.64	4.14	4.48667	6.46	4.19	5.38	5.34333	0.934958	1.51611e-24	1.18705	6.20232e-42	0.252088	0.000726369	1.68	0.43	0.72	0.943333	1.24	1.25	0.53	1.00667	1.01	0.85	0.61	0.823333	0.0805922	0.636131	-0.195956	0.26929	-0.276549	0.114519	4.39	4.29	3.66	4.11333	9.79	5.34	5.46	6.86333	10.72	8.67	8.53
4340176	LOC4340176	mRNA	10.93	10.57	7.24	9.58	0.1	0.03	0.03	0.0533333	3.37	3.7	2.82	3.29667	-7.57655	0	-1.54103	4.70584e-131	6.03552	1.5247e-144	5.63	7.52	7.7	6.95	1.15	0.95	0.74	0.946667	8.66	14.08	8.04	10.26	-2.893	2.73538e-202	0.557922	8.01916e-27	3.45092	0	8.02	8.61	8.72	8.45	0.29	0.17	0.34	0.266667	2.65	3.56	8.35
4329820	LOC4329820	mRNA	9.68	11.11	9.79	10.1933	1.16	1.82	0.59	1.19	8	5.22	4.19	5.80333	-3.10355	4.28762e-165	-0.811312	1.6795e-26	2.29223	7.90549e-69	18.38	22.94	41.93	27.75	14.98	21.48	14.89	17.1167	18.06	27.18	5.68	16.9733	-0.69064	4.91626e-51	-0.711117	2.10237e-54	-0.0204763	0.69203	8.34	7.75	26.9	14.33	1.39	0.44	0.9	0.91	0.79	1.3	3.8
4343583	LOC4343583	mRNA	1712.23	2087.98	1251.48	1683.9	144.19	116.02	115.14	125.117	1218.59	619.63	574.22	804.147	-3.74909	0	-1.06181	0	2.68728	0	4957.55	6008.74	5113.02	5359.77	638.52	978.88	1238.35	951.917	4988.64	5265.5	7365.04	5873.06	-2.47817	0	0.130068	0	2.60824	0	1830.38	2005.32	2649.52	2161.74	59.37	48.28	99.05	68.9	202.51	339.73	1022.16
4337045	LOC4337045	mRNA	4.23	4.71	4.05	4.33	0.06	0.29	0.35	0.233333	6.64	3.02	2.2	3.95333	-4.22037	2.18333e-50	-0.128	0.357352	4.09237	2.62582e-45	0.37	0.75	1.14	0.753333	0.2	0.81	0.93	0.646667	3.1	4.71	2.55	3.45333	-0.193331	0.572836	2.19535	1.69805e-22	2.38868	1.1829e-24	6.83	7.36	12.84	9.01	0.69	0.73	0.51	0.643333	4.47	3.67	3.67
4332124	LOC4332124	mRNA	0.26	0.22	0.38	0.286667	0.19	0.81	1.43	0.81	0.25	0.13	0.16	0.18	1.48877	9.8328e-07	-0.654725	0.137455	-2.1435	3.43262e-10	0.37	0.29	0.1	0.253333	0.22	0.26	0.16	0.213333	0.29	0.65	0.51	0.483333	-0.265432	0.551964	0.935833	0.00927617	1.20127	0.00145286	3.13	4.14	3.56	3.61	3.08	1.4	3.88	2.78667	2.6	1.63	1.06
9266492	LOC9266492	mRNA	43.98	53.35	29.4	42.2433	0.5	0.46	0.23	0.396667	38.39	26.26	31.02	31.89	-6.73438	0	-0.402854	2.54644e-22	6.33153	0	143.23	160.73	152.49	152.15	2.72	3.76	4.82	3.76667	201.23	222.25	245.39	222.957	-5.32227	0	0.550086	1.0744e-190	5.87235	0	58.62	58.15	64.94	60.57	0.54	0.49	1.12	0.716667	27.23	34.82	37.41
4344697	LOC4344697	mRNA	0.6	0.2	0.9	0.566667	0.62	1	0.72	0.78	0.84	0.9	0.88	0.873333	0.465505	0.0560224	0.629371	0.00783933	0.163866	0.454151	0.83	0.26	0.21	0.433333	2.78	0.45	0.76	1.33	0.43	0.2	6.58	2.40333	1.57314	2.0078e-11	2.4968	2.62378e-36	0.923656	1.04131e-09	0.44	0.35	0.43	0.406667	0.59	2.7	0.67	1.32	2.49	2.82	0.75
4349616	LOC4349616	mRNA	51.73	70.98	73.05	65.2533	3.2	2.64	2.13	2.65667	82.55	42.32	40.57	55.1467	-4.61768	0	-0.240422	9.66533e-26	4.37726	0	42.62	24.35	20.08	29.0167	2.88	2.2	1.46	2.18	32.44	37.8	49.79	40.01	-3.74464	0	0.470425	8.03113e-53	4.21506	0	34.48	35.53	37.62	35.8767	1.53	0.94	0.84	1.10333	26.97	19.54	25.75
4329036	LOC4329036	mRNA	17.25	17.03	424.63	152.97	22.97	5.17	6.62	11.5867	14.48	58.67	22.53	31.8933	-3.72645	0	-2.28419	0	1.44225	2.34345e-151	6.8	4.51	2.24	4.51667	0.33	0.08	0	0.136667	2.74	8.89	2.59	4.74	-5.11908	7.13736e-75	0.0734758	0.515031	5.19256	8.44288e-80	7.81	7.38	6.37	7.18667	0.99	100.9	1.85	34.58	414.9	77.32	15.13
4334610	LOC4334610	mRNA	11.41	7.52	7.25	8.72667	4.26	3.62	2.35	3.41	3.93	10.65	5.85	6.81	-1.35302	1.09999e-22	-0.365812	0.00165597	0.987208	2.11278e-11	3	0.68	0.47	1.38333	0.34	0.67	0.22	0.41	0.08	0.23	0.15	0.153333	-1.71772	5.54044e-06	-3.17542	4.94722e-11	-1.4577	0.0253188	3.22	4.95	2.49	3.55333	2.67	1.9	6.72	3.76333	2.64	10.39	4.53
4346295	LOC4346295	mRNA	1.84	2.81	2.37	2.34	1.02	0.8	0.8	0.873333	10.8	4.61	5.2	6.87	-1.42957	1.25443e-15	1.55683	2.05944e-48	2.9864	1.04522e-105	11.76	13.37	9.86	11.6633	1.85	1.64	1.51	1.66667	16.59	16.97	29.61	21.0567	-2.81678	3.14027e-163	0.850846	3.67603e-55	3.66763	0	2.18	3.02	1.72	2.30667	0.07	0.42	0.06	0.183333	1.06	0.77	2.73
4345663	LOC4345663	mRNA	1743.29	2374.44	1544.69	1887.47	108.99	105.74	37.68	84.1367	2119.26	1133.2	1022.05	1424.84	-4.48535	0	-0.402201	0	4.08314	0	2398.88	4856.54	3793.7	3683.04	131.04	189.9	264.57	195.17	3748.93	3794.25	5818.43	4453.87	-4.22839	0	0.267176	0	4.49556	0	1910.35	2042.73	2682.9	2211.99	31.84	34.68	15.76	27.4267	379.11	586.26	1273.93
9266691	LOC9266691	mRNA	5.48	5.74	1.64	4.28667	4.91	3.83	6.62	5.12	1.07	6.8	6.05	4.64	0.257832	3.72001e-06	0.10676	0.0619228	-0.151072	0.00586358	1.46	0.76	1.04	1.08667	0.52	0.63	0.32	0.49	0.95	0.7	0.57	0.74	-1.1418	2.03798e-15	-0.547031	2.15804e-05	0.594769	0.000155029	2.45	1.91	0.46	1.60667	2.33	4.1	2.17	2.86667	2.5	3.36	5.79
4341120	LOC4341120	mRNA	25.6	29.48	13.88	22.9867	20.4	3.58	17.21	13.73	19.81	24.86	25.41	23.36	-0.739968	3.28058e-80	0.0216073	0.527277	0.761575	4.16865e-85	0	0.02	0.14	0.0533333	0	0	0.02	0.00666667	0.08	0.02	0.02	0.04	-2.9898	0.0137211	-0.447495	0.563718	2.5423	0.0511416	35.35	30.51	19.92	28.5933	0.37	6.72	6.96	4.68333	13.47	18.29	39.36
4335292	LOC4335292	mRNA	19.89	22.36	29.36	23.87	21.38	3.19	6.93	10.5	9.98	11.57	17.01	12.8533	-1.18021	1.44888e-55	-0.89581	5.41193e-36	0.284397	0.00122624	0.2	0.13	1.4	0.576667	0.22	0.51	0.26	0.33	0.2	0.07	0.06	0.11	-0.783346	0.0879695	-2.41097	6.59994e-05	-1.62762	0.0188868	28.33	17.19	24.78	23.4333	3.84	3.84	6.31	4.66333	1.77	5.18	15.01
9271458	LOC9271458	mRNA	2.29	1.64	1.51	1.81333	0.69	0.94	0.94	0.856667	1.55	1.38	1.35	1.42667	-1.08356	3.16182e-09	-0.345348	0.0318609	0.738212	0.000149174	0.47	0.51	0.84	0.606667	0.34	0.24	0.18	0.253333	0.82	1.15	0.39	0.786667	-1.28748	0.000108412	0.370301	0.134937	1.65778	9.04798e-08	1.12	1.3	1.8	1.40667	1.1	1.52	1.33	1.31667	1.65	1.44	1.38
4327366	LOC4327366	mRNA	1.21	1.01	1.11	1.11	0.5	0.12	0.35	0.323333	0.46	0.4	0.27	0.376667	-1.76756	3.65106e-09	-1.55558	7.12318e-08	0.21198	0.589799	0	0.04	0.12	0.0533333	0.26	0.16	0.04	0.153333	0	0.04	0.08	0.04	1.46963	0.0635716	-0.447495	0.683103	-1.91713	0.0243073	3.12	2.53	3.62	3.09	0.54	0.11	0.73	0.46	0.11	0.23	1.14
4328809	LOC4328809	mRNA	11.87	6.75	9.29	9.30333	1.62	1.25	0.93	1.26667	3.92	4.09	5.63	4.54667	-2.87487	8.55936e-128	-1.03352	1.18907e-32	1.84135	8.68862e-38	6.74	3.86	7.02	5.87333	0.08	0	0.07	0.05	7.83	7.65	3.9	6.46	-6.90269	2.59691e-111	0.142116	0.114964	7.0448	5.62224e-123	2.21	2.23	3.19	2.54333	0.21	0.52	0.56	0.43	2.83	3.32	0.86
4351526	LOC4351526	mRNA	18.18	19.64	12.1	16.64	18.79	23.33	23.19	21.77	17.21	16.89	18.28	17.46	0.502451	4.2684e-36	0.15849	0.000191991	-0.343961	1.28408e-18	17.38	16	16.93	16.77	14.33	13.68	14.6	14.2033	18.85	24.68	22.43	21.9867	-0.276396	5.68327e-10	0.471814	6.76765e-34	0.74821	6.38706e-75	19.59	25.85	16.89	20.7767	22.19	12.03	26.4	20.2067	14.63	17.04	26.85
4324653	LOC4324653	mRNA	0.29	0.46	0.42	0.39	0.07	0.07	0.09	0.0766667	0.7	0.23	0.2	0.376667	-2.39115	1.87375e-08	-0.0427959	0.879784	2.34835	4.50702e-08	87.64	32.66	11.47	43.9233	11.95	5.51	2.41	6.62333	43.45	27.51	45.45	38.8033	-2.76457	0	-0.167096	1.36443e-09	2.59747	0	0.41	0.32	0.34	0.356667	0.04	0.06	0.04	0.0466667	0.65	0.74	0.69
4334321	LOC4334321	mRNA	0.08	0.08	0.15	0.103333	0.08	0.04	0.04	0.0533333	0.04	0.16	0.12	0.106667	-0.981554	0.25223	0.0180992	0.979964	0.999653	0.243152	793.6	865.88	712.07	790.517	0.53	0.39	0.55	0.49	1268.82	1313.05	1694.1	1425.32	-10.6718	0	0.849342	0	11.5212	0	0.08	0.09	0.21	0.126667	0.12	0.2	0.04	0.12	0.04	0.2	0.08
4326565	LOC4326565	mRNA	3.37	3.57	11.16	6.03333	7.78	1.21	5.29	4.76	1.64	23.32	13.09	12.6833	-0.341915	1.6855e-06	1.05192	1.55936e-78	1.39383	8.78307e-121	0.45	0.2	0.26	0.303333	0.65	0.21	0.18	0.346667	0.58	1.31	1.01	0.966667	0.13306	0.654947	1.66551	1.98792e-13	1.53245	4.91153e-12	1.54	1.28	1.57	1.46333	0.49	25.09	0.62	8.73333	40.26	35.12	4.71
9272501	LOC9272501	mRNA	35.87	24.7	16.02	25.53	1.07	1.04	0.62	0.91	21.45	12.45	12.23	15.3767	-4.80509	0	-0.726195	8.64735e-34	4.0789	1.57844e-191	95.96	75.96	56.52	76.1467	2.43	1.02	0.92	1.45667	88.25	86.85	113.29	96.13	-5.74335	0	0.33863	2.94187e-31	6.08198	0	19.45	20.63	46.49	28.8567	0.81	0.6	0.76	0.723333	15.81	14.19	10.62
4340683	LOC4340683	mRNA	4.25	2.51	2.94	3.23333	2.06	2.78	2.19	2.34333	2.54	1.81	3.72	2.69	-0.463346	0.000317466	-0.263662	0.0338533	0.199684	0.1391	7.4	3.29	5.75	5.48	2.41	3.24	1.45	2.36667	3.36	5.09	1.58	3.34333	-1.20511	7.30601e-26	-0.705056	1.38751e-11	0.500052	0.000102917	1.99	1.95	2.37	2.10333	0.85	0.32	1.43	0.866667	0.16	0.39	1.22
4324814	LOC4324814	mRNA	0.16	0.24	0.11	0.17	0.11	0.02	0.09	0.0733333	0.02	0.07	0.04	0.0433333	-1.18679	0.0234963	-1.9259	0.0012151	-0.73911	0.313347	1	1.58	1.72	1.43333	0.85	1.1	0.93	0.96	0.81	1.38	0.64	0.943333	-0.57476	0.000466121	-0.606015	0.000217977	-0.0312558	0.863194	0.04	0.06	0.21	0.103333	0.07	2.28	0.07	0.806667	4.44	3.89	0.24
107278375	LOC107278375	mRNA	0	0	0	0	0	0.04	0	0.0133333	0	0.17	0	0.0566667					1.99786	0.166111	0.96	0.83	0.34	0.71	0.47	0.87	1.41	0.916667	0.25	0.62	1.49	0.786667	0.388714	0.150289	0.156576	0.574975	-0.232138	0.374689	0.04	0	0	0.0133333	0	0.08	0.04	0.04	0	0	0.04
4339223	LOC4339223	mRNA	62.19	65.45	73.39	67.01	24.4	22.36	28.95	25.2367	33.95	33.49	27.03	31.49	-1.41033	0	-1.09175	4.03431e-267	0.318579	1.73065e-15	4.12	3.6	6.9	4.87333	2.04	2.64	1.59	2.09	3.41	5.64	3.18	4.07667	-1.21781	5.67517e-24	-0.256619	0.011339	0.961192	1.76916e-14	52.19	41.1	55.03	49.44	22.94	5.18	26.02	18.0467	5.24	5.16	28.35
4350145	LOC4350145	mRNA	3.62	2.86	4.93	3.80333	4.5	3.76	3.64	3.96667	9.74	7.62	8.87	8.74333	0.0586668	0.477707	1.19853	6.08725e-70	1.13987	2.21555e-64	6.91	3.24	3.66	4.60333	2.69	2.36	1.78	2.27667	4.36	3.64	2.4	3.46667	-1.01696	3.28353e-28	-0.403331	9.86395e-07	0.613628	4.59779e-10	2.58	3.15	4.96	3.56333	5.06	6.78	2.68	4.84	12.7	10.04	7.77
107278250	LOC107278250	mRNA	1.78	1.74	2.15	1.89	1.29	0.13	0.67	0.696667	0.3	1.19	0.61	0.7	-1.44139	1.81573e-16	-1.44353	1.63925e-16	-0.00214434	0.992406	0.16	0.05	0.18	0.13	0.03	0	0	0.01	0.05	0.1	0.08	0.0766667	-3.89669	0.000170842	-0.769423	0.198617	3.12726	0.00793157	1.21	0.75	3.13	1.69667	0.23	0.1	0.43	0.253333	0.4	0.15	0.54
4349004	LOC4349004	mRNA	214.3	290.5	139.89	214.897	101.95	103.14	105.83	103.64	185.62	108.48	120.87	138.323	-1.05156	0	-0.631974	0	0.419584	3.03554e-114	150.96	200.51	296.24	215.903	75.24	77.13	92.54	81.6367	188.63	172.22	216.04	192.297	-1.40103	0	-0.168376	3.38033e-32	1.23266	0	235.04	315.92	268.88	273.28	93.22	36.83	149.79	93.28	19.64	39.12	174.74
4337963	LOC4337963	mRNA	0.21	0.09	0.09	0.13	0.06	0.11	0.35	0.173333	0.28	0.05	0.1	0.143333	0.404804	0.261323	0.14692	0.69653	-0.257883	0.463911	0.13	0.28	0.02	0.143333	0.04	0.02	0	0.02	0.32	0.27	0.09	0.226667	-2.42276	5.173e-05	0.674052	0.0523426	3.09681	4.97723e-09	0.06	0.07	0.05	0.06	0.05	0.53	0.02	0.2	0.82	0.73	0.14
4332270	LOC4332270	mRNA	4.37	4.71	6.98	5.35333	0.45	0.28	0.3	0.343333	1.79	1.9	0.74	1.47667	-3.97043	3.36851e-206	-1.86641	1.25691e-95	2.10402	9.49825e-32	12.82	10.52	9.7	11.0133	1.85	1.53	1.36	1.58	12.05	14.87	15.16	14.0267	-2.80933	2.00071e-305	0.350794	4.44523e-16	3.16013	0	12.81	11.79	17.56	14.0533	1.59	5.98	1.76	3.11	8.76	9.28	6.32
4328602	LOC4328602	mRNA	0.02	0.02	0.03	0.0233333	0.02	0.02	0.02	0.02	0	0.05	0.02	0.0233333	-0.400194	0.715057	0.0126992	0.990068	0.412893	0.70643	0.03	0.08	0.02	0.0433333	0	0.02	0	0.00666667	0.15	0.03	0.12	0.1	-2.9898	0.0137211	1.13747	0.0534437	4.12726	3.0875e-05	0	0	0	0	0	0.02	0	0.00666667	0	0.02	0.03
4324599	LOC4324599	mRNA	8794.59	11396.6	6295.22	8828.82	789.93	525.86	299.03	538.273	8188.04	3476.89	4561.35	5408.76	-4.03214	0	-0.701114	0	3.33103	0	9117.63	8165.17	12282.2	9854.99	8.81	3.64	4.82	5.75667	9504.85	10719.7	8732.1	9652.21	-10.771	0	-0.0284175	5.72001e-30	10.7426	0	10467	10765.4	13046	11426.1	318.17	476.1	150.02	314.763	929.78	1753.57	6596.08
4327631	LOC4327631	mRNA	34.35	22.37	146.55	67.7567	65.46	19.62	98.37	61.15	19.01	134.14	56.75	69.9667	-0.154588	6.71568e-09	0.0256528	0.320703	0.180241	1.24274e-11	10.12	5.73	4.27	6.70667	4.43	2.96	0.56	2.65	4.65	9.44	5.76	6.61667	-1.37174	9.50546e-38	-0.0129944	0.876744	1.35875	2.59664e-37	71.85	26.43	5.96	34.7467	3.86	170.89	4.79	59.8467	149.82	114.5	142.78
4339649	LOC4339649	mRNA	32.02	24.37	36.76	31.05	27.83	6.33	28.19	20.7833	38.89	34.28	39.62	37.5967	-0.578653	2.1617e-28	0.275089	1.10349e-09	0.853742	2.78113e-65	22.47	10.32	9.36	14.05	1.47	1.3	0.6	1.12333	12.76	15.47	9.87	12.7	-3.65158	1.25886e-160	-0.13773	0.0592171	3.51385	1.21726e-143	24.52	21.3	27.46	24.4267	8.26	24.73	4.75	12.58	19.54	30.97	35.3
4337595	LOC4337595	mRNA	37.17	44.34	19.49	33.6667	12.55	8.9	9.44	10.2967	14.33	18.14	21.25	17.9067	-1.70646	1.15878e-137	-0.911786	5.62174e-53	0.794678	3.81995e-23	39.03	39.24	58.07	45.4467	40.02	30.69	31	33.9033	40.3	27.36	11.61	26.4233	-0.433103	1.61842e-19	-0.784063	3.04359e-54	-0.35096	1.28735e-10	33.39	30.21	47.15	36.9167	11.6	5.67	11.42	9.56333	11.2	13.52	29.47
4341423	LOC4341423	mRNA	9.24	9.41	7.22	8.62333	4.83	1.72	1.67	2.74	3.58	4.27	4.18	4.01	-1.64828	5.37384e-76	-1.10719	3.24313e-42	0.541093	6.10502e-07	2.54	3.54	3.07	3.05	2.18	3.15	3.16	2.83	4.68	3.83	3.87	4.12667	-0.0981089	0.400036	0.432736	4.1335e-05	0.530845	7.97406e-07	8.53	5.2	5.71	6.48	0.25	4.01	0.5	1.58667	3.04	5.53	8.04
4330925	LOC4330925	mRNA	54.43	78.8	42.48	58.57	64.55	63.62	53.36	60.51	14.57	18.93	19.34	17.6133	0.0476584	0.141728	-1.73612	0	-1.78377	0	13.4	36.87	79.67	43.3133	105.88	80.5	100.68	95.6867	15.48	25.35	8.82	16.55	1.13299	2.24119e-279	-1.39246	2.98488e-179	-2.52544	0	128.34	139.65	82.91	116.967	27.49	17.39	95.74	46.8733	3.22	4.59	57.94
4334747	LOC4334747	mRNA	41.72	46.81	41.46	43.33	20.26	25.79	25.15	23.7333	71.43	59.32	64.89	65.2133	-0.869649	4.07118e-109	0.589675	1.03468e-83	1.45932	0	106.7	36.46	77.84	73.6667	10.91	21.06	23.13	18.3667	84.15	82.28	69.98	78.8033	-1.97022	0	0.108058	2.61504e-05	2.07828	0	44.94	49.99	49.01	47.98	26.18	17.06	29.55	24.2633	56.57	65.14	49.36
107278559	LOC107278559	mRNA	0.12	0.08	0.03	0.0766667	0.09	0.03	0.07	0.0633333	0.03	0.06	0	0.03	-0.249714	0.747551	-1.32454	0.156288	-1.07482	0.271838	0.25	0.63	1.48	0.786667	0	0.06	0.06	0.04	0.22	0.53	0.19	0.313333	-4.19496	1.56893e-17	-1.33072	7.68376e-06	2.86423	3.37413e-06	0.24	0.09	0.06	0.13	0.06	0.02	0.03	0.0366667	0.09	0.03	0.05
4335739	LOC4335739	mRNA	53.45	57.44	42.55	51.1467	20.41	16.08	16.35	17.6133	36.64	22.56	22.73	27.31	-1.53697	7.93079e-306	-0.902255	1.32183e-132	0.634712	1.24662e-39	92.84	121.71	89	101.183	21.01	23.67	23.44	22.7067	104.01	111.3	175.33	130.213	-2.15607	0	0.361049	4.48712e-65	2.51712	0	62.27	66.74	76.03	68.3467	15.5	17.72	23.65	18.9567	14.91	18.4	35.16
4340185	LOC4340185	mRNA	0	0	0	0	0	0	0	0	0	0	0	0							0	0	0	0	0	0	0	0	0	0	0	0							0	0	0.06	0.02	0	0	0	0	0	0	0
4337669	LOC4337669	mRNA	0	0	0	0	0	0	0	0	0	0	0	0							0	0	0	0	0	0	0	0	0	0	0	0							0.02	0	0	0.00666667	0	0.11	0	0.0366667	0.02	0	0.15
107276960	LOC107276960	mRNA	2.53	3.69	2.05	2.75667	2.65	2.2	3.18	2.67667	0.25	0.74	1.21	0.733333	-0.0421278	0.707082	-1.91228	5.48207e-35	-1.87016	6.49157e-33	0	0	0.1	0.0333333	0	0.08	0	0.0266667	0.25	0	0.24	0.163333	-0.371558	0.733172	2.27351	0.000889014	2.64507	0.000295513	0	0	0	0	0.05	0.12	0.07	0.08	0	0	0
112939334	LOC112939334	mRNA	18.31	12.02	12.82	14.3833	4.82	15.6	9.11	9.84333	8.68	5.33	5.57	6.52667	-0.549007	5.36359e-18	-1.13611	8.76012e-59	-0.587107	3.55355e-14	0.76	0.24	2.57	1.19	0.27	0.72	0.24	0.41	0.49	1.15	0.31	0.65	-1.50437	1.41705e-08	-0.868959	0.000229212	0.635411	0.0382372	24.61	18.87	33.11	25.53	8.07	0.84	10.86	6.59	0.78	1.28	15.47
4325710	LOC4325710	mRNA	10.3	11.54	7.85	9.89667	7.45	2.26	2.02	3.91	8.39	2.63	4.19	5.07	-1.33496	1.88598e-38	-0.957694	2.94687e-23	0.377269	0.00195288	1.9	0.33	0.69	0.973333	0.16	0	0	0.0533333	4.14	1.05	0.67	1.95333	-4.28748	1.78957e-14	1.01564	4.53379e-06	5.30311	5.94305e-30	40.66	34.84	38.49	37.9967	5.04	8.98	14.4	9.47333	3.63	5.95	18.63
107277585	LOC107277585	mRNA	0	0	0	0	0	0	0	0	0	0	0	0							0.67	0.37	0.32	0.453333	0.09	0.06	0	0.05	0.32	0.56	0.8	0.56	-3.23772	8.14772e-05	0.179046	0.691507	3.41677	1.6081e-05	0.08	0	0.45	0.176667	0	0	0	0	0	0	0.12
9267759	LOC9267759	mRNA	25.55	24.43	2.7	17.56	21.44	29.11	8.74	19.7633	21.9	8.78	9.21	13.2967	0.175748	1.94708e-05	-0.391258	6.61564e-18	-0.567007	8.91706e-38	0.36	0.34	1.6	0.766667	0.23	0.43	0.3	0.32	0.3	0.5	0.05	0.283333	-1.23056	1.47104e-06	-1.43742	4.5792e-08	-0.206855	0.525729	19.53	24.53	24.75	22.9367	13.92	4.59	18.45	12.32	0.27	4.36	25.18
4346649	LOC4346649	mRNA	36.66	32.87	22.49	30.6733	1.67	1.25	0.77	1.23	35.58	22.2	25.87	27.8833	-4.63964	0	-0.133987	0.00205748	4.50565	0	43.57	46.61	43.2	44.46	9.48	9.57	8.57	9.20667	48.25	49.89	54.03	50.7233	-2.27492	0	0.189237	3.88789e-08	2.46416	0	33.91	32.36	39.6	35.29	1.7	0.97	2.44	1.70333	23.07	24.78	25.89
4340008	LOC4340008	mRNA	58.67	57.95	48.73	55.1167	19.83	4.95	10.69	11.8233	37.25	32.68	28.73	32.8867	-2.21639	0	-0.745047	2.18089e-234	1.47134	0	67.62	42.38	45.76	51.92	16.91	16.69	10.24	14.6133	62.81	66.52	43.74	57.69	-1.83331	0	0.156386	1.34834e-14	1.9897	0	70.72	54.38	23.46	49.52	2.23	21.52	3.96	9.23667	20.37	47.13	75.14
9269929	LOC9269929	mRNA	11.49	9.59	14.36	11.8133	2.81	3.52	2.51	2.94667	3.45	8.92	5.46	5.94333	-2.00481	3.22273e-102	-1.00088	2.8185e-37	1.00393	1.91778e-19	0.78	0.22	0.35	0.45	0	0.15	0.07	0.0733333	0.34	0.49	0.15	0.326667	-2.53412	2.26548e-06	-0.461301	0.214292	2.07282	0.000329821	8.29	4.83	6.2	6.44	2.83	0.9	1.76	1.83	4.28	1.59	8.33
4334322	LOC4334322	mRNA	0	0	0	0	0	0	0	0	0	0	0	0							7.88	3.28	1.61	4.25667	0.06	0	0	0.02	8.36	8.21	23.46	13.3433	-7.78421	4.32365e-49	1.66097	1.69411e-59	9.44518	6.46223e-127	0	0	0	0	0	0	0	0	0	0	0
9269176	LOC9269176	mRNA	13.26	19.49	18.92	17.2233	16.01	10.99	7	11.3333	25.05	18.49	19.17	20.9033	-0.602771	4.02339e-32	0.278948	1.97566e-10	0.881718	5.31819e-73	67.3	57.87	58.06	61.0767	15.01	19.85	21.9	18.92	86.18	91.53	99.04	92.25	-1.67851	0	0.596597	3.14867e-158	2.2751	0	19.54	22.07	21.56	21.0567	8.56	7.2	8.41	8.05667	17.04	17.2	17.19
4329883	LOC4329883	mRNA	0	0	0	0	0	0	0	0	1.88	0	0.43	0.77			5.52303	6.57303e-07	5.50818	7.04272e-07	0	0	0	0	0	0.47	0	0.156667	0.64	0	0	0.213333			3.60446	0.0189689	0.377023	0.668242	0	0	0	0	1.65	0	0	0.55	1.93	0	1.29
4338560	LOC4338560	mRNA	11.66	12.97	2.95	9.19333	0.57	1.38	0.42	0.79	13.15	5.11	5.16	7.80667	-3.54302	8.42687e-234	-0.227444	0.000195828	3.31558	8.42592e-189	40.08	38.63	36.09	38.2667	0.46	0.45	0.39	0.433333	50.64	47.83	56.79	51.7533	-6.46317	0	0.43583	5.32304e-59	6.899	0	12.74	14.48	35.17	20.7967	0.7	0.09	1.06	0.616667	1.32	0.85	2.56
4326148	LOC4326148	mRNA	152.35	186.49	38.64	125.827	197.26	119.55	94.85	137.22	83.02	127.43	134.75	115.067	0.1305	3.38549e-11	-0.130048	2.67651e-10	-0.260548	3.90057e-38	4.06	6.99	35.9	15.65	12.16	27.2	8.66	16.0067	4.49	10.31	1.85	5.55	0.0490777	0.393762	-1.49357	4.20676e-89	-1.54265	3.42233e-96	96.85	257.67	226.66	193.727	25.27	22.43	111.98	53.2267	0.83	14.88	139.96
4332805	LOC4332805	mRNA	1074.36	1335.57	846.64	1085.52	508.13	474.66	502.34	495.043	875	519.55	530.97	641.84	-1.13247	0	-0.755062	0	0.377405	1.24074e-175	1947.78	2388.49	2307.18	2214.48	608	712.25	830.14	716.797	2058.61	2268.79	2679.89	2335.76	-1.6219	0	0.0750386	3.39497e-29	1.69694	0	1133.44	1119.09	1245.25	1165.93	341.72	198.99	527.09	355.933	126.06	196.13	605.06
4326757	LOC4326757	mRNA	38.36	32.64	3.03	24.6767	0.05	0	0	0.0166667	0.86	0.52	0.28	0.553333	-10.6403	1.63251e-239	-5.46856	0	5.17178	5.18583e-10	24.21	39.47	43.53	35.7367	0.05	0.14	0	0.0633333	93	81.97	26.62	67.1967	-9.13196	0	0.904286	2.74563e-136	10.0362	0	1.99	1.73	15.55	6.42333	0.05	0	0	0.0166667	1.18	0.66	0.44
4349601	LOC4349601	mRNA	1803.7	1801.78	2022.18	1875.89	1112.87	44.42	692.09	616.46	30.39	1712.04	787.71	843.38	-1.60207	0	-1.17118	0	0.430891	0	6.06	5.84	3.33	5.07667	1.21	0.12	0.18	0.503333	7.57	13.85	5.04	8.82	-3.41942	2.70233e-47	0.795341	2.12013e-12	4.21476	7.39089e-94	587.76	63.92	0.74	217.473	2.91	763.52	19.33	261.92	383.78	315.58	1168.87
4341236	LOC4341236	mRNA	30.64	18.47	47.05	32.0533	23.83	5.82	15.3	14.9833	24.73	49.3	21.07	31.7	-1.09625	4.14516e-161	-0.0261729	0.436805	1.07008	1.42207e-151	46.55	30.56	22.21	33.1067	13.73	8.1	5.3	9.04333	43.67	39.52	26.83	36.6733	-1.89805	0	0.150703	3.50441e-06	2.04876	0	13.6	13.65	14.14	13.7967	3.19	28.98	3.13	11.7667	11.43	25.19	24.76
4346912	LOC4346912	mRNA	30.29	29.1	23.3	27.5633	9.59	6.6	9.65	8.61333	14.06	13.4	13.98	13.8133	-1.67672	4.73624e-88	-0.996923	1.99883e-40	0.679795	1.28354e-11	110.35	68.64	55.02	78.0033	29.69	18.93	17.9	22.1733	75.35	65.82	77.55	72.9067	-1.82968	2.29558e-267	-0.0924825	0.0162269	1.73719	2.47818e-236	14.56	16.31	19.69	16.8533	2.11	6.06	4.59	4.25333	11.87	12.02	10.55
4346676	LOC4346676	mRNA	126.43	216.98	61.58	134.997	113.29	73.45	88.12	91.62	16.15	41.79	91.84	49.9267	-0.556304	1.16847e-122	-1.4328	0	-0.876496	1.79336e-183	0	0.05	13.12	4.39	4.08	6.58	1.19	3.95	0.05	0.55	0.14	0.246667	-0.15268	0.222646	-4.16688	8.75058e-63	-4.0142	2.69687e-55	248.69	264.07	109.16	207.307	10.71	9.01	91.24	36.9867	0.29	38.29	136.36
4332690	LOC4332690	mRNA	149.71	210.05	142.99	167.583	35.67	22.48	16.99	25.0467	226.78	140.36	149.29	172.143	-2.73973	0	0.0408826	1.07385e-05	2.78061	0	428.06	511.38	393.34	444.26	32.1	42.3	46	40.1333	456.43	431.59	595.87	494.63	-3.46079	0	0.152634	2.11126e-161	3.61342	0	208.63	223.98	214.53	215.713	15.77	30.49	20.66	22.3067	86.73	115.59	201.67
4327340	LOC4327340	mRNA	36.48	44.66	11.51	30.8833	13.58	13.94	20.03	15.85	20.81	12.44	13.63	15.6267	-0.961363	1.39497e-78	-0.977607	8.27304e-81	-0.0162445	0.789383	27.75	24.71	21.7	24.72	5.93	5.78	6.43	6.04667	42.74	57.19	101.84	67.2567	-2.0297	6.93043e-185	1.44656	0	3.47625	0	14.85	8.28	14.04	12.39	9.52	2.2	5.56	5.76	5.8	4.69	10.77
4338478	LOC4338478	mRNA	35.25	33.57	53.66	40.8267	48.76	25.77	37.34	37.29	34.47	76.26	66.15	58.96	-0.131057	0.00187713	0.521934	9.5986e-44	0.652992	3.22155e-64	14.53	18.96	11.34	14.9433	8.91	5.73	5.3	6.64667	12.5	18.23	23.26	17.9967	-1.19358	1.01154e-44	0.265139	5.27698e-05	1.45872	7.09487e-73	20.42	18.86	18.09	19.1233	20.27	17.33	13.16	16.92	55.16	23.8	28.91
4336250	LOC4336250	mRNA	63.53	55.2	57.52	58.75	15.05	12.07	10.76	12.6267	88.41	76.25	66.82	77.16	-2.21696	0	0.392992	2.08473e-87	2.60995	0	44.37	39.79	46.45	43.5367	11.75	13.67	10.86	12.0933	43.1	44.37	26.69	38.0533	-1.84555	0	-0.193958	4.99027e-14	1.65159	0	42.29	42.47	38.97	41.2433	8.36	7.93	7.38	7.89	48.04	42.05	60.84
9270876	LOC9270876	mRNA	19.46	19.67	24.84	21.3233	23.43	5.77	11.38	13.5267	11.7	19.76	22.03	17.83	-0.652657	2.32773e-49	-0.263536	1.74953e-10	0.389121	4.71139e-17	0.51	0.83	1.22	0.853333	0.54	1.58	0.78	0.966667	0.72	0.66	0.22	0.533333	0.20478	0.29082	-0.676	0.00256352	-0.88078	4.82108e-05	18.37	11.4	12.54	14.1033	4.64	9.41	3.02	5.69	3.97	7.56	22.91
4344782	LOC4344782	mRNA	0.12	0.17	0.03	0.106667	0.06	0.06	0	0.04	0.17	0.06	0.29	0.173333	-1.44459	0.0682183	0.723193	0.183638	2.16778	0.00196821	0.69	0.66	0.92	0.756667	0.48	0.31	0.23	0.34	2.12	0.26	0.63	1.00333	-1.16912	4.15178e-05	0.401195	0.0628561	1.57032	2.93139e-09	0.11	0	0	0.0366667	0	0	0	0	0	0	0
4330156	LOC4330156	mRNA	20.5	21.22	20.56	20.76	1.16	3.62	1.42	2.06667	16.76	13.91	11.33	14	-3.30637	0	-0.572974	2.98604e-30	2.7334	1.70164e-206	29.39	33.49	28.19	30.3567	3.09	3.33	2.64	3.02	33.31	38.25	38.44	36.6667	-3.33941	0	0.268357	5.41541e-14	3.60777	0	13.75	16.74	24.7	18.3967	4.44	1.32	4.42	3.39333	18.83	20.14	13.7
4331223	LOC4331223	mRNA	3.2	3.12	3.3	3.20667	0	0.03	0.06	0.03	3.08	1.46	0.7	1.74667	-6.77957	7.0285e-78	-0.874826	1.95827e-11	5.90475	3.09534e-44	25.14	23.42	9.73	19.43	0.1	0.06	0.18	0.113333	28.82	33.12	53.4	38.4467	-7.4611	0	0.984807	9.59308e-143	8.44591	0	3.03	2.31	2.62	2.65333	0.03	0.06	0	0.03	1.05	0.71	0.71
4340373	LOC4340373	mRNA	10.9	10.13	9.23	10.0867	9.78	5.15	8.08	7.67	4.41	6	7	5.80333	-0.39327	2.2261e-08	-0.800617	2.53936e-26	-0.407347	4.8535e-07	0.36	1.19	2.5	1.35	2.51	3.75	5.48	3.91333	0.6	0.69	0.31	0.533333	1.54862	9.6977e-29	-1.33731	4.39204e-09	-2.88594	2.08006e-61	6.67	13.65	15.89	12.07	5.81	8.05	9.33	7.73	2.51	2.33	10.77
4340180	LOC4340180	mRNA	849.95	1425.61	1096.01	1123.86	938.31	256.21	867.16	687.227	146.59	1175.7	658.45	660.247	-0.708956	0	-0.782075	0	-0.0731191	4.0735e-19	85.39	90.15	50.84	75.46	39.79	7.84	4.03	17.22	107.4	138.54	99.86	115.267	-2.20992	0	0.6083	8.52457e-167	2.81822	0	874.46	857	57.7	596.387	18.37	249.78	149.93	139.36	136.54	69.92	799.37
4327776	LOC4327776	mRNA	67.03	77.76	53.76	66.1833	26.66	23.31	19.19	23.0533	79.96	71.3	73.34	74.8667	-1.52026	1.78821e-302	0.177887	5.21091e-09	1.69814	0	136.25	126.65	114.7	125.867	32.74	42.77	43.17	39.56	139.21	137.91	181.5	152.873	-1.66026	0	0.281369	8.5867e-38	1.94162	0	74.9	75.58	84.39	78.29	11.1	10.86	28.87	16.9433	41.65	67.67	72.26
4351693	LOC4351693	mRNA	364.35	571.65	731.27	555.757	321.06	70.49	102.33	164.627	919.94	798.94	557.88	758.92	-1.75225	0	0.446179	0	2.19843	0	907.88	964.77	1251.41	1041.35	11.45	35.24	22.49	23.06	1300.34	1468.79	1155.3	1308.14	-5.46846	0	0.328627	0	5.79709	0	913.62	743.8	1189.39	948.937	266.12	458.34	184.78	303.08	485.06	585.2	1147.9
4349192	LOC4349192	mRNA	196.39	223.13	140.99	186.837	135.48	84.34	85.4	101.74	43.35	67.84	63.38	58.19	-0.874299	0	-1.68655	0	-0.812248	1.69789e-162	6.37	4.35	13.4	8.04	4.19	7.6	4.9	5.56333	7.16	6.78	3.1	5.68	-0.51116	6.39487e-07	-0.497472	9.91795e-07	0.0136873	0.902104	169.26	307.3	189.95	222.17	62.32	51.02	179.23	97.5233	16.46	16.61	132.73
4347291	LOC4347291	mRNA	7.52	6.33	20.11	11.32	3.94	0.82	1.33	2.03	3.88	5.07	2.7	3.88333	-2.47668	1.88719e-149	-1.55126	9.33082e-82	0.92542	1.17826e-13	6.27	5.25	7.72	6.41333	2.62	3.03	3.79	3.14667	5.74	6.79	3.71	5.41333	-1.01672	2.59215e-24	-0.243579	0.00499113	0.773139	8.7189e-14	4.9	4.77	6.85	5.50667	0.62	5.16	0.8	2.19333	3.92	3.8	4.5
4344169	LOC4344169	mRNA	42.8	28.48	40.86	37.38	1.21	1.19	1.08	1.16	24.9	18.35	13.2	18.8167	-5.01215	0	-0.989734	2.72361e-109	4.02242	0	70.97	46.5	32.59	50.02	4.49	3.93	2.28	3.56667	93.05	60.6	88.48	80.71	-3.81958	0	0.694288	5.9685e-126	4.51387	0	22.85	21.67	27.77	24.0967	0.45	10.35	0.97	3.92333	28.22	26.87	13.61
4335866	LOC4335866	mRNA	26.82	23.52	22.19	24.1767	4.08	1.98	3.34	3.13333	7.26	6.08	6.09	6.47667	-2.94683	0	-1.89941	5.38131e-251	1.04742	5.77319e-29	13.23	5.84	10.21	9.76	0.99	1.84	0.77	1.2	11.19	11.5	3.65	8.78	-3.00438	6.61758e-167	-0.145639	0.027322	2.85875	1.39673e-145	12.69	14.37	24.86	17.3067	1.1	0.61	2.94	1.55	2	1.44	5
4340183	LOC4340183	mRNA	236.08	250.15	312.17	266.133	122.62	39.11	79.86	80.53	371.91	347.48	298.05	339.147	-1.7231	0	0.3475	1.72921e-170	2.0706	0	108.73	62.43	62.21	77.79	41.05	18.05	14.22	24.44	167.93	167.45	117.48	150.953	-1.70426	0	0.961678	0	2.66594	0	103.99	98.19	159.05	120.41	32.84	57.91	27.51	39.42	153.76	129.78	184.53
4347159	LOC4347159	mRNA	7.88	9.92	3.06	6.95333	5.15	2.08	2.86	3.36333	3.16	4.64	2.74	3.51333	-1.04199	4.31694e-20	-0.987301	1.57581e-18	0.0546869	0.685381	10.69	20.31	17.2	16.0667	0.71	0.94	1.53	1.06	24.77	23.02	26.43	24.74	-3.91332	4.85347e-217	0.615856	8.39594e-28	4.52917	0	10.84	14.06	9.85	11.5833	0.22	0.13	3.99	1.44667	1.19	1.76	10.66
4348690	LOC4348690	mRNA	84.28	90.76	50.22	75.0867	9.95	13.73	7.65	10.4433	37.78	26.74	20.71	28.41	-2.84468	0	-1.39982	0	1.44487	1.16488e-174	190.73	206.62	181.3	192.883	22.71	28.56	28.35	26.54	223.94	233.07	185.27	214.093	-2.85522	0	0.148619	4.65473e-23	3.00384	0	81.05	83.42	143.79	102.753	9.15	7.97	28.87	15.33	3.59	6.73	38.59
4350051	LOC4350051	mRNA	34.23	42.41	108.71	61.7833	70	0.44	37.44	35.96	0.12	159.62	70.85	76.8633	-0.780312	2.50991e-157	0.292723	1.37626e-33	1.07303	0	0	0	0.09	0.03	0	0	0.03	0.01	0.24	0.03	0	0.09	-1.57476	0.309727	1.5525	0.0828125	3.12726	0.00793157	17.34	0.08	0.11	5.84333	0	50.93	0.09	17.0067	41.81	27.34	63.48
4343214	LOC4343214	mRNA	4.34	7.54	22	11.2933	17.89	5.01	6.07	9.65667	14.38	36.69	31.09	27.3867	-0.226658	0.00261566	1.265	5.59185e-105	1.49165	1.06932e-133	30.66	42.22	19.64	30.84	2.85	1.28	2.66	2.26333	33.29	65.76	60.75	53.2667	-3.79168	0	0.783678	1.14083e-91	4.57536	0	6.65	4.88	3.5	5.01	0.55	5.42	1.22	2.39667	54.02	38.89	15.06
4345133	LOC4345133	mRNA	13.27	13.43	18.75	15.15	18.57	17.81	24.31	20.23	13.72	22.19	14.43	16.78	0.41505	2.12458e-08	0.140232	0.0710381	-0.274818	0.000149553	16.41	9.93	5.3	10.5467	7.34	4.76	3.46	5.18667	11.78	12.34	15.69	13.27	-1.04299	3.41133e-19	0.336987	0.000213785	1.37998	1.41226e-36	6.49	8.75	11.38	8.87333	7.21	21.57	9.01	12.5967	18.15	7.65	10.42
9270575	LOC9270575	mRNA	26.05	21.37	32.39	26.6033	10.95	11.79	9.93	10.89	33.92	30.32	36.06	33.4333	-1.28854	7.30172e-256	0.338262	1.25403e-32	1.6268	0	19.4	15.27	25.74	20.1367	9.97	7.01	6.23	7.73667	18.56	18.46	17.32	18.1133	-1.40064	9.53079e-211	-0.150072	3.27352e-05	1.25057	8.50764e-162	19.19	34.19	28.53	27.3033	9.48	10.7	6.57	8.91667	52.96	48.67	41.49
4339232	LOC4339232	mRNA	0.29	0.29	0.37	0.316667	0.23	0.15	0.18	0.186667	0	0	0	0	-0.781623	0.0552348	-6.03169	2.54863e-09	-5.25007	6.25478e-06	1.44	3.82	5.93	3.73	0.75	1.19	0.96	0.966667	1.71	3.31	1.98	2.33333	-1.94063	2.05331e-39	-0.682338	7.1777e-09	1.25829	2.73189e-14	0.68	0.95	2.24	1.29	0.29	0.11	0.6	0.333333	0.03	0	0.34
4350568	LOC4350568	mRNA	0.24	0.12	0.06	0.14	0	0.03	0.06	0.03	0.03	0.34	0.06	0.143333	-2.20755	0.00587896	0.0126992	0.98142	2.22025	0.00560073	13.68	12.3	0.34	8.77333	0	2.72	0.03	0.916667	0.15	0.27	0.33	0.25	-3.20481	8.18172e-151	-5.11141	2.09835e-200	-1.9066	1.08828e-10	0	0	0.03	0.01	0.06	0.12	0	0.06	0.3	0.18	0.03
4328370	LOC4328370	mRNA	53.7	61.09	49.06	54.6167	68.78	68.9	46.84	61.5067	79.06	72.4	73.18	74.88	0.172198	1.61038e-16	0.454648	7.68953e-116	0.282451	2.57613e-48	16.56	19.33	18.13	18.0067	10.61	10.99	8.29	9.96333	17.27	19.8	12.14	16.4033	-0.860271	1.72615e-84	-0.13772	0.000370485	0.722551	4.566e-58	44.92	36.33	38.83	40.0267	65.58	25.5	34.76	41.9467	29.34	27.15	54.63
4341753	LOC4341753	mRNA	29.67	25.53	46.89	34.03	7.43	7.74	3.67	6.28	69.28	53.2	36.74	53.0733	-2.43839	0	0.639478	2.32527e-88	3.07787	0	37.7	72.01	63.51	57.74	5.52	3.02	4.58	4.37333	65.23	61.01	18.11	48.1167	-3.74603	0	-0.272118	7.96447e-21	3.47391	0	30.48	33.04	33.38	32.3	15.64	6.49	8.34	10.1567	41.25	33.89	38.95
4327093	LOC4327093	mRNA	10.53	7.37	11.55	9.81667	1.76	2.1	0.83	1.56333	7.17	3.59	2.47	4.41	-2.64891	4.09899e-180	-1.15075	1.75195e-58	1.49816	5.89753e-40	13.94	20.29	10.65	14.96	3.49	1.71	1.19	2.13	30.11	23.61	19.46	24.3933	-2.85578	2.92144e-287	0.69811	2.93815e-61	3.55389	0	5.34	3.06	5.24	4.54667	2.76	0.75	1.91	1.80667	1.49	1.49	2.86
4346594	LOC4346594	mRNA	1.83	9.38	5.22	5.47667	0.05	0.11	0.13	0.0966667	1.86	0.29	0.44	0.863333	-5.83179	2.77425e-150	-2.64951	2.8481e-94	3.18228	2.64682e-19	212.82	323.89	294.23	276.98	20.06	40.32	31.86	30.7467	550.16	374.56	133.71	352.81	-3.15656	0	0.341644	3.71762e-217	3.4982	0	0	0	0	0	0	0	0	0	0	0	0
4337271	LOC4337271	mRNA	89.4	57.05	37.84	61.43	5.95	59.6	176.02	80.5233	24.49	11.41	3.3	13.0667	0.386032	1.21708e-22	-2.22592	1.43732e-282	-2.61195	0	0.25	0.31	0.41	0.323333	0.18	0.23	0.31	0.24	0.4	0.08	0.87	0.45	-0.404835	0.522397	0.470043	0.383917	0.874877	0.131508	37.71	25.85	49.93	37.83	1.63	18.49	8.05	9.39	4.99	4.3	1.99
4324364	LOC4324364	mRNA	14.74	12.71	7.31	11.5867	0.94	0.61	0.39	0.646667	9.51	3.07	3.14	5.24	-4.15562	0	-1.13628	2.29256e-124	3.01934	1.40327e-205	45.29	42.96	23.63	37.2933	5.19	6.1	3.59	4.96	44.43	55.96	79.37	59.92	-2.91419	0	0.684561	2.68221e-266	3.59875	0	7.29	6.32	12.86	8.82333	0.6	1.01	0.6	0.736667	2.73	2.84	3.93
4345646	LOC4345646	mRNA	28.37	33.89	20.82	27.6933	9.62	7.02	8.99	8.54333	22.59	15.75	14.44	17.5933	-1.69573	1.87458e-138	-0.652609	7.07364e-31	1.04312	6.73414e-43	92.72	72.06	39.85	68.21	20.95	17.15	18.08	18.7267	88.92	80.43	138.23	102.527	-1.87043	0	0.590765	2.01995e-90	2.4612	0	37.95	35.74	50.64	41.4433	6.44	6.48	9.56	7.49333	18.17	18.27	27.82
107276693	LOC107276693	mRNA	12.71	12.3	10.18	11.73	8.17	2.45	6.26	5.62667	8.74	6.85	7.55	7.71333	-1.05677	2.71727e-49	-0.603237	7.74368e-20	0.453535	1.25114e-08	28.17	25.57	20.42	24.72	9.1	7.78	6.55	7.81	42.09	50.61	33.72	42.14	-1.67185	2.07288e-197	0.76947	6.45721e-100	2.44132	0	0.03	0	0	0.01	0	0	0	0	0	0	0.03
4333326	LOC4333326	mRNA	1.43	0.07	0	0.5	0	1.1	0.8	0.633333	0.93	0	0.15	0.36	0.336772	0.269662	-0.451248	0.19679	-0.78802	0.0171554	0.16	0.04	0.27	0.156667	0	0.37	0.23	0.2	0.04	0	0.04	0.0266667	0.42524	0.437844	-2.61742	0.00451763	-3.04266	0.000389475	3.04	3.88	16.65	7.85667	4.46	0	4.07	2.84333	0	0	0.33
4330594	LOC4330594	mRNA	3.03	2.26	2.28	2.52333	1.4	0.82	1.4	1.20667	1.57	1.31	1.41	1.43	-1.14303	1.83407e-28	-0.875658	6.52067e-19	0.267375	0.0264741	0.7	0.35	1.33	0.793333	0.26	0.9	0.75	0.636667	0.58	0.82	0.27	0.556667	-0.287587	0.0999861	-0.436485	0.0142417	-0.148898	0.427131	5.15	6.44	7.01	6.2	0.7	2.95	1.63	1.76	1.75	3.78	4
4347547	LOC4347547	mRNA	20.78	29.88	9.06	19.9067	23.24	1.87	14.14	13.0833	0.58	9.85	12.84	7.75667	-0.599921	5.20091e-39	-1.3674	6.02326e-150	-0.767483	1.51021e-39	0.59	0.57	1.41	0.856667	0.11	0.47	0.22	0.266667	0.44	0.64	0.13	0.403333	-1.64817	1.04435e-09	-1.07799	9.05167e-06	0.570178	0.0781739	96.83	22.59	19.7	46.3733	11.72	18.25	20.61	16.86	14.05	17.15	75.12
9271118	LOC9271118	mRNA	0.14	0	0	0.0466667	0	0	0	0	0.07	0	0.07	0.0466667			0.0126992	0.992977			0.57	0.41	0.21	0.396667	0	0	0	0	2.07	2.95	3.14	2.72	-5.07726	2.1464e-05	2.7749	7.40345e-20	7.85216	1.14133e-26	0.6	0.2	0.52	0.44	0	0	0	0	0.13	0.2	0.33
9267706	LOC9267706	mRNA	0	0	0.02	0.00666667	0	0	0	0	0	0.02	0	0.00666667			0.0126992	0.995034			0	0	0	0	0	0	0	0	0	0	0	0							0.13	0.12	0.2	0.15	0	0.13	0.02	0.05	0.49	0.53	0.08
4339780	LOC4339780	mRNA	22.13	25.18	31.31	26.2067	22.04	17.14	14.14	17.7733	52.19	22.98	31.96	35.71	-0.560392	1.12085e-29	0.44986	2.65002e-27	1.01025	2.80814e-107	20.82	37.45	27.94	28.7367	15.54	18.68	24.48	19.5667	21.41	29.72	12.79	21.3067	-0.551052	1.28625e-30	-0.439884	4.09839e-21	0.111169	0.03059	24.17	20.58	25.27	23.34	46	8.1	16.79	23.63	12.47	12.02	20.39
107279218	LOC107279218	mRNA	3.06	1.67	2.47	2.4	1.3	1.09	1.65	1.34667	2.06	2.48	1.38	1.97333	-0.838154	1.7005e-09	-0.28571	0.0237821	0.552445	0.000162933	11.38	7.2	4.43	7.67	0.56	0.55	0.53	0.546667	7.14	7.63	8.55	7.77333	-3.81015	1.33402e-181	0.0247816	0.714382	3.83493	1.31553e-187	0.9	1.2	1.43	1.17667	0.1	0.17	0.96	0.41	0.2	0.17	0.76
112936417	LOC112936417	mRNA	0	0	0.18	0.06	0.02	0	0	0.00666667	0.02	0.02	0.04	0.0266667	-3.15508	0.00739624	-1.15723	0.164732	1.99786	0.166111	0	0.02	0.02	0.0133333	0	0.02	0	0.00666667	0	0	0	0	-0.989797	0.563994					0	0	0.04	0.0133333	0	1.16	0	0.386667	0.08	0.33	0.02
4341511	LOC4341511	mRNA	7.35	5.26	4.16	5.59	5.22	2.58	9.16	5.65333	1.19	5.1	4.7	3.66333	0.0165047	0.81157	-0.616995	1.36546e-15	-0.6335	2.31441e-16	0.14	0.06	0.32	0.173333	0.39	0.66	0.35	0.466667	0.49	0.59	0.19	0.423333	1.43905	4.08805e-06	1.28947	5.07048e-05	-0.149576	0.54708	8.16	7.04	2.56	5.92	2.96	12.78	5.32	7.02	13.29	13.85	7.91
9266701	LOC9266701	mRNA	2.24	1.67	3.14	2.35	1.37	0.89	0.99	1.08333	1.27	1.41	1.35	1.34333	-1.11522	7.64903e-12	-0.811859	1.48895e-07	0.303358	0.106521	6.96	3.83	6.24	5.67667	0.79	0.55	0.67	0.67	4.83	8.56	4.05	5.81333	-3.08398	1.77167e-93	0.0407382	0.639027	3.12472	2.44934e-98	1.73	1.29	1.31	1.44333	0.45	0.3	0.39	0.38	0.6	0.24	0.69
4348209	LOC4348209	mRNA	103.12	104.78	71.51	93.1367	27.43	44.11	31.71	34.4167	87.76	51.01	50.37	63.0467	-1.43667	0	-0.559271	5.90482e-108	0.877399	1.10629e-159	236.72	217.77	266.08	240.19	27.05	38.69	40.01	35.25	266.61	280.61	255.65	267.623	-2.75492	0	0.156951	6.54036e-29	2.91187	0	97.12	103.44	126.03	108.863	34.47	18.94	38.99	30.8	17.42	28.66	60.35
4333257	LOC4333257	mRNA	0.09	0.12	0.48	0.23	0.17	0.25	0.19	0.203333	0.05	0.22	0.12	0.13	-0.191607	0.543288	-0.835298	0.0177373	-0.64369	0.0779097	0	0.03	0.11	0.0466667	0.04	0.12	0.14	0.1	0	0.17	0.08	0.0833333	1.08821	0.0537642	0.797617	0.175646	-0.290588	0.552014	0.23	0.12	0.19	0.18	0.36	0.59	0.15	0.366667	0.4	0.2	0.35
4336753	LOC4336753	mRNA	124.4	143.1	79.48	115.66	7.62	4.37	4.7	5.56333	66.52	79.38	78.04	74.6467	-4.37434	0	-0.633261	1.50497e-171	3.74108	0	67.56	91.27	121.32	93.3833	7.95	8.02	8.3	8.09	117.76	116.03	132.41	122.067	-3.53042	0	0.384538	1.26339e-72	3.91495	0	135	139.63	146.61	140.413	1.53	3.65	6.99	4.05667	23.93	44.37	111.56
107280196	LOC107280196	mRNA	121.5	153.66	119.71	131.623	68.98	84.34	70.48	74.6	247.76	153.19	178.81	193.253	-0.820019	0	0.556179	1.55225e-275	1.3762	0	123.61	172.99	175.11	157.237	53.16	60.97	67.75	60.6267	161.77	162.51	211.35	178.543	-1.37209	0	0.180384	1.53917e-31	1.55247	0	155.95	163.56	144.44	154.65	146.95	79.12	114.47	113.513	115.79	175.47	253.68
4334055	LOC4334055	mRNA	0.05	0.15	0.24	0.146667	0.1	0.2	0.55	0.283333	0.64	3.25	1.19	1.69333	0.932381	0.108002	3.50099	4.42495e-21	2.5686	5.31728e-16	13.36	6.31	3.44	7.70333	2.12	1.78	1.98	1.96	3.56	5.54	5.51	4.87	-1.97069	7.11344e-48	-0.651482	1.16619e-09	1.31921	2.29841e-18	0.44	0.43	0.28	0.383333	0.44	0.77	0.2	0.47	0.48	1.02	0.87
4339270	LOC4339270	mRNA	16.78	32	27.27	25.35	9.28	14.27	6.64	10.0633	22.12	16.02	11.21	16.45	-1.33474	6.69664e-85	-0.624956	4.52329e-25	0.709785	1.44696e-20	51.95	68.62	64.49	61.6867	12.31	12.33	15.07	13.2367	80.7	58.5	108.03	82.41	-2.22072	0	0.415267	4.24268e-37	2.63599	0	36.26	36.16	35.81	36.0767	6.29	10.47	15.76	10.84	4.84	13.41	17.23
4346358	LOC4346358	mRNA	111.44	118.74	83.2	104.46	2.42	1.78	1.17	1.79	84.71	44.19	39.87	56.2567	-5.86578	0	-0.888523	1.65588e-174	4.97726	0	417.26	456.82	322.42	398.833	85.29	99.03	129.99	104.77	394.75	443.46	601.96	480.057	-1.92098	0	0.266227	8.73393e-89	2.18721	0	108.55	121.42	160.24	130.07	1.91	1.18	3.91	2.33333	27.3	31.43	66.15
4339097	LOC4339097	mRNA	3.13	2.92	1.1	2.38333	0.33	0.99	1.79	1.03667	0.23	0.48	0.65	0.453333	-1.20755	2.80347e-09	-2.39611	7.9477e-22	-1.18856	0.000116606	0.74	0.05	0.29	0.36	0.26	0.65	0.09	0.333333	0.09	0.23	0	0.106667	-0.0569113	0.897103	-1.68453	0.00363049	-1.62762	0.00547106	2.37	0.67	1.42	1.48667	0.23	1.77	0.41	0.803333	1.78	2.5	1.41
4352759	LOC4352759	mRNA	46.12	87.91	45.83	59.9533	51.25	6.62	59.76	39.21	7.6	55.93	47.54	37.0233	-0.61739	1.85327e-69	-0.706931	7.73792e-88	-0.0895409	0.0241131	7.79	9	8.86	8.55	1.67	0.81	0.59	1.02333	12.65	21.46	7.86	13.99	-3.10791	1.115e-95	0.776027	1.39746e-24	3.88394	1.21939e-195	66.07	7.9	10.57	28.18	1.99	5.11	4.25	3.78333	11.05	5.13	33.66
4351700	LOC4351700	mRNA	53.53	62.78	36.47	50.9267	3.48	4.52	2.04	3.34667	46.31	28.74	24.47	33.1733	-3.92672	0	-0.615229	1.23018e-56	3.31149	0	112.9	126.38	105.04	114.773	26.96	33.44	35.75	32.05	159.29	114.12	143.29	138.9	-1.83389	0	0.272927	2.53454e-34	2.10682	0	65.69	69	65.43	66.7067	5.05	2.11	11.23	6.13	14.45	25.99	47.33
4328562	LOC4328562	mRNA	7.34	4.79	18.79	10.3067	25.79	11.54	37.54	24.9567	8.45	49.74	44.1	34.0967	1.27111	2.81371e-190	1.71198	0	0.440871	1.02529e-42	2.48	1.95	1.81	2.08	3.24	1.14	0.82	1.73333	1.44	3.3	0.65	1.79667	-0.311725	0.0156109	-0.207544	0.0986675	0.104181	0.433059	5.5	4.88	3.12	4.5	4.6	24.55	2.98	10.71	34.45	19.31	12.67
4328116	LOC4328116	mRNA	63.32	70	157.37	96.8967	62.09	31.92	44.38	46.13	33.03	81.05	52.05	55.3767	-1.07267	0	-0.819062	5.85749e-215	0.253606	1.01686e-15	21.45	14.56	21.2	19.07	16.17	17.38	12.25	15.2667	17.33	22.15	13.54	17.6733	-0.320466	6.34275e-09	-0.105824	0.0449382	0.214642	0.000122641	57.9	46.28	57.04	53.74	24.09	148.62	30.35	67.6867	135.82	121.42	49.39
4326262	LOC4326262	mRNA	0.26	0.12	0.1	0.16	0.83	1.65	1.18	1.22	2.01	1.84	2.09	1.98	2.9677	9.20899e-52	3.65807	2.98189e-98	0.690367	3.52365e-11	0.32	0.2	0.23	0.25	1.54	0.72	2.95	1.73667	0.21	0.29	0.56	0.353333	2.82934	5.53144e-67	0.539296	0.0255679	-2.29005	7.16631e-54	0.15	0.52	0.22	0.296667	4.9	0.87	1.45	2.40667	1.36	0.95	1.59
4337056	LOC4337056	mRNA	37.04	40.15	29.89	35.6933	2.21	1.14	1.17	1.50667	36.85	29.18	33.79	33.2733	-4.56287	0	-0.100361	2.0958e-06	4.46251	0	43.25	37.59	42.91	41.25	4.09	7.59	7.85	6.51	45.2	48.12	39.16	44.16	-2.64151	0	0.0995656	2.13631e-07	2.74108	0	41.07	40.62	35.9	39.1967	1.05	3.13	2.26	2.14667	58.7	63	50.25
4348272	LOC4348272	mRNA	118.91	158.02	68.21	115.047	14.81	1.28	4.25	6.78	34.8	67.86	39.87	47.51	-4.07669	0	-1.28192	0	2.79477	0	156.38	210.18	172.6	179.72	7.27	6.42	6.16	6.61667	229.45	217.52	238.64	228.537	-4.77358	0	0.342755	4.28078e-77	5.11633	0	154.86	95	95.53	115.13	0.53	0.19	2.31	1.01	0.76	0.53	111.64
107276345	LOC107276345	mRNA	0.18	0.07	0.08	0.11	0	0.02	0.08	0.0333333	0.09	0.07	0.12	0.0933333	-1.69742	0.0065963	-0.216061	0.654768	1.48136	0.0226895	0.09	0.06	0.14	0.0966667	0.08	0.15	0.08	0.103333	0.08	0	0.03	0.0366667	0.142228	0.774942	-1.35843	0.0339055	-1.50066	0.0165044	0.17	0.13	0.16	0.153333	0.03	0.12	0.08	0.0766667	0.03	0.02	0.07
4331953	LOC4331953	mRNA	45.08	53.46	39.01	45.85	16.81	20.78	16.85	18.1467	99.47	52.54	65.19	72.4	-1.33757	0	0.662757	1.70904e-194	2.00033	0	40.12	42.31	35.83	39.42	23.94	22.78	23.39	23.37	46.15	39.69	56.7	47.5133	-0.757407	6.72569e-130	0.26864	4.1344e-25	1.02605	1.6926e-262	57.1	69.42	50.73	59.0833	10.9	12	15.12	12.6733	47.67	65.18	74.86
4349652	LOC4349652	mRNA	133.6	120.92	90.06	114.86	25.91	37.37	27.85	30.3767	180.31	83.62	87.21	117.047	-1.91862	0	0.0328517	0.15746	1.95147	0	207.8	237.95	245.38	230.377	78.09	108.77	122.59	103.15	231.13	232.22	281.07	248.14	-1.14769	0	0.105996	8.70683e-11	1.25369	0	100.88	120.15	182.9	134.643	21.49	5.44	28.88	18.6033	19.62	36.81	71.26
107278770	LOC107278770	mRNA	1.04	1.23	1.61	1.29333	0.32	0.59	0.53	0.48	0.85	0.93	0.97	0.916667	-1.42903	2.41042e-05	-0.497138	0.0841253	0.931894	0.0117015	1.57	0.52	0.54	0.876667	0	0	0.07	0.0233333	0.79	0.99	0.98	0.92	-5.2752	1.03838e-10	0.07686	0.810513	5.35206	2.37148e-11	0.06	0.56	0.43	0.35	0.06	0	0	0.02	0	0.19	0.13
4330564	LOC4330564	mRNA	4.76	3.38	2.41	3.51667	0.7	0.65	1.17	0.84	1.47	1	0.97	1.14667	-2.06231	1.56432e-57	-1.61001	1.48792e-41	0.452303	0.00812457	0.48	0.1	0.37	0.316667	0.09	0.35	0.19	0.21	0.06	0.13	0	0.0633333	-0.555757	0.0994872	-2.33027	3.11057e-07	-1.77452	0.00041176	3.41	2.47	4.38	3.42	1.08	0.67	0.9	0.883333	0.56	1.01	1.86
4324320	LOC4324320	mRNA	138.86	159.09	88.25	128.733	11.75	8.07	7.38	9.06667	91.13	49.89	46.22	62.4133	-3.82476	0	-1.04013	0	2.78463	0	388.74	445.66	286.85	373.75	49.33	62.46	70.73	60.84	397.25	405.63	548.45	450.443	-2.61187	0	0.267081	3.33039e-115	2.87895	0	134.17	122.35	184.95	147.157	6.11	9.77	15.79	10.5567	47.62	66.85	74.19
4339025	LOC4339025	mRNA	35.66	32.24	6.71	24.87	1.79	1.06	5.18	2.67667	20.37	9.73	17.31	15.8033	-3.21592	1.4711e-215	-0.646232	8.11139e-23	2.56969	1.59169e-110	53.83	40.43	44.42	46.2267	2.71	1.17	0.86	1.58	64.43	63.97	72.3	66.9	-4.90733	0	0.536504	9.32607e-42	5.44384	0	28.41	28.02	11.32	22.5833	0.67	3.73	0.49	1.63	2.72	6.34	7.54
4336835	LOC4336835	mRNA	4.63	4.71	3.17	4.17	1.01	2.84	1.54	1.79667	7.59	3.06	3.67	4.77333	-1.2162	6.40308e-13	0.200484	0.129538	1.41668	4.96667e-18	20.05	22.43	16.27	19.5833	1.71	2.75	1.58	2.01333	35.07	47.02	41.01	41.0333	-3.2752	5.30629e-184	1.06518	6.2331e-90	4.34038	0	1.6	2.21	1.55	1.78667	1.12	0.22	1.22	0.853333	2.04	3.85	2.09
107276296	LOC107276296	mRNA	2.47	1.55	4.62	2.88	1.28	0.63	0.91	0.94	1.16	1.66	1.12	1.31333	-1.61388	6.072e-46	-1.13959	1.0116e-27	0.474294	0.000615468	0.69	0.44	0.92	0.683333	0.45	0.35	0.18	0.326667	0.63	1.54	0.25	0.806667	-1.08143	5.67921e-07	0.239795	0.16007	1.32122	1.48939e-10	2.72	1.39	1.7	1.93667	0.54	13.44	1.04	5.00667	7.77	7.14	1.8
9272566	LOC9272566	mRNA	26.56	27.75	36.09	30.1333	1.77	2.76	1.18	1.90333	38.22	27.55	34.09	33.2867	-3.98836	0	0.143495	4.59239e-06	4.13186	0	33.36	30.22	15.17	26.25	2.53	1.7	1.32	1.85	24.22	29.49	48.57	34.0933	-3.8501	0	0.378241	2.89785e-31	4.22835	0	31.08	33.6	36.22	33.6333	3.49	0.59	2.32	2.13333	40.63	39.36	21.27
4344326	LOC4344326	mRNA	40.22	39.71	32.14	37.3567	5.08	4.51	4.39	4.66	36.65	27.44	27.47	30.52	-3.00268	0	-0.290265	7.96382e-19	2.71241	0	35.41	45.81	42.41	41.21	3.92	2.53	3.21	3.22	50.44	44.59	45.24	46.7567	-3.69463	0	0.178833	6.87454e-10	3.87346	0	45.43	55.01	49.21	49.8833	1.17	1.53	1.65	1.45	31.84	33.69	41.03
4334343	LOC4334343	mRNA	59.84	66.01	40.2	55.35	27.18	20.77	21.57	23.1733	69.84	46.35	40.12	52.1033	-1.2545	6.00062e-225	-0.0845063	0.00822624	1.16999	1.64126e-189	64.23	82.48	86.58	77.7633	11.25	24.82	35.6	23.89	84.16	97.75	121.34	101.083	-1.67618	0	0.376587	7.53077e-51	2.05277	0	59.18	67.25	76.04	67.49	6.06	6.13	22.47	11.5533	0	12.06	48.98
4341420	LOC4341420	mRNA	3.37	4.18	3.79	3.78	0.3	0.12	0.3	0.24	0.65	3.5	1.8	1.98333	-3.97005	3.24977e-41	-0.942447	6.81771e-08	3.0276	3.62974e-18	58.56	61.19	24.35	48.0333	1.08	4.36	0.9	2.11333	5.71	16.55	6.32	9.52667	-4.47918	0	-2.33659	8.69617e-302	2.1426	3.86055e-55	4.69	1.72	3.53	3.31333	0.18	0.93	0.24	0.45	1.23	1.88	5.21
4338410	LOC4338410	mRNA	0	0	0	0	0	0	0	0	0	0	0	0							0	0	0	0	0	0	0	0	0	0	0	0							5.32	3.79	5.9	5.00333	0.6	2.3	0.76	1.22	4.03	4.03	2.85
4328669	LOC4328669	mRNA	1.59	2.22	0.66	1.49	0.44	0.79	0.3	0.51	1	0.38	0.44	0.606667	-1.54809	6.38447e-16	-1.29085	1.80696e-12	0.257242	0.283996	7.16	7.83	6.42	7.13667	1.14	1.46	1.7	1.43333	8.42	12.12	12.02	10.8533	-2.30537	9.19521e-115	0.603607	2.70697e-23	2.90898	8.17673e-226	2.04	1.61	3.64	2.43	1.18	0.27	1.06	0.836667	0.9	0.27	1.1
4346916	LOC4346916	mRNA	8.1	7.97	4	6.69	6.16	8.37	7.29	7.27333	5.12	2.64	4.27	4.01	0.120913	0.0350708	-0.732972	2.9704e-28	-0.853885	4.33103e-39	0.56	0.23	1.39	0.726667	0.52	1.45	0.59	0.853333	0.55	0.68	0.17	0.466667	0.269446	0.11955	-0.628825	0.00173392	-0.898271	2.86473e-06	6.7	10.03	13.65	10.1267	9.18	2.19	10.69	7.35333	0.76	0.86	5.81
4327520	LOC4327520	mRNA	11.49	14.5	14.33	13.44	4.06	2.94	3.4	3.46667	25.07	14.12	11.04	16.7433	-1.95578	0	0.319205	5.85816e-24	2.27498	0	30.54	42.82	36.08	36.48	3.72	3.66	3.58	3.65333	46.44	47.16	65.1	52.9	-3.32617	0	0.532719	1.76177e-179	3.85889	0	14.38	14.21	15.32	14.6367	4.21	4.97	4.06	4.41333	9.44	10.1	12.96
4349618	LOC4349618	mRNA	2.91	7	23.16	11.0233	1.58	4.16	1.64	2.46	55.66	19.78	14.3	29.9133	-2.16513	8.26252e-175	1.43935	1.66306e-268	3.60448	0	25.56	6.13	9.03	13.5733	0.99	1.36	1.02	1.12333	6.88	11.1	9.18	9.05333	-3.57875	0	-0.568135	1.94992e-26	3.01062	2.688e-201	3.79	3.16	2.74	3.23	1.94	2.2	1.44	1.86	2.93	2.99	2.96
4347757	LOC4347757	mRNA	12.86	13.55	23.2	16.5367	6.76	1.15	2.39	3.43333	10.14	33.04	27.21	23.4633	-2.26483	4.01734e-98	0.493681	1.42607e-13	2.75851	1.81138e-170	16.3	13.59	8.62	12.8367	2.51	0.29	0.38	1.06	17.66	22.63	27.12	22.47	-3.68019	1.8727e-118	0.809922	5.70931e-29	4.49012	4.15011e-234	5.99	2.65	1.02	3.22	0.11	2.34	0	0.816667	27.34	14.29	13.65
4337061	LOC4337061	mRNA	29.45	41.37	5.65	25.49	19.04	0.93	9.42	9.79667	12.15	2.29	14.16	9.53333	-1.37166	1.1273e-118	-1.40761	1.93457e-123	-0.0359513	0.635069	7.57	9.22	10.59	9.12667	0.68	0.68	0.8	0.72	6.67	8.01	3.08	5.92	-3.66874	7.06329e-133	-0.627201	8.26573e-13	3.04153	3.56265e-75	30.76	25.21	54.04	36.67	1.58	0.23	4.49	2.1	0.39	1.37	14.87
4325917	LOC4325917	mRNA	223.42	309.91	194.33	242.553	34.35	39.3	35.37	36.34	254.68	177.78	216.13	216.197	-2.73914	0	-0.164366	5.09932e-40	2.57477	0	103.52	88.46	115.06	102.347	41.59	44.02	43.58	43.0633	117.43	95.27	97.5	103.4	-1.24569	0	0.016201	0.386534	1.26189	0	345.67	411.56	350.93	369.387	36.94	33.32	59.68	43.3133	104.6	153.01	272.88
9269432	LOC9269432	mRNA	0.95	4.37	29.93	11.75	7.98	2.26	2	4.08	2.13	16.74	11.03	9.96667	-1.5289	1.84686e-31	-0.258723	0.0138308	1.27017	2.27728e-20	60.72	42.12	18.53	40.4567	10.87	1.29	1.55	4.57	36.5	48.61	60.06	48.39	-3.22563	6.62787e-244	0.262607	5.53192e-07	3.48824	0	1.35	0.49	1.06	0.966667	2.73	6.87	1.19	3.59667	7.07	1.77	1.34
107276043	LOC107276043	mRNA	3.39	2.27	4.43	3.36333	1.34	0.51	1.49	1.11333	1.51	3.76	4.46	3.24333	-1.5932	1.48409e-30	-0.0576901	0.587075	1.53551	7.46474e-28	0.96	0.67	0.31	0.646667	0.09	0.29	0.21	0.196667	0.73	0.73	0.27	0.576667	-1.65965	3.4736e-07	-0.161741	0.51661	1.49791	6.87608e-06	1.99	1.82	1.58	1.79667	1.22	0.47	0.63	0.773333	0.68	1.1	4.35
4344783	LOC4344783	mRNA	0.31	0.48	0.11	0.3	0.19	0.07	0.07	0.11	0.23	0.16	0.2	0.196667	-1.45844	0.000499911	-0.615066	0.0892081	0.843372	0.0710184	1.52	1.49	1.49	1.5	1.08	0.3	0.34	0.573333	3.49	0.74	1.65	1.96	-1.43555	4.23372e-14	0.383054	0.00538908	1.8186	8.31002e-25	0.16	0.13	0.12	0.136667	0.12	0.27	0.11	0.166667	0.11	0.09	0.24
4326862	LOC4326862	mRNA	39.29	39.18	23.45	33.9733	0.05	0	0.11	0.0533333	38.43	8.37	10.22	19.0067	-9.30257	0	-0.826281	5.56685e-53	8.47629	1.15475e-214	166.01	116.73	96.54	126.427	2.17	0.69	0.64	1.16667	160.61	140.39	180.73	160.577	-6.80578	0	0.348651	9.43515e-52	7.15444	0	21.09	20.11	37.56	26.2533	0.05	0.26	0.16	0.156667	7.73	12.28	10.07
4345887	LOC4345887	mRNA	1.39	1.61	1.9	1.63333	1.15	0.65	1.3	1.03333	0.17	0.9	0.71	0.593333	-0.667186	0.000446714	-1.47669	1.41848e-11	-0.809499	0.000999381	0.39	0.64	0.21	0.413333	0.27	0.13	0	0.133333	0.62	1.26	0.2	0.693333	-1.70029	0.000201151	0.728355	0.0145313	2.42865	1.37232e-09	1.55	1.84	1.76	1.71667	0.37	0.36	0.57	0.433333	1.02	0.3	0.2
4329584	LOC4329584	mRNA	54.62	62.27	39.27	52.0533	4.57	4.71	5.23	4.83667	53.56	28.26	35.84	39.22	-3.42828	0	-0.404143	5.88706e-67	3.02414	0	38.28	57.8	47.87	47.9833	5.83	6.09	5.49	5.80333	55.04	56.32	67.45	59.6033	-3.05371	0	0.308232	7.10087e-46	3.36194	0	49.96	49.84	51.21	50.3367	13.23	6.35	8.22	9.26667	41.56	49.14	39.09
4338127	LOC4338127	mRNA	5.41	5.86	4.27	5.18	0.32	0.15	0.38	0.283333	6.15	3.42	3.31	4.29333	-4.19864	4.72177e-117	-0.2676	0.00375559	3.93104	1.66518e-93	5.32	5.88	6.31	5.83667	0.16	0.09	0	0.0833333	7.96	7.77	7.62	7.78333	-6.18455	7.75932e-139	0.414837	1.04441e-07	6.59939	6.08569e-184	5.44	5.78	8.73	6.65	0.03	0.06	0.2	0.0966667	1.73	2.35	4.08
4340642	LOC4340642	mRNA	9.05	8.22	10.93	9.4	2.43	1.53	2.89	2.28333	2.69	4.53	3.15	3.45667	-2.04425	3.69417e-108	-1.45039	1.16322e-67	0.593861	6.33423e-07	1.29	1.95	1.8	1.68	0.61	2.5	0.8	1.30333	1.45	2.13	1.15	1.57667	-0.339353	0.0400575	-0.101082	0.52081	0.238271	0.154268	5.25	5.06	5.92	5.41	0.79	5.09	2.79	2.89	5.98	3.71	3.49
4327675	LOC4327675	mRNA	4.13	3.55	7.27	4.98333	0.63	0.58	0.85	0.686667	2.36	4.39	2.77	3.17333	-2.86068	1.22929e-145	-0.662205	3.02865e-18	2.19848	4.22404e-69	9.49	5.71	6.11	7.10333	1.25	0.99	0.99	1.07667	9.36	10.74	6.93	9.01	-2.72599	2.07992e-189	0.348012	1.26305e-10	3.074	7.00976e-274	1.94	2.15	2.69	2.26	0.2	1.93	0.46	0.863333	10.5	7.79	2.86
4351321	LOC4351321	mRNA	211.34	248.32	297.92	252.527	88.46	30.11	34.45	51.0067	51.96	88.58	61.43	67.3233	-2.30483	0	-1.91442	0	0.390401	4.7854e-33	44.5	49.68	77.98	57.3867	38.52	61.05	39.21	46.26	42.28	66.4	21.91	43.53	-0.30372	6.38949e-18	-0.401018	1.61907e-29	-0.0972983	0.00953231	174.1	133.8	237.46	181.787	8.99	7.26	31.69	15.98	2.95	10.38	87.09
4339593	LOC4339593	mRNA	1735.04	1931.67	1268.24	1644.98	555.86	719.87	586.21	620.647	1397.35	740.66	718.74	952.25	-1.40628	0	-0.784452	0	0.621831	0	5451.41	6960.15	6179.15	6196.9	1725.55	2216.37	2350.51	2097.48	5802.2	6821.89	7723.89	6782.66	-1.5566	0	0.127782	7.20412e-265	1.68438	0	1850.21	1948.06	2925.16	2241.14	658.55	304.08	869.85	610.827	310.13	412.58	1020.67
4349443	LOC4349443	mRNA	7.12	6.21	5.13	6.15333	1.75	0.83	0.59	1.05667	2.82	2.75	2.69	2.75333	-2.54919	7.6611e-69	-1.15647	4.04853e-24	1.39272	5.14599e-15	115.02	68.9	38.52	74.1467	17.19	8.51	5.97	10.5567	77.54	88.97	105.5	90.67	-2.84429	0	0.298921	5.16841e-31	3.14321	0	3.47	3.55	6.22	4.41333	1.28	1.75	2.08	1.70333	3.36	2.67	3.85
4351280	LOC4351280	mRNA	21.11	44.18	6.57	23.9533	14.81	11.25	37.5	21.1867	7.13	9.11	13.44	9.89333	-0.178697	1.99621e-05	-1.27616	4.62066e-140	-1.09746	1.80976e-97	0.06	0.22	0.18	0.153333	0.13	0.14	0.06	0.11	0.09	0.42	0.06	0.19	-0.500299	0.374273	0.30212	0.534481	0.802419	0.130996	34.95	7.93	5.86	16.2467	4.8	20.3	6.36	10.4867	7.52	12.19	10.03
4323880	LOC4323880	mRNA	55.85	34.04	20.74	36.8767	23.97	22.08	8.05	18.0333	19.77	25.29	12.96	19.34	-1.02662	4.43195e-147	-0.932201	1.08322e-125	0.0944204	0.0437417	22.59	17.66	17.68	19.31	1.36	0.38	0.15	0.63	104.09	20.08	19.96	48.0433	-5.0078	0	1.31343	7.2116e-277	6.32123	0	14.3	13.79	45.78	24.6233	7.44	5.94	4.14	5.84	5.25	7.74	7.8
4339680	LOC4339680	mRNA	0.03	0.32	0.03	0.126667	0.16	0.03	0.03	0.0733333	0.1	0.03	0.23	0.12	-0.762764	0.257714	-0.112832	0.851307	0.649932	0.345359	0.27	0.36	0.1	0.243333	0.04	0.06	0.16	0.0866667	0.13	0.07	0.07	0.09	-1.44923	0.00967645	-1.49189	0.00773517	-0.0426606	0.952838	0.1	0	0.03	0.0433333	0.03	0	0.06	0.03	0.06	0	0.79
4333262	LOC4333262	mRNA	0	0	0.03	0.01	0.07	0	0.17	0.08	0.07	0.97	0.51	0.516667	2.8222	0.0244513	5.50455	2.79318e-12	2.68235	3.04804e-08	1.06	0.84	0.94	0.946667	0.61	1.04	0.4	0.683333	0.14	1.12	0.07	0.443333	-0.464706	0.0574886	-1.10461	4.67159e-05	-0.639901	0.0298305	0	0	0	0	0	2.07	0	0.69	8.5	8.17	0.13
4329657	LOC4329657	mRNA	1.4	0.83	2.21	1.48	0.53	0.34	0.45	0.44	0.86	0.63	0.56	0.683333	-1.7525	1.25633e-15	-1.1194	1.17198e-08	0.633091	0.0175571	0.24	0.03	0.12	0.13	0.13	0.14	0.06	0.11	0.31	0.51	0.2	0.34	-0.230805	0.695654	1.43703	0.00105269	1.66783	0.000265538	0.25	0.16	0.58	0.33	0	6.09	0	2.03	4.97	4.53	0.27
4326914	LOC4326914	mRNA	0.34	0.31	0.31	0.32	0.06	0.03	0.15	0.08	0.21	0.13	0.21	0.183333	-1.99094	4.51841e-05	-0.805614	0.0425861	1.18532	0.035073	0.23	0.26	0.12	0.203333	0	0	0	0	0.4	0.27	0.08	0.25	-5.44397	1.20447e-06	0.263437	0.524555	5.70741	8.41971e-08	0.22	0.48	0.25	0.316667	0	0	0	0	0.22	0.17	0.2
4340175	LOC4340175	mRNA	0	0	0	0	0	0.1	0.14	0.08	0	0	0	0	3.54091	0.023767			-3.52821	0.0242748	0	0.09	0	0.03	0	0	0.19	0.0633333	0	0	3.41	1.13667	1.06539	0.354616	5.17771	2.4056e-20	4.11233	1.20942e-18	3.19	4.25	5.7	4.38	0	0	0	0	0.94	0	3.72
107277693	LOC107277693	mRNA	0.02	0	0	0.00666667	0	0	0	0	0.07	0.02	0.02	0.0366667			2.65193	0.0400231	3.63709	0.0178721	0.06	0	0	0.02	0	0	0	0	0.03	0.11	0	0.0466667			1.35711	0.142703	3.93187	0.00665746	0	0	0	0	0	0	0	0	0	0	0
4325808	LOC4325808	mRNA	5.54	5.21	6.01	5.58667	3.52	2.06	2.94	2.84	0.66	5.22	3.36	3.08	-0.976783	3.21383e-32	-0.872728	5.69697e-27	0.104055	0.280269	0.17	0.22	0.85	0.413333	0.33	0.21	0.2	0.246667	0.18	0.49	0.12	0.263333	-0.750609	0.0117871	-0.641267	0.0271693	0.109343	0.741285	4.14	1.76	1.69	2.53	1.55	9.37	1.14	4.02	17.37	12.32	5.78
4336578	LOC4336578	mRNA	6.48	5.46	4.61	5.51667	3.11	2.47	3.64	3.07333	1.53	3.05	2.72	2.43333	-0.842596	2.04514e-17	-1.18532	2.05784e-29	-0.342728	0.0050112	1.75	2.08	3.05	2.29333	1.81	2.65	1.37	1.94333	2.78	2.23	2.66	2.55667	-0.236607	0.0926688	0.156182	0.231323	0.392788	0.00392262	3.47	2.6	6.54	4.20333	1.68	5.74	1.73	3.05	6	6.57	2.02
4344150	LOC4344150	mRNA	57.3	52.34	46.66	52.1	4.27	4.17	3.21	3.88333	57.47	31.65	24.34	37.82	-3.74409	0	-0.458519	3.67915e-40	3.28558	0	161.79	117.21	96.07	125.023	12.42	10.45	10.76	11.21	144.22	126.96	199.52	156.9	-3.48321	0	0.331463	8.5541e-64	3.81467	0	29.65	29.79	60.66	40.0333	1.59	0.78	2.49	1.62	12.09	9.46	17.68
4336625	LOC4336625	mRNA	4.37	3.87	7.53	5.25667	5.13	4.87	2.07	4.02333	8.55	4.11	6.72	6.46	-0.385591	3.97926e-09	0.299495	2.61705e-07	0.685086	4.32657e-28	0.03	0.14	0.29	0.153333	0.1	0.16	0.07	0.11	0.23	0.22	0.06	0.17	-0.530366	0.180571	0.0968253	0.783664	0.627191	0.105359	4.7	3.42	5.03	4.38333	1.61	1.62	2.05	1.76	3.4	1.32	4.69
4324539	LOC4324539	mRNA	145.49	146.71	123.71	138.637	19.3	14.06	15.81	16.39	120.6	119.54	112.01	117.383	-3.08411	0	-0.238949	9.6064e-66	2.84516	0	201.52	140.56	137.94	160.007	21.19	21.41	23.79	22.13	154.27	178.19	177.09	169.85	-2.84713	0	0.0945942	2.77985e-14	2.94173	0	151.39	152.67	151.69	151.917	14.38	16.51	13.45	14.78	101.7	123.74	148.25
4335984	LOC4335984	mRNA	44.02	45.2	30.61	39.9433	5.16	6.02	5.65	5.61	30.12	20.14	19.97	23.41	-2.82606	0	-0.773666	4.85513e-147	2.0524	0	69.89	72.22	102.5	81.5367	6.25	8.89	9.42	8.18667	90.79	86.65	69.5	82.3133	-3.30519	0	0.00392489	0.829748	3.30911	0	35.24	35.48	54.84	41.8533	4.15	5.68	4.67	4.83333	12.9	17.97	24.17
4332482	LOC4332482	mRNA	4.7	2.74	2.45	3.29667	1.31	0.9	0.31	0.84	1.57	4.23	5.32	3.70667	-1.96526	4.18032e-31	0.164702	0.159567	2.12996	4.14946e-38	36.11	13.93	12.56	20.8667	4.74	2.82	1	2.85333	32.62	25.86	14.89	24.4567	-2.89875	2.80215e-282	0.238114	3.10776e-07	3.13686	0	0.98	0.79	1.44	1.07	0.31	0.3	0.24	0.283333	0.81	1.21	1.04
4346322	LOC4346322	mRNA	73.41	70.91	54.28	66.2	63.12	19.69	60.31	47.7067	11.19	49.73	44.47	35.13	-0.47067	2.03168e-67	-0.92258	3.56036e-217	-0.45191	1.52171e-45	1.48	0.93	1.3	1.23667	1.04	1.87	0.78	1.23	0.6	0.99	0.39	0.66	0.0102029	0.956313	-0.894954	3.50112e-05	-0.905157	2.84631e-05	41.58	25.4	20.24	29.0733	1.51	10.77	11.96	8.08	10.87	6.73	41.86
4330550	LOC4330550	mRNA	0.05	0	0.02	0.0233333	0.05	0.03	0	0.0266667	0	0.23	0.05	0.0933333	0.0148436	0.989946	1.88717	0.026628	1.87232	0.0278437	0.21	0.03	0.03	0.09	1.83	0.07	1.5	1.13333	0.05	0.2	0.9	0.383333	3.68827	2.99427e-27	2.16918	8.48394e-07	-1.5191	6.91568e-11	0.17	0.02	0	0.0633333	0	0.05	0.02	0.0233333	0.02	0	0.02
9267899	LOC9267899	mRNA	4.82	2.64	0.52	2.66	0.45	2.41	0.98	1.28	1.36	0.39	0.74	0.83	-1.05384	7.24944e-24	-1.66994	1.04493e-46	-0.616101	1.08447e-05	0.52	0.43	1.1	0.683333	0.07	0.16	0.06	0.0966667	0.73	0.35	0.16	0.413333	-2.80806	5.2647e-23	-0.729131	0.000212163	2.07893	9.12425e-11	1.51	2.13	2.05	1.89667	1.91	0.14	2.4	1.48333	0.07	0.06	1.19
4344438	LOC4344438	mRNA	0	0.08	0	0.0266667	0.08	0	0	0.0266667	0	0	0.16	0.0533333	0.0148436	0.994195	1.0127	0.55501	0.997856	0.560826	0	0	0	0	0	0	0	0	0	0	0	0							7.59	4.49	7.07	6.38333	0.56	0.71	1.04	0.77	1.11	0.71	4.9
4325734	LOC4325734	mRNA	0.91	0.84	4.54	2.09667	23.18	29.79	23.85	25.6067	62.68	52.24	73.61	62.8433	3.60348	1.37929e-232	4.89983	0	1.29634	2.31099e-164	859.16	312.79	190.39	454.113	203.46	146.34	93.93	147.91	125.47	125.33	183.88	144.893	-1.62846	0	-1.63541	0	-0.00695551	0.782016	7.53	8	1.91	5.81333	29.58	8.89	21.14	19.87	39.33	25.51	50.66
4340663	LOC4340663	mRNA	42.49	41.38	25.33	36.4	0.77	1.22	0.1	0.696667	30.81	15.19	5.62	17.2067	-5.70482	0	-1.07547	6.51087e-96	4.62935	1.12528e-241	124.36	110.9	70.97	102.077	10.25	14.03	19.69	14.6567	87.16	101.3	144.55	111.003	-2.78398	0	0.122319	1.38075e-06	2.90629	0	7.36	7.91	13.95	9.74	0.29	0	0.05	0.113333	1.69	1.44	5.48
4344812	LOC4344812	mRNA	20.51	23.43	20.49	21.4767	8.23	7.46	7.53	7.74	20.24	18.68	19.08	19.3333	-1.47217	2.44456e-174	-0.152703	0.000241308	1.31947	9.87021e-133	22.13	14.7	18.57	18.4667	9.8	8.48	6.91	8.39667	24.59	23.69	21.02	23.1	-1.14244	1.72552e-98	0.327117	4.56813e-15	1.46955	7.17519e-183	31.85	34.35	30.07	32.09	9.85	6.53	11.05	9.14333	28.63	30.38	31.32
4335069	LOC4335069	mRNA	0.18	0.07	0	0.0833333	0	0.02	0.19	0.07	0.03	0	0	0.01	-0.241836	0.783198	-3.14503	0.030428	-2.90319	0.0559912	1.14	0.98	0.52	0.88	0.24	0.2	0.25	0.23	0.39	0.69	0.36	0.48	-1.93567	1.24506e-07	-0.877097	0.00373994	1.05858	0.012501	0.74	0.79	0.67	0.733333	0	0	0	0	0	0	0
4350398	LOC4350398	mRNA	31.7	44.91	22.86	33.1567	16.35	25.47	17.49	19.77	33	21.44	20.64	25.0267	-0.746346	1.87467e-62	-0.403366	1.07342e-21	0.34298	9.93722e-13	184.58	192.67	159.17	178.807	91.42	148.36	164.31	134.697	170.88	199.42	247.83	206.043	-0.392388	8.26583e-101	0.204163	2.96079e-35	0.596551	6.7818e-250	44.29	47.62	52.94	48.2833	11.76	3.78	21.46	12.3333	8.32	10.24	29.74
4339294	LOC4339294	mRNA	43.45	46.82	32.59	40.9533	0.83	0.75	1.03	0.87	65.66	36.45	37.42	46.51	-5.5605	0	0.18725	3.84912e-10	5.74775	0	82.39	62.96	50.97	65.44	2.69	3.09	2.3	2.69333	71.61	73.59	75.49	73.5633	-4.60158	0	0.171251	8.93542e-13	4.77283	0	34.05	33.74	36.09	34.6267	1.9	3.65	2.47	2.67333	26.73	35.91	35.57
4328905	LOC4328905	mRNA	1.76	1.75	0.92	1.47667	1.14	0.86	1.13	1.04333	1	1.21	1.2	1.13667	-0.497678	0.00174502	-0.382334	0.0141106	0.115343	0.498071	0.4	0.37	0.56	0.443333	0.35	0.39	0.75	0.496667	0.56	0.59	0.38	0.51	0.171474	0.512565	0.191693	0.459237	0.0202186	0.936018	1.75	0.85	1.41	1.33667	0.64	0.46	0.94	0.68	1.01	0.64	1.14
9268301	LOC9268301	mRNA	0.47	0.5	0.06	0.343333	0.44	0.16	0.48	0.36	0.22	0.23	0.41	0.286667	0.0579123	0.869511	-0.276807	0.458547	-0.33472	0.36651	10.62	6.58	4.52	7.24	0.92	0.41	0.79	0.706667	9.29	10.88	6.55	8.90667	-3.37566	3.35813e-125	0.302779	4.73916e-05	3.67844	2.50306e-166	0.18	0.21	0.84	0.41	0.19	0.03	0.19	0.136667	0.25	0.18	0.4
4339310	LOC4339310	mRNA	0.82	0.84	2.25	1.30333	0.9	1.64	1.45	1.33	0.56	0.52	0.76	0.613333	0.0251119	0.884007	-1.09422	1.62211e-07	-1.11933	7.96756e-08	31.9	27.6	15	24.8333	2.91	3.58	4.04	3.51	19.27	28.67	19.31	22.4167	-2.81236	0	-0.147281	0.000329274	2.66508	0	0.19	0.3	0.83	0.44	0.28	1.34	1.66	1.09333	0.44	2.25	1.15
4344260	LOC4344260	mRNA	58.11	47.24	69.01	58.12	23.23	14.42	20.7	19.45	11.32	19.38	18.48	16.3933	-1.57947	0	-1.83175	0	-0.252282	2.69606e-08	16.94	19.38	57.64	31.32	24.57	67.57	47.66	46.6	21.85	25.21	26.21	24.4233	0.601821	2.30428e-82	-0.356472	2.56169e-22	-0.958294	3.5687e-184	28.88	20.22	50	33.0333	4.8	7.82	7.27	6.63	12	7.36	15.71
4343122	LOC4343122	mRNA	892.34	682.88	1306.06	960.427	385.87	270.71	416.95	357.843	660.72	942.05	771.12	791.297	-1.42607	0	-0.285264	5.18573e-289	1.1408	0	655.88	465	612.35	577.743	66.06	67.46	43.77	59.0967	654.58	677.61	268.82	533.67	-3.29243	0	-0.112267	1.35392e-29	3.18016	0	382.86	450.96	459.55	431.123	74.46	1081.9	139.01	431.79	1361.96	1037.9	455.69
4340679	LOC4340679	mRNA	0.91	0.81	3.13	1.61667	0.81	0	0.24	0.35	0	2.63	0.29	0.973333	-2.20401	6.59839e-26	-0.762425	2.92544e-06	1.44158	1.75442e-09	0.28	0.05	0.22	0.183333	0.46	0.44	0.12	0.34	0.05	0.1	0.02	0.0566667	0.897019	0.0161849	-1.68453	0.00363049	-2.58155	2.01459e-07	0.52	0.05	0.05	0.206667	0	15.37	0	5.12333	6.71	6.98	0.53
4348330	LOC4348330	mRNA	0.08	0.1	0.08	0.0866667	0.1	0.06	0.04	0.0666667	0.02	0.08	0.08	0.06	-0.364001	0.547069	-0.516705	0.404982	-0.152704	0.817727	0.09	0.02	0.02	0.0433333	0.12	0.02	0.04	0.06	0.03	0.08	0	0.0366667	0.464705	0.541774	-0.160344	0.849059	-0.625049	0.422142	0.04	0	0.04	0.0266667	0.02	0.02	0.02	0.02	0	0.02	0.02
4328935	LOC4328935	mRNA	5.54	5.39	7.06	5.99667	8.14	7.99	4.5	6.87667	16.43	18.5	18.63	17.8533	0.222476	0.00125949	1.58639	1.15556e-186	1.36392	1.07693e-148	5.08	4.94	3.81	4.61	3.8	2.94	2.54	3.09333	4.64	5.47	4.46	4.85667	-0.620184	1.50735e-11	0.0806641	0.318146	0.700848	7.47923e-15	4.64	3.55	2.13	3.44	9	11.41	5.09	8.5	12.59	15.65	11.92
107276932	LOC107276932	mRNA	42.31	52.01	54.69	49.67	55.37	10.03	31.36	32.2533	6.77	38.18	27.85	24.2667	-0.620259	6.62339e-93	-1.04581	3.71536e-225	-0.425555	1.68437e-31	0.42	0.19	0.39	0.333333	0.09	0.03	0	0.04	0.48	0.7	0.21	0.463333	-3.15972	8.10509e-08	0.498057	0.108327	3.65778	9.84485e-12	31.79	23.37	3.36	19.5067	0.97	5.1	12.98	6.35	9.18	3.3	27.62
4334975	LOC4334975	mRNA	22.84	12.16	31.9	22.3	3.17	4.82	5.24	4.41	28.64	3.4	5.5	12.5133	-2.34329	0	-0.822227	3.32322e-95	1.52106	7.00771e-143	5.67	4.6	7.53	5.93333	2.43	5.97	1.97	3.45667	6.68	10.38	0.42	5.82667	-0.759105	1.32051e-22	-0.0247437	0.715192	0.734361	2.58924e-21	17.19	9.63	22.94	16.5867	4.95	6.9	9.91	7.25333	0.73	1.87	13.42
4344702	LOC4344702	mRNA	1243.86	1071.01	1094.75	1136.54	622.46	267.33	263.83	384.54	680.02	402.89	628.6	570.503	-1.55953	0	-0.991289	0	0.568245	0	29.9	25.16	100.34	51.8	50.4	67.13	19.15	45.56	43.6	54.23	26.28	41.37	-0.18661	4.399e-09	-0.321055	2.86306e-23	-0.134445	5.7727e-05	802.67	733.91	1372.95	969.843	229.1	121.98	349.12	233.4	47.63	149.22	569.57
4325743	LOC4325743	mRNA	329.59	402.06	181.43	304.36	551.76	17.14	118.13	229.01	62.24	340.48	40.41	147.71	-0.400697	3.3839e-152	-1.05972	0	-0.659022	4.65286e-282	0	0	0.45	0.15	0	0.13	0	0.0433333	0.04	0.04	0.09	0.0566667	-1.70642	0.0511155	-1.33405	0.101292	0.372377	0.734073	15.19	19.83	120.38	51.8	22.72	236	26.19	94.97	206.87	56.34	19.33
4332321	LOC4332321	mRNA	23.89	15.32	19.32	19.51	12.03	6.9	4.89	7.94	7.59	6.14	6.35	6.69333	-1.29232	6.65538e-145	-1.54178	1.12152e-188	-0.249466	0.000157127	12.64	6.36	7.13	8.71	4.96	7.5	6.34	6.26667	5.1	10.22	2.56	5.96	-0.455274	7.59553e-12	-0.539967	7.57921e-16	-0.0846926	0.243465	6.22	6.68	11.74	8.21333	4.54	5.91	7.4	5.95	6.11	5	5.64
4341276	LOC4341276	mRNA	0.15	0.36	0	0.17	0	0.04	0.07	0.0366667	0.4	0.07	0	0.156667	-2.20755	0.00587896	-0.094216	0.865316	2.11333	0.00964009	10.94	9.9	5.02	8.62	1.27	0.51	0.58	0.786667	12.32	10.79	15.86	12.99	-3.48742	2.79827e-132	0.59175	2.19378e-17	4.07917	2.79913e-223	0.57	0.31	0.8	0.56	0.04	0	0.07	0.0366667	0.11	0	0.07
9268153	LOC9268153	mRNA	3.47	3.77	2.2	3.14667	1.98	2	2.88	2.28667	1.59	1.92	3.01	2.17333	-0.460961	0.00172691	-0.533703	0.000338443	-0.0727415	0.652844	1.63	1.39	2.27	1.76333	3.06	3.09	3.05	3.06667	2.13	2.08	2.98	2.39667	0.801606	6.02078e-07	0.446856	0.00839875	-0.35475	0.0163968	1.86	1.5	1.13	1.49667	1.1	2.02	1.08	1.4	1.45	2.18	1.38
4335723	LOC4335723	mRNA	12.52	9.22	4.89	8.87667	0.31	9.33	8.11	5.91667	18.59	0	0.57	6.38667	-0.587998	4.13992e-09	-0.452487	3.60517e-06	0.135511	0.21136	0.22	0	2.91	1.04333	0.06	1.97	0.16	0.73	0	0.37	0	0.123333	-0.455461	0.116809	-3.08308	1.1746e-11	-2.62762	9.65212e-08	18.38	65.21	105.36	62.9833	40.28	1.93	60.44	34.2167	0	0.5	11.76
4326769	LOC4326769	mRNA	158.35	166.82	148.44	157.87	49.05	54.6	68.03	57.2267	289.16	197.21	184.73	223.7	-1.46537	0	0.504292	0	1.96966	0	275.03	141.34	169.24	195.203	31.92	29.76	17.68	26.4533	211.54	219.18	107.55	179.423	-2.88819	0	-0.115608	6.70523e-20	2.77259	0	174.2	97.36	99.06	123.54	60.93	113.28	32.29	68.8333	246.92	277.73	112.04
4338704	LOC4338704	mRNA	7.4	4.8	19.6	10.6	5.09	9.18	4.57	6.28	11.04	11.24	5.91	9.39667	-0.760029	2.32313e-38	-0.180337	0.000676519	0.579692	1.26108e-21	0.81	0.65	1.57	1.01	0.66	1.03	0.57	0.753333	0.66	1.43	0.71	0.933333	-0.414819	0.0229414	-0.114335	0.505851	0.300484	0.104291	11.07	15.68	18.82	15.19	8.27	19.85	13.15	13.7567	16.39	14.95	11.6
4330791	LOC4330791	mRNA	5.33	4.08	3.97	4.46	0.68	0.78	0.41	0.623333	1.32	0.85	0.74	0.97	-2.8431	3.39619e-70	-2.19755	5.95084e-53	0.645554	0.00610715	1.14	1.52	1.63	1.43	0.17	0.15	0.46	0.26	1.5	1.43	1.15	1.36	-2.42276	1.41836e-19	-0.0758503	0.66812	2.34691	3.25286e-18	4.13	4.73	7.45	5.43667	0.76	1.35	0.97	1.02667	1.42	0.88	2.08
112939103	LOC112939103	mRNA	2.49	2.87	0.66	2.00667	2.61	5	4.51	4.04	1.24	1.23	1.56	1.34333	1.00921	1.77341e-15	-0.578534	0.000529834	-1.58774	1.33902e-29	0.54	0.63	1.01	0.726667	3.16	4.45	5.29	4.3	0.4	0.55	0.2	0.383333	2.57965	2.63855e-56	-0.928822	0.0017934	-3.50847	1.08366e-75	0.92	1.42	1.08	1.14	2.04	0.36	1.97	1.45667	0.37	0.43	0.92
4331730	LOC4331730	mRNA	31.69	32.36	47.52	37.19	32.69	5.68	16.87	18.4133	3.74	39.16	15.04	19.3133	-1.01155	4.89165e-285	-0.963632	2.30692e-263	0.0479184	0.149006	0.25	0.28	0.66	0.396667	0.79	0.74	0.34	0.623333	0.2	0.39	0.04	0.21	0.631691	0.00232416	-0.925542	0.000598982	-1.55723	1.26553e-10	24.85	10.65	2.82	12.7733	2.38	116.8	5.87	41.6833	32.5	47.13	20.13
4331382	LOC4331382	mRNA	0.83	1.08	0.43	0.78	0.26	0.48	0.12	0.286667	0.21	0.11	0.19	0.17	-1.47267	9.24373e-14	-2.22827	4.40242e-23	-0.755602	0.00952042	0.03	0.24	0.21	0.16	0.06	0.01	0	0.0233333	0.3	0.29	0.33	0.306667	-2.79715	6.15135e-07	0.939447	0.00126483	3.7366	3.18598e-15	0.82	1.51	2.06	1.46333	0.22	0.5	0.45	0.39	5.09	1.78	0.44
4345686	LOC4345686	mRNA	38.34	55.44	32.84	42.2067	11.75	16.01	8.46	12.0733	25.22	24.83	21.6	23.8833	-1.80519	0	-0.822594	1.12623e-139	0.982594	1.56331e-106	54.62	89.84	93.68	79.38	51.06	68.15	77.48	65.5633	75.31	74.02	81.58	76.97	-0.268862	2.19323e-34	-0.0491347	0.0193473	0.219728	2.16251e-23	54.59	56.41	47.43	52.81	10.61	7.64	16.16	11.47	18.75	28.02	42.32
4327500	LOC4327500	mRNA	25.23	26.26	19.07	23.52	30.03	1.92	1.28	11.0767	26.34	7.76	21.2	18.4333	-1.07521	4.01012e-125	-0.343857	5.61032e-18	0.731351	2.87152e-52	0.65	1.03	9.18	3.62	1.56	9.31	2.26	4.37667	0.89	1.75	0.29	0.976667	0.31568	0.000612847	-1.88636	4.93687e-45	-2.20204	2.698e-67	18.57	13.82	22.56	18.3167	0.21	1.97	1.86	1.34667	0	1.47	15.24
4333528	LOC4333528	mRNA	90.44	90.72	114.08	98.4133	10.57	6.39	7	7.98667	158.53	160.85	180.12	166.5	-3.62288	0	0.760803	0	4.38368	0	40.65	36.82	33.74	37.07	6.58	8.47	9	8.01667	52.85	48.13	57.1	52.6933	-2.19324	0	0.512046	9.31578e-84	2.70529	0	80.62	84.19	81.09	81.9667	4.51	4.07	2.94	3.84	96.38	82.85	123.47
9272626	LOC9272626	mRNA	127.52	114.51	80.92	107.65	78.26	42.39	42.73	54.46	110.46	25.16	101.08	78.9	-0.979307	0	-0.439126	2.63597e-95	0.540181	4.86655e-102	1.99	2.1	15.52	6.53667	5.67	8.14	3.8	5.87	3.85	6.15	2.28	4.09333	-0.148389	0.0748044	-0.671912	1.14796e-13	-0.523523	1.83643e-08	132.32	117.28	193.2	147.6	44.76	43.86	38.46	42.36	5.91	38.91	104.27
4349619	LOC4349619	mRNA	1.73	1.75	1.03	1.50333	0.93	0.5	1	0.81	0.32	0.82	0.71	0.616667	-0.889654	2.21933e-08	-1.28521	4.40028e-14	-0.395557	0.047009	1.44	3.48	3.41	2.77667	6.63	8.41	11.1	8.71333	2.24	2.56	3.31	2.70333	1.655	1.94434e-104	-0.0473249	0.64158	-1.70232	7.76076e-110	1.94	2.07	3.09	2.36667	0.84	3.22	1.19	1.75	1.89	2.66	2.29
4341427	LOC4341427	mRNA	21.45	17.2	5.97	14.8733	5.51	2.17	3.7	3.79333	0.81	5.15	4.19	3.38333	-1.9656	2.12432e-158	-2.14463	4.15151e-177	-0.179022	0.0928594	0.49	0.06	1.17	0.573333	0.52	1.07	0.15	0.58	0.06	0.06	0	0.04	0.0352938	0.89564	-3.86535	1.81158e-13	-3.90064	8.5363e-14	3.44	2.48	33.78	13.2333	1.53	0.48	4.24	2.08333	0.11	0.26	1.9
4330044	LOC4330044	mRNA	51.47	44.03	73.72	56.4067	26.52	3.68	11.09	13.7633	8.36	20.37	14.9	14.5433	-2.03122	0	-1.96503	0	0.066184	0.219032	0	0.06	0.39	0.15	0.13	0.47	0.21	0.27	0.03	0.06	0	0.03	0.860125	0.0586821	-2.35246	0.00283193	-3.21259	2.31247e-06	20.96	10.33	21.41	17.5667	0.99	12.02	3.57	5.52667	9.6	6.26	16.42
107276103	LOC107276103	mRNA	0.22	0.25	0.08	0.183333	0.16	0.04	0.12	0.106667	0.06	0.1	0.02	0.06	-0.792511	0.0739283	-1.62473	0.00150971	-0.832219	0.157659	0.35	0.02	0.12	0.163333	0.07	0.1	0.06	0.0766667	0.18	0.24	0.14	0.186667	-1.11533	0.0275587	0.189935	0.635506	1.30526	0.00735745	0.63	0.54	0.99	0.72	0.29	0.46	0.88	0.543333	0.17	0.48	0.31
4331437	LOC4331437	mRNA	24.56	17.63	109.81	50.6667	20.47	9.09	9.39	12.9833	7.69	56.46	17.28	27.1433	-1.96727	0	-0.922954	4.67308e-152	1.04432	1.21231e-98	40.66	25.17	23.39	29.74	17.2	9.08	5	10.4267	26.24	59.48	24.9	36.8733	-1.54487	7.11281e-193	0.315193	4.26617e-17	1.86006	0	13.29	9.65	16.38	13.1067	5.89	90.18	4.74	33.6033	94.11	40.96	21.68
4343421	LOC4343421	mRNA	1.37	1.31	0.05	0.91	3.89	0	0.26	1.38333	0.05	9.23	1.42	3.56667	0.617508	0.0135519	1.9513	8.04068e-23	1.33379	8.53361e-14	0	0	0	0	0	0	0	0	0	0	0	0							0.99	0.1	0	0.363333	0	0.3	0	0.1	0	2.13	1.83
9269795	LOC9269795	mRNA	196.87	165.42	274.55	212.28	79.85	106.65	42.79	76.43	700.24	387.93	371.32	486.497	-1.47457	0	1.19815	0	2.67272	0	408.39	334.82	280.71	341.307	119	76.22	54.73	83.3167	385.82	420.71	340.4	382.31	-2.05789	0	0.164997	5.31704e-50	2.22288	0	150.63	140.42	181.42	157.49	41.6	18.38	35.08	31.6867	107.72	112.44	122.1
4324727	LOC4324727	mRNA	57.46	64.78	63.65	61.9633	20.94	18.07	10.99	16.6667	78.34	66.46	62.1	68.9667	-1.89307	0	0.175428	4.29397e-17	2.0685	0	50.44	55.13	43.99	49.8533	26.92	28.78	27.95	27.8833	64.93	67.18	85.52	72.5433	-0.845021	2.27651e-191	0.545963	5.99697e-132	1.39098	0	55.23	61.32	57.76	58.1033	13.85	11.37	14.73	13.3167	69.09	71.18	71.01
107276758	LOC107276758	mRNA	0.04	0.09	0.02	0.05	0.04	0	0.02	0.02	0.03	0.04	0.07	0.0466667	-1.40606	0.122441	0.000360887	0.999596	1.40642	0.123148	1.73	0.28	0.22	0.743333	0.04	0.07	0.04	0.05	0.16	0.18	0.37	0.236667	-3.87648	5.28511e-27	-1.61953	2.13176e-11	2.25695	1.94687e-06	0.07	0.05	0.1	0.0733333	0	0.05	0	0.0166667	0.05	0	0.02
4328078	LOC4328078	mRNA	0.2	0.61	0.59	0.466667	0.08	0.07	0.07	0.0733333	0.32	0.37	0.14	0.276667	-2.74004	4.7682e-18	-0.742188	0.000910334	1.99786	3.03797e-08	0.23	0.25	0.16	0.213333	0.12	0.05	0.05	0.0733333	0.18	0.34	0.41	0.31	-1.57476	4.84078e-05	0.532327	0.0462009	2.10709	2.02243e-09	0.57	0.51	0.35	0.476667	0.15	0.71	0.28	0.38	0.23	0.23	0.28
4326573	LOC4326573	mRNA	88.81	87.55	66.26	80.8733	28.64	2.42	9.53	13.53	2.49	39.68	11.37	17.8467	-2.57096	0	-2.19895	0	0.372001	2.69075e-15	0.22	0.61	0.49	0.44	0.06	0.29	0.37	0.24	0.33	0.98	0.79	0.7	-0.8541	0.00913905	0.670017	0.00729787	1.52412	1.48659e-07	71.16	18.05	5.08	31.43	0.62	24.44	1.63	8.89667	9.13	24.43	68.58
4336706	LOC4336706	mRNA	22.07	29.31	50.66	34.0133	24.75	2.98	2.81	10.18	8.69	18.17	17.17	14.6767	-1.73437	4.33393e-252	-1.22194	2.08394e-150	0.512429	5.98046e-16	4.45	4.59	3.79	4.27667	0.79	1.47	0.18	0.813333	5.95	9.54	8.72	8.07	-2.39131	6.26863e-48	0.915679	2.46331e-23	3.30699	2.99309e-124	16.1	8.56	27.32	17.3267	1.08	1.51	1.7	1.43	0.34	2.1	10.04
4351694	LOC4351694	mRNA	893.14	1093.38	603.59	863.37	177.98	183.97	152.73	171.56	636.06	352.53	308.23	432.273	-2.3303	0	-0.994062	0	1.33624	0	1772.98	2603.66	2329.48	2235.37	475.2	610.09	724.37	603.22	2262.78	2408.1	2729.56	2466.81	-1.88295	0	0.138048	7.36897e-109	2.021	0	1321.08	1295.52	1793.79	1470.13	188.1	123.48	276.02	195.867	155.77	261.46	694.95
4337166	LOC4337166	mRNA	54.66	68.05	98.61	73.7733	77.53	15.98	19.93	37.8133	33.43	94.57	46.5	58.1667	-0.960402	0	-0.355443	7.55523e-76	0.604959	1.28264e-154	2.16	3.29	5.93	3.79333	1.07	3.49	1.56	2.04	3.14	2.54	1.44	2.37333	-0.869229	3.95717e-20	-0.679318	7.59854e-14	0.189911	0.0726732	59.41	92.99	36.51	62.97	6.74	140.64	44.97	64.1167	40.44	57.32	82.83
4341704	LOC4341704	mRNA	0.61	0.45	5.19	2.08333	0.49	0.08	0.21	0.26	0.16	2.96	0.2	1.10667	-3.01335	1.43326e-27	-0.941497	1.11862e-06	2.07186	2.28854e-10	1.59	1.84	1.05	1.49333	0.92	0.89	1.06	0.956667	1.32	2.87	0.65	1.61333	-0.643801	0.00356465	0.108718	0.572166	0.75252	0.000481213	0.48	0.23	0.04	0.25	0.16	29.39	0.2	9.91667	6.84	10.1	1.95
4344813	LOC4344813	mRNA	51.52	47.26	53.11	50.63	3.29	2.19	4.77	3.41667	73.18	55.46	60.38	63.0067	-3.90218	0	0.315833	4.03901e-29	4.21802	0	107.74	74.16	59.04	80.3133	1.12	0.93	0.9	0.983333	97	104.85	129.6	110.483	-6.33591	0	0.466209	1.18916e-98	6.80212	0	58.79	63.74	57.94	60.1567	1.63	1.71	1.19	1.51	63.91	72.37	54.82
4342163	LOC4342163	mRNA	68.88	98.66	49.09	72.21	34.91	44.59	38.93	39.4767	77.69	39.92	45.65	54.42	-0.871563	2.0847e-282	-0.403791	8.05899e-73	0.467773	6.73381e-72	86.42	81.69	95.88	87.9967	51.87	66.18	66.26	61.4367	90.82	83.48	86.1	86.8	-0.509426	4.04738e-130	-0.0192533	0.314395	0.490173	3.5746e-121	100.66	120.47	107.9	109.677	45.76	18.85	71.26	45.29	17.98	22.36	81.28
112938689	LOC112938689	mRNA	0.27	0.1	0.27	0.213333	0.46	0.23	0.1	0.263333	0	0.25	0.56	0.27	0.288265	0.359303	0.317877	0.309421	0.029612	0.920915	0.07	0	0	0.0233333	0	0	0	0	0	0	0	0							0	0.22	0	0.0733333	1.78	0	0.88	0.886667	0.22	0.09	0.36
4334726	LOC4334726	mRNA	1.8	1.65	2.09	1.84667	0.53	1.81	1.05	1.13	1.51	1.43	1.2	1.38	-0.414172	0.0282453	-0.1891	0.297466	0.225072	0.249639	7.97	3.85	2.81	4.87667	2.05	1.88	1.25	1.72667	4.05	5.69	4.05	4.59667	-1.34687	8.73605e-22	-0.0041674	0.969904	1.3427	7.35001e-22	1.04	1.31	0.69	1.01333	1.45	1.01	1.2	1.22	1.06	0.58	0.84
4350662	LOC4350662	mRNA	0.12	0.08	1.85	0.683333	0	0	0.04	0.0133333	0	0.08	0.04	0.04	-5.65758	1.25999e-13	-4.07476	2.1552e-12	1.58282	0.307259	33.99	21.29	21.56	25.6133	14.24	5.56	1.35	7.05	29.91	89.29	29.18	49.46	-1.91583	1.95697e-181	0.95442	3.1522e-124	2.87025	0	0.56	0.82	1.32	0.9	1.01	29.36	2.21	10.86	5.06	12.82	0.88
9270327	LOC9270327	mRNA	2.16	1.71	20.49	8.12	5.95	1.7	2.2	3.28333	0.46	12.76	5	6.07333	-1.30859	2.73283e-56	-0.444482	4.39958e-10	0.864104	5.23577e-22	0.24	0.23	0.16	0.21	0.32	0.1	0.1	0.173333	0.39	0.98	0.15	0.506667	-0.326832	0.459149	1.26522	0.000142294	1.59205	6.32049e-06	0.7	1.64	1	1.11333	0.81	14.4	1.26	5.49	14.39	7.81	3.52
4350673	LOC4350673	mRNA	0.02	0	0.04	0.02	0.02	0	0	0.00666667	0.02	0.04	0	0.02	-1.57012	0.311153	0.0126992	0.991398	1.58282	0.307259	0.06	0.04	0.02	0.04	0.02	0	0.04	0.02	0.02	0	0	0.00666667	-0.989797	0.317671	-2.61742	0.0446572	-1.62762	0.293741	0	0	0	0	0	0.38	0	0.126667	0.42	0.6	0.02
4335953	LOC4335953	mRNA	85.48	105.26	94.32	95.02	8.25	2.62	4.5	5.12333	202.56	73.09	95.62	123.757	-4.21079	0	0.386963	3.35818e-158	4.59775	0	52.77	51.75	50.91	51.81	3.91	5.13	5.2	4.74667	68.89	68.38	81.98	73.0833	-3.43942	0	0.496638	5.86599e-145	3.93605	0	132.7	127.78	137.22	132.567	3.6	2.53	5.56	3.89667	42.24	63.5	111.99
4324303	LOC4324303	mRNA	1.48	0.49	1.62	1.19667	0.69	0.45	0.41	0.516667	1.91	0.63	14.5	5.68	-1.19666	8.1896e-06	2.25218	1.30915e-52	3.44884	4.49232e-80	342.33	134.25	73.99	183.523	5.54	2.9	1.76	3.4	85.13	114.45	121.97	107.183	-5.7801	0	-0.76418	0	5.01592	0	1.96	2	3.93	2.63	1.22	0.56	0.77	0.85	2.37	2.24	0.56
4331765	LOC4331765	mRNA	51.26	51.32	43.98	48.8533	18.48	19.28	19.95	19.2367	79.35	45.66	50	58.3367	-1.34479	0	0.259093	5.15836e-24	1.60389	0	46.92	42.2	27.75	38.9567	5.82	5.52	5.19	5.51	53.61	53.76	42.26	49.8767	-2.82478	0	0.356099	7.64901e-36	3.18088	0	48.3	50.98	59.46	52.9133	14	9.12	15.1	12.74	33.13	41.62	48.56
9269164	LOC9269164	mRNA	10.9	11.02	8.68	10.2	3.67	2.21	3.35	3.07667	5.12	5.99	4.84	5.31667	-1.72795	1.05243e-88	-0.942491	9.15232e-36	0.785459	1.45017e-14	5.66	6.27	6.84	6.25667	1.13	1.29	1.45	1.29	6.48	6.42	5.76	6.22	-2.27358	8.59087e-76	-0.00998169	0.903989	2.2636	1.00247e-75	14.3	13.7	18.23	15.41	3.26	3.24	4.02	3.50667	3.22	6.51	14.15
4326684	LOC4326684	mRNA	44	44.99	57.45	48.8133	45.57	11.99	26.18	27.9133	25.33	72.88	75.96	58.0567	-0.804359	1.73423e-203	0.242026	4.58399e-28	1.04638	0	4.7	3.97	3.99	4.22	1.38	1.72	0.78	1.29333	6.42	9.31	4.92	6.88333	-1.70507	2.88417e-57	0.707129	4.4227e-24	2.4122	4.19207e-145	31.87	38.95	39.3	36.7067	8.75	47.9	11.89	22.8467	62.48	63.19	40.11
4333864	LOC4333864	mRNA	61.41	70.54	75.72	69.2233	25.67	16.86	18.76	20.43	55.2	63.63	56.91	58.58	-1.76015	0	-0.244346	1.99755e-21	1.51581	0	109.99	83.95	81.56	91.8333	33.03	30.32	29.8	31.05	88.6	90.75	82	87.1167	-1.56601	0	-0.0735671	0.000780934	1.49245	0	70.7	69.2	73.17	71.0233	17.6	28.85	22.75	23.0667	56.34	56.24	64.33
4337934	LOC4337934	mRNA	4.27	3.8	14.49	7.52	3.65	1.17	2.15	2.32333	1.32	6.27	2.83	3.47333	-1.69582	1.25916e-78	-1.11297	2.47585e-42	0.582852	1.10401e-07	0.99	0.6	0.51	0.7	0.33	0.44	0.12	0.296667	0.7	0.9	0.35	0.65	-1.21765	1.25074e-05	-0.0858638	0.705734	1.13179	5.73879e-05	2.1	1.77	1.81	1.89333	0.59	11.62	0.66	4.29	10.93	10.58	1.62
4347645	LOC4347645	mRNA	6.82	5.54	3.97	5.44333	1.7	1.74	3.52	2.32	4.64	7	9.3	6.98	-1.23032	3.2212e-52	0.358305	5.4098e-09	1.58863	1.64824e-96	0.39	0.13	0.49	0.336667	0.09	0.32	0.28	0.23	0.22	0.47	0.39	0.36	-0.490226	0.0933701	0.109561	0.675097	0.599787	0.035367	10.52	9.92	8.25	9.56333	1.96	25.01	1.8	9.59	52.91	48.76	18.06
107275868	LOC107275868	mRNA	109.41	104.82	89.33	101.187	38.46	44.59	34.16	39.07	107.97	69	70.45	82.4733	-1.37249	0	-0.292542	7.18598e-50	1.07995	0	111.94	117.92	132.16	120.673	31.69	38.17	37.77	35.8767	159.61	139.17	158.11	152.297	-1.74448	0	0.33519	1.18588e-93	2.07967	0	103.06	114.24	144.25	120.517	44.59	33.32	50.6	42.8367	32.72	54.69	80.74
107279807	LOC107279807	mRNA	0	0	0	0	0	0	0	0	0	0	0	0							0	0	0	0	0	0	0	0	0	0	0	0							2.71	1.1	0	1.27	0	0	0	0	1.95	0	1.38
4330630	LOC4330630	mRNA	0.13	0.07	0.06	0.0866667	0	0	0.03	0.01	0.08	0.03	0	0.0366667	-3.15508	0.00739624	-1.15723	0.164732	1.99786	0.166111	0.13	0.06	0.07	0.0866667	0	0.06	0.09	0.05	0	0.03	0.07	0.0333333	-0.667869	0.41038	-1.03246	0.228742	-0.364589	0.705493	0.24	0.06	0.03	0.11	0.03	0.15	0.03	0.07	0.07	0.09	0.1
4342012	LOC4342012	mRNA	138.33	136.92	160.33	145.193	126.78	47.34	72.96	82.36	82.54	146.21	136.38	121.71	-0.815796	0	-0.260383	3.72772e-56	0.555412	5.87277e-187	10.05	10.41	17.18	12.5467	4.56	6.3	3.34	4.73333	12.64	22.68	9.24	14.8533	-1.40375	1.81776e-90	0.243926	2.6309e-06	1.64767	3.57995e-136	93.05	82.96	111.26	95.7567	39.96	80.74	47.12	55.94	91	88.43	113.99
9272371	LOC9272371	mRNA	0.15	0.35	0.25	0.25	0.18	0.28	0.25	0.236667	0.05	0.1	0.05	0.0666667	-0.0846921	0.823167	-1.89419	0.000258011	-1.8095	0.000601181	0.05	0.08	0	0.0433333	0.26	0.05	0.08	0.13	0.13	0.2	0.05	0.126667	1.49563	0.0339754	1.5525	0.025133	0.0568751	0.915484	0.1	0.14	0.02	0.0866667	0.07	0.05	0.2	0.106667	1.18	0.05	0.05
4332137	LOC4332137	mRNA	5.81	7.74	5.57	6.37333	0	0.03	0	0.01	10.68	1.6	1.34	4.54	-9.25194	5.27513e-113	-0.482598	7.13062e-08	8.76935	5.60086e-86	39.15	47.44	22.64	36.41	0	0	0	0	56.85	66.09	112.93	78.6233	-12.7203	0	1.11321	0	13.8335	0	8.36	5.44	8.71	7.50333	0	0	0	0	0.09	0.19	1.15
4333190	LOC4333190	mRNA	0	0	0	0	0	0	0	0	0	0	0	0							0	0	14.67	4.89	0	0	0	0	0	13.76	0	4.58667	-9.61806	5.97476e-70	-0.0841988	0.415864	9.53386	1.3987e-67	0	0	0	0	0	0	0	0	0	0	0
4343515	LOC4343515	mRNA	1303.77	1662.56	1034.87	1333.73	678.32	1025.4	749.44	817.72	1542.87	776.46	827.41	1048.91	-0.706498	0	-0.342283	0	0.364215	0	4080.46	4866.07	4427.76	4458.1	1593.23	2112.54	2387.47	2031.08	4291.46	4796.16	5003.05	4696.89	-1.12501	0	0.0732323	3.21372e-66	1.19824	0	1919.71	1975.33	2223.99	2039.68	998.97	381.99	1244.28	875.08	307.98	435.69	998.53
4349821	LOC4349821	mRNA	5.4	3.53	3.58	4.17	1.24	0.98	1.9	1.37333	2.84	0.82	1.06	1.57333	-1.60474	1.51025e-62	-1.39963	1.87227e-51	0.205111	0.0948642	0.3	0.41	0.69	0.466667	0.2	0.48	0.13	0.27	0.24	0.38	0.05	0.223333	-0.801352	0.00155334	-1.06641	5.07531e-05	-0.265053	0.381552	0.98	0.33	0.82	0.71	0.02	1.25	0.17	0.48	1.25	1.47	0.98
4327161	LOC4327161	mRNA	0	0	0.02	0.00666667	0	0	0	0	0	0	0	0							0	0	0	0	0	0.02	0	0.00666667	0	0	0	0							0	0.07	0	0.0233333	0	0.02	0	0.00666667	0	0	0.02
4351267	LOC4351267	mRNA	81.34	82.39	139.11	100.947	64.72	24.79	27.81	39.1067	35.19	83.25	56.04	58.16	-1.36641	0	-0.80566	1.56309e-305	0.560753	4.06996e-93	1.31	1.02	4.58	2.30333	0.81	1.55	0.69	1.01667	2.33	2.21	0.59	1.71	-1.1581	7.18773e-14	-0.427632	0.00157813	0.730472	1.04068e-05	46.14	49.82	54.23	50.0633	16.42	38.02	19.72	24.72	32.1	30.51	56.77
4331422	LOC4331422	mRNA	5.44	4.29	12.52	7.41667	17.74	16.64	28.04	20.8067	8.69	11.93	20.76	13.7933	1.48328	1.54282e-229	0.890032	1.01458e-68	-0.593249	2.89943e-51	4.56	5.44	4.35	4.78333	3.04	1.56	0.79	1.79667	12.98	10.14	4.55	9.22333	-1.45704	2.34633e-51	0.942998	3.34373e-50	2.40004	4.4509e-190	6.75	12.22	3.4	7.45667	40.84	100.99	26.22	56.0167	37.75	88.71	53.49
4331521	LOC4331521	mRNA	0.07	0.07	0.07	0.07	0	0	0.07	0.0233333	0.43	0.67	2.02	1.04	-1.57012	0.311153	3.854	1.93924e-10	5.42412	9.91004e-12	15.13	17.45	2.02	11.5333	0.16	0.14	0	0.1	3.22	4.44	1.59	3.08333	-6.85708	3.52613e-108	-1.91105	2.16738e-48	4.94602	1.18162e-30	0.14	0.21	0	0.116667	0	0	0	0	0.28	0.21	0.28
4326923	LOC4326923	mRNA	36.48	48.4	26.34	37.0733	0.24	0.32	0.53	0.363333	10.18	3.45	2.85	5.49333	-6.67218	0	-2.74621	0	3.92596	8.08431e-87	12.09	22.67	16.04	16.9333	0.27	0.24	0.24	0.25	35.12	33.15	39.37	35.88	-6.09017	7.33731e-291	1.07554	1.33964e-111	7.16571	0	45.78	55.75	111.35	70.96	1.15	0.59	1.82	1.18667	4.75	5.77	12
107281249	LOC107281249	mRNA	0.07	0.05	0.04	0.0533333	0.01	0.01	0	0.00666667	0.07	0	0.06	0.0433333	-2.57012	0.00530066	-0.572263	0.379964	1.99786	0.0501814	0.26	0.2	0.22	0.226667	0	0	0	0	0.42	0.4	0.3	0.373333	-6.60451	5.94032e-13	0.619619	0.0173013	7.22413	1.14125e-18	1.93	0.45	0.69	1.02333	0.01	0.04	0	0.0166667	0.26	0.79	0.57
4343010	LOC4343010	mRNA	114.61	143.98	109.1	122.563	1.64	1	1.02	1.22	77.06	41.16	35.65	51.29	-6.65125	0	-1.25343	0	5.39782	0	149.68	154.86	131.52	145.353	0.78	1.07	0.78	0.876667	208.08	206.64	205.83	206.85	-7.36984	0	0.507938	0	7.87778	0	92.38	78.59	153.76	108.243	0.63	2.46	0.54	1.21	36.63	61.5	32.56
112936005	LOC112936005	mRNA	0.39	0.73	0.41	0.51	0.32	0.06	0.13	0.17	0.3	0.68	0.38	0.453333	-1.55624	5.32487e-07	-0.177485	0.467557	1.37876	1.72101e-05	12.77	15.24	8.4	12.1367	0.76	2.1	2.33	1.73	10.42	20.08	30.58	20.36	-2.78539	1.05324e-266	0.74503	2.58836e-67	3.53042	0	0.44	0.55	0.38	0.456667	0.07	0	0.16	0.0766667	0.04	0.03	0.8
4341998	LOC4341998	mRNA	22.18	28.22	17.81	22.7367	2.04	1.78	0.74	1.52	32.68	18.54	20.52	23.9133	-3.89461	0	0.0773551	0.0332837	3.97196	0	85.64	109.9	80.28	91.94	28.68	40.39	38.75	35.94	114.3	123.65	160.24	132.73	-1.3485	0	0.526008	1.1398e-214	1.87451	0	28.97	32.25	35.56	32.26	1.49	1.49	2.79	1.92333	25.62	33.84	26.23
4342551	LOC4342551	mRNA	7.79	6.33	5.9	6.67333	0	0	0.05	0.0166667	0.11	0.9	0.05	0.353333	-8.73737	8.22109e-85	-4.27354	3.83096e-95	4.46383	2.0986e-06	17.78	38.11	33.33	29.74	0.07	0.05	0	0.04	79.08	70.76	15.08	54.9733	-9.59998	0	0.875938	1.34729e-104	10.4759	0	7.13	4.81	12	7.98	0.14	0.1	0.18	0.14	3.05	6.29	5.01
112936858	LOC112936858	mRNA	0.61	0.63	0.6	0.613333	0	0	0.23	0.0766667	0	0.23	0.68	0.303333	-3.00666	8.73208e-14	-1.01363	0.000380648	1.99303	3.49379e-05	0	0	0.01	0.00333333	0	0	0	0	0	0	0.18	0.06			4.46456	0.00790887	3.76469	0.0116044	0	0	0	0	0	0	0	0	0	0.22	0
4330711	LOC4330711	mRNA	281.33	366.32	230.05	292.567	38.91	39.23	22.45	33.53	324.21	217.89	232.56	258.22	-3.12371	0	-0.178201	8.67606e-53	2.94551	0	316.95	462.78	483.88	421.203	54.19	74.17	85.97	71.4433	456.53	490.7	494.54	480.59	-2.55044	0	0.186655	9.52082e-92	2.73709	0	408.78	430.26	391.14	410.06	29.31	25.57	47.25	34.0433	99.88	171.28	305.83
4330389	LOC4330389	mRNA	21.66	32.44	34.83	29.6433	24.05	12.3	13.15	16.5	32.78	32.26	28.23	31.09	-0.844645	1.34095e-69	0.0654409	0.109542	0.910086	5.98577e-82	43.91	49.34	36.72	43.3233	10.65	8.21	7.1	8.65333	63.11	62.18	105.12	76.8033	-2.34002	0	0.824889	3.27168e-167	3.16491	0	24.68	23.17	32.75	26.8667	8.71	21.99	6.39	12.3633	35.55	29.84	18.91
4339315	LOC4339315	mRNA	4.65	3.79	0.04	2.82667	1.53	1.4	3.97	2.3	1.43	0.04	0.42	0.63	-0.296554	0.0386119	-2.14417	1.76164e-27	-1.84762	7.4841e-19	0	1.22	2.69	1.30333	0.62	0.56	0.14	0.44	0.69	0.6	0.04	0.443333	-1.5964	2.45141e-09	-1.57301	2.76296e-09	0.0233898	0.946646	1.72	0.65	3.92	2.09667	0.84	5.85	0.87	2.52	0.22	0.35	0.75
4330003	LOC4330003	mRNA	10.78	11.98	9.33	10.6967	2.72	0.77	1.58	1.69	4.59	8.08	5.23	5.96667	-2.66018	1.57993e-306	-0.848664	4.47954e-60	1.81152	8.45436e-107	1.63	2.66	2.12	2.13667	1.68	1.28	1.16	1.37333	3.43	2.39	4.05	3.29	-0.655748	8.98242e-09	0.618968	9.21711e-12	1.27472	6.46103e-36	13.86	12.99	8.78	11.8767	0.26	2.97	1.7	1.64333	7.21	6.6	10.74
9272230	LOC9272230	mRNA	5.31	2.5	7.05	4.95333	2.51	2.12	3.02	2.55	3.63	6.95	3.94	4.84	-0.959161	3.86183e-09	-0.04074	0.769183	0.918421	2.29954e-08	6.15	2.66	2.6	3.80333	3.9	3.18	3.19	3.42333	4.4	4.92	3.34	4.22	-0.149738	0.363569	0.159074	0.30495	0.308812	0.0527268	2.59	2.21	3.42	2.74	1.21	1.98	0.74	1.31	2.39	1.73	2.85
4331391	LOC4331391	mRNA	3.25	1.92	16.12	7.09667	0.89	0.37	0.58	0.613333	0.21	3.05	0.68	1.31333	-3.53887	1.85057e-80	-2.46084	4.04144e-57	1.07803	0.000163682	15.14	7.13	6.12	9.46333	3.89	3.49	1.15	2.84333	9.74	30.75	10.85	17.1133	-1.7471	2.30079e-47	0.863378	1.12021e-29	2.61047	1.95725e-140	1.07	0.55	0.6	0.74	0.26	14.92	0.46	5.21333	22.91	5.88	1.28
4347674	LOC4347674	mRNA	15.07	21.05	15.15	17.09	5.85	4.49	9.53	6.62333	71.58	36.45	38.37	48.8	-1.36929	6.6422e-158	1.51728	0	2.88657	0	9.96	14.71	11.49	12.0533	4.25	7.35	8.48	6.69333	14.18	16.77	13.14	14.6967	-0.834351	1.22386e-49	0.28058	1.14515e-09	1.11493	5.62911e-97	33.26	36.97	29.99	33.4067	12.17	7.8	3	7.65667	50.74	60.02	61.47
4347709	LOC4347709	mRNA	0.09	0.04	0.56	0.23	0.69	1.14	0.18	0.67	1.72	0.13	0.56	0.803333	1.53841	8.58737e-05	1.82005	1.05759e-06	0.281649	0.325383	12.7	14.23	49.82	25.5833	12.28	36.97	12.54	20.5967	15.15	38.71	0.35	18.07	-0.286899	3.20976e-08	-0.500649	7.41276e-21	-0.213749	0.000145352	0.21	0.54	0.12	0.29	0.26	94.93	1.24	32.1433	13.45	33.51	1.31
4338117	LOC4338117	mRNA	0.32	0.64	30.35	10.4367	0.7	0.32	0.32	0.446667	0.17	2.38	0.76	1.10333	-4.54939	6.52449e-244	-3.26761	9.18492e-197	1.28178	1.02272e-07	7.2	4.73	3.13	5.02	0.82	0.61	0.29	0.573333	2.3	7.65	5.23	5.06	-3.15111	6.92144e-89	0.0156838	0.862252	3.16679	3.0562e-91	0.26	0.52	0.3	0.36	0.25	20.78	0.62	7.21667	51.9	9.82	0.82
4351128	LOC4351128	mRNA	18.94	16.05	46.7	27.23	62.6	15.36	51.36	43.1067	33.84	122.81	108.32	88.3233	0.660855	1.62876e-40	1.6851	0	1.02425	1.19317e-167	17.43	5.87	17.56	13.62	0.49	1.33	1.73	1.18333	10.74	13.85	11.66	12.0833	-3.48343	2.59903e-124	-0.161629	0.0487021	3.3218	2.31453e-108	12.81	11.76	25.97	16.8467	2.48	148.26	2.24	50.9933	69.8	79.95	56.75
4349048	LOC4349048	mRNA	3.43	2.22	2.55	2.73333	0.92	1.36	1.13	1.13667	3.35	1.53	1.35	2.07667	-1.26719	3.44393e-13	-0.388918	0.00929316	0.878274	2.55478e-06	5.95	3.01	3.46	4.14	2.47	2.26	2.27	2.33333	6.38	5.46	4.39	5.41	-0.823988	6.6792e-10	0.392947	0.000249984	1.21693	9.64912e-23	2.07	1.99	4.45	2.83667	0.65	0.37	0.95	0.656667	0.71	0.56	1.69
4327787	LOC4327787	mRNA	17.28	18.93	17.39	17.8667	17.86	19.97	16.48	18.1033	30.13	23.39	22.31	25.2767	0.0183955	0.585653	0.500833	1.28849e-58	0.482438	1.38653e-54	28.24	29.16	25.6	27.6667	14.17	14.1	13.35	13.8733	33.72	36.79	46.15	38.8867	-0.998535	1.04903e-202	0.490932	1.67325e-84	1.48947	0	21.2	23.33	17.14	20.5567	23.57	20.6	21.62	21.93	22.58	28.02	27.73
4327159	LOC4327159	mRNA	47.1	51.38	40.32	46.2667	1.86	1.51	0.77	1.38	38.15	35.89	33.79	35.9433	-5.09813	0	-0.349915	4.75709e-55	4.74822	0	26.67	32.38	25.85	28.3	7.37	4.94	3.9	5.40333	37.81	42.36	35.15	38.44	-2.41253	0	0.44288	7.29605e-68	2.85541	0	41.32	45.16	45.6	44.0267	1.64	0.91	1.4	1.31667	27.35	34.13	42.28
4330832	LOC4330832	mRNA	0	0	0	0	0	0	0	0	0	0	0	0							0	0	0	0	0	0	0	0	0.03	0.19	0.06	0.0933333			4.13747	0.0031402	4.12726	0.0032144	0	0	0	0	0	0	0	0	0	0	0
4339343	LOC4339343	mRNA	8.53	6.14	8.25	7.64	3.37	2.45	2.71	2.84333	4.57	5.08	6.24	5.29667	-1.42337	1.73442e-97	-0.532026	6.03914e-20	0.891345	7.35376e-33	19.6	3.12	3.05	8.59	1.87	2.12	0.99	1.66	2.35	2.64	1.43	2.14	-2.35964	1.07215e-205	-1.98609	1.00845e-168	0.373547	0.000553036	0.08	0.02	0.14	0.08	0.02	0.16	0.02	0.0666667	0.14	0.29	0.09
4335936	LOC4335936	mRNA	42.55	42.57	30.16	38.4267	5.26	4.69	3.79	4.58	43.45	25.1	26.69	31.7467	-3.06867	0	-0.244249	1.06287e-12	2.82442	0	73.57	61.62	55.65	63.6133	5.64	8.38	6.3	6.77333	76.11	68.59	78.51	74.4033	-3.22099	0	0.235886	3.17539e-21	3.45687	0	31	32.77	43.87	35.88	3.49	5.47	3.97	4.31	24.24	29.64	24.23
9269452	LOC9269452	mRNA	0.57	0.59	0.31	0.49	0.31	0.6	0.27	0.393333	0.38	0.54	0.29	0.403333	-0.324643	0.237477	-0.297641	0.276355	0.027002	0.925816	300.43	165.67	69.24	178.447	10.1	8.53	16.07	11.5667	91.18	86.48	159.75	112.47	-3.93508	0	-0.658273	0	3.27681	0	1.09	1.53	1.4	1.34	0.73	0.88	1.15	0.92	0.65	0.84	0.63
4326937	LOC4326937	mRNA	12.08	13.49	9.47	11.68	8.23	2.13	5.33	5.23	2.37	6.32	4.4	4.36333	-1.14864	4.50628e-62	-1.39165	3.63938e-83	-0.243008	0.0058221	1.04	0.41	0.25	0.566667	0.73	0.5	0.39	0.54	0.71	0.28	0.51	0.5	-0.046119	0.862855	-0.165607	0.540471	-0.119488	0.661849	10.81	2.13	1.92	4.95333	0.36	9.6	1.15	3.70333	17.06	9.48	6.69
107275885	LOC107275885	mRNA	0.68	0.7	0.16	0.513333	1.17	1.91	2	1.69333	0.59	1.36	1.01	0.986667	1.526	1.64308e-18	0.774725	9.05773e-05	-0.751276	8.12352e-07	0.15	0.17	0.1	0.14	0.08	0.26	0.54	0.293333	0	0	0.15	0.05	1.19555	0.00106656	-1.23109	0.0257885	-2.42664	6.79398e-08	0.06	0.04	0.19	0.0966667	1.57	0.28	0.48	0.776667	0.04	0.17	0.5
4327285	LOC4327285	mRNA	109.35	117.29	128.51	118.383	74.93	3.65	43.47	40.6833	18.98	82.18	54.64	51.9333	-1.53748	0	-1.20032	0	0.337159	1.00825e-36	16.05	14.21	18.22	16.16	20.57	16.07	8.61	15.0833	16.47	35.48	8.05	20	-0.118588	0.010744	0.308542	6.01671e-13	0.427129	1.88717e-22	116.45	33.87	1.02	50.4467	0.19	120.78	1.22	40.73	60.45	64.9	86.99
4335924	LOC4335924	mRNA	8.3	8.94	6.22	7.82	4.89	3.01	3.68	3.86	8.58	6.61	6.32	7.17	-1.01634	8.00895e-48	-0.122932	0.0401401	0.893406	1.03053e-35	11.61	10.1	7.2	9.63667	3.91	3.24	3.55	3.56667	9.55	9.17	12.86	10.5267	-1.43979	7.02523e-97	0.128584	0.0136574	1.56838	4.53349e-121	6.72	8.24	7.16	7.37333	2.91	2.85	3.61	3.12333	5.99	9.83	8.17
112938349	LOC112938349	mRNA	14.68	10.9	3.9	9.82667	2.59	3.36	3.42	3.12333	6.99	1.22	6.99	5.06667	-1.65004	1.39545e-186	-0.943649	3.74619e-79	0.706393	4.23851e-26	1.34	1.56	4.97	2.62333	1.51	0.94	1.34	1.26333	3.58	2.55	0.94	2.35667	-1.06328	4.23154e-26	-0.155396	0.0686145	0.907887	1.01852e-18	10.75	12.24	9.93	10.9733	1.6	0.76	3.61	1.99	0.56	0.78	7.79
4335760	LOC4335760	mRNA	238.68	277.23	182.27	232.727	189.2	52.66	73.57	105.143	113.92	67.43	127.86	103.07	-1.14108	0	-1.17156	0	-0.0304759	0.261418	11.15	11.33	36.98	19.82	15.47	40.59	12.08	22.7133	7.87	12.6	2.43	7.63333	0.218126	0.000339866	-1.37524	8.37676e-67	-1.59337	1.51553e-95	219.78	146.63	276.49	214.3	37.91	29.52	47.78	38.4033	1.62	25.06	141.59
4348282	LOC4348282	mRNA	10.53	11.58	9.29	10.4667	10.42	13.55	7.85	10.6067	23.41	7.06	10.51	13.66	0.0373064	0.626958	0.404919	1.86384e-08	0.367612	2.96114e-07	238.01	86.57	71.9	132.16	41.93	31.18	16.88	29.9967	92.29	96.91	100.67	96.6233	-2.15459	0	-0.450028	2.76188e-80	1.70456	0	11.02	14.02	15.01	13.35	4	2.07	8.23	4.76667	2.69	1.82	6.37
4350800	LOC4350800	mRNA	8.48	8.09	6.87	7.81333	0.52	0.33	0.05	0.3	3.79	2.65	2.56	3	-4.71021	1.66479e-228	-1.38285	7.32048e-64	3.32736	1.1627e-71	14.1	18.68	15.86	16.2133	2.99	5.27	4.85	4.37	17.03	18.03	18.72	17.9267	-1.87504	9.15458e-195	0.143099	0.00116471	2.01813	2.55027e-239	5.47	4.53	7.97	5.99	0.14	0.8	0.25	0.396667	4.47	8.77	3.96
4328243	LOC4328243	mRNA	3	4.68	3.05	3.57667	0.32	0.28	0.14	0.246667	5.89	2.17	1.75	3.27	-3.85552	1.91648e-49	-0.122956	0.367879	3.73257	2.12564e-44	23.01	23.07	21.18	22.42	1.14	1.7	1.15	1.33	26.5	32.21	47.23	35.3133	-4.0661	6.05055e-300	0.656265	2.20619e-42	4.72237	0	2.03	2.03	3.55	2.53667	0	0.04	0	0.0133333	0.54	0.54	0.9
4341972	LOC4341972	mRNA	3.54	2.54	2.78	2.95333	4.43	0.53	4.63	3.19667	1.88	10.1	6.74	6.24	0.117205	0.495289	1.06989	2.0592e-13	0.952689	2.78925e-11	0.14	1.18	2.1	1.14	0.07	0.13	0	0.0666667	0.26	0.99	0.59	0.613333	-4.07726	2.08996e-12	-0.897528	0.0068449	3.17973	2.37709e-06	1.15	0.38	1.61	1.04667	0.39	9.04	0.64	3.35667	2.3	10.99	15.58
107276461	LOC107276461	mRNA	42.96	44.4	28.22	38.5267	3.85	21.15	13.54	12.8467	29.92	0.28	1.07	10.4233	-1.58792	5.5102e-164	-1.86648	2.43802e-205	-0.278561	0.000546588	0	0.11	0.28	0.13	0.18	0	0.05	0.0766667	0	0.05	0	0.0166667	-0.797152	0.368782	-2.83981	0.0235703	-2.04266	0.156793	0	0	0.94	0.313333	0	0	0	0	0	0.08	0
4335226	LOC4335226	mRNA	146.14	172.36	924.23	414.243	762.72	313.93	713.64	596.763	418.18	973.48	689.5	693.72	0.520995	0	0.729569	0	0.208574	5.64651e-123	18.43	13.92	18.46	16.9367	12.88	10.41	7.64	10.31	13.1	18.99	6.54	12.8767	-0.72721	4.58436e-31	-0.393343	2.19657e-11	0.333867	5.75954e-07	422.47	262.06	134.96	273.163	357.7	1737.25	333.52	809.49	2200.43	1396.34	856.47
4330625	LOC4330625	mRNA	473.39	613.72	159.5	415.537	57.73	69.11	62.62	63.1533	232.42	178.4	222.6	211.14	-2.71647	0	-0.973634	0	1.74283	0	938.26	1248.98	1266.11	1151.12	322.87	494.96	596.29	471.373	1084.87	1189.33	1265.75	1179.98	-1.27407	0	0.0329778	0.000185852	1.30704	0	694.08	925.95	913.44	844.49	78.48	21.48	153.34	84.4333	36.43	93.38	391.55
4344687	LOC4344687	mRNA	23.07	24.95	16.27	21.43	11.14	13.48	19.99	14.87	10.09	10.78	13.18	11.35	-0.528206	1.01733e-44	-0.916233	1.07017e-114	-0.388028	1.72006e-18	4.12	3.73	3.32	3.72333	1.64	1.6	0.53	1.25667	4.28	5.16	3.64	4.36	-1.58691	5.34569e-47	0.228154	0.00428724	1.81507	1.59864e-66	19.33	17.68	21.53	19.5133	16.31	5.04	12.09	11.1467	7.93	8.42	13.91
107280563	LOC107280563	mRNA	0.55	0.16	0.38	0.363333	0.13	0	0.41	0.18	0.32	0.23	0	0.183333	-1.06591	0.0749263	-1.31136	0.0356802	-0.245452	0.744411	0	0.15	0.51	0.22	0	0.13	0	0.0433333	0.14	0.85	0	0.33	-1.86115	0.0668611	0.661643	0.309519	2.5228	0.00508277	2.44	2.92	3.48	2.94667	3.91	3.08	1.89	2.96	8.92	8.58	9.78
4344304	LOC4344304	mRNA	5.61	4.8	5.96	5.45667	1.75	1.83	1.18	1.58667	6.58	2.92	2.45	3.98333	-1.78314	4.23303e-36	-0.450742	6.43644e-05	1.33239	5.1291e-18	25.96	24.89	19.39	23.4133	10.16	17.39	12.65	13.4	25.64	25.73	39.64	30.3367	-0.791732	2.1299e-41	0.374365	3.90968e-15	1.1661	1.11549e-100	8.7	8.29	15.86	10.95	1.74	3.08	1.67	2.16333	1.72	3.58	4.2
4344902	LOC4344902	mRNA	15.75	20.67	29.44	21.9533	10.67	11.09	6.41	9.39	16.42	15.73	18.09	16.7467	-1.2258	2.09848e-102	-0.396148	1.05419e-15	0.829656	8.18363e-42	4.06	1.42	0.95	2.14333	0.46	0.27	0.24	0.323333	2.55	2.15	4.96	3.22	-2.75061	1.26773e-29	0.60159	8.50231e-06	3.3522	2.38261e-53	9.35	9.28	9.51	9.38	6.19	3.12	3.79	4.36667	9.83	7.04	7.1
4348840	LOC4348840	mRNA	8.25	6.03	6.6	6.96	4.54	4.45	3.16	4.05	24.1	16.1	17.53	19.2433	-0.779924	1.34201e-26	1.46893	8.62881e-194	2.24886	0	4.3	1.5	0.72	2.17333	0.07	0.04	0	0.0366667	1.78	3.64	1.45	2.29	-5.92996	5.92358e-74	0.0891518	0.434247	6.01912	2.4233e-79	4.47	3.99	5.37	4.61	4.49	3.7	1.65	3.28	12.3	7.61	6.92
107280714	LOC107280714	mRNA	0.14	0.09	0	0.0766667	0	0.09	0	0.03	0.13	0.14	0.34	0.203333	-1.30708	0.254601	1.45631	0.0403927	2.76339	0.00198072	0	0.05	0	0.0166667	0.13	0	0.05	0.06	0	0	0.09	0.03	1.85419	0.210954	0.967542	0.572778	-0.886644	0.476835	0.22	0.13	0.26	0.203333	0.22	0.39	0	0.203333	0.31	0.57	0.29
4338282	LOC4338282	mRNA	4.84	4.01	9.77	6.20667	3.77	0.96	1.42	2.05	0.18	2.66	3.56	2.13333	-1.5976	1.25223e-33	-1.55235	2.40976e-32	0.0452502	0.794088	0	0	0.05	0.0166667	0.2	0.18	0.18	0.186667	0	0	0.05	0.0166667	3.60595	0.000982037	0.0101866	0.995987	-3.59576	0.000930102	4.66	5.07	2.07	3.93333	0.5	24.33	2.24	9.02333	7.64	8.63	1.85
4324479	LOC4324479	mRNA	1936.95	2468.63	1630.41	2012	1132.32	1767.69	1373.64	1424.55	3184.29	1780.76	1933.15	2299.4	-0.499254	0	0.195945	0	0.695199	0	4465.92	5593.55	5625.47	5228.31	1739.57	2076.34	2403.66	2073.19	5152.44	5233.17	6328.87	5571.49	-1.32861	0	0.089628	2.59316e-183	1.41824	0	2542.08	2767.09	3150.12	2819.76	1872.82	596.17	1708.74	1392.58	643.92	1038.66	1834.99
4329464	LOC4329464	mRNA	2.8	0.32	9.72	4.28	0.16	0	0.03	0.0633333	0.06	0.03	2.32	0.803333	-6.07262	2.52055e-97	-2.4118	1.8745e-55	3.66082	1.1188e-16	3.54	3.09	5.91	4.18	5.43	1.2	0.67	2.43333	4.08	8.02	0.1	4.06667	-0.849899	2.16461e-12	-0.0400111	0.701499	0.809887	2.31889e-11	0.22	0.39	0.45	0.353333	0	0	0	0	0	0	0
4336456	LOC4336456	mRNA	7.75	6.61	8.23	7.53	3.23	1.09	1.48	1.93333	7.27	8.48	6.79	7.51333	-1.95799	4.09062e-55	-0.00662904	0.940797	1.95136	2.12011e-54	15.54	15.11	16.93	15.86	4.91	4.17	3.11	4.06333	12.54	18.65	5.54	12.2433	-1.97638	1.06972e-111	-0.374754	1.49219e-08	1.60162	6.03941e-66	5.06	4.5	6.68	5.41333	0.64	2.82	0.6	1.35333	4.43	2.07	6.11
4343352	LOC4343352	mRNA	21.92	21.09	15.89	19.6333	16.46	16.27	12.43	15.0533	21.54	12.44	15.92	16.6333	-0.382072	2.53377e-15	-0.235383	5.68385e-07	0.146689	0.00361665	1.52	2.07	4.3	2.63	1.25	1.58	1.42	1.41667	2.35	3.25	1.05	2.21667	-0.889312	1.23701e-09	-0.249748	0.0548161	0.639564	2.5768e-05	28.59	47.38	36.64	37.5367	26.87	6.29	25.46	19.54	2.3	7.74	30.85
107278200	LOC107278200	mRNA	4.26	0.15	0	1.47	0	2.25	1.57	1.27333	3.64	0	0.09	1.24333	-0.200987	0.244725	-0.212079	0.220368	-0.011092	0.950766	0	0	0	0	0.03	0.26	0	0.0966667	0	0.09	0	0.03	4.33213	0.00149791			-1.77963	0.041204	3.3	32.06	37.28	24.2133	10.35	0.03	17.96	9.44667	0.03	0.06	1.93
4330362	LOC4330362	mRNA	32.94	24.37	43.11	33.4733	16.79	17.87	25.3	19.9867	11.36	23.33	17.85	17.5133	-0.746789	1.38571e-81	-0.942166	1.6778e-120	-0.195377	2.217e-05	9.12	6.83	9.26	8.40333	20.64	17.45	12.49	16.86	12.56	12.69	5.44	10.23	0.994958	1.56573e-64	0.28556	1.44324e-05	-0.709398	2.12811e-37	115.45	119.65	179.88	138.327	47.43	14.21	61.36	41	26.43	30.35	93.18
4327573	LOC4327573	mRNA	36.15	51.47	8.39	32.0033	1.92	0.36	0.14	0.806667	9.26	0.66	0.5	3.47333	-5.29537	0	-3.1853	4.893e-238	2.11007	3.44627e-18	339.25	526.25	266.43	377.31	3.22	0.57	1	1.59667	590.04	661.59	1208.94	820.19	-7.95297	0	1.1147	0	9.06768	0	27.4	27.61	73.89	42.9667	0.21	0.07	0.14	0.14	0.84	0.77	3.28
4340840	LOC4340840	mRNA	94.6	77.15	65.41	79.0533	14.8	9.31	9.29	11.1333	15.63	12.69	9.58	12.6333	-2.82518	0	-2.64472	0	0.180461	0.0010962	5.72	7.56	8.21	7.16333	4.78	3.7	2.6	3.69333	6.95	12.44	5.79	8.39333	-0.975513	3.01474e-30	0.224874	0.00108386	1.20039	5.99027e-49	21.94	20.53	57.51	33.3267	3.58	7.39	7.87	6.28	1.22	2.36	4.36
4340691	LOC4340691	mRNA	11.04	2.93	20.9	11.6233	2.86	6.63	12.93	7.47333	1.58	7.78	2.31	3.89	-0.644669	1.29844e-27	-1.59697	7.44715e-116	-0.952298	4.49749e-34	0.12	0	0	0.04	0.03	0	0.05	0.0266667	0.12	0	0	0.04	-0.726763	0.483294	-0.0324577	0.971622	0.694305	0.503022	3.5	2.14	2.07	2.57	2.87	60.87	3.17	22.3033	49.81	31.74	6.32
4337967	LOC4337967	mRNA	0.2	0.2	0.07	0.156667	0.08	0.08	0	0.0533333	0.1	0.16	0.05	0.103333	-1.64812	0.00830178	-0.650266	0.21554	0.997856	0.154255	1.75	1.49	0.94	1.39333	0.06	0.1	0.08	0.08	2.99	1.4	2.96	2.45	-4.15079	3.8805e-36	0.811551	5.15351e-09	4.96234	1.38627e-67	0.69	0.53	0.38	0.533333	0.05	0.07	0.1	0.0733333	0	0.02	0.37
4340251	LOC4340251	mRNA	16.11	14.46	17.35	15.9733	12.97	13.18	12.9	13.0167	14.83	14.55	15.67	15.0167	-0.26731	4.38308e-06	-0.0617846	0.271185	0.205526	0.000491057	37.87	30.24	21.81	29.9733	9.64	10.06	6.95	8.88333	40.34	31.24	45.42	39	-1.73933	8.97902e-193	0.388759	5.24872e-22	2.12809	0	16.88	14.06	10.89	13.9433	15.6	16.56	15.84	16	17.62	23.69	23.51
4329752	LOC4329752	mRNA	55.48	42.2	29.11	42.2633	1.93	1	1.76	1.56333	3.36	3.25	3.9	3.50333	-4.7636	0	-3.60177	0	1.16183	2.40248e-30	6.23	6.24	6.88	6.45	3.01	4.17	4.21	3.79667	8.01	8.54	6.59	7.71333	-0.763955	7.31302e-27	0.260708	1.05281e-05	1.02466	8.38175e-52	19.12	21.71	46.28	29.0367	1.25	1.76	4.44	2.48333	3.91	3.1	7.14
4338360	LOC4338360	mRNA	0.87	0.53	1.47	0.956667	0.55	0.15	0.7	0.466667	0.07	2.47	0.45	0.996667	-1.03578	5.17221e-06	0.0373613	0.84299	1.07314	2.11337e-06	0.32	0.08	0.18	0.193333	0.06	0.13	0.23	0.14	0.41	0.45	0.23	0.363333	-0.449229	0.340232	0.934375	0.0110881	1.3836	0.000514085	0.7	0.52	0.19	0.47	0.27	27.03	0.88	9.39333	7.82	18.04	0.97
4342681	LOC4342681	mRNA	8.8	8.86	7.31	8.32333	0.37	0.94	0.42	0.576667	6.63	3.61	3.04	4.42667	-3.9097	9.29428e-229	-0.919491	2.91731e-37	2.99021	5.00303e-98	18.6	13.86	13.62	15.36	3.11	5.19	5.09	4.46333	18.75	17.07	12.87	16.23	-1.81143	2.41032e-183	0.0931911	0.0373563	1.90462	2.04771e-211	4.94	5.15	4.5	4.86333	0.27	0.45	0.78	0.5	2.86	3.95	3.89
4341809	LOC4341809	mRNA	1.25	5.04	8.59	4.96	1.24	1.16	4.19	2.19667	0.39	0.98	1.59	0.986667	-1.1842	1.72298e-31	-2.34015	1.39404e-79	-1.15595	3.45368e-14	1.21	3.14	2.51	2.28667	0.19	0.24	0.47	0.3	1.41	6.01	2.23	3.21667	-2.9179	4.31411e-46	0.48422	1.73419e-05	3.40212	8.09618e-74	6.96	1.69	1.7	3.45	2.09	4.96	3.33	3.46	16.85	4.86	1.27
4347644	LOC4347644	mRNA	179.64	181.47	200.34	187.15	18.45	15.35	16.86	16.8867	273.03	233.25	234.86	247.047	-3.47052	0	0.399795	1.35473e-136	3.87032	0	212.45	244.47	160.55	205.823	19.51	17.48	19.55	18.8467	221.82	226.38	313.4	253.867	-3.45472	0	0.300531	2.00214e-81	3.75525	0	166.76	169.59	181.34	172.563	6.19	14.51	4.82	8.50667	196.12	209.42	169.61
4329781	LOC4329781	mRNA	13.07	14.36	16.46	14.63	5.5	7.04	7.63	6.72333	27.16	14.11	14.18	18.4833	-1.12467	4.50504e-101	0.339619	9.58798e-17	1.46429	4.36051e-190	15.4	17.17	14.48	15.6833	0.78	1.24	1.15	1.05667	28.01	31.86	35.7	31.8567	-3.8773	0	1.02115	5.79292e-183	4.89846	0	24.51	19.89	23.79	22.73	3.79	5.6	3.25	4.21333	11.02	14.56	21.75
4324074	LOC4324074	mRNA	0.43	0.26	0.47	0.386667	0.04	0.69	0.09	0.273333	0.26	0.53	0.09	0.293333	-0.492116	0.251003	-0.42026	0.320732	0.0718562	0.87643	0.91	0.95	1.25	1.03667	0.58	1.5	0.6	0.893333	0.35	0.78	0.35	0.493333	-0.188343	0.455533	-1.07428	0.000235277	-0.885935	0.00338441	0.12	0.95	3.44	1.50333	2.05	0.67	1.44	1.38667	1.77	1.01	0.13
9266978	LOC9266978	mRNA	58.36	80.89	51.81	63.6867	5.78	7.29	5.08	6.05	168.11	98.85	125.55	130.837	-3.39251	0	1.0518	1.10286e-229	4.44432	0	440.18	281.21	252.27	324.553	102.1	120.29	143.04	121.81	376.67	302.79	391.94	357.133	-1.39119	0	0.146282	1.0075e-17	1.53747	0	154.31	166.46	98.79	139.853	9.17	14.39	8.56	10.7067	210.12	257.99	180.42
107278628	LOC107278628	mRNA	0.06	0	0.03	0.03	0.03	0.16	0.1	0.0966667	0	0.03	0	0.01	1.59981	0.0738729	-1.57226	0.310493	-3.17207	0.00708419	0.07	0	0.1	0.0566667	0.04	0	0	0.0133333	0.03	0.03	0.29	0.116667	-2.31173	0.0902081	1.10505	0.14021	3.41677	0.0022885	0.03	0	0	0.01	0.06	0	0.13	0.0633333	0.03	0.03	0
4348299	LOC4348299	mRNA	103.59	88.6	72.07	88.0867	36.83	43.34	27.56	35.91	51.26	24.16	33.92	36.4467	-1.29323	0	-1.26773	0	0.0254975	0.405181	14.25	11.79	46.98	24.34	12.97	34.67	15.05	20.8967	8.94	18.12	3.67	10.2433	-0.193723	8.0535e-07	-1.24559	2.6496e-156	-1.05186	1.57023e-104	94.21	106.3	154.32	118.277	24.4	23.69	43.74	30.61	10.66	12.51	53.65
4328240	LOC4328240	mRNA	6.96	10.66	4.5	7.37333	1.17	0.35	0.51	0.676667	6.8	3.15	3.14	4.36333	-3.44603	1.5617e-196	-0.75104	2.43346e-25	2.69499	2.64542e-93	50.41	51.95	33.69	45.35	0.38	0.19	0.3	0.29	92	121.04	123.13	112.057	-7.30854	0	1.30403	0	8.61257	0	9.73	8.67	12.16	10.1867	0.39	1.12	0.79	0.766667	7.51	7.11	7
4333004	LOC4333004	mRNA	287.89	262.55	240.01	263.483	7.39	6.36	8.03	7.26	317.09	271.69	300.68	296.487	-5.1903	0	0.172085	5.31569e-66	5.36239	0	246.01	219.27	191.74	219.007	15.68	8.33	7.27	10.4267	241.08	238.46	247.54	242.36	-4.44785	0	0.158466	1.53337e-44	4.60632	0	251.51	306.87	267.6	275.327	5.36	7.54	4.73	5.87667	230.82	268.53	307.63
4349044	LOC4349044	mRNA	184.26	239.48	153.76	192.5	94.31	113.79	111.84	106.647	331.95	220.82	260.6	271.123	-0.852752	0	0.496143	0	1.34889	0	288.52	451.58	444.23	394.777	123.08	140.43	150.72	138.077	417.21	477.15	471.07	455.143	-1.5147	0	0.200881	9.14877e-121	1.71559	0	260.91	289.29	282.32	277.507	139.31	62.34	118.19	106.613	105.8	163.57	263.09
4347708	LOC4347708	mRNA	0.19	0.37	2.69	1.08333	3.83	62.76	1.85	22.8133	9.24	7.1	6.95	7.76333	4.38541	0	2.8347	3.94126e-80	-1.55071	2.26853e-108	26.96	25.53	58.88	37.1233	13.9	73.01	26.45	37.7867	43.28	62.84	0.09	35.4033	0.0643256	0.126768	-0.0686301	0.108736	-0.132956	0.00170943	2.43	8.17	0.62	3.74	11.85	0.18	36.11	16.0467	0.78	4.4	5.27
4340093	LOC4340093	mRNA	36.91	25.77	43.89	35.5233	6.96	2.36	3.95	4.42333	3.61	21.3	9.55	11.4867	-3.0042	0	-1.64357	0	1.36063	2.46567e-90	20.38	26.3	27.56	24.7467	3.09	2.06	1.16	2.10333	30.78	27.55	19.64	25.99	-3.58701	0	0.0669244	0.0626399	3.65393	0	24.97	16.17	17.58	19.5733	3.24	18.8	3.64	8.56	21.88	19.92	12.92
4329166	LOC4329166	mRNA	5.1	6.9	2.83	4.94333	4.16	4.87	3.97	4.33333	2.37	2.56	2.15	2.36	-0.188903	0.0703386	-1.06687	1.61251e-18	-0.877965	3.03872e-12	0.31	0.4	1.01	0.573333	0.86	0.8	0.54	0.733333	0.85	0.99	0.44	0.76	0.344622	0.224766	0.398177	0.153804	0.0535548	0.838919	7.7	3.82	2.38	4.63333	0.29	7.88	1.9	3.35667	6.04	5	15.42
4331577	LOC4331577	mRNA	6.34	5.65	3.69	5.22667	1.86	2.12	2.13	2.03667	7.05	2.63	12.82	7.5	-1.36013	5.79578e-46	0.527862	1.80268e-14	1.888	1.79539e-103	75.73	36.59	42.94	51.7533	1.52	2.73	1.76	2.00333	65.53	71.74	54.87	64.0467	-4.66853	0	0.315156	7.75278e-43	4.98369	0	7.31	6.85	10.16	8.10667	1.32	3.53	1.18	2.01	4.17	5.74	4.92
4346803	LOC4346803	mRNA	3122.71	3545.92	2371.3	3013.31	20.4	7.46	8.59	12.15	2560.16	1251.28	1209.81	1673.75	-7.94967	0	-0.843544	0	7.10612	0	5703.36	6745.53	8938.4	7129.1	27.16	21.48	34.53	27.7233	8038.68	8591.69	7609.03	8079.8	-8.0074	0	0.179401	0	8.1868	0	2542.55	3011.17	4084.9	3212.87	4.42	9.04	3.26	5.57333	508.63	624.92	1636.42
4345833	LOC4345833	mRNA	5.89	7.09	5.41	6.13	1.95	1.17	0.59	1.23667	5.37	2.38	4.32	4.02333	-2.3047	5.30705e-77	-0.603654	6.36742e-11	1.70104	7.10279e-35	1.45	1.29	1.55	1.43	0.1	0.15	0.09	0.113333	3.56	3.64	0.74	2.64667	-3.61783	2.80334e-28	0.885704	2.92361e-09	4.50353	2.71948e-58	6.07	3.52	6.86	5.48333	0.55	0.74	0.42	0.57	1.08	0.99	2.21
4331128	LOC4331128	mRNA	79.21	88.9	55.02	74.3767	32.12	27.75	28.28	29.3833	63.18	46.81	46.61	52.2	-1.3386	7.20549e-242	-0.509037	3.35901e-48	0.829561	7.14623e-79	156.72	259.52	202.99	206.41	80.22	92.1	113.91	95.41	177.73	195.35	271.08	214.72	-1.11123	0	0.0517028	0.00689832	1.16294	0	74.22	83.32	98.75	85.43	27.05	13.15	40.45	26.8833	11.77	18.34	53.15
4330277	LOC4330277	mRNA	17.07	14.81	20.84	17.5733	4.76	4.41	2.91	4.02667	37.93	23.62	26.59	29.38	-2.12598	1.51485e-236	0.742732	2.04602e-79	2.86872	0	6.5	5.38	5.42	5.76667	1.06	1.52	0.69	1.09	7.38	8.16	4.03	6.52333	-2.40192	3.20709e-88	0.178649	0.0196279	2.58057	4.18036e-109	11.87	8.78	18.7	13.1167	0.96	1.71	1.15	1.27333	6.86	8.1	13.45
4349938	LOC4349938	mRNA	19.89	18.59	28.47	22.3167	11.85	9.79	10.28	10.64	12.04	17.03	11.82	13.63	-1.06961	6.47947e-68	-0.717419	2.04452e-35	0.352187	4.36415e-07	23.33	15.8	14.67	17.9333	6.34	11.24	5.65	7.74333	20.72	25.92	16.01	20.8833	-1.19736	3.25777e-63	0.223134	5.57121e-05	1.4205	3.28827e-96	16.07	16.45	17.22	16.58	3.44	20.28	6.23	9.98333	11.71	9.51	13.34
4329952	LOC4329952	mRNA	23.49	30.54	20.34	24.79	21.32	20.21	14.55	18.6933	51.51	35.62	35.36	40.83	-0.40717	1.79875e-11	0.719464	2.78553e-47	1.12663	4.18339e-98	202.97	186.08	124.93	171.327	44.29	57.44	64.15	55.2933	154.68	170.89	282.84	202.803	-1.61361	0	0.250379	2.08274e-33	1.86399	0	32.16	37.06	37.18	35.4667	18.59	11.74	15.11	15.1467	32.95	35.93	37.6
4343353	LOC4343353	mRNA	14.91	19.96	11.65	15.5067	2.12	1.58	1.27	1.65667	4.63	2.37	2.88	3.29333	-3.22397	0	-2.23012	8.90236e-224	0.993853	4.69994e-16	20.85	23.99	34.16	26.3333	6.37	11.26	9.22	8.95	21.76	36.84	13.5	24.0333	-1.54093	6.20857e-223	-0.133032	0.000402825	1.4079	3.77151e-180	15.09	22.03	34.01	23.71	0.82	0.56	2.42	1.26667	0.79	1.67	6.9
4346306	LOC4346306	mRNA	0.98	0.84	1.97	1.26333	0.98	0.99	1.24	1.07	1.11	1.44	1.05	1.2	-0.245546	0.229729	-0.0830598	0.675923	0.162486	0.434393	1.51	0.25	0.91	0.89	0.83	1.08	0.49	0.8	0.75	0.78	0.56	0.696667	-0.135228	0.580813	-0.339639	0.177463	-0.204412	0.428665	1.61	1.51	0.9	1.34	1.04	3.45	1.76	2.08333	2.85	2.16	1.58
4332069	LOC4332069	mRNA	11.21	6.91	12.94	10.3533	2.31	2.68	2.47	2.48667	12.27	6.83	7.95	9.01667	-2.06079	8.03265e-163	-0.194423	0.000390635	1.86637	8.99746e-125	0.04	0.13	0.11	0.0933333	0.02	0.06	0	0.0266667	0.42	0.17	0.21	0.266667	-1.69024	0.0261052	1.51503	0.000463724	3.20527	3.45924e-08	9.11	5.04	18	10.7167	0.35	1.13	0.46	0.646667	1.81	3.22	6.87
4325916	LOC4325916	mRNA	41.71	45.7	139.55	75.6533	51.5	6.47	24.73	27.5667	8.38	67.42	44	39.9333	-1.45469	0	-0.928895	1.61622e-247	0.525791	3.39429e-49	0.13	0.1	0.75	0.326667	0.22	0.19	0	0.136667	0.16	0.03	0.06	0.0833333	-1.30111	0.00555952	-1.92873	0.000203958	-0.627623	0.335576	32.96	20.75	2.81	18.84	1.4	4.76	3.45	3.20333	1.48	14.53	45.53
4338069	LOC4338069	mRNA	22.69	26.17	26.55	25.1367	6.02	5.82	11.58	7.80667	23.23	15.37	16.05	18.2167	-1.68987	2.70716e-260	-0.463618	1.29698e-31	1.22625	2.45859e-117	17.67	13.45	13.58	14.9	9.35	9.35	6.67	8.45667	17.06	21.83	20.64	19.8433	-0.82077	4.71487e-49	0.416508	1.10186e-20	1.23728	3.68482e-127	15.68	7.43	7	10.0367	1.97	4.13	2.8	2.96667	5.1	5.12	6.28
4327343	LOC4327343	mRNA	38.41	41.91	19.62	33.3133	18.26	10.05	23.03	17.1133	21.11	19.37	27.06	22.5133	-0.959874	7.79797e-109	-0.56394	3.09813e-44	0.395934	1.31148e-16	20.98	8.99	9.04	13.0033	5.12	3.85	2.52	3.83	17.1	16.78	18.04	17.3067	-1.77324	2.46721e-105	0.421908	2.1185e-14	2.19515	2.22188e-187	35.4	18.18	32.09	28.5567	11.79	14.09	11.22	12.3667	16.49	16.51	19.4
4335427	LOC4335427	mRNA	0.24	0	0.08	0.106667	0.08	0.11	0.2	0.13	0	0.08	0	0.0266667	0.184769	0.791934	-1.9873	0.0514057	-2.17207	0.0283206	0.08	0	0.04	0.04	0.27	0.05	0.12	0.146667	0.04	0.04	0	0.0266667	1.74717	0.0450556	-0.61742	0.635761	-2.36459	0.0142451	0	0.08	0.04	0.04	0	0	0	0	0	0	0
4330851	LOC4330851	mRNA	1.82	0.59	13.77	5.39333	1.03	0.47	0.25	0.583333	8.7	15.87	11.55	12.04	-3.20847	4.85419e-94	1.14442	6.5077e-55	4.35289	9.53408e-253	1.42	0.72	0.42	0.853333	0.11	0.56	0.22	0.296667	1.33	1.07	0.28	0.893333	-1.48622	5.86371e-07	0.0731525	0.745503	1.55938	9.36548e-08	2.78	0.96	5.31	3.01667	0.03	1.1	0.65	0.593333	13.14	1.22	16.39
4324695	LOC4324695	mRNA	15.79	9.97	13.71	13.1567	21.41	34.13	42.68	32.74	53.27	79.82	70.93	68.0067	1.20653	7.78081e-261	2.43329	0	1.22676	0	64.26	15.09	39.36	39.57	13.75	13.69	13.91	13.7833	28.49	33.99	14.44	25.64	-1.24968	1.64225e-281	-0.636181	5.93525e-93	0.613498	1.32806e-56	40.19	47.72	40.04	42.65	127.95	82.41	58.58	89.6467	202.39	203.57	104.56
4336091	LOC4336091	mRNA	157.02	191.7	671.21	339.977	158.1	0.2	38.56	65.62	0.32	205.29	99.55	101.72	-2.37051	0	-1.7636	0	0.606913	2.01946e-74	0.82	0.52	0.6	0.646667	0.95	1.74	0.78	1.15667	0.2	0.26	0.19	0.216667	0.852662	0.00920654	-1.56851	0.00151096	-2.42117	1.45236e-08	95.91	5.38	30	43.7633	0.38	844.57	2.36	282.437	272.61	198.49	137.7
4342174	LOC4342174	mRNA	2.39	1.77	4.18	2.78	1.44	1.56	1.23	1.41	1.34	2.15	1.64	1.71	-0.981143	1.75751e-14	-0.706956	6.81012e-09	0.274187	0.058567	1.33	1.2	0.82	1.11667	0.58	0.7	0.4	0.56	0.88	1.2	0.63	0.903333	-1.00021	1.22566e-06	-0.305909	0.0918054	0.694305	0.00131828	0.75	0.54	1.09	0.793333	0.79	3.48	0.53	1.6	3.4	2.81	0.82
107275689	LOC107275689	mRNA	0	0	0	0	0	0	0	0	0	0	0	0							0	0.03	0	0.01	0	0	0	0	0.03	0.17	0.3	0.166667			3.87443	0.000186025	4.86423	7.95987e-05	0.16	0.53	0.28	0.323333	0	0.03	0	0.01	0.19	0.29	0.26
4333849	LOC4333849	mRNA	26.03	26.61	13.53	22.0567	2.39	1.7	1.61	1.9	25.85	8.16	5.94	13.3167	-3.53494	6.46338e-288	-0.718503	3.07059e-33	2.81644	6.56538e-143	119.55	81.43	74.65	91.8767	23.52	31.47	30.84	28.61	138.02	102.01	155.63	131.887	-1.66979	0	0.525592	1.61508e-107	2.19538	0	34.06	36.05	55.49	41.8667	2.11	1.12	3.89	2.37333	6.28	6.49	16.18
107276515	LOC107276515	mRNA	2.37	1.5	0.81	1.56	3	1.15	2.24	2.13	1.11	2.19	4.11	2.47	0.477722	9.71321e-06	0.683635	5.29204e-11	0.205912	0.0322172	0.38	0.44	0.64	0.486667	0.11	0.4	0.22	0.243333	0.39	0.63	0.33	0.45	-0.97403	0.000123021	-0.113988	0.59924	0.860042	0.000828046	1.26	0.99	1.19	1.14667	0.81	0.1	0.6	0.503333	0.09	0.21	2.26
4350873	LOC4350873	mRNA	100.39	112.64	72.49	95.1733	11.32	12.42	7.51	10.4167	129.83	70.17	77.16	92.3867	-3.19054	0	-0.0387679	0.0212726	3.15177	0	150.65	167.58	141.71	153.313	46.28	57.6	59.56	54.48	211.86	205.34	281.24	232.813	-1.48661	0	0.601458	0	2.08806	0	108.95	109.96	125.18	114.697	10.66	7.17	13.9	10.5767	44.48	60.41	89.64
4332887	LOC4332887	mRNA	47.49	50.39	35.2	44.36	10.85	13.44	11.05	11.78	69	46.39	45.55	53.6467	-1.91265	0	0.27654	4.48265e-16	2.18919	0	114.24	89.02	88.77	97.3433	14.98	17.83	15.9	16.2367	105.53	121.02	126.14	117.563	-2.57767	0	0.275105	2.09353e-32	2.85278	0	46.58	42.69	57.71	48.9933	13.25	6.98	13.42	11.2167	28.42	32.9	32.76
4339757	LOC4339757	mRNA	9.43	10.82	46.79	22.3467	18.89	1.76	8.08	9.57667	3.53	46.72	23.32	24.5233	-1.2227	3.98176e-221	0.112637	0.000226956	1.33533	1.55257e-272	2.48	4.38	2.6	3.15333	1.82	1.52	1.19	1.51	2.64	5	4.05	3.89667	-1.08095	2.07479e-26	0.297301	0.000183038	1.37825	9.68984e-47	6.72	4.07	1.95	4.24667	0.26	21.37	0.45	7.36	26.39	16.86	12.66
4330407	LOC4330407	mRNA	6.63	8	2.49	5.70667	0.15	1.81	0.37	0.776667	3.16	2.08	2.68	2.64	-2.87884	1.69706e-129	-1.1084	8.30095e-37	1.77045	1.47685e-34	7.77	6.93	9.59	8.09667	1.64	2.83	2.23	2.23333	6.6	12.08	4.01	7.56333	-1.84164	1.08332e-104	-0.0967667	0.119624	1.74487	3.74777e-92	5.43	9.15	7.7	7.42667	0.51	0.15	0.7	0.453333	0.65	0.31	3.84
9272656	LOC9272656	mRNA	0.08	0.06	0.04	0.06	1.92	2.06	2.1	2.02667	0.34	0.43	0.44	0.403333	5.06795	5.05979e-72	2.7468	7.60302e-11	-2.32115	8.60042e-40	0.27	0.04	0.04	0.116667	0.05	0.02	0.06	0.0433333	0.06	0.04	0	0.0333333	-1.4382	0.0253611	-1.75675	0.00922356	-0.318544	0.713377	0.18	0.16	0.04	0.126667	2.3	2.77	1.44	2.17	0.59	0.93	0.61
9268975	LOC9268975	mRNA	0	0	0	0	0	0	0	0	0	0	0	0							0	0	0	0	0	0	0	0	0	0	0	0							1.79	1.01	2.08	1.62667	0.09	0.08	0.18	0.116667	0.22	0.15	1.14
112936380	LOC112936380	mRNA	0	0.02	0.05	0.0233333	0.46	0.44	0.11	0.336667	0.28	0.32	0.16	0.253333	3.77566	1.69525e-26	3.36634	8.69702e-19	-0.40932	0.0389273	0	0	0.01	0.00333333	0	0.04	0.01	0.0166667	0	0.02	0	0.00666667	2.59517	0.0465094	0.967542	0.572778	-1.62762	0.137583	0.09	0.2	0.06	0.116667	0.59	0.33	0.32	0.413333	0.26	0.17	0.28
4346475	LOC4346475	mRNA	22.56	19.65	23.18	21.7967	16.85	19.19	14.66	16.9	39.96	26.06	25.25	30.4233	-0.367142	8.0456e-23	0.482749	8.82943e-51	0.849891	1.17915e-134	65.43	43.74	43.81	50.9933	29.44	33.64	31.6	31.56	48.83	48.42	47.65	48.3	-0.684755	5.89617e-150	-0.0741785	0.00155542	0.610576	5.85539e-118	14.59	15.67	20.89	17.05	6.88	12.16	10.62	9.88667	11.99	15.09	14.08
4347315	LOC4347315	mRNA	0.33	0.45	0.15	0.31	0.12	0.21	0.06	0.13	0.27	0.21	0.18	0.22	-1.23891	0.00651441	-0.482065	0.227264	0.756848	0.127136	6.99	10.91	9.56	9.15333	5.26	6.49	10.86	7.53667	9.08	13.55	16.22	12.95	-0.26997	0.000162707	0.496201	1.53918e-15	0.76617	9.06764e-32	0.29	0.77	0.68	0.58	0.06	0.32	0	0.126667	0.53	0.44	0.44
9272295	LOC9272295	mRNA	77.56	144.26	91.87	104.563	43.92	38.51	53.52	45.3167	41.29	38.01	40.59	39.9633	-1.20779	0	-1.38905	0	-0.181263	2.01114e-10	2.03	2.82	4.81	3.22	2.62	2.42	0.89	1.97667	3.49	2.67	0.31	2.15667	-0.726877	1.03738e-09	-0.583332	4.21497e-07	0.143545	0.27323	168.12	78.99	109.37	118.827	26.54	35.04	47.94	36.5067	18.49	20.93	53.47
4334323	LOC4334323	mRNA	1.85	4.18	185.35	63.7933	12.06	0.62	1.02	4.56667	0.5	116.27	8.64	41.8033	-3.80382	0	-0.645232	8.08969e-62	3.15859	0	2.18	1.12	2.9	2.06667	0	0	0	0	1.25	1.58	1.12	1.31667	-7.73126	1.20473e-24	-0.644642	0.00328815	7.08662	2.94533e-17	3.39	1.18	1.81	2.12667	0	1.09	0	0.363333	0	11.06	8.04
4327015	LOC4327015	mRNA	40.17	45.97	319.91	135.35	61.58	16.13	29.73	35.8133	8.09	194.73	53.04	85.2867	-1.92149	0	-0.693295	1.06798e-268	1.22819	0	0.03	0.06	0.81	0.3	0.03	0.12	0.09	0.08	0.03	0.09	0.06	0.06	-1.84778	0.000408476	-2.30548	4.05821e-05	-0.457698	0.554852	49.88	35.92	11.05	32.2833	20.28	213.05	13.18	82.17	64.5	44.47	92.55
4345968	LOC4345968	mRNA	97.05	68.51	116.1	93.8867	2.32	1.76	3.35	2.47667	426.32	220.26	204.2	283.593	-5.2465	0	1.59766	0	6.84417	0	8.89	4.43	5.94	6.42	0.59	0.42	0.38	0.463333	11.72	13.09	5.53	10.1133	-3.80184	8.56748e-189	0.661877	7.97356e-29	4.46372	0	79.13	120.09	168.41	122.543	10.2	3.93	4.39	6.17333	117.96	128.46	249.66
107276898	LOC107276898	mRNA	0.67	0.07	0.02	0.253333	0.02	1.34	0.12	0.493333	0.93	0.08	0.05	0.353333	0.968829	0.00184499	0.485397	0.151182	-0.483432	0.091694	0	0.02	0.08	0.0333333	0	0.05	0	0.0166667	0	0.05	0	0.0166667	-0.989797	0.415733	-1.03246	0.395911	-0.0426606	0.976468	0.89	0.66	4.61	2.05333	3.06	0.02	2.36	1.81333	0.02	0	0.39
9272149	LOC9272149	mRNA	16.03	13.5	12.94	14.1567	3.73	2.74	3.36	3.27667	17.01	11.09	8.43	12.1767	-2.11035	1.44241e-173	-0.215168	6.93826e-05	1.89518	7.30552e-130	20.21	14.97	13.3	16.16	4.18	4.47	4.46	4.37	18.98	21.78	19.77	20.1767	-1.88167	7.1848e-165	0.323101	4.01894e-12	2.20477	6.61773e-255	12.39	11.14	14.81	12.78	3.71	3.59	5.3	4.2	8.48	11.7	10.39
4335683	LOC4335683	mRNA	5.58	7.38	4.51	5.82333	3.81	5.46	4.16	4.47667	4.85	3.53	3.23	3.87	-0.379	0.000160972	-0.587595	1.65406e-08	-0.208595	0.0612516	10.15	10.45	10.63	10.41	7.52	11.45	14.84	11.27	11.97	13.37	15.43	13.59	0.131907	0.0589572	0.384342	6.97664e-09	0.252435	0.000102331	22.49	28.3	24.26	25.0167	5.73	2.6	11.44	6.59	5.84	11.16	16.3
9272389	LOC9272389	mRNA	14.68	12.39	12.78	13.2833	3.99	3.5	4.53	4.00667	6.31	5.81	4.13	5.41667	-1.72876	1.3523e-144	-1.29505	4.64205e-95	0.433703	3.03887e-07	5.93	5.09	4.49	5.17	4.64	2.58	1.58	2.93333	7.93	7.74	3.99	6.55333	-0.84979	2.4151e-19	0.341807	7.47325e-06	1.1916	2.86932e-41	17.83	19.79	37.88	25.1667	5.86	4.27	8.91	6.34667	9.77	8.27	14.83
4340128	LOC4340128	mRNA	1063.27	1351.14	126.56	846.99	1667.25	19.38	926.95	871.193	12.83	656.49	1128.21	599.177	0.0488782	2.9109e-11	-0.503332	0	-0.55221	0	5.11	5.98	3.64	4.91	1.55	0.3	0.07	0.64	5.08	6.1	3.86	5.01333	-3.03082	1.43011e-73	0.0269752	0.782267	3.0578	2.22287e-76	626.29	27.18	13.29	222.253	12.14	58.41	15.78	28.7767	27.83	60.73	1346.33
4325271	LOC4325271	mRNA	0.11	0.19	0.08	0.126667	0.05	0.08	0.18	0.103333	0.12	0.17	0.24	0.176667	-0.288602	0.520902	0.467538	0.235619	0.75614	0.0687827	0.03	0.24	0.14	0.136667	0.26	0.15	0.03	0.146667	0.15	0.22	0.22	0.196667	0.0594266	0.884414	0.499506	0.18398	0.44008	0.237766	0.07	0.09	0.08	0.08	0.25	0.06	0.07	0.126667	0.08	0.15	0.06
4347197	LOC4347197	mRNA	8.89	38.43	0.9	16.0733	4.35	4	37.12	15.1567	4.29	0.79	8.27	4.45	-0.0897089	0.126096	-1.84535	2.81066e-119	-1.75564	2.27983e-104	0.89	1.66	3.05	1.86667	1.28	2.27	1.42	1.65667	2.33	1.92	1.18	1.81	-0.162686	0.357612	-0.0496078	0.773198	0.113078	0.523768	64.91	6.02	3.05	24.66	2.59	2.75	4.27	3.20333	2.12	3.07	1.58
4351127	LOC4351127	mRNA	11.46	12.44	15.09	12.9967	3.39	6.22	2.54	4.05	39.23	20.1	18.33	25.8867	-1.68454	1.79996e-240	1.045	1.58491e-238	2.72954	0	8.25	6.07	13.26	9.19333	1.64	2.2	2.68	2.17333	10.6	9.49	7.28	9.12333	-2.20951	2.51481e-248	-0.0238668	0.592714	2.18564	8.8566e-244	14.97	13.07	21.15	16.3967	4.77	1.25	2.91	2.97667	8.55	8.77	19.94
4339277	LOC4339277	mRNA	22.71	19.29	16.43	19.4767	0.81	0.87	0.64	0.773333	12.09	6.25	6.2	8.18	-4.65481	3.37914e-293	-1.24723	3.88301e-70	3.40758	7.28354e-103	13.09	14.1	13.05	13.4133	3.77	2.07	0.99	2.27667	21.69	20.98	14.95	19.2067	-2.59661	1.80983e-125	0.515908	2.87262e-16	3.11251	1.56804e-216	13.47	11.94	22.54	15.9833	1.03	0.66	1.11	0.933333	6.45	9.76	4.68
4331651	LOC4331651	mRNA	13.39	15.8	10.84	13.3433	1.19	0.95	0.55	0.896667	14.8	6.71	6.56	9.35667	-3.89205	1.57303e-167	-0.506972	1.02667e-10	3.38508	1.41875e-106	136.24	122.48	71.44	110.053	31.56	35.12	26.37	31.0167	133.02	139.77	213.34	162.043	-1.82844	0	0.559193	1.63304e-131	2.38763	0	10.09	9.22	17.16	12.1567	0.79	2.47	1.37	1.54333	8.25	8.54	6.35
4332338	LOC4332338	mRNA	6.06	6.76	9.52	7.44667	8.26	12.48	7.61	9.45	27.9	20.77	20.51	23.06	0.340699	1.26127e-12	1.6292	0	1.2885	2.02447e-276	20.52	23.4	17.38	20.4333	12.07	14.41	13.45	13.31	16.31	21.46	23.43	20.4	-0.616144	2.77975e-70	-0.00374971	0.903827	0.612394	3.90296e-70	8.22	9.92	8.49	8.87667	14.11	20.42	9.51	14.68	55.48	49.93	11.26
112938752	LOC112938752	mRNA	122.76	139.4	95.71	119.29	24.16	24.73	29.02	25.97	155.89	113.77	122.17	130.61	-2.2	0	0.132342	6.38534e-10	2.33234	0	346.23	486.62	338.11	390.32	59.88	98.15	108.12	88.7167	329.78	403.92	575.35	436.35	-2.12463	0	0.157087	5.81201e-40	2.28172	0	162.35	172.88	220.59	185.273	20.08	26.03	31.3	25.8033	77.49	102.71	129.9
9270360	LOC9270360	mRNA	0.52	0.56	0.38	0.486667	0.72	1.29	0.21	0.74	0.76	0.08	0.22	0.353333	-0.346067	0.0803924	-0.520774	0.0106629	-0.174707	0.420983	7.04	9.61	5.14	7.26333	0.35	0.7	0.57	0.54	8.03	12.06	18	12.6967	-3.73163	0	0.801408	6.46717e-80	4.53304	0	0.65	0.26	0.61	0.506667	0.1	0.17	0.68	0.316667	0.32	0.25	0.12
4330408	LOC4330408	mRNA	52.51	58.81	39.06	50.1267	3.96	1.89	1.08	2.31	54.04	41.48	41.49	45.67	-4.43535	0	-0.133039	2.74067e-07	4.30231	0	22.51	29.41	28.51	26.81	0.96	1.17	1.25	1.12667	32.58	35.01	34.63	34.0733	-4.56542	0	0.343167	1.5261e-25	4.90858	0	44.78	42.59	37.72	41.6967	1.53	1.21	2.1	1.61333	19.07	29.59	40.75
4336657	LOC4336657	mRNA	11.98	6.98	9	9.32	0.64	0.78	0.35	0.59	5.67	2.88	2.46	3.67	-3.98852	0	-1.33982	1.02099e-102	2.64871	2.74806e-100	23.96	7.74	11.23	14.31	2.62	2.53	1.34	2.16333	10.52	12.44	3.15	8.70333	-2.72638	0	-0.707563	3.14778e-54	2.01882	6.5669e-167	3.21	2.66	6.43	4.1	0.32	0.11	0.45	0.293333	0.21	0.51	0.56
4344227	LOC4344227	mRNA	20.36	22.21	22.43	21.6667	1.13	4.9	3.05	3.02667	18.11	16.12	14.1	16.11	-2.85181	0	-0.412383	1.07278e-18	2.43943	1.48827e-221	14.16	9.35	14.14	12.55	2.53	3.77	3.69	3.33	16.66	15.39	14.9	15.65	-1.88237	1.3827e-117	0.336892	1.02226e-09	2.21926	1.30605e-184	20.07	23.12	28.22	23.8033	3.23	3.04	6.22	4.16333	17.81	19.98	19.29
4344507	LOC4344507	mRNA	97.53	111.2	83.31	97.3467	2.99	3.59	3.28	3.28667	100.33	44.28	43.11	62.5733	-4.88865	0	-0.630776	6.21507e-136	4.25787	0	317.77	350.62	189.07	285.82	18.35	26.05	29.25	24.55	248.47	315.76	531.91	365.38	-3.53278	0	0.350737	2.24406e-170	3.88351	0	77.5	82.88	130.65	97.01	2.41	1.01	9.16	4.19333	21.34	31	60.07
4328603	LOC4328603	mRNA	8.73	7.48	2.65	6.28667	12.87	3.36	11.81	9.34667	1.05	9.38	10.08	6.83667	0.577176	1.94425e-29	0.11514	0.0379717	-0.462036	4.32831e-20	70.78	95.62	94.05	86.8167	2.56	6.49	6.34	5.13	100.97	110.6	103.1	104.89	-4.0557	0	0.269502	9.76213e-76	4.3252	0	11.88	5.17	2.83	6.62667	0.04	0.97	0.51	0.506667	0.04	0.75	15.61
4325812	LOC4325812	mRNA	13.91	17.65	11.59	14.3833	9.53	9.25	10.14	9.64	9.52	7.43	8.54	8.49667	-0.577896	1.42119e-33	-0.758275	2.90622e-53	-0.180379	0.000974598	22.68	17.47	15.84	18.6633	9.11	11.26	12.49	10.9533	21.9	18.73	24.05	21.56	-0.757554	3.63826e-66	0.210733	1.23466e-08	0.968287	3.88761e-116	13.09	13.91	14.81	13.9367	8.22	6.56	12.94	9.24	7.43	6.38	8.93
4351226	LOC4351226	mRNA	26.09	31.73	64.07	40.63	19.47	15.62	14.06	16.3833	17.91	30.8	20.78	23.1633	-1.31276	2.69646e-190	-0.820136	3.12961e-89	0.49262	1.20482e-21	37.38	35.6	29.19	34.0567	23.43	20.52	20.35	21.4333	37.2	39.62	44.65	40.49	-0.674026	4.65822e-52	0.250026	2.75862e-11	0.924052	6.39179e-106	19.87	21.68	38.78	26.7767	4.77	44.51	8.11	19.13	48.3	55.56	18.92
107276726	LOC107276726	mRNA	0.17	0.08	0.21	0.153333	0.02	0.02	0	0.0133333	0.13	0.05	0	0.06	-3.44459	1.37232e-05	-1.44673	0.0098022	1.99786	0.0501814	1.38	0.84	0.39	0.87	0.45	0.2	0.38	0.343333	0.45	1.05	2.09	1.19667	-1.36326	1.8752e-08	0.474502	0.0067032	1.83776	1.26484e-16	0.06	0.04	0.11	0.07	0	0	0	0	0	0	0.08
4349330	LOC4349330	mRNA	0	0	0	0	0	0	0.08	0.0266667	0	0	0	0							0	0	0	0	0	0	0	0	0	0	0	0							6.7	8.32	2.75	5.92333	1.92	2.65	1.41	1.99333	0.57	1.45	9.57
4341818	LOC4341818	mRNA	4.12	2.04	1.44	2.53333	1.2	1.82	0.25	1.09	3.67	3.9	3.66	3.74333	-1.21072	3.29399e-09	0.565672	0.000168584	1.77639	1.25633e-21	0.95	0.1	0	0.35	0.23	0.45	0.35	0.343333	0.3	0.5	1.31	0.703333	0.0102029	0.982158	1.03793	0.00616608	1.02773	0.00668875	0.15	0.1	0.29	0.18	0.1	0.05	0.05	0.0666667	0.05	0	0.1
4352848	LOC4352848	mRNA	8.76	7.52	7.66	7.98	2.39	2.61	1.87	2.29	5.48	3.78	4	4.42	-1.80177	3.26512e-37	-0.850133	1.29325e-12	0.951633	6.74179e-09	100.9	35.65	21.71	52.7533	22.6	18.32	8.8	16.5733	52.61	43.97	46.06	47.5467	-1.67921	3.422e-205	-0.138164	0.000935327	1.54105	5.26557e-167	14.6	13.96	11.04	13.2	2.32	4.97	6.49	4.59333	3.13	2.46	9.43
9270292	LOC9270292	mRNA	36.34	37.92	9.54	27.9333	2.8	7.16	3.84	4.6	18.04	7.75	9.44	11.7433	-2.6008	0	-1.24588	2.6712e-119	1.35493	5.61798e-58	47.42	71.01	53.95	57.46	15.32	20.96	23.02	19.7667	60.25	61.4	80.83	67.4933	-1.53228	0	0.225739	9.36467e-15	1.75802	0	28.76	29.13	42.4	33.43	1.83	0.55	3.11	1.83	0.89	2.94	12.69
4352443	LOC4352443	mRNA	12.25	9.37	53.12	24.9133	10.03	5.15	6.4	7.19333	4.96	19.13	12.08	12.0567	-1.79627	2.48928e-140	-1.06343	1.67977e-64	0.732844	1.36144e-17	33.16	28.87	24.07	28.7	16.42	11.39	6.53	11.4467	24.33	42.72	29.36	32.1367	-1.35079	2.66418e-103	0.164417	0.00057929	1.51521	1.73991e-138	7.19	4.65	5.08	5.64	3.79	35.62	2.13	13.8467	60.58	44.4	10.83
4325318	LOC4325318	mRNA	2.19	0.55	2.37	1.70333	1.41	0.95	1.21	1.19	1.86	2.76	1.89	2.17	-0.517008	0.011358	0.344213	0.0503001	0.861221	7.96169e-06	56.32	36.99	11.34	34.8833	2.8	1.19	1.58	1.85667	35.38	21.41	19.43	25.4067	-4.25674	0	-0.454825	6.58346e-24	3.80191	0	0.25	0.41	0.81	0.49	0.55	1.92	0.3	0.923333	0.75	1.09	0.54
4328780	LOC4328780	mRNA	1.92	0.58	1.18	1.22667	0.87	0.04	0.11	0.34	1.61	1.89	1.59	1.69667	-1.85023	3.3692e-11	0.469557	0.0118749	2.31978	2.32756e-19	19.45	6.6	3.14	9.73	9.13	1.58	0.8	3.83667	13.68	12.78	18.99	15.15	-1.41166	2.37663e-51	0.652329	1.0638e-23	2.06399	5.5954e-136	0.42	0.24	0.27	0.31	0.21	0.88	0.04	0.376667	5.97	2.69	0.74
4350255	LOC4350255	mRNA	132.73	194.2	125.69	150.873	40.74	37.53	34.57	37.6133	113.76	76.5	66.22	85.4933	-2.0039	0	-0.818066	0	1.18583	0	218.61	377.96	299.7	298.757	109.98	150.61	172.51	144.367	328.18	317.78	503.98	383.313	-1.04297	0	0.354014	8.96476e-203	1.39699	0	184.97	194.47	250.99	210.143	26.62	24.95	57.75	36.44	56.15	87.93	157.27
107276316	LOC107276316	mRNA	0.12	0.02	0	0.0466667	0.02	0.08	0	0.0333333	0.02	0	0	0.00666667	-0.470583	0.574794	-2.79466	0.0258804	-2.32407	0.0885035	0	0	0	0	0	0	0	0	0	0	0	0							0.13	0.36	0.69	0.393333	0.04	0.02	0.37	0.143333	0.02	0	0.29
4331887	LOC4331887	mRNA	5.77	4.24	3.41	4.47333	2.7	2.29	1.97	2.32	4.67	3.22	2.26	3.38333	-0.944247	8.41388e-14	-0.400337	0.000504298	0.54391	6.27355e-05	0	0.07	0.12	0.0633333	0	0.07	0	0.0233333	1.13	0.64	1.75	1.17333	-1.31173	0.25292	4.2002	9.19271e-22	5.51193	1.46241e-23	1.81	1.56	1.8	1.72333	3.5	1.79	0.44	1.91	6.87	2.43	4.11
4336272	LOC4336272	mRNA	23.48	18	87.61	43.03	21.59	6.91	21.86	16.7867	8.14	46.14	19.85	24.71	-1.36243	0	-0.819477	1.61064e-136	0.542951	1.62004e-38	2.2	2.3	2.19	2.23	2.55	1.42	0.97	1.64667	1.62	3.95	1.05	2.20667	-0.468451	0.000739187	-0.0155839	0.902636	0.452867	0.00106761	14.97	7.21	6.99	9.72333	1.69	88.35	4.49	31.51	79.76	41.32	28.63
107277927	LOC107277927	mRNA	0.91	2.03	0.22	1.05333	0	0.03	0	0.01	0.16	0	0	0.0533333	-6.59987	2.49063e-24	-4.28008	5.62072e-23	2.31978	0.0890929	73.33	68.22	49.99	63.8467	0.04	0	0	0.0133333	108.69	118.52	159.98	129.063	-12.4769	0	1.0161	0	13.493	0	0.73	0.37	1.57	0.89	0	0	0	0	0	0	0
4344166	LOC4344166	mRNA	7.75	7.81	9.37	8.31	11.38	14.94	12.18	12.8333	8.72	10.49	8.98	9.39667	0.625369	2.92357e-43	0.173352	0.00040638	-0.452018	1.19788e-24	0.23	0.17	0.51	0.303333	0.26	0.5	0.38	0.38	0.2	0.32	0.21	0.243333	0.367137	0.14839	-0.280385	0.320254	-0.647523	0.0146096	7.94	9.89	6.67	8.16667	7.55	7.51	9.32	8.12667	4.49	5.29	7.47
4336890	LOC4336890	mRNA	12.83	11.46	57.7	27.33	6.39	0.32	1.97	2.89333	2.53	23.46	5.93	10.64	-3.23841	0	-1.38507	4.74763e-178	1.85334	4.46911e-104	1.92	1.08	0.3	1.1	0.26	0.09	0.03	0.126667	0.97	0.99	0.67	0.876667	-3.18619	4.8221e-21	-0.321964	0.115457	2.86423	8.40283e-16	13.15	5.64	3.77	7.52	0.14	41.15	0.89	14.06	19.26	27.82	15.58
4337901	LOC4337901	mRNA	35.95	109.05	209.06	118.02	217.07	50.44	51.87	106.46	114.86	143.82	229.96	162.88	-0.14789	1.99728e-10	0.457702	4.48388e-106	0.605591	3.33896e-174	10.47	10.24	15.33	12.0133	7.71	13.49	9.51	10.2367	5.46	10.85	2.2	6.17	-0.216414	0.00396384	-0.961896	8.57713e-30	-0.745482	2.95396e-17	80.22	55.89	19.43	51.8467	29.09	53.71	30.55	37.7833	141.24	56.75	91.28
4326901	LOC4326901	mRNA	725.03	932.83	465.57	707.81	122.37	109.11	93.87	108.45	622.38	330.07	378.39	443.613	-2.70477	0	-0.6696	0	2.03517	0	747.11	1090.05	1423.83	1087	122.63	156.32	180.39	153.113	1183.28	1222.75	1264.62	1223.55	-2.81993	0	0.168005	3.44436e-164	2.98794	0	962.41	1113.95	1174.26	1083.54	72.87	77.69	166.69	105.75	110.44	229.75	628.97
9269366	LOC9269366	mRNA	4.73	5.07	6.25	5.35	7.27	6.09	5.54	6.3	14.36	12.68	15.84	14.2933	0.235365	0.00490239	1.41657	5.74324e-96	1.1812	1.69171e-72	3.33	3.41	2.09	2.94333	1.85	2.13	1.64	1.87333	1.57	2.89	2.64	2.36667	-0.653173	1.03512e-06	-0.314325	0.0120234	0.338847	0.0158028	5.06	4.68	1.92	3.88667	2.84	15.37	2.6	6.93667	19.62	18.72	12.81
4331704	LOC4331704	mRNA	6.28	7.55	36.4	16.7433	39.78	5.77	32.75	26.1	14.06	57.04	34.77	35.29	0.63421	8.99935e-50	1.05755	3.38191e-156	0.423336	1.77658e-32	0.18	0.11	0.23	0.173333	0.16	0	0	0.0533333	0.14	0.08	0.06	0.0933333	-1.83779	0.00553034	-0.880455	0.113947	0.957339	0.212107	27.32	11.52	2.43	13.7567	9.51	34.28	8.11	17.3	33.73	32.12	47.03
4332804	LOC4332804	mRNA	12.07	7.13	11.24	10.1467	6.19	0.74	2.39	3.10667	2.41	6.2	3.25	3.95333	-1.70136	2.04761e-36	-1.3679	6.66763e-27	0.333459	0.0518422	2.33	0.67	2.6	1.86667	0.25	0	0.3	0.183333	1.79	1.64	0.15	1.19333	-3.37227	3.88795e-15	-0.63732	0.0162442	2.73495	9.50014e-09	2.96	1.91	2.74	2.53667	0.51	7.98	0.44	2.97667	5.34	6.06	5.19
4348347	LOC4348347	mRNA	0.18	0.53	0.34	0.35	0.23	0.46	0.33	0.34	0.27	0.26	0.07	0.2	-0.0492868	0.871282	-0.755975	0.0278328	-0.706688	0.0420027	0	0	0.05	0.0166667	0	0.16	0.06	0.0733333	0.02	0.04	0	0.02	2.46963	0.00875433	0.552505	0.671685	-1.91713	0.0243073	0.31	0.09	0.46	0.286667	0.12	3.28	0.16	1.18667	1.41	2.3	0.09
4340069	LOC4340069	mRNA	0.44	0.18	43.72	14.78	2.94	0.66	1.03	1.54333	0.87	16.13	1.82	6.27333	-3.26444	2.61217e-222	-1.2694	1.56914e-68	1.99504	1.05244e-54	0.77	0.4	0.6	0.59	0.45	0.15	0.62	0.406667	1.18	2.09	0.69	1.32	-0.544386	0.0965896	1.16784	1.35458e-06	1.71223	1.23586e-10	0.14	0.17	0.07	0.126667	0	32.24	0.04	10.76	61.71	15.9	0.46
4350174	LOC4350174	mRNA	13.05	14.17	10.83	12.6833	9.47	1.73	3.28	4.82667	4.67	3.14	5.77	4.52667	-1.38792	3.17143e-79	-1.4848	1.53961e-87	-0.0968848	0.310169	0.74	1.69	3.39	1.94	0.28	1.62	0.37	0.756667	2.17	3.11	2.18	2.48667	-1.33135	2.00064e-12	0.355024	0.0113667	1.68638	1.57906e-21	11.37	6.95	12.42	10.2467	0.94	1.25	1.9	1.36333	0.84	1.08	7.87
4332283	LOC4332283	mRNA	21.29	25.47	6.61	17.79	2.39	0.34	1.93	1.55333	4.44	0.71	1.05	2.06667	-3.42182	0	-3.03318	0	0.388646	0.00624354	6.98	5.52	5.48	5.99333	0.07	0.06	0.03	0.0533333	16.22	19.46	14.05	16.5767	-6.87976	1.1554e-136	1.48867	2.446e-118	8.36843	0	11.02	12.34	22.51	15.29	0.12	0.45	0.67	0.413333	1.86	1.02	3.48
107278750	LOC107278750	mRNA	1.4	1.06	1.49	1.31667	0.46	0.32	0.48	0.42	1.51	1.01	0.97	1.16333	-1.64599	2.21822e-20	-0.173552	0.207872	1.47244	1.11996e-15	39.47	5.69	5.12	16.76	0.36	0.93	0.6	0.63	4.85	5.66	8.85	6.45333	-4.68438	0	-1.35396	6.01372e-174	3.33042	1.95905e-206	0.78	1.34	1.75	1.29	0.19	0.89	0.39	0.49	0.65	0.9	0.79
9266628	LOC9266628	mRNA	0	0	1	0.333333	0	1.05	0	0.35	1.75	1.1	0	0.95	0.0615778	0.897514	1.50598	5.17766e-05	1.44441	9.09639e-05	1.14	0	0	0.38	0	1.4	0	0.466667	0	1.16	2.67	1.27667	0.377673	0.386484	1.78034	1.56797e-07	1.40267	1.06449e-05	0	0	0	0	0	0	1.14	0.38	0	0	0
4329414	LOC4329414	mRNA	5.9	6.46	3.19	5.18333	10.27	10.59	11	10.62	8.36	8.12	9.46	8.64667	1.0357	8.39989e-158	0.738394	1.85231e-73	-0.29731	2.97119e-18	0.54	0.46	1.98	0.993333	0.42	1.31	1.17	0.966667	1.15	1.27	0.45	0.956667	-0.00415963	0.969203	-0.0509502	0.63652	-0.0467905	0.665073	0.39	0.34	0.41	0.38	0.2	0.11	0.22	0.176667	0.27	0.16	0.34
4346513	LOC4346513	mRNA	16.68	18.69	15.26	16.8767	3.94	3.03	3.06	3.34333	17.86	10.93	8.36	12.3833	-2.33406	0	-0.444229	1.60578e-26	1.88983	4.52442e-200	33.13	25.76	21.42	26.77	3.47	5.13	4.53	4.37667	36.55	32.14	34.78	34.49	-2.59881	0	0.367724	9.74464e-37	2.96653	0	10.06	7.5	15.61	11.0567	1.53	2.68	1.48	1.89667	4.68	6.11	6.12
4325712	LOC4325712	mRNA	0	0	0	0	0.05	0.11	0.16	0.106667	0.05	0	0.11	0.0533333	3.59981	0.0202299			-1.00214	0.311673	0	0	0	0	0	0	0	0	0	0	0.05	0.0166667							0.26	0.62	0.67	0.516667	0.54	0.26	0.37	0.39	0.05	0.11	0.32
9271773	LOC9271773	mRNA	5.31	4.55	3.62	4.49333	2.9	4.13	3.49	3.50667	4.58	4.51	5.25	4.78	-0.355741	0.000264461	0.0959954	0.286922	0.451737	2.60795e-06	0.62	0.64	1.17	0.81	0.2	0.11	0.11	0.14	1.38	1.42	0.38	1.06	-2.60114	6.38084e-14	0.431489	0.0340125	3.03263	2.62517e-21	39.77	49.8	77.61	55.7267	21.42	4.77	23.93	16.7067	10.8	19.97	39.09
4330432	LOC4330432	mRNA	2.5	2.72	2.32	2.51333	0.48	0.97	0.38	0.61	3.4	0.73	0.82	1.65	-2.04523	3.42776e-26	-0.596085	7.25277e-05	1.44915	1.47586e-11	12.74	10.61	6.88	10.0767	0.86	1.21	0.82	0.963333	18.41	19.3	21.26	19.6567	-3.37808	1.58236e-164	0.965275	1.23122e-62	4.34336	0	2.81	1.84	3.13	2.59333	0.87	0.26	0.62	0.583333	0.57	0.6	1.35
107275787	LOC107275787	mRNA	0.12	0	0.24	0.12	0.06	0	0.03	0.03	0.12	0.03	0	0.05	-1.98516	0.0171569	-1.25034	0.0880828	0.734821	0.478457	0.42	0.43	0.19	0.346667	0	0.06	0.09	0.05	0.09	0.65	0.92	0.553333	-2.71226	1.8935e-06	0.678036	0.0308304	3.3903	1.62614e-11	0	0.03	0.12	0.05	0.06	0.03	0	0.03	0.06	0	0
4327187	LOC4327187	mRNA	41.22	44.42	33.09	39.5767	3.36	2.99	2.01	2.78667	53.12	38.51	38.92	43.5167	-3.8016	0	0.139046	8.99482e-08	3.94065	0	47.96	42.71	41.33	44	3.82	1.89	2.22	2.64333	71.25	82.04	84.35	79.2133	-4.07977	0	0.849465	0	4.92924	0	57.54	56.12	53.88	55.8467	2.26	1.82	5.27	3.11667	17.64	25.06	42.74
4351690	LOC4351690	mRNA	34.14	38.3	34.46	35.6333	57.84	31.26	40.61	43.2367	35.36	59.86	62.43	52.55	0.280406	3.56806e-20	0.555758	1.33554e-81	0.275353	3.20665e-23	1.36	1.85	1.22	1.47667	0.09	0.39	0.18	0.22	1.62	1.67	1.37	1.55333	-2.70349	2.88233e-26	0.0694219	0.657392	2.77291	1.76074e-28	41.11	43.08	22.07	35.42	39.12	13.31	33.67	28.7	3.52	9.61	29.34
4328933	LOC4328933	mRNA	0.42	0.35	0.39	0.386667	0.15	0.07	0.1	0.106667	0.18	0.53	0.34	0.35	-1.8643	2.13904e-11	-0.150239	0.467515	1.71406	2.16212e-09	0	0	0.08	0.0266667	0.01	0.03	0.01	0.0166667	0.01	0.05	0.03	0.03	-0.475224	0.57103	0.160187	0.829937	0.635411	0.433476	0.3	0.21	0.05	0.186667	0.07	0.36	0.01	0.146667	0.6	0.67	0.61
9270933	LOC9270933	mRNA	20.24	18.23	23.2	20.5567	15.44	20.33	17.21	17.66	50.74	37.04	38.95	42.2433	-0.219398	6.95753e-06	1.04395	2.8289e-156	1.26335	2.72276e-210	21.84	19.38	26.62	22.6133	11.13	12.34	14.21	12.56	22.94	21.13	15.98	20.0167	-0.843533	1.14373e-57	-0.172182	0.000217484	0.671351	1.67813e-35	21.89	30.78	47.72	33.4633	11.49	4.1	24.64	13.41	29.23	20.24	27.65
4350740	LOC4350740	mRNA	3.78	8.57	0.46	4.27	2.32	1.57	2.53	2.14	0.58	1.17	2.03	1.26	-0.995095	1.14024e-17	-1.75879	4.10165e-40	-0.763696	1.35003e-06	0	0	0.73	0.243333	0	0.56	0.06	0.206667	0.03	0.06	0	0.03	-0.182442	0.671794	-3.03246	1.49351e-05	-2.85002	8.29715e-05	17.76	14.31	48.32	26.7967	1.98	0.69	6.73	3.13333	0.12	0.66	7.5
4325932	LOC4325932	mRNA	243.85	281.46	209.82	245.043	117.82	50.63	67.06	78.5033	303.8	157.83	172.05	211.227	-1.63924	0	-0.210382	6.39974e-122	1.42886	0	505.78	615.65	482.87	534.767	74.57	106.89	124.43	101.963	742.7	776.66	782.66	767.34	-2.3794	0	0.518006	0	2.89741	0	334.33	323.94	322.14	326.803	57.87	59.13	154.68	90.56	93.75	95.73	227.05
4339012	LOC4339012	mRNA	17.87	12.58	17.19	15.88	16.4	9.11	13.81	13.1067	23.09	32.06	35.3	30.15	-0.276046	1.04646e-09	0.92167	7.63073e-139	1.19772	6.71317e-211	39.8	15.41	12.6	22.6033	2.05	2.71	0.97	1.91	7.75	7.42	4.37	6.51333	-3.55828	0	-1.78482	2.0569e-280	1.77346	8.30691e-82	4.62	2.02	2.23	2.95667	0.11	1.99	0.5	0.866667	1.95	1.5	3.13
4325034	LOC4325034	mRNA	2.23	1.45	1.45	1.71	1.02	0.8	1.15	0.99	0.38	0.48	0.79	0.55	-0.786377	8.56948e-06	-1.63938	1.18473e-15	-0.853001	0.000288219	0.74	1.09	0.97	0.933333	1.55	2.83	2.28	2.22	0.36	0.68	0.73	0.59	1.26546	1.0472e-13	-0.664726	0.00486326	-1.93019	2.87387e-24	3.14	36.92	0.75	13.6033	0.09	0.2	0.66	0.316667	0.43	0.11	0.6
9270084	LOC9270084	mRNA	5.66	6.67	3.27	5.2	2.17	2.89	2.86	2.64	5.19	8.06	7.69	6.98	-0.962484	1.56868e-34	0.43154	2.57861e-12	1.39402	3.26379e-81	5.53	1.31	4.89	3.91	0.27	0.54	0.6	0.47	2.79	3.96	2.1	2.95	-2.9657	5.5075e-109	-0.35273	2.92178e-05	2.61297	2.63307e-76	3.01	3.75	2.37	3.04333	0.48	1.35	0.74	0.856667	2.38	3.25	4.64
4340504	LOC4340504	mRNA	469.91	525.89	1359.54	785.113	544.33	155.8	301.72	333.95	179.23	608.88	373.5	387.203	-1.23402	0	-1.03407	0	0.199949	1.71337e-42	13.34	17.84	41.18	24.12	16.45	27.31	12.03	18.5967	16.71	20.03	14.36	17.0333	-0.368279	1.59795e-09	-0.501935	5.69658e-16	-0.133656	0.0434965	316.47	181.81	232.37	243.55	42.78	154.19	100.3	99.09	119.41	57.84	430.22
4352619	LOC4352619	mRNA	9.73	7.72	12.9	10.1167	9.95	4.14	4.99	6.36	16.34	12.81	14.17	14.44	-0.667186	1.22247e-28	0.517755	3.55484e-26	1.18494	9.81961e-103	7.48	3.92	2.11	4.50333	0.14	0.23	0.08	0.15	5.95	7.92	9.9	7.92333	-4.88057	2.33033e-144	0.826561	8.40371e-32	5.70713	3.96361e-264	5.24	2.45	3.23	3.64	1.42	2.78	1.76	1.98667	1.73	3.55	11.95
4333610	LOC4333610	mRNA	164.72	123.6	171.56	153.293	429.58	474.43	437.9	447.303	360.71	276.6	523.13	386.813	1.54418	0	1.33635	0	-0.207834	1.92957e-37	2566.18	1598.16	1013.7	1726.01	1706.43	898.96	686.74	1097.38	1260.52	1178.36	1754.35	1397.74	-0.681081	0	-0.298784	1.91332e-272	0.382297	0	167.84	163.9	143.33	158.357	711.88	156.68	348.11	405.557	256.23	287.63	249.57
4325033	LOC4325033	mRNA	51.27	55.31	18.45	41.6767	32.27	29.26	32.74	31.4233	15.5	14.04	22.81	17.45	-0.408386	4.20136e-43	-1.25239	2.33551e-291	-0.844006	1.62023e-115	91.67	63.34	72.69	75.9	56	92.9	95.98	81.6267	60.33	69.28	65.76	65.1233	0.126177	6.22939e-10	-0.21678	6.31936e-24	-0.342957	1.32017e-59	49.18	64.27	48.14	53.8633	26.36	13.77	36.65	25.5933	12.45	12.08	44.92
4326482	LOC4326482	mRNA	1.25	1.49	1.1	1.28	0.14	0.25	0.32	0.236667	0.5	0.41	0.18	0.363333	-2.41812	6.48391e-16	-1.8353	1.14766e-11	0.582818	0.157427	32.45	19.54	12.46	21.4833	1.16	1.88	2.07	1.70333	19.15	21.78	34.57	25.1667	-3.63365	0	0.234693	4.64835e-07	3.86835	0	3.69	5.01	17.93	8.87667	0.21	0.04	1.26	0.503333	0.07	0.25	0.67
4350176	LOC4350176	mRNA	3349.45	4033.81	2311.96	3231.74	69.02	89.15	44.15	67.44	2765.93	1198.13	1251.39	1738.48	-5.58147	0	-0.8886	0	4.69287	0	8983.87	9232.3	10293.4	9503.19	344.99	563.37	722.09	543.483	9496.19	10941.7	11937.8	10791.9	-4.10853	0	0.183679	0	4.29221	0	3536.28	4082.36	5618.57	4412.4	94.39	50.66	96.86	80.6367	648.88	989.61	2124.77
4345571	LOC4345571	mRNA	1.47	1.18	25.46	9.37	4.44	1.41	3.03	2.96	0.48	11.19	2.58	4.75	-1.6689	5.42958e-35	-1.00867	5.9502e-17	0.660223	4.3088e-05	16.65	13.97	9.59	13.4033	2.04	1.73	1.46	1.74333	10.15	18.09	11.66	13.3	-2.94916	3.06224e-93	-0.00945586	0.912317	2.9397	2.16301e-93	1.63	0.27	0.2	0.7	0.41	4.27	0.14	1.60667	1.57	0.95	2.92
4348764	LOC4348764	mRNA	0.08	0.11	0.35	0.18	0.11	0.03	0.08	0.0733333	0	1.04	0.32	0.453333	-1.30708	0.0226974	1.33463	0.000234595	2.64171	7.02052e-09	0	0	0	0	0.03	0	0	0.01	0	0	0	0							10.21	13.97	14.41	12.8633	32.39	3.74	40.02	25.3833	0.34	1.52	14.17
4330129	LOC4330129	mRNA	27.33	28.32	25.59	27.08	12.93	13.92	13.51	13.4533	42.18	30.57	38.81	37.1867	-1.00995	1.02514e-89	0.458888	5.25816e-32	1.46883	1.43948e-218	74.45	48	42.35	54.9333	20.26	17.42	14.67	17.45	50.81	48.51	56.67	51.9967	-1.65959	0	-0.0745738	0.013974	1.58502	0	24.01	22.83	29.02	25.2867	9.99	11.03	9.26	10.0933	34.91	33.77	24.75
4347310	LOC4347310	mRNA	21.04	19.41	21.7	20.7167	2.25	0.88	1.05	1.39333	21.71	21.37	19.06	20.7133	-3.84527	0	-0.00314573	0.947764	3.84212	0	22.55	19.23	15.6	19.1267	3.09	2.7	2.67	2.82	24.78	20.48	24.11	23.1233	-2.77467	2.52876e-252	0.296677	4.87456e-10	3.07135	0	15.82	15.59	19.09	16.8333	1.19	2.26	0.8	1.41667	26.92	34.66	12.91
9269069	LOC9269069	mRNA	13.51	16.89	8.54	12.98	2.64	2.17	1.98	2.26333	16.09	9.97	9.92	11.9933	-2.51854	0	-0.112368	0.00610758	2.40617	0	24.76	23.35	28.04	25.3833	9.64	16.53	15.7	13.9567	36.13	35.14	32.12	34.4633	-0.844451	1.66643e-137	0.441555	1.14627e-60	1.28601	0	29.96	26.48	37.32	31.2533	1.92	0.92	4.23	2.35667	11.85	12.29	23.68
107279322	LOC107279322	mRNA	67.1	90.01	13.64	56.9167	30.54	22.35	59.97	37.62	11.48	10.28	24.75	15.5033	-0.596627	1.57997e-86	-1.87271	0	-1.27608	3.48494e-203	44.37	63.93	76.61	61.6367	38.65	49.99	45.33	44.6567	56.47	85.19	32.56	58.0733	-0.460839	1.40329e-57	-0.0898337	0.000809165	0.371005	3.13389e-37	0.06	0.22	0.42	0.233333	0	0.04	0.08	0.04	0.07	0	0.11
4351333	LOC4351333	mRNA	26.77	37.07	32.81	32.2167	0.55	0.78	0.49	0.606667	27.79	12.83	10.53	17.05	-5.73122	0	-0.914586	2.56632e-140	4.81663	0	16.62	7.69	7.07	10.46	1.82	0.95	1.44	1.40333	13.69	14.23	19.11	15.6767	-2.90622	2.09179e-220	0.593084	6.65216e-33	3.49931	0	16.71	15.82	17.06	16.53	0.54	0.3	0.3	0.38	5.21	5.07	8.54
4334949	LOC4334949	mRNA	6.76	3.52	6.29	5.52333	1.81	316.3	29.82	115.977	79.47	3.81	0.53	27.9367	4.38579	0	2.35137	0	-2.03441	0	27.07	10.6	44.89	27.52	22.41	22.74	17.78	20.9767	12.22	13.64	3.46	9.77333	-0.37937	2.3918e-18	-1.47924	5.39072e-177	-1.09987	1.62095e-86	0.14	4.17	1.31	1.87333	9.91	0.06	8.84	6.27	0.06	0.15	1.19
4351223	LOC4351223	mRNA	2.38	9.01	1.35	4.24667	3.98	1.95	9.95	5.29333	0.74	1.9	3	1.88	0.314925	0.00249104	-1.18352	1.78531e-18	-1.49845	1.33064e-31	0.04	0.07	0.12	0.0766667	1.71	0.74	0.63	1.02667	0.04	0.26	0.07	0.123333	3.71064	2.69524e-17	0.704508	0.336525	-3.00613	6.86559e-15	14.91	2.76	1.02	6.23	1.17	3.76	1.97	2.3	2.14	2.29	3.36
4336295	LOC4336295	mRNA	7.43	6.06	19.99	11.16	15.63	1.05	8.29	8.32333	0.02	20.05	11.38	10.4833	-0.422479	2.34918e-13	-0.110224	0.0435188	0.312256	1.14904e-07	0	0	0	0	0	0	0	0	0	0	0	0							2.17	0.75	0.26	1.06	0.11	11.83	0.46	4.13333	24.06	15.27	12.19
4349376	LOC4349376	mRNA	20.78	26.17	16.29	21.08	0.18	0.04	0.11	0.11	22.39	14.81	14.5	17.2333	-7.57577	0	-0.288595	1.8454e-08	7.28717	0	96.03	86.19	79.62	87.28	0.33	0.54	0.78	0.55	117.34	123.11	114.29	118.247	-7.27963	0	0.438697	3.81952e-85	7.71833	0	15.05	16.37	24.32	18.58	1.25	1.06	0.7	1.00333	8.36	10.32	11.55
4351438	LOC4351438	mRNA	0.02	0.03	0	0.0166667	0	0.02	0	0.00666667	0	0	0.02	0.00666667	-1.15388	0.424497	-1.44312	0.341929	-0.289242	0.876382	0	0.04	0.29	0.11	0	0.06	0.08	0.0466667	0.06	0.23	0.05	0.113333	-1.27012	0.0277445	0.0170443	0.970334	1.28716	0.0244651	0.04	0.1	0.3	0.146667	0.02	0.14	0.02	0.06	0	0.08	0.03
4344589	LOC4344589	mRNA	5.58	7.38	4.33	5.76333	5.53	10.83	6.39	7.58333	4.84	3.09	3.2	3.71	0.395183	6.19751e-09	-0.633902	6.0863e-15	-1.02908	1.05498e-41	6.02	8.65	14.35	9.67333	14.44	20.52	22.63	19.1967	6.82	8.69	6.68	7.39667	1.00004	2.13019e-96	-0.389412	1.32575e-10	-1.38945	4.71565e-163	12.02	15.99	15.32	14.4433	7.37	1.99	10.2	6.52	2.69	2.67	9.28
4351017	LOC4351017	mRNA	4.87	5.55	3.25	4.55667	0.55	1.82	0.68	1.01667	12.88	6.1	12.9	10.6267	-2.16736	2.56848e-56	1.22677	1.78848e-58	3.39413	4.17454e-205	44.37	35	23.63	34.3333	2.59	2.72	3.03	2.78	49.33	43.33	59.68	50.78	-3.62173	0	0.566996	5.59492e-73	4.18873	0	5.34	4.87	8.7	6.30333	1.27	0.17	1.09	0.843333	2.42	3.95	4.23
4324648	LOC4324648	mRNA	0.14	0.04	0.18	0.12	0.04	0.05	0.05	0.0466667	0.04	0	0	0.0133333	-1.40019	0.128766	-2.9873	0.0137999	-1.58711	0.30595	17.21	7.08	2.56	8.95	0.1	0.22	0	0.106667	7.5	4.97	3.55	5.34	-6.35269	6.53405e-136	-0.735103	1.90426e-14	5.61759	4.54669e-84	0.18	0.17	1.95	0.766667	0	0	0.18	0.06	0	0.04	0.09
4338768	LOC4338768	mRNA	164.63	175.83	112.1	150.853	23.22	32.42	30.21	28.6167	137.42	97.1	91.88	108.8	-2.39863	0	-0.469249	9.18047e-242	1.92938	0	137.47	124.87	186.64	149.66	9.94	16.25	17.74	14.6433	163.36	157.15	139.55	153.353	-3.33416	0	0.0363785	0.00556634	3.37054	0	121.84	153.87	157.95	144.553	13.81	6.83	28.17	16.27	36.87	57.12	72.95
4345612	LOC4345612	mRNA	7.77	3.58	7.35	6.23333	0.46	0.03	0.34	0.276667	5.85	2.55	3.53	3.97667	-4.48699	3.14981e-162	-0.643648	3.42418e-14	3.84335	1.25143e-95	12.06	8.47	13.97	11.5	0.29	0.52	0.54	0.45	12.88	16.85	4.18	11.3033	-4.64941	1.63557e-291	-0.0224196	0.692681	4.62699	9.31323e-290	5.85	2.63	6.62	5.03333	0.08	1.03	0.46	0.523333	0.58	2.25	1.92
4343993	LOC4343993	mRNA	14.52	17	14.18	15.2333	3.44	2.73	2.02	2.73	20.63	16.73	13.11	16.8233	-2.4779	1.50547e-194	0.143371	0.00667796	2.62127	1.94235e-227	22.31	20.6	18.79	20.5667	0.62	1.25	1.26	1.04333	37.89	31.52	39.6	36.3367	-4.2787	0	0.821741	4.36145e-90	5.10044	0	9.07	7.81	10.32	9.06667	1.6	7.6	0.73	3.31	5.33	9.17	7.3
4352846	LOC4352846	mRNA	84.22	91.98	37.94	71.38	6.56	6.47	4.04	5.69	50.28	38.89	47.2	45.4567	-3.64512	0	-0.648331	1.01771e-113	2.99679	0	222	283.56	253.54	253.033	55.93	82.33	77.59	71.95	306.16	242.38	251.52	266.687	-1.80525	0	0.0721964	9.09977e-08	1.87744	0	76.23	88.8	103.62	89.55	4.16	2.68	8.21	5.01667	38.99	52.96	59.34
4335063	LOC4335063	mRNA	0.11	0.02	0.01	0.0466667	0.04	0.02	0.03	0.03	0.06	0.03	0.1	0.0633333	-0.637233	0.352469	0.380885	0.507175	1.01812	0.113322	0.07	0.1	0.12	0.0966667	0.06	0.02	0	0.0266667	0.1	0.13	0.03	0.0866667	-2.07955	0.000861976	-0.168915	0.704177	1.91064	0.00278937	1.65	1.51	1.85	1.67	0.17	0.05	0.97	0.396667	0.15	0.2	1.2
4343816	LOC4343816	mRNA	2.09	0.83	2.78	1.9	1.52	0	0.04	0.52	0	13.88	3.3	5.72667	-1.85963	2.65468e-17	1.57119	2.08895e-38	3.43082	6.14087e-93	0	0.03	0	0.01	0	0	0	0	0	0	0	0							0.81	0.07	0	0.293333	0	0.51	0	0.17	1.83	0.34	10.13
9269151	LOC9269151	mRNA	246.41	292.87	751.78	430.353	500.68	679.64	309.67	496.663	1115.43	667.45	650.86	811.247	0.202795	2.2406e-68	0.912862	0	0.710067	0	11.92	3.58	23.97	13.1567	7.44	9.32	4.37	7.04333	2.86	7.26	1.83	3.98333	-0.894003	1.17328e-27	-1.71371	1.73244e-74	-0.819708	8.17211e-14	312.08	607.35	745.14	554.857	949.05	417.41	651.03	672.497	315.33	376.44	365.33
4345805	LOC4345805	mRNA	15.87	9.01	16.1	13.66	5.24	18.14	6.79	10.0567	7.91	7.52	3.34	6.25667	-0.444846	2.79241e-20	-1.12866	4.1993e-96	-0.683811	2.64835e-31	0.19	0.3	1.87	0.786667	0.66	2.42	0.82	1.3	0.2	0.38	0.06	0.213333	0.766932	3.91572e-06	-1.89044	4.74149e-13	-2.65737	4.55311e-31	6.55	8.68	39.47	18.2333	25.89	14.53	15.51	18.6433	9.78	10.56	3.47
4343260	LOC4343260	mRNA	6.91	7.97	3.78	6.22	8.29	5.07	7.53	6.96333	5.5	7.41	9.29	7.4	0.165215	0.0287945	0.249287	0.000812646	0.0840714	0.24643	0	0.07	0.02	0.03	0.04	0.04	0	0.0266667	0.15	0.11	0	0.0866667	-0.216568	0.85292	1.51111	0.0787306	1.72768	0.053279	5.91	6.11	4.15	5.39	2.49	3.65	2.8	2.98	0.43	1.52	10.05
4334513	LOC4334513	mRNA	59.38	44.32	24.18	42.6267	1.4	1.71	1.18	1.43	45.18	20.48	33.58	33.08	-4.89477	0	-0.35863	1.35869e-20	4.53614	0	161.02	169.55	147.3	159.29	12.75	10.15	8.29	10.3967	176.51	172.01	203	183.84	-3.95202	0	0.205892	1.36771e-29	4.15791	0	32.79	35.73	63.92	44.1467	1.87	0.51	0.99	1.12333	13.46	13.97	21.9
4349433	LOC4349433	mRNA	203.02	238.65	155.27	198.98	11.09	7.13	5.26	7.82667	221.58	156.48	155.81	177.957	-4.66477	0	-0.15927	1.39321e-35	4.5055	0	187.32	300.26	272.8	253.46	14.8	16.73	16.58	16.0367	285.57	291.18	352.33	309.693	-3.98386	0	0.284294	2.79141e-159	4.26815	0	207.69	222.54	251.62	227.283	5.66	7.28	7.99	6.97667	72.71	107.66	181.97
4330643	LOC4330643	mRNA	0	0.05	0	0.0166667	0	0	0.06	0.02	0	0	0	0	0.0148436	0.994195					0.06	0	0.06	0.04	0.12	0.11	0.11	0.113333	0.11	0.11	0	0.0733333	1.59517	0.145623	0.967542	0.425122	-0.627623	0.495932	6.72	9.96	4.81	7.16333	0.71	0.16	0.49	0.453333	0.22	0.81	4.09
4341997	LOC4341997	mRNA	258.72	324.68	194.12	259.173	58.61	79	61.82	66.4767	324.62	197.58	232.76	251.653	-1.95107	0	-0.0279445	0.0339671	1.92312	0	176.39	225.5	278.49	226.793	85.15	87.89	96.41	89.8167	230.21	214.06	171.22	205.163	-1.33149	0	-0.14325	9.24598e-23	1.18824	0	390.44	473.46	355.1	406.333	73.75	41.86	84.8	66.8033	102.08	153.35	291.18
4337338	LOC4337338	mRNA	12.79	13.26	7.86	11.3033	3.44	3.43	1.36	2.74333	2.37	4.96	3.46	3.59667	-2.03898	1.15396e-77	-1.65808	4.21789e-59	0.380903	0.00908442	105.41	72.27	42.34	73.34	8.7	9.98	7.19	8.62333	58.48	64.06	100.61	74.3833	-3.08507	0	0.0251369	0.40676	3.11021	0	13.63	14.32	27.59	18.5133	3.8	1.73	6.52	4.01667	2.77	2.44	8.52
4339811	LOC4339811	mRNA	1.43	1.87	1.18	1.49333	0.68	0.86	2.02	1.18667	0.85	1.34	1.03	1.07333	-0.334741	0.169893	-0.483727	0.0531624	-0.148986	0.575117	7.45	7.27	6.79	7.17	1.87	2.73	2.34	2.31333	3.12	7.12	5.72	5.32	-1.62285	1.94248e-30	-0.429216	0.000171713	1.19364	3.43798e-15	2.01	0.44	0.65	1.03333	0.45	0.28	0.68	0.47	1	0.45	1.11
4332146	LOC4332146	mRNA	31.11	26.52	32.44	30.0233	11.19	9.12	6.96	9.09	47.19	27.42	29.98	34.8633	-1.6924	2.38574e-235	0.297077	4.65528e-16	1.98947	0	92.69	54.69	65.58	70.9867	10.36	9.8	7.74	9.3	105.02	109.57	87.76	100.783	-2.95101	0	0.554796	8.98667e-118	3.50581	0	36.38	34.91	39.36	36.8833	12.68	14.85	11.94	13.1567	29.02	32.15	37.31
4344291	LOC4344291	mRNA	0.27	0.28	0.21	0.253333	0.08	0.05	0.07	0.0666667	0.12	0.27	0.45	0.28	-1.91116	4.0786e-07	0.157089	0.55116	2.06824	1.90468e-08	0.27	0.16	0.14	0.19	0.19	0.05	0.01	0.0833333	0.11	0.04	0.08	0.0766667	-1.17742	0.00263086	-1.30255	0.00103663	-0.125123	0.797559	0.19	0.42	0.34	0.316667	0.13	0.09	0.08	0.1	0.06	0.06	0.22
4336841	LOC4336841	mRNA	8.78	6.12	4.04	6.31333	2.77	1.76	0.9	1.81	1.87	0.5	1.83	1.4	-1.79822	8.54593e-62	-2.16262	2.54738e-78	-0.364409	0.0211217	0.15	0.11	2.1	0.786667	0.71	1.31	0.31	0.776667	0.61	0.55	0.29	0.483333	-0.00794448	0.972304	-0.71053	0.00561202	-0.702585	0.00633102	5.34	2.14	7.37	4.95	0.26	0.75	0.25	0.42	0.11	0.56	2.85
4350543	LOC4350543	mRNA	32.53	27.96	38.41	32.9667	36.6	25.22	23.2	28.34	33.31	25.84	30.53	29.8933	-0.217398	3.03977e-09	-0.141407	9.25311e-05	0.075991	0.0435923	0.44	0.77	1.44	0.883333	0.27	0.94	0.41	0.54	0.63	0.45	0	0.36	-0.677853	0.0059488	-1.30548	1.69429e-06	-0.627623	0.0410809	5.35	6.64	9.09	7.02667	5.93	13.96	4.59	8.16	9.3	13.64	10.04
4331915	LOC4331915	mRNA	16.97	24.9	27.49	23.12	51.08	61.24	43.9	52.0733	109.66	65.6	83.26	86.1733	1.17068	0	1.90096	0	0.730283	7.75617e-240	86.66	86.88	55.85	76.4633	7.85	4.36	3.88	5.36333	94	92.09	128.28	104.79	-3.85365	0	0.453817	9.59786e-123	4.30747	0	39.26	42.33	31.19	37.5933	143.17	55.85	53	84.0067	51.41	58.03	86.83
4328864	LOC4328864	mRNA	0.32	0.54	2.51	1.12333	0.38	0.13	0.42	0.31	0.91	0.89	0.67	0.823333	-1.86864	4.15621e-22	-0.452643	0.00275321	1.416	1.39976e-11	3.57	1.62	1.3	2.16333	0.73	0.25	0.21	0.396667	4.56	3.98	2.75	3.76333	-2.48622	1.22005e-55	0.805358	1.17696e-19	3.29158	7.3035e-128	0.29	0.53	0.45	0.423333	0.11	5.87	0.11	2.03	2.31	1.85	0.42
4346326	LOC4346326	mRNA	1701.39	2126.92	1253.35	1693.89	590.1	606.55	521.61	572.753	1321.65	689.45	686.54	899.213	-1.5637	0	-0.90937	0	0.654335	0	4905.42	5644.99	5035.61	5195.34	1390.43	1901.03	2115.3	1802.25	4966.31	5581.61	7319.35	5955.76	-1.51719	0	0.195868	0	1.71306	0	2097.47	2324.58	3402.7	2608.25	517.87	331.46	739.59	529.64	374.81	522	1121.2
107280424	LOC107280424	mRNA	34.37	79.17	6.03	39.8567	0.36	0.26	0.03	0.216667	1.66	0.44	1.41	1.17	-7.49888	0	-5.08149	0	2.41739	7.71489e-16	34.29	39.14	17.87	30.4333	0.11	0.23	0.2	0.18	92.57	68.85	97.91	86.4433	-7.39228	0	1.50244	0	8.89471	0	13.18	17.51	102.91	44.5333	0.13	0.1	0.03	0.0866667	14.96	0.8	1.92
4350861	LOC4350861	mRNA	3.35	4.09	4.66	4.03333	2.15	1.86	1.86	1.95667	3.96	2.97	2.22	3.05	-1.04433	1.91479e-18	-0.403476	0.000154166	0.640859	5.65054e-07	31.24	36.93	29.1	32.4233	3.08	2.87	2.68	2.87667	41.5	65.1	59.71	55.4367	-3.50287	0	0.771885	2.7596e-137	4.27475	0	2.3	1.35	4.07	2.57333	0.83	1.2	0.71	0.913333	3.21	1.91	1.1
4325600	LOC4325600	mRNA	12.67	12.19	46.63	23.83	12.69	6.9	11.74	10.4433	9.99	35.16	15.67	20.2733	-1.19431	2.2046e-236	-0.249987	5.65058e-16	0.944318	8.37302e-136	9.21	9.77	6.77	8.58333	7.23	5.53	2.86	5.20667	6.67	14.38	7.24	9.43	-0.745323	5.58886e-39	0.134331	0.00574811	0.879654	1.08286e-56	7.93	5.1	6.71	6.58	5.09	47.53	4.42	19.0133	51.55	43.34	8.46
4328018	LOC4328018	mRNA	22.38	3.19	21.81	15.7933	0.77	1.39	2.96	1.70667	0.76	1.34	2	1.36667	-3.21635	0	-3.53183	0	-0.315476	0.0203274	97.74	53.01	47.71	66.1533	6.22	1.03	0.89	2.71333	99.03	137.17	34.99	90.3967	-4.67919	0	0.455572	5.67648e-124	5.13476	0	1.66	1.33	1.67	1.55333	0.1	59.05	0.5	19.8833	37.98	12.61	0.53
4326716	LOC4326716	mRNA	216	217.19	119.58	184.257	237.56	97.81	196.37	177.247	96.82	100.77	202.65	133.413	-0.0528982	0.00164546	-0.464412	3.95933e-146	-0.411513	1.55293e-112	128.21	106.4	113.93	116.18	22.47	36.42	13.09	23.9933	74.22	153.03	81.92	103.057	-2.26979	0	-0.170762	4.73241e-15	2.09903	0	240.07	178.37	217.23	211.89	62.97	30.43	123.76	72.3867	45.45	29.55	269.38
4352758	LOC4352758	mRNA	6.47	9.1	5.77	7.11333	2.91	5.05	3.38	3.78	4.51	4.51	4.37	4.46333	-0.912944	1.34704e-19	-0.674081	3.12198e-12	0.238864	0.0354071	14.5	17.12	15	15.54	5.56	7.26	7.51	6.77667	18.97	20.13	17.8	18.9667	-1.19022	2.70315e-60	0.284875	3.40083e-07	1.4751	4.78463e-102	32.25	23.8	22.45	26.1667	1.54	0.66	1.95	1.38333	8.5	8.94	20.38
107276394	LOC107276394	mRNA	3.38	2.54	3.19	3.03667	0.58	0.83	0.44	0.616667	2.62	3.21	2.51	2.78	-2.30708	1.93795e-25	-0.130892	0.388373	2.17619	8.77536e-22	12.53	12.85	16.96	14.1133	1.36	0.91	0.72	0.996667	9.71	12.27	6.71	9.56333	-3.84356	3.71678e-175	-0.561845	2.16809e-13	3.28171	4.3888e-107	3.06	3.46	5.45	3.99	0.29	0.8	0.48	0.523333	3.3	5.04	2.63
4335726	LOC4335726	mRNA	38.41	15.93	7.84	20.7267	5.06	29.91	20.9	18.6233	30.58	9.18	8.5	16.0867	-0.158414	0.00782118	-0.353017	9.8928e-09	-0.194603	0.00216489	0.26	0.15	1.25	0.553333	0.06	0.95	0.45	0.486667	0.05	0.2	0.05	0.1	-0.131816	0.7214	-2.4475	7.98769e-06	-2.31568	3.74949e-05	25.01	76.27	177.46	92.9133	64.96	1.08	78.09	48.0433	0	0.52	13.37
4351957	LOC4351957	mRNA	35.39	40.87	23.53	33.2633	9.01	8.54	10.05	9.2	23.13	18.55	18.27	19.9833	-1.85386	0	-0.733759	8.88428e-87	1.1201	2.17073e-105	78.05	75.52	78.06	77.21	23.61	30.99	32.78	29.1267	93.79	95.43	102.31	97.1767	-1.39611	0	0.332213	2.79745e-59	1.72832	0	33.49	31.03	24.69	29.7367	5.98	5.3	10.91	7.39667	5.95	8.98	26.39
4348616	LOC4348616	mRNA	0.36	0.49	1.5	0.783333	0.77	1.39	0.67	0.943333	0.84	0.34	0.33	0.503333	0.261004	0.2157	-0.632206	0.0101779	-0.89321	0.000151359	1.1	0.3	0.28	0.56	0.59	0.47	0.11	0.39	0.45	0.44	0.19	0.36	-0.550512	0.0600202	-0.629699	0.0325453	-0.0791864	0.807285	0.11	0.05	0.24	0.133333	0.16	0.05	0.05	0.0866667	0.03	0.27	0.08
4349391	LOC4349391	mRNA	97.94	91.47	89.29	92.9	29.55	69.67	54.34	51.1867	122.86	63.08	86	90.6467	-0.862509	7.00237e-208	-0.0315819	0.193055	0.830927	3.56159e-190	336.76	123.68	142.44	200.96	68.15	88.87	66.98	74.6667	115.75	116.08	76.95	102.927	-1.41254	0	-0.954935	0	0.457607	2.94502e-74	56.35	77.15	112.93	82.1433	41.51	13.97	49.3	34.9267	42.14	52.34	45.59
4337446	LOC4337446	mRNA	16.82	16.13	41.09	24.68	15.04	7.17	10.95	11.0533	6.89	35.12	14.74	18.9167	-1.16114	1.84396e-186	-0.400873	1.77147e-30	0.760269	1.73712e-70	3.55	4.39	3.8	3.91333	1.79	0.83	0.72	1.11333	4.72	9.71	4.08	6.17	-1.85077	1.44521e-58	0.653369	8.26303e-19	2.50414	1.71859e-133	14.51	20.93	12.25	15.8967	1.75	41.3	7.79	16.9467	35.13	32.48	15.67
112938319	LOC112938319	mRNA	0.02	0.06	0.06	0.0466667	0.02	0.04	0.02	0.0266667	0.06	0.04	0	0.0333333	-0.792511	0.371574	-0.472728	0.573053	0.319784	0.740301	0.02	0	0.02	0.0133333	0.04	0	0.02	0.02	0.02	0.02	0.06	0.0333333	0.595165	0.647995	1.28947	0.261047	0.694305	0.503022	1.3	1.34	0.31	0.983333	1.06	0.32	1.19	0.856667	0.17	0.1	0.36
4330459	LOC4330459	mRNA	25.45	23.92	9.62	19.6633	0.4	0.4	0.48	0.426667	10.29	5.8	5.24	7.11	-5.51827	0	-1.44004	3.58259e-111	4.07823	1.12655e-130	81.48	66.57	63.38	70.4767	3.07	2.5	2.65	2.74	120.49	132.02	122.69	125.067	-4.70144	0	0.831269	6.48788e-279	5.53271	0	43.66	47.92	70.32	53.9667	0.65	0.88	0.57	0.7	12.52	22.79	26.78
9269236	LOC9269236	mRNA	0.05	0.21	0.11	0.123333	0.04	0.11	0.15	0.1	0.2	0.11	0.16	0.156667	-0.367027	0.269551	0.314355	0.287076	0.681382	0.0307938	2.3	1.49	0.95	1.58	0.46	0.63	0.44	0.51	1.95	2.49	2.92	2.45333	-1.6229	2.26414e-42	0.637235	1.42308e-15	2.26014	5.16218e-101	0.66	0.16	0.46	0.426667	0.1	0.03	0.08	0.07	0.03	0.02	0.1
4323895	LOC4323895	mRNA	17.04	8.27	11.72	12.3433	5.28	2.08	3.37	3.57667	4.43	4.14	6.37	4.98	-1.79024	2.4725e-258	-1.3115	1.50169e-164	0.478746	2.90345e-13	15.6	15.42	14.58	15.2	1.33	4.01	3.16	2.83333	13.94	17.65	15.77	15.7867	-2.3819	0	0.0619889	0.0729772	2.44389	0	4.69	1.49	4.22	3.46667	0.22	0.38	0.59	0.396667	0.13	0.85	2.47
4343051	LOC4343051	mRNA	6.03	5.04	1.86	4.31	0.33	0.26	0.32	0.303333	1.01	1.59	0.81	1.13667	-3.82166	2.47145e-143	-1.92281	4.17497e-71	1.89885	1.34654e-19	3.49	3.67	2.72	3.29333	0.42	0.63	0.76	0.603333	3.06	3.18	5.08	3.77333	-2.43953	5.18782e-71	0.195879	0.0228743	2.63541	3.2807e-89	3.53	3.29	4.11	3.64333	0.29	0.76	0.48	0.51	0.54	0.89	1.52
4339151	LOC4339151	mRNA	25.09	19.9	22.94	22.6433	18.55	15.96	11.15	15.22	17.86	16.15	16.52	16.8433	-0.574961	2.93721e-31	-0.431875	3.32022e-19	0.143087	0.00737513	44.11	14.92	20.39	26.4733	17.95	24.97	17.79	20.2367	25.27	26.9	11.16	21.11	-0.348744	9.06685e-15	-0.310311	2.64789e-12	0.0384328	0.41556	11.65	13.26	20.8	15.2367	15.26	10.73	15	13.6633	10.49	7.71	12.34
4332981	LOC4332981	mRNA	46.26	2.26	0.12	16.2133	0.08	5.41	16.92	7.47	2.03	0.11	0.07	0.736667	-1.11525	4.29106e-88	-4.43192	0	-3.31667	3.40657e-165	1.1	0.58	1.34	1.00667	2.55	1.05	0.3	1.3	1.48	3.59	1.34	2.13667	0.321068	0.0714414	1.09491	1.42063e-12	0.773846	1.27455e-07	11.61	0.83	79.17	30.5367	19.3	0.27	0.46	6.67667	0.07	0.1	0.17
4341379	LOC4341379	mRNA	14.95	16.33	12.47	14.5833	1.79	1.73	1.17	1.56333	13.88	11.39	9.89	11.72	-3.21611	1.24196e-210	-0.315952	4.86693e-07	2.90016	2.09704e-153	16.62	14.75	16.27	15.88	5.31	3.01	3.23	3.85	21.48	17.18	14.19	17.6167	-2.06227	6.67055e-137	0.146068	0.00917182	2.20834	1.42184e-166	58.28	67.04	78.45	67.9233	4.76	2.66	4.42	3.94667	37.97	41.23	45.02
4337888	LOC4337888	mRNA	25.98	29.15	23.66	26.2633	5.35	5.41	4.24	5	42.92	30.5	35.88	36.4333	-2.39218	0	0.473673	2.44887e-46	2.86585	0	48.56	59.48	55.66	54.5667	14.01	16.09	14.76	14.9533	57.35	62.82	66.02	62.0633	-1.86723	0	0.183512	5.21401e-14	2.05074	0	33.13	40.31	35.96	36.4667	7.53	4.13	7.95	6.53667	28.3	34.66	34.51
4338556	LOC4338556	mRNA	16.89	14.83	9.62	13.78	0.14	1.4	0.46	0.666667	10.92	4.14	2.9	5.98667	-4.37552	0	-1.19533	4.03353e-92	3.18018	2.59206e-141	63.28	53.36	54.19	56.9433	1.99	2.03	1.79	1.93667	76.85	82.57	71.36	76.9267	-4.87967	0	0.435364	2.59527e-87	5.31504	0	9.06	10.9	17.9	12.62	1.39	0.02	1.16	0.856667	0.97	1.23	4.7
4335799	LOC4335799	mRNA	2144.42	2627.14	1447.92	2073.16	191.53	385.35	192.6	256.493	1994.26	957.36	974.36	1308.66	-3.01528	0	-0.658605	0	2.35668	0	3954.72	4511.39	4376.91	4281.01	665.51	1000.98	1292.31	986.267	4563.13	4505.07	4905.12	4657.77	-2.10203	0	0.120101	8.86199e-140	2.22214	0	2107.01	2240.72	3029.19	2458.97	237.8	44.58	206.59	162.99	366.87	504.92	1089.69
4347055	LOC4347055	mRNA	0	0.06	4.16	1.40667	0.06	0	0	0.02	0	0.18	0.06	0.08	-6.19461	5.33729e-19	-4.19675	1.43882e-17	1.99786	0.166111	37.26	22.41	14.64	24.77	4.68	1.38	0.17	2.07667	24.25	77.14	22.75	41.38	-3.64266	2.47547e-245	0.745633	2.77502e-49	4.38829	0	0	0	0	0	0	0.62	0	0.206667	4.63	1.52	0
4342032	LOC4342032	mRNA	23.49	19.34	15.87	19.5667	0.4	0.68	1.27	0.783333	3.05	1.19	3.97	2.73667	-4.65161	0	-2.83022	1.78374e-303	1.82139	1.33692e-26	1.93	4.9	31.57	12.8	3.65	18.8	5.1	9.18333	5.25	10.76	0.46	5.49	-0.441998	2.6775e-12	-1.22055	8.09521e-65	-0.778547	1.15757e-23	1.58	0.64	3.65	1.95667	0.03	0.06	0	0.03	0.06	0.03	0.72
4350320	LOC4350320	mRNA	1.18	1.08	9.85	4.03667	2.16	0.58	1.06	1.26667	1.1	3.99	1.97	2.35333	-1.67773	3.43823e-56	-0.799564	1.83056e-18	0.878168	6.90202e-13	0.74	0.48	0.36	0.526667	0.75	0.44	0.42	0.536667	0.78	0.52	0.87	0.723333	0.0102029	0.963662	0.463977	0.0239468	0.453774	0.0272178	0.92	0.44	0.58	0.646667	0.11	21.05	0.18	7.11333	4.62	7.89	1.62
107280670	LOC107280670	mRNA	32.73	33.38	22.57	29.56	4.46	0.47	3.41	2.78	28.81	33.01	35.49	32.4367	-3.40647	0	0.13298	1.53307e-05	3.53945	0	7.33	8.33	19.87	11.8433	0.05	0.06	0.02	0.0433333	12	13.02	2.22	9.08	-8.07903	0	-0.384722	7.43423e-13	7.69431	4.80948e-273	54.3	56.53	58.66	56.4967	2.63	17.76	2.06	7.48333	40.02	47.15	63.22
4334714	LOC4334714	mRNA	13.39	16.38	10.12	13.2967	3.15	3.25	3.63	3.34333	17.57	12.7	13.78	14.6833	-1.9736	3.03898e-230	0.12731	0.00262349	2.10091	4.30353e-271	14.11	10.38	10.62	11.7033	3.9	5.49	6.26	5.21667	13.62	14.82	12.41	13.6167	-1.21136	6.55366e-102	0.249207	1.05522e-08	1.46057	3.64665e-162	16.03	18.94	20.15	18.3733	2.96	3.25	4.23	3.48	13.67	18.42	18.98
4335334	LOC4335334	mRNA	0	0	0	0	0	0	0	0	0.05	0	0	0.0166667							0	0	0.1	0.0333333	0	0	0.05	0.0166667	0	0.15	0	0.05	-0.989797	0.563994	0.552505	0.671685	1.5423	0.31978	0	0	0	0	0	0	0	0	0	0	0
4332473	LOC4332473	mRNA	38.72	50.01	30.97	39.9	11.67	11.06	8.84	10.5233	34.87	24.03	30.71	29.87	-1.95085	1.72191e-198	-0.424922	1.43999e-17	1.52593	2.66196e-105	43.18	47.21	42.56	44.3167	25.01	24.04	26.52	25.19	79.63	53.55	65.62	66.2667	-0.8666	1.20037e-64	0.569947	3.40543e-47	1.43655	2.86103e-214	28.87	30.02	46.51	35.1333	5.28	5.08	5.09	5.15	16.89	13.4	19.24
4350472	LOC4350472	mRNA	0.11	0.13	0.05	0.0966667	0.26	0.11	0.06	0.143333	0.08	0.09	0.19	0.12	0.576633	0.31368	0.306213	0.609541	-0.270421	0.619086	0	0.02	0	0.00666667	0	0	0	0	0	0	0.03	0.01			0.271548	0.89952			88.58	168.13	28.79	95.1667	22.35	4.49	56.33	27.7233	0.4	3.25	85.61
4325208	LOC4325208	mRNA	0.46	0.3	0.16	0.306667	0.17	0.35	0.46	0.326667	0.45	0.23	0.29	0.323333	-0.184521	0.545142	-0.656974	0.0470722	-0.472453	0.167754	0.1	0.17	0.19	0.153333	0.26	0.23	0.17	0.22	0.08	0.1	0.34	0.173333	-0.930767	0.0118745	-0.270108	0.409511	0.660658	0.0865668	0.02	0.01	0.05	0.0266667	0.03	0.12	0.06	0.07	0.06	0.07	0.01
4342213	LOC4342213	mRNA	4.24	4.24	3.72	4.06667	1.92	2.32	0.77	1.67	3.3	1.91	3.07	2.76	-1.2799	6.87297e-22	-0.556666	2.11368e-06	0.723233	8.52496e-07	3.29	2.77	5.41	3.82333	1.8	1.66	1.33	1.59667	3.81	3.89	2.1	3.26667	-1.26498	1.04164e-19	-0.226337	0.0499388	1.03864	5.47368e-13	0.72	0.54	2.37	1.21	0.33	0.29	0.26	0.293333	0.81	0.75	0.32
4334886	LOC4334886	mRNA	109.45	100.58	70.73	93.5867	30.99	21.09	24.96	25.68	48.53	18	33.22	33.25	-1.86332	0	-1.48586	0	0.377463	7.07856e-26	14.36	22.76	102.05	46.39	39.22	131.83	59.97	77.0067	12.43	24.05	2.9	13.1267	0.761217	7.00165e-198	-1.82056	0	-2.58178	0	86.71	66.6	213.1	122.137	7.51	16.22	20.92	14.8833	13.81	12.35	48.77
107281167	LOC107281167	mRNA	3.95	3.02	4.68	3.88333	6.42	6.91	6.07	6.46667	7.29	5.68	6.49	6.48667	0.734072	7.58348e-17	0.739862	3.93288e-17	0.00579049	0.940533	1.14	0.79	1.57	1.16667	0.38	0.54	0.46	0.46	1.29	1.39	1.17	1.28333	-1.32429	1.44402e-08	0.144571	0.421348	1.46886	8.9888e-11	2.97	4.32	4.86	4.05	5.94	2.21	6.66	4.93667	1.25	2.52	4.04
4326149	LOC4326149	mRNA	67.04	24.04	110.44	67.1733	91.54	29.12	17.61	46.09	40.72	69.64	33.4	47.92	-0.539495	2.38701e-64	-0.496347	1.38704e-55	0.0431475	0.214894	8.59	6.75	11.95	9.09667	60.19	37.55	35.05	44.2633	5.53	7.31	70.37	27.7367	2.26491	0	1.61701	8.63102e-159	-0.647903	6.22982e-57	29.4	229.65	134.2	131.083	10.91	38.84	17.09	22.28	15.28	12.84	23.9
4340390	LOC4340390	mRNA	6.66	5.48	5.6	5.91333	1.18	1.31	3.22	1.90333	4.17	4.48	3.19	3.94667	-1.63723	6.76375e-28	-0.585439	2.60994e-06	1.05179	2.28373e-10	3.64	5.14	5.14	4.64	0.73	0.97	0.59	0.763333	3.99	4.67	1.68	3.44667	-2.60379	8.18618e-38	-0.434146	0.00166306	2.16964	1.66959e-23	5.59	4.24	6.66	5.49667	0.91	2.68	1.65	1.74667	3.69	1.27	2.48
107276459	LOC107276459	mRNA	0.86	1.24	0.77	0.956667	0.31	0.16	0.16	0.21	0.77	0.72	0.74	0.743333	-2.19461	2.79577e-10	-0.363864	0.15065	1.83075	8.17985e-07	5.55	5.88	3.92	5.11667	0.62	0.97	0.66	0.75	4.51	4.25	10.54	6.43333	-2.75987	3.73559e-60	0.329693	0.000771123	3.08956	1.08371e-84	1.26	1.35	2.11	1.57333	0.15	0.61	0.27	0.343333	0.73	1.03	0.69
4335428	LOC4335428	mRNA	14.95	10.54	4.98	10.1567	17.39	15	12.18	14.8567	16.84	5.64	12.29	11.59	0.553113	9.84168e-26	0.200324	0.000350966	-0.352789	4.83574e-12	0.98	1.04	2.54	1.52	0.55	1.47	0.91	0.976667	1.05	2.23	0.54	1.27333	-0.608885	0.000326508	-0.254877	0.107132	0.354008	0.044402	12.66	61.2	48.44	40.7667	33.87	9.15	32.03	25.0167	4.83	6.25	33.48
4333658	LOC4333658	mRNA	0.96	1.38	0.66	1	0.2	0.26	0.36	0.273333	0.14	0.1	0.14	0.126667	-1.89439	1.26592e-16	-3.00616	2.3087e-27	-1.11177	0.00399208	3.16	3.36	2.41	2.97667	1.77	0.33	0.22	0.773333	5.02	7.79	4.93	5.91333	-2.02607	7.84311e-49	0.988557	4.37152e-34	3.01463	5.61747e-150	0.84	0.38	0.58	0.6	0.1	0.61	0.17	0.293333	1.07	0.31	0.57
4351262	LOC4351262	mRNA	46.98	27.37	29.11	34.4867	14.22	21.74	13.12	16.36	30.53	22.11	19.23	23.9567	-1.07939	5.28586e-227	-0.523071	4.33735e-66	0.556319	1.42745e-51	39.32	26.94	65.55	43.9367	16.78	20.18	19.92	18.96	39.81	46.04	25.02	36.9567	-1.20371	0	-0.243532	7.84299e-21	0.960176	1.51355e-196	10.59	7.57	42.19	20.1167	6.41	4.44	4.44	5.09667	3.97	4.51	5.51
4347685	LOC4347685	mRNA	108.05	119.88	204.55	144.16	107.41	69.98	80.68	86.0233	110.06	146.91	145.5	134.157	-0.746228	0	-0.10953	8.36491e-13	0.636699	6.38606e-291	7.97	8.18	12.99	9.71333	5.38	5.9	4.07	5.11667	8.61	16.58	6.83	10.6733	-0.927597	5.73744e-41	0.137068	0.0164092	1.06466	1.54657e-56	153.59	187.61	217.01	186.07	36.02	153.59	85.65	91.7533	126.55	143.41	139.22
9266070	LOC9266070	mRNA	1.03	1.25	0.35	0.876667	0.12	0.09	0.06	0.09	0.93	0.54	0.59	0.686667	-3.30708	5.27371e-18	-0.349871	0.126572	2.95721	3.82721e-13	15.21	15.19	17.67	16.0233	1.32	1.25	1.14	1.23667	30.33	34.91	34.41	33.2167	-3.6993	0	1.05224	1.76476e-136	4.75154	0	1.54	2.07	2.94	2.18333	0.14	0.09	0.14	0.123333	1.52	0.69	1.86
107277512	LOC107277512	mRNA	0	0	0	0	0	0	0	0	0	0	0	0							2.25	1.71	1.16	1.70667	0.11	0.17	0	0.0933333	1.9	1.47	1.05	1.47333	-4.20279	1.25923e-45	-0.21303	0.148343	3.98976	6.77648e-39	0	0.02	0	0.00666667	0	0	0	0	0	0	0
4324368	LOC4324368	mRNA	2.73	2.01	2.52	2.42	1.61	1.15	0.86	1.20667	1.93	0.64	2.1	1.55667	-1.04287	1.2171e-09	-0.637358	6.70592e-05	0.405514	0.034722	28.49	8.78	2.25	13.1733	1.12	1.54	0.7	1.12	16.07	17.63	10.29	14.6633	-3.57341	1.39635e-207	0.162045	0.00728783	3.73545	2.54437e-242	1.83	1.93	1.88	1.88	0.98	1.07	1.43	1.16	1.76	1.76	2.52
107277408	LOC107277408	mRNA	0.76	1.32	0.93	1.00333	0.08	0.08	0.05	0.07	0.26	0.29	0.1	0.216667	-3.84314	2.57259e-25	-2.20143	2.41334e-15	1.64171	0.00247835	4.73	5.84	6.14	5.57	0.41	0.75	0.57	0.576667	5.95	7.39	4.48	5.94	-3.2482	7.59939e-113	0.0897836	0.262274	3.33798	3.86524e-124	1.3	0.83	1.36	1.16333	0.05	0.2	0.15	0.133333	0.31	0.38	0.31
4332059	LOC4332059	mRNA	0	0	0	0	0	0	0	0	0	0	0.09	0.03							0.36	0.04	0	0.133333	0.05	0	0	0.0166667	0.04	0.26	0.64	0.313333	-3.15972	0.0073099	1.25705	0.0208203	4.41677	2.75057e-06	0	0	0.12	0.04	0	0	0.04	0.0133333	0.04	0.04	0.04
4327677	LOC4327677	mRNA	0.72	0.64	1.01	0.79	0.94	0.46	0.36	0.586667	0.94	0.92	0.79	0.883333	-0.415791	0.0681542	0.160041	0.437736	0.575832	0.0095597	5.63	4.44	4.85	4.97333	1.79	1.48	0.82	1.36333	7.62	8.35	5.85	7.27333	-1.88398	2.76489e-56	0.549949	1.36381e-12	2.43393	5.24542e-113	0.45	0.47	0.68	0.533333	0.25	0.32	0.25	0.273333	0.2	0.23	0.37
4330628	LOC4330628	mRNA	5.76	5.83	16.1	9.23	9.27	4.67	7.55	7.16333	4.66	12.22	9.48	8.78667	-0.368962	1.22262e-10	-0.083138	0.127374	0.285824	9.39001e-07	1.22	1.95	1.46	1.54333	1.7	1.54	1.27	1.50333	1.58	2.68	1.33	1.86333	-0.0528069	0.695336	0.267103	0.0349116	0.31991	0.0124532	6.22	3.88	2.56	4.22	3.25	22.85	3.33	9.81	25.64	20.45	7.7
4343604	LOC4343604	mRNA	2012.74	2562.79	1457.08	2010.87	101.19	44	42.81	62.6667	1304.12	693.07	655.27	884.153	-4.99973	0	-1.18134	0	3.81839	0	1770.65	2328.55	2764.84	2288.01	49.48	60.58	96.32	68.7933	2641.68	2713.41	2929.1	2761.4	-5.04318	0	0.269132	0	5.31231	0	2093.81	2269.82	2871.72	2411.78	38.74	57.02	21.14	38.9667	256.4	383.49	1125.63
9271101	LOC9271101	mRNA	0.5	0.4	0.14	0.346667	0.24	0.19	0.07	0.166667	0.32	0.11	0.12	0.183333	-1.0624	0.00635117	-0.9133	0.0160237	0.149096	0.744262	0.06	0	0	0.02	0.08	0.01	0.02	0.0366667	0	0	0.06	0.02	0.749813	0.537357	0.082001	0.951732	-0.667812	0.575212	0.05	0.14	0.08	0.09	0.06	1.29	0.09	0.48	0.58	1.36	0.03
4347677	LOC4347677	mRNA	22.3	35.07	27.48	28.2833	2.01	2.27	1.61	1.96333	43.13	24.41	20.64	29.3933	-3.84069	0	0.0557871	0.0567233	3.89647	0	84.31	62.8	71.09	72.7333	12.73	27.83	31.72	24.0933	77.71	86.8	89.12	84.5433	-1.55995	0	0.219138	1.82604e-34	1.77909	0	26.57	26.53	29.2	27.4333	1.48	2.36	1.4	1.74667	35.27	45.69	34.08
107276305	LOC107276305	mRNA	9.11	10.99	9.49	9.86333	1.45	2.72	2.67	2.28	14.2	3.24	3.63	7.02333	-2.1162	1.34667e-116	-0.480914	4.27345e-12	1.63529	1.29682e-59	4.43	6.6	10.57	7.2	0.2	0.58	0.46	0.413333	11.95	12.71	8.49	11.05	-4.09733	5.82663e-155	0.614901	1.16452e-19	4.71223	3.55298e-255	11.02	10.31	21.96	14.43	1.38	0.23	2.92	1.51	2.98	4.48	6.52
4352832	LOC4352832	mRNA	523.63	459.56	586.04	523.077	425.82	272.61	329.03	342.487	313.02	358.09	414.54	361.883	-0.610432	0	-0.533992	0	0.0764406	3.71048e-20	8.9	8.99	39.11	19	29.46	25.98	9.8	21.7467	18.91	20.1	15.79	18.2667	0.178023	4.38942e-07	-0.0536567	0.140633	-0.23168	5.75631e-11	417.8	379.75	520.43	439.327	192.08	267.66	240.1	233.28	196.15	231.66	341.9
4345164	LOC4345164	mRNA	14.63	9.61	28.06	17.4333	3.68	1.91	1.96	2.51667	3.66	10.85	4.73	6.41333	-2.79305	0	-1.45613	1.60446e-181	1.33692	3.93685e-59	1.93	0.8	2.32	1.68333	1.25	2.61	1.89	1.91667	1.84	2.12	0.84	1.6	0.214344	0.0852684	-0.0675046	0.603074	-0.281848	0.0244939	7.86	4.88	15	9.24667	2.36	42.02	1.77	15.3833	34.64	44.19	7.09
4334422	LOC4334422	mRNA	71.84	61.95	63.59	65.7933	32.17	49.21	36.73	39.37	31.15	27.51	23.48	27.38	-0.741833	1.7099e-183	-1.26532	0	-0.52349	5.55471e-60	21.68	19.63	33.07	24.7933	8.88	16.2	10.59	11.89	17.76	23.04	12.55	17.7833	-1.04399	6.24335e-120	-0.478119	2.14303e-32	0.565875	1.54105e-31	52.06	50.79	83.22	62.0233	19.95	13.41	42.28	25.2133	12.03	13.06	21.6
4329823	LOC4329823	mRNA	3.16	2.38	3.11	2.88333	0.15	0.34	0	0.163333	1.63	1.17	1.46	1.42	-4.12471	1.16548e-61	-1.01833	2.3791e-12	3.10638	1.6849e-25	4.24	5.4	15.44	8.36	2.57	7.51	3.5	4.52667	5.02	12.84	1.62	6.49333	-0.856961	3.46637e-24	-0.362188	2.51857e-06	0.494774	3.15491e-08	46.85	36.62	111.79	65.0867	7.71	0.57	15.15	7.81	2.27	2.3	11.64
4327652	LOC4327652	mRNA	6.62	6.09	12.69	8.46667	4.93	2.25	3.41	3.53	6.33	11.3	10.07	9.23333	-1.26606	8.26701e-44	0.112728	0.116396	1.37879	2.19253e-53	13.59	11.08	9.4	11.3567	3.43	2.68	2.02	2.71	10.43	13.92	7.32	10.5567	-2.08157	2.60223e-112	-0.10299	0.113725	1.97858	2.91097e-99	5.38	3.38	3.73	4.16333	2.53	19.01	2.26	7.93333	11.31	20.74	8.41
9270218	LOC9270218	mRNA	0.46	0.33	0.26	0.35	0	0.09	0	0.03	0.17	0.29	0.2	0.22	-3.56351	7.91477e-11	-0.664289	0.0450744	2.89922	2.54493e-06	0.26	0.41	0.19	0.286667	0.17	0.11	0.24	0.173333	0.09	0.25	0.42	0.253333	-0.722206	0.0548335	-0.186872	0.582861	0.535334	0.165798	0.32	0.19	0.4	0.303333	0	0.02	0.02	0.0133333	0.69	0.53	0.25
4333256	LOC4333256	mRNA	0.21	0.15	0.28	0.213333	0.28	0.3	0.65	0.41	0.23	0.62	0.42	0.423333	0.786144	0.00921322	1.03217	0.00035806	0.246025	0.330852	0	0.06	0.08	0.0466667	0.07	0.1	0.14	0.103333	0.01	0.02	0.01	0.0133333	-0.253656	0.656761	-1.83981	0.0136303	-1.58616	0.0421792	0.25	0.61	0.16	0.34	1.05	3.39	1.02	1.82	7.62	5.91	0.64
4349559	LOC4349559	mRNA	3.89	3.74	2.29	3.30667	9.64	7.31	12.31	9.75333	8.43	9.04	11.48	9.65	1.56123	1.31452e-55	1.54536	2.86692e-54	-0.0158702	0.835026	0.79	0.64	1.81	1.08	2.48	2.43	2.99	2.63333	1.43	1.17	0.9	1.16667	1.29351	3.03239e-12	0.115301	0.609503	-1.17821	7.05384e-11	7.07	9.8	4.08	6.98333	8.41	7.9	7.06	7.79	20.65	21.18	13.9
107280034	LOC107280034	mRNA	17.99	28.04	14.53	20.1867	0.23	0.19	0.4	0.273333	24.05	9.14	7.3	13.4967	-6.20432	0	-0.569039	2.60545e-20	5.63529	1.07473e-212	229.29	255.81	111.75	198.95	1.25	0.6	0.7	0.85	185.55	255.88	460.98	300.803	-7.87142	0	0.597305	2.61699e-297	8.46873	0	28.68	27.67	55.76	37.37	0.23	0.27	0.37	0.29	7.03	10	15.16
4346271	LOC4346271	mRNA	0	0.15	0.42	0.19	0	0.07	0	0.0233333	0.07	0.07	0.07	0.07	-2.99951	0.0131877	-1.41669	0.123387	1.58282	0.307259	0.22	0.28	0.07	0.19	0	0	0	0	0.33	0.14	0.07	0.18	-3.98799	0.00572008	-0.11036	0.880094	3.87763	0.00802428	0.83	0.41	0.5	0.58	0.38	0.28	0.3	0.32	0.14	0.62	0.5
107279948	LOC107279948	mRNA	1.06	2.26	0.83	1.38333	0.02	0.02	0.31	0.116667	0.77	0.69	0.78	0.746667	-3.57761	4.78952e-39	-0.893257	2.00771e-07	2.68436	5.16747e-17	30.55	32.12	27.48	30.05	0.37	0.37	0.76	0.5	36.69	52.33	43.88	44.3	-5.90563	0	0.559029	4.5509e-83	6.46466	0	2.22	1.12	3	2.11333	0.11	0.06	0.13	0.1	0.61	0.61	0.82
4333336	LOC4333336	mRNA	162.04	163.22	150.35	158.537	44.13	50.57	43.69	46.13	506.44	231.72	253.29	330.483	-1.78171	0	1.06445	0	2.84616	0	430.04	348.19	217.97	332.067	51.15	56.98	55.02	54.3833	397.49	418.21	588.18	467.96	-2.60593	0	0.497159	0	3.10309	0	190.03	206.6	222.92	206.517	69.39	45.29	63.53	59.4033	171.71	223.6	229.79
4333177	LOC4333177	mRNA	3.83	4.31	8.66	5.6	6.33	8.62	4.28	6.41	27.52	12.78	14.2	18.1667	0.190921	0.00538914	1.69866	5.66113e-227	1.50774	2.0683e-190	17.31	8.3	8.27	11.2933	7.61	10.31	7.59	8.50333	8.4	6.61	6.69	7.23333	-0.395296	4.4172e-13	-0.635023	2.48413e-29	-0.239726	7.59929e-05	4.59	3.74	2.55	3.62667	2.92	4.91	3.39	3.74	4.32	8.71	7.87
4329686	LOC4329686	mRNA	0.37	0.57	1.37	0.77	0.81	0.53	0.78	0.706667	0.92	1.36	1.65	1.31	-0.0935326	0.579114	0.707286	1.43111e-06	0.800819	8.48326e-08	0.02	0.05	0.12	0.0633333	0.1	0.13	0.11	0.113333	0.08	0.03	0.05	0.0533333	1.18013	0.0141271	-0.157989	0.792953	-1.33812	0.00647293	1.05	1.21	0.84	1.03333	2.79	2.8	1.47	2.35333	1.88	2.56	1.8
107275700	LOC107275700	mRNA	21.65	18.33	16.72	18.9	1.86	0.79	2.84	1.83	14.41	18.91	17.11	16.81	-3.37339	0	-0.174208	0.000143712	3.19918	0	12.41	7.73	14.35	11.4967	0.12	0.16	0.05	0.11	10.71	11.94	5.09	9.24667	-6.6763	1.48623e-285	-0.302513	6.53858e-07	6.37379	2.13086e-237	27.67	25.54	34.15	29.12	0.51	0.99	0.48	0.66	25.02	32.55	37.05
107277191	LOC107277191	mRNA	6.54	6.54	5.46	6.18	0.42	0.16	0.11	0.23	2.89	1.4	0.63	1.64	-4.7645	8.79151e-83	-1.91249	6.97314e-37	2.852	1.40011e-16	39.4	27.63	24.53	30.52	2.3	0.54	0.25	1.03	40.79	36.9	38.27	38.6533	-4.94072	0	0.338544	1.08537e-13	5.27927	0	1.8	1.9	2.73	2.14333	0	0	0.05	0.0166667	0.1	0.15	0.46
4326722	LOC4326722	mRNA	10.09	5.71	20.66	12.1533	3.58	0.68	0.4	1.55333	1.03	6.14	1.18	2.78333	-2.96091	0	-2.14809	3.99853e-244	0.812824	4.73033e-14	0.64	0.66	0.54	0.613333	0.27	0.07	0.09	0.143333	0.94	1.46	0.55	0.983333	-2.15274	1.82372e-13	0.690433	9.90737e-05	2.84317	3.06093e-28	4.59	8.57	27.14	13.4333	0.31	6.46	4.65	3.80667	5.61	1.6	1.32
4327322	LOC4327322	mRNA	472.4	548.92	504.55	508.623	390.02	166.42	196.71	251.05	265.24	252.9	302.5	273.547	-1.01596	0	-0.895955	0	0.120002	2.66114e-18	9.37	12.71	19.75	13.9433	3.21	8.83	3.35	5.13	10.2	16.88	6.42	11.1667	-1.42263	1.80916e-75	-0.322526	3.76689e-07	1.1001	1.20927e-41	485.85	369.08	432.68	429.203	54.43	86.4	177.19	106.007	44.1	81	266.18
4326408	LOC4326408	mRNA	1.36	0.7	2.3	1.45333	0.59	0.23	0.41	0.41	0.86	0.49	0.46	0.603333	-1.85963	7.47677e-09	-1.29989	8.45571e-06	0.559735	0.16582	8.77	9.75	4.02	7.51333	5.03	5.71	3.37	4.70333	3.99	3.65	0.81	2.81667	-0.669365	1.00647e-08	-1.42524	4.19741e-27	-0.755878	3.71524e-07	0.85	0.44	0.94	0.743333	0.3	1.02	0.57	0.63	0.3	0.57	0.38
107276613	LOC107276613	mRNA	2	0.81	0.66	1.15667	1.7	0.9	0.67	1.09	0.88	0.23	1.11	0.74	-0.0803137	0.790659	-0.634999	0.0564979	-0.554685	0.101275	0	0	0	0	0	0	0	0	0	0.07	0	0.0233333							5.35	8.36	10.19	7.96667	0.73	0.36	3.65	1.58	0.07	0.43	1.66
4335369	LOC4335369	mRNA	0.3	0.13	1.02	0.483333	0.04	0.22	0.09	0.116667	0.34	0.26	0.47	0.356667	-2.07262	3.69952e-05	-0.430907	0.254126	1.64171	0.00247835	1.04	0.13	1.02	0.73	0.15	0.39	0.04	0.193333	1	1.26	0.56	0.94	-1.90407	2.75285e-06	0.3752	0.167112	2.27927	1.7076e-09	0	0	0	0	0	0	0	0	0.04	0	0
4325690	LOC4325690	mRNA	5.05	5.81	11.04	7.3	6.52	2.11	2.06	3.56333	2.12	6.62	5.4	4.71333	-1.03334	1.02597e-52	-0.642845	2.54942e-24	0.390499	2.54352e-07	0.18	0.19	1.31	0.56	0.02	0.67	0.15	0.28	0.22	0.41	0.08	0.236667	-0.930903	0.000146012	-1.2251	1.71033e-06	-0.294199	0.328974	6.07	3.95	7.36	5.79333	3.39	1.9	4.12	3.13667	1.22	1.3	9.29
4329552	LOC4329552	mRNA	10.77	12.05	5.45	9.42333	0.04	0.04	0.09	0.0566667	5.9	2.52	3.2	3.87333	-7.3471	1.06395e-146	-1.27778	9.06589e-38	6.06932	4.335e-65	69.8	60.98	55.22	62	0.1	0.26	0.26	0.206667	71.85	84.89	88.03	81.59	-8.21311	0	0.397587	5.18555e-42	8.6107	0	7.37	8.22	19.17	11.5867	0.09	0	0.09	0.06	3.84	3.25	3.71
9269090	LOC9269090	mRNA	0.88	1	0.72	0.866667	0.13	0.45	1.3	0.626667	0.99	0.71	1.62	1.10667	-0.480162	0.0473209	0.351501	0.0934147	0.831663	0.0002694	2.39	0.79	1.87	1.68333	0.84	0.56	0.31	0.57	3.23	3.02	1.91	2.72	-1.57071	2.40356e-13	0.703807	9.40975e-07	2.27452	1.94123e-33	0.73	1.68	1.04	1.15	0.09	0.09	0.43	0.203333	0.25	0.18	0.98
4336724	LOC4336724	mRNA	17.52	14.32	24.67	18.8367	15.73	5.23	9.64	10.2	8.91	17.21	21.5	15.8733	-0.882419	1.01346e-97	-0.249167	3.75496e-11	0.633252	6.21027e-47	15.43	7.4	7.77	10.2	1.53	1.19	0.7	1.14	22.88	18.7	24.09	21.89	-3.19056	3.18998e-292	1.10346	4.20819e-158	4.29402	0	4.93	3.3	9.99	6.07333	3.61	22.56	3.17	9.78	13.86	15.6	4.74
4342020	LOC4342020	mRNA	0.19	0.31	0.3	0.266667	0.12	0.08	0.04	0.08	0.04	0.12	0.31	0.156667	-1.79251	0.00324496	-0.794656	0.120705	0.997856	0.154255	1.05	0.81	0.76	0.873333	0.3	0.31	0.23	0.28	0.47	0.5	0.62	0.53	-1.64187	9.10183e-07	-0.7193	0.0109961	0.922574	0.0143035	0.23	0.15	0.51	0.296667	0.08	0.19	0.08	0.116667	0.11	0.04	0.15
4351265	LOC4351265	mRNA	4.46	4.35	3.95	4.25333	8.27	8.29	12.15	9.57	6.23	9.72	10.45	8.8	1.16088	3.72538e-43	1.06703	1.24034e-35	-0.0938497	0.181349	3.48	1.16	2.98	2.54	3.74	2.57	4.78	3.69667	3.7	2.41	1.89	2.66667	0.623406	5.28742e-07	0.0957086	0.478969	-0.527698	1.41751e-05	4.9	7.02	5.4	5.77333	9.32	8.58	7.22	8.37333	15.47	16.05	9.6
4337890	LOC4337890	mRNA	0	0.02	0.02	0.0133333	0	0.02	0.02	0.0133333	0.02	0.05	0	0.0233333	0.0148436	0.991791	0.597662	0.646619	0.582818	0.65482	50.05	64.05	50.87	54.99	1.04	1.94	1.5	1.49333	79.53	58.21	62.14	66.6267	-5.18817	0	0.272798	3.70664e-31	5.46096	0	2.38	3.9	4.61	3.63	0.89	0.69	1.24	0.94	0.25	0.39	1.16
4341101	LOC4341101	mRNA	3.66	2.24	5.28	3.72667	0.64	0.68	1.19	0.836667	10.57	5.95	5.98	7.5	-2.15682	5.82911e-62	1.01011	2.27752e-41	3.16693	8.37986e-185	3.05	4.05	3.27	3.45667	0.19	0.43	0.73	0.45	3.82	5.18	3.85	4.28333	-2.91645	9.60997e-78	0.306869	0.000542659	3.22332	4.12084e-106	1.53	2.07	2.3	1.96667	0.94	0.18	0.25	0.456667	1.36	1.74	4.14
[truncated: 63 more columns]
