# Supplementary material for: Magnaporthe oryzae infection triggers rice resistance to brown planthopper through the influence of jasmonic acid on the flavonoid biosynthesis pathway
Source: Insect Sci. 2024 May 15;32(1):243–59. doi: 10.1111/1744-7917.13378 (PMC11824890; doi:10.1111/1744-7917.13378)
Supplement: Supplementary file 4 — Table S4 Downregulated genes in ZH11 variety after TH12 12 h treatments. [file INS-32-243-s004.xls]

## Sheet: 1576045613465142654
Gene ID	Gene Symbol	Type	RHT_BPH_CK_1 Expression	RHT_BPH_CK_2 Expression	RHT_BPH_CK_3 Expression	RHT_BPH_CK Expression	RHT_BPH_12h_1 Expression	RHT_BPH_12h_2 Expression	RHT_BPH_12h_3 Expression	RHT_BPH_12h Expression	RHT_BPH_24h_1 Expression	RHT_BPH_24h_2 Expression	RHT_BPH_24h_3 Expression	RHT_BPH_24h Expression	log2 (RHT_BPH_12h / RHT_BPH_CK)	Pvalue(RHT_BPH_12h / RHT_BPH_CK)	log2 (RHT_BPH_24h / RHT_BPH_CK)	Pvalue(RHT_BPH_24h / RHT_BPH_CK)	log2 (RHT_BPH_24h / RHT_BPH_12h)	Pvalue(RHT_BPH_24h / RHT_BPH_12h)	RHT_TH12_CK_1 Expression	RHT_TH12_CK_2 Expression	RHT_TH12_CK_3 Expression	RHT_TH12_CK Expression	RHT_TH12_12h_1 Expression	RHT_TH12_12h_2 Expression	RHT_TH12_12h_3 Expression	RHT_TH12_12h Expression	RHT_TH12_24h_1 Expression	RHT_TH12_24h_2 Expression	RHT_TH12_24h_3 Expression	RHT_TH12_24h Expression	log2 (RHT_TH12_12h / RHT_TH12_CK)	Pvalue(RHT_TH12_12h / RHT_TH12_CK)	log2 (RHT_TH12_24h / RHT_TH12_CK)	Pvalue(RHT_TH12_24h / RHT_TH12_CK)	log2 (RHT_TH12_24h / RHT_TH12_12h)	Pvalue(RHT_TH12_24h / RHT_TH12_12h)	ZH11_BPH_CK_1 Expression	ZH11_BPH_CK_2 Expression	ZH11_BPH_CK_3 Expression	ZH11_BPH_CK Expression	ZH11_BPH_12h_1 Expression	ZH11_BPH_12h_2 Expression	ZH11_BPH_12h_3 Expression	ZH11_BPH_12h Expression	ZH11_BPH_24h_1 Expression	ZH11_BPH_24h_2 Expression	ZH11_BPH_24h_3 Expression
4335587	LOC4335587	mRNA	1.79	0.47	0.93	1.06333	0.15	0.06	0.11	0.106667	0.07	0.15	0.04	0.0866667	-3.30708	1.42374e-32	-3.58934	1.05442e-34	-0.282252	0.586878	0.06	0	0.12	0.06	0.97	0.32	0.21	0.5	0.23	0.26	0.47	0.32	3.04973	3.11376e-14	2.47004	2.09714e-08	-0.579689	0.025944	0.44	0.14	0.93	0.503333	0.13	0.15	0.07	0.116667	0.02	0.06	0.02
4348633	LOC4348633	mRNA	1.48	0.9	0.98	1.12	0.51	0.96	0.28	0.583333	1.72	9.35	3.45	4.84	-0.949106	0.000250263	2.09518	9.42754e-43	3.04429	1.04339e-63	0.12	0.04	0	0.0533333	13.04	0.78	0.9	4.90667	2.1	2.71	4.97	3.26	6.41585	3.42852e-81	5.92754	6.9243e-60	-0.488311	4.50184e-05	5.75	1.17	2.37	3.09667	1.64	0.65	0.47	0.92	14.35	1.27	1.91
4339920	LOC4339920	mRNA	4.47	2.57	4.54	3.86	7.07	6.86	9.51	7.81333	5.83	8.01	7.28	7.04	1.01622	9.53759e-42	0.862844	4.26611e-29	-0.153381	0.0179163	1.1	0.74	1.02	0.953333	3.69	2.95	3.12	3.25333	1.53	0.79	0.65	0.99	1.77025	2.98784e-39	0.0577401	0.748884	-1.71251	5.81425e-38	3.2	2.88	1.57	2.55	7.6	13.04	7.49	9.37667	9.94	11.24	5.57
4326041	LOC4326041	mRNA	4.24	3.59	3.98	3.93667	5.06	6.12	4	5.06	3.3	2.58	2.68	2.85333	0.362038	0.00152316	-0.495334	0.000184019	-0.857373	6.20078e-12	7.14	2.85	2.49	4.16	6.33	6.58	5.02	5.97667	3.45	3.09	2.98	3.17333	0.554672	6.61342e-07	-0.351784	0.00662263	-0.906456	1.48375e-14	2.52	3.07	3.52	3.03667	4.71	5.24	5.52	5.15667	2.18	2.69	2.07
4329645	LOC4329645	mRNA	4.19	4.86	33.64	14.23	5.92	3.12	3.2	4.08	3.65	8.89	4.09	5.54333	-1.82448	1.12924e-102	-1.38705	9.97643e-70	0.437435	5.18063e-05	4.12	1.03	1.39	2.18	3.83	2.58	2.53	2.98	1.74	1.69	1.3	1.57667	0.45951	0.00235973	-0.410969	0.0184634	-0.87048	6.85608e-08	3.57	1.89	3.79	3.08333	1.45	6.05	2.24	3.24667	3.41	3.42	3.53
4325148	LOC4325148	mRNA	3.99	3.29	2.33	3.20333	5.03	5.76	4.92	5.23667	3.57	2.51	3.08	3.05333	0.7127	2.33892e-07	-0.0681159	0.665915	-0.780816	2.33043e-08	1	0.34	1.8	1.04667	6.82	5.36	7.01	6.39667	0.4	0.51	0.45	0.453333	2.61726	1.26151e-49	-1.20238	0.000406159	-3.81964	1.04408e-69	4.28	5.68	3.25	4.40333	6.27	6.7	6.58	6.51667	6.52	5.05	3.77
112936015	LOC112936015	mRNA	10.89	7.42	5.18	7.83	3.27	1.07	2.33	2.22333	5.36	5.45	5.72	5.51	-1.81089	2.9717e-52	-0.505979	9.78948e-08	1.30491	1.25894e-23	0.04	0.13	0.22	0.13	7.78	3.57	1.62	4.32333	0.86	1.2	0.68	0.913333	4.99002	9.7867e-68	2.79762	1.84662e-11	-2.19241	9.89404e-36	2	1.26	5.5	2.92	1.22	0.41	0.88	0.836667	1.5	1	0.46
112937603	LOC112937603	mRNA	3.88	2.9	3.44	3.40667	7.79	12.72	9.98	10.1633	5.59	6.54	7.04	6.39	1.5668	4.5157e-99	0.945928	2.14214e-30	-0.620873	7.4743e-23	0.61	0.38	0.71	0.566667	4.74	3.84	3.07	3.88333	0.39	0.33	0.1	0.273333	2.81449	2.34418e-76	-1.07553	0.000285312	-3.89002	5.4117e-101	4.2	6.24	5.91	5.45	21.44	16.19	13.55	17.06	13.91	15.26	7.55
9267160	LOC9267160	mRNA	5.22	4.55	4.6	4.79	6.86	9.39	6.37	7.54	8.19	5.88	6.05	6.70667	0.654668	2.94769e-11	0.487301	1.51239e-06	-0.167367	0.0649552	4.33	2.52	2.74	3.19667	6.76	5.6	5.79	6.05	2.84	2.58	2.14	2.52	0.919268	4.4738e-15	-0.336544	0.0199988	-1.25581	2.92579e-24	4.06	4.5	5.78	4.78	5.36	8	5.79	6.38333	9.23	8.98	4.75
4331291	LOC4331291	mRNA	75.34	60.82	79.78	71.98	76.81	51.49	66.98	65.0933	47.23	78.56	66.83	64.2067	-0.144561	4.47223e-07	-0.170637	2.96525e-09	-0.0260762	0.377762	15.88	13.49	15.52	14.9633	36.1	23.21	17.55	25.62	21.69	20.88	16.31	19.6267	0.752522	4.45701e-43	0.391935	1.18141e-11	-0.360587	1.2772e-12	52.28	46.09	48.4	48.9233	41.41	124.74	38.74	68.2967	111.35	117.95	67.85
4341168	LOC4341168	mRNA	0.26	0.07	0.11	0.146667	0.07	0.52	0.11	0.233333	0.07	0.23	0.11	0.136667	0.677809	0.196726	-0.112832	0.851307	-0.79064	0.140638	0.08	0	0	0.0266667	0.54	0.04	0.04	0.206667	0.11	0.04	0.11	0.0866667	2.91709	0.000819487	1.7749	0.0924161	-1.1422	0.0731103	0.14	0.04	1.15	0.443333	0.22	0.04	0.07	0.11	0.22	0	0.11
4324065	LOC4324065	mRNA	1.26	2.09	2.53	1.96	13.11	12.93	5.57	10.5367	7.33	12.6	9.38	9.77	2.42411	8.94788e-102	2.30778	6.57084e-89	-0.116338	0.126025	0.22	0.13	0	0.116667	1.47	0.08	0.08	0.543333	0.72	0.17	0.46	0.45	2.13949	1.79043e-05	1.96754	0.000114543	-0.171944	0.625864	2.63	2.61	2.47	2.57	10.37	9.65	7.29	9.10333	10.48	11.87	3.08
4340580	LOC4340580	mRNA	18.32	15.24	22.44	18.6667	17.08	12.38	29.54	19.6667	13.73	14.67	15.57	14.6567	0.0729401	0.0536426	-0.351436	5.54373e-18	-0.424376	5.60914e-26	0.12	0.16	0.53	0.27	0.58	0.31	0.2	0.363333	1.04	0.67	0.71	0.806667	0.392274	0.192921	1.56787	1.2999e-10	1.17559	2.61726e-07	7.37	6.96	9.24	7.85667	3.64	7.75	2.4	4.59667	6.09	10.36	5.58
107279826	LOC107279826	mRNA	0.08	0.08	0.08	0.08	0.15	0.23	0.23	0.203333	0.6	0.55	0.76	0.636667	1.42988	0.120855	3.07159	9.40645e-06	1.64171	0.00247835	0.96	0.38	0.08	0.473333	1.98	0.46	0.23	0.89	0.93	1.08	0	0.67	0.840278	0.0436303	0.498057	0.25619	-0.342221	0.367647	0	0.22	0.07	0.0966667	0.3	0.89	0.08	0.423333	0.45	0.15	0.22
107279444	LOC107279444	mRNA	0.45	0.12	0.26	0.276667	0.03	0.3	0.07	0.133333	0.44	0.58	0.42	0.48	-1.08663	0.00229804	0.794234	0.00201408	1.88086	1.5183e-09	0.06	0.02	0.11	0.0633333	0	0.07	0.02	0.03	0.07	0.05	0.02	0.0466667	-0.992685	0.195959	-0.547031	0.438014	0.445655	0.595387	0.15	0.04	0.03	0.0733333	0.08	0	0	0.0266667	0	0	0.15
4329969	LOC4329969	mRNA	31.84	27.43	30.48	29.9167	95.58	127.48	107.96	110.34	86.36	64.45	76.53	75.78	1.88606	0	1.35735	0	-0.528711	8.96647e-207	23.22	17.26	22.93	21.1367	67.23	56.97	51.29	58.4967	23.19	18.45	8.47	16.7033	1.46698	0	-0.335761	2.83622e-18	-1.80274	0	35.32	42.07	34.77	37.3867	155.54	55.62	127.48	112.88	43.59	46.36	58.88
4343865	LOC4343865	mRNA	24.41	23.7	16.59	21.5667	22.42	34.05	28.61	28.36	27.11	16.97	16.34	20.14	0.394461	1.14224e-15	-0.0957653	0.0739328	-0.490226	1.51688e-22	12.9	13.29	16.09	14.0933	58.92	74.69	77.72	70.4433	22.55	19.12	17.05	19.5733	2.31252	0	0.454894	5.1189e-14	-1.85763	0	25.02	28.33	42.06	31.8033	27.11	14.62	39.12	26.95	13.01	14.44	19.91
4348066	LOC4348066	mRNA	15.97	10.93	11.49	12.7967	22.15	25.09	20.67	22.6367	16.04	7.65	10.43	11.3733	0.823674	1.13344e-35	-0.164671	0.0356539	-0.988345	1.10587e-47	10.65	6.82	6.91	8.12667	35.25	20.71	19.21	25.0567	6.6	4.31	4.56	5.15667	1.60532	3.46734e-105	-0.652311	1.64181e-09	-2.25763	1.19214e-166	14.97	18.11	15.77	16.2833	28.01	23.92	31.48	27.8033	11.94	13.5	13.9
4333581	LOC4333581	mRNA	0.77	0.73	1.05	0.85	1.54	1.75	1.85	1.71333	0.45	1.28	0.71	0.813333	1.00491	1.65438e-07	-0.0798582	0.73023	-1.08477	2.68961e-08	0.74	0.19	0.23	0.386667	2.16	2.02	1.8	1.99333	0.29	0.39	0.1	0.26	2.36366	6.39102e-25	-0.571417	0.131079	-2.93508	2.02109e-31	0.63	0.58	0.37	0.526667	0.8	3.72	1.44	1.98667	3.27	3.12	0.97
4333960	LOC4333960	mRNA	0.14	0	0	0.0466667	0.07	0.14	0.07	0.0933333	0.07	0.14	0.21	0.14	1.01484	0.402853	1.59766	0.144993	0.582818	0.527216	1.74	3.17	4.69	3.2	5.26	7.12	6.11	6.16333	1.39	3.18	0.34	1.63667	0.950646	1.59996e-10	-0.970173	2.43112e-06	-1.92082	4.51758e-28	0.13	0.07	0.07	0.09	0	0	0.07	0.0233333	0.07	0.13	0.07
4350713	LOC4350713	mRNA	0.2	0.16	0.13	0.163333	6.42	13.75	13.17	11.1133	0.62	1	1.78	1.13333	6.05787	0	2.76238	3.81087e-40	-3.29549	0	0.03	0.01	0.03	0.0233333	0.57	0.41	0.33	0.436667	0	0	0	0	4.19607	2.12829e-21	-3.35439	0.0386975	-7.55046	7.12077e-22	0.33	0.47	0.05	0.283333	13.63	1.99	14.54	10.0533	4.88	2.35	1.98
4339694	LOC4339694	mRNA	15.33	5.45	10.37	10.3833	17.94	23.12	21.55	20.87	18.08	23.38	24.27	21.91	1.00756	3.50398e-91	1.07604	3.01422e-106	0.0684767	0.0979739	1.8	1.32	1.25	1.45667	26.93	7.81	6.51	13.75	4.83	2.67	2.45	3.31667	3.18906	2.11833e-259	1.19121	5.26845e-20	-1.99785	1.98014e-156	0.64	0.6	1.32	0.853333	1.2	1.4	0.44	1.01333	2.36	1.67	0.56
4331855	LOC4331855	mRNA	1.34	2.08	0.58	1.33333	40.12	50.37	52.88	47.79	0.32	0.37	0.69	0.46	5.21043	0	-1.52208	1.21429e-09	-6.73251	0	0	0	0.11	0.0366667	37.44	26.39	19.28	27.7033	0	0.04	0.1	0.0466667	9.56287	0	0.38258	0.72708	-9.18029	0	1.62	0.28	0.58	0.826667	34.63	34.53	20.61	29.9233	1.5	1.44	1.35
4338832	LOC4338832	mRNA	7.48	3.33	3.76	4.85667	13.82	15.77	8.27	12.62	25.66	14.06	30.76	23.4933	1.3807	1.45732e-72	2.27942	7.34921e-265	0.89872	1.41724e-67	68.58	37.31	30.57	45.4867	35.41	16.32	4.86	18.8633	71.37	29.68	25.21	42.0867	-1.3145	3.87923e-229	-0.108115	0.000964837	1.20639	2.14092e-188	2.05	2.08	4.88	3.00333	10.94	5.3	5.89	7.37667	3.85	4.19	6.6
4341903	LOC4341903	mRNA	0.5	0.24	0.34	0.36	1.15	1.43	1.24	1.27333	0.54	0.43	0.6	0.523333	1.81993	2.76194e-31	0.538328	0.00583332	-1.2816	2.85736e-19	0.08	0.09	0.11	0.0933333	0.71	0.64	0.56	0.636667	0.07	0.04	0.07	0.06	2.80816	1.02708e-25	-0.584999	0.221669	-3.39316	1.15375e-30	0.74	1.2	0.6	0.846667	1.91	1.43	2.4	1.91333	0.75	1.09	1.27
4338962	LOC4338962	mRNA	18.67	10.48	35.5	21.55	36.28	28.06	29.91	31.4167	44.44	56.63	61.88	54.3167	0.541445	2.64906e-25	1.32784	1.03002e-187	0.786393	3.67956e-80	0.86	0.72	0.64	0.74	3.4	2.44	1.41	2.41667	1.56	1.08	0.6	1.08	1.6947	5.68753e-13	0.552505	0.0521053	-1.1422	7.5978e-08	14.08	11.28	12.04	12.4667	11.38	55.85	8.76	25.33	108.12	98.64	39.75
4331540	LOC4331540	mRNA	9.55	7.77	9.12	8.81333	10.21	15.57	9.81	11.8633	3.81	4.74	2.86	3.80333	0.428126	1.84251e-12	-1.21605	3.10647e-51	-1.64417	5.08606e-106	2.61	2.31	2.16	2.36	14.92	11.2	9.31	11.81	2.6	2.09	2.2	2.29667	2.30794	6.15646e-158	-0.0397845	0.75688	-2.34772	5.76504e-163	3.58	5.26	7.16	5.33333	9.68	111.59	10.85	44.04	94.96	130.32	9.26
4351584	LOC4351584	mRNA	0.25	0.1	0.25	0.2	1.04	1.07	0.76	0.956667	0.29	0.32	0.37	0.326667	2.2701	5.32421e-20	0.702359	0.0307722	-1.56774	1.02746e-12	0.12	0.02	0.1	0.08	1.22	0.81	0.5	0.843333	0.18	0.14	0.23	0.183333	3.37944	8.02884e-25	1.18993	0.0125221	-2.1895	1.75033e-16	0.19	0.13	0.38	0.233333	1.53	1.35	1.35	1.41	0.72	0.62	0.15
4350251	LOC4350251	mRNA	2.5	1.95	2.1	2.18333	2.91	4.09	3.66	3.55333	3.12	3.79	2.81	3.24	0.703029	2.15514e-19	0.568007	1.16082e-12	-0.135022	0.0568865	0.55	0.44	0.66	0.55	1.94	1.74	1.26	1.64667	1.01	0.5	0.55	0.686667	1.57297	5.9486e-31	0.326437	0.0513184	-1.24653	1.73028e-22	3.03	2.84	3.24	3.03667	8.67	3.51	5.3	5.82667	2.84	3.1	3.73
107279581	LOC107279581	mRNA	19.51	20.85	0.95	13.77	20.76	14.62	34.15	23.1767	4.31	11.81	22.64	12.92	0.789104	2.58116e-35	-0.0783549	0.28919	-0.867459	4.68875e-41	0.17	0.61	0.29	0.356667	0.5	0.16	0.5	0.386667	0.59	0.31	0.89	0.596667	0.15528	0.733714	0.848898	0.0346068	0.693618	0.0766558	35.47	18.2	7.15	20.2733	6.88	3.09	12.23	7.4	1.28	1.74	36.25
4326604	LOC4326604	mRNA	2.44	1.81	24.86	9.70333	4.83	1.17	1.17	2.39	1.69	4.29	2.54	2.84	-2.02078	4.1777e-58	-1.7879	1.28988e-49	0.232876	0.175264	0.29	0.28	0.34	0.303333	1	0.38	0.66	0.68	1.06	1	0.5	0.853333	1.13949	0.00659037	1.4911	0.000140818	0.351618	0.274955	1.73	0.53	1	1.08667	0.66	10.4	0.33	3.79667	4.47	7.28	2.26
107277069	LOC107277069	mRNA	0	0	0	0	0	0	0	0	0	0	0	0							0	0.06	0	0.02	0.21	0.12	0.06	0.13	0.06	0.13	0	0.0633333	2.59517	0.0465094	1.5525	0.3166	-1.04266	0.292489	0	0	0	0	0	0	0	0	0	0	0
107278595	LOC107278595	mRNA	0.1	0.14	0.13	0.123333	0.06	0.02	0.07	0.05	0.09	0.06	0.08	0.0766667	-1.28472	0.00445835	-0.665373	0.100943	0.619344	0.222863	0.42	0.22	0.17	0.27	0.07	0.09	0.12	0.0933333	0.16	0.34	0.24	0.246667	-1.53232	2.53143e-06	-0.0985469	0.695894	1.43378	1.3426e-05	0.2	0.17	0.2	0.19	0.47	0.31	0.52	0.433333	0.03	0.14	0.24
4339421	LOC4339421	mRNA	0.49	0.55	0.37	0.47	1.78	2.86	3.55	2.73	0.92	0.32	0.43	0.556667	2.53568	2.82645e-20	0.244025	0.550466	-2.29165	4.01095e-18	0.58	0.49	1.02	0.696667	1.74	1.66	1.11	1.50333	0.12	0.37	0.19	0.226667	1.09509	0.000198396	-1.61742	0.000539414	-2.71251	2.49258e-12	1.32	1.71	1.29	1.44	3.66	2.46	5.28	3.8	0.9	1.69	1.26
4334312	LOC4334312	mRNA	2.29	1.25	1.72	1.75333	4.24	6.76	6.55	5.85	2.59	2.29	2.3	2.39333	1.71282	3.70132e-39	0.419699	0.0103245	-1.29312	2.80991e-26	0.72	0.26	0.46	0.48	7.32	5.22	3.92	5.48667	0.41	0.2	0.4	0.336667	3.46599	8.02568e-77	-0.447495	0.220689	-3.91348	1.24842e-84	2.53	3.68	3.92	3.37667	5.65	9.8	6.88	7.44333	4.26	6.11	4.34
4332566	LOC4332566	mRNA	2.14	1.17	1.57	1.62667	4.49	5.23	5.4	5.04	2.89	1.84	1.51	2.08	1.63268	8.69189e-48	0.358977	0.0104177	-1.27371	2.46453e-33	1.56	0.73	1.19	1.16	5.81	4.25	3.88	4.64667	1.08	0.73	0.52	0.776667	1.99616	2.17677e-55	-0.567952	0.00395686	-2.56411	3.0834e-75	3.33	5.53	2.05	3.63667	5.91	5.14	6.31	5.78667	3.03	2.7	5.31
4331975	LOC4331975	mRNA	3.1	2.22	2	2.44	5.07	6.79	4.88	5.58	2.95	1.53	1.99	2.15667	1.19383	3.71926e-26	-0.177481	0.214763	-1.37131	6.42476e-32	3.4	1.82	1.68	2.3	15.22	7.41	6.32	9.65	2.74	1.59	3.29	2.54	2.0456	5.81342e-89	0.152272	0.28005	-1.89333	2.01468e-81	2.89	5.19	4.3	4.12667	5.89	4.73	9.39	6.67	1.61	1.49	2.15
4347563	LOC4347563	mRNA	3.1	2.24	3.44	2.92667	2.12	1.96	1.98	2.02	2.35	2.03	1.91	2.09667	-0.442526	3.50989e-05	-0.434809	4.65362e-05	0.00771672	0.946768	0.91	1.27	1.23	1.13667	4.51	2.58	2.36	3.15	1.07	1.3	0.87	1.08	1.34177	7.24955e-25	-0.0972799	0.557792	-1.43905	9.14551e-28	0.79	0.98	1.75	1.17333	1.05	2.41	0.93	1.46333	1.62	2.05	1.09
4333320	LOC4333320	mRNA	0.03	0.03	0.07	0.0433333	0.03	0.03	0	0.02	0	0.03	0.03	0.02	-0.985156	0.416754	-0.987301	0.415741	-0.00214434	0.998814	0.03	0.33	0.34	0.233333	2.05	0.36	0.93	1.11333	0.1	0.83	0.23	0.386667	2.17247	1.27064e-12	0.704508	0.072182	-1.46797	5.05371e-08	0.26	0.16	0.19	0.203333	0.16	0.03	0.1	0.0966667	0	0	0.03
9269331	LOC9269331	mRNA	5.71	5.71	3.46	4.96	1.72	2.3	1.08	1.7	5.29	2.34	1.86	3.16333	-1.45896	2.32593e-33	-0.566057	4.95746e-08	0.892905	2.68881e-11	8.83	4.41	2.39	5.21	28.04	30.58	29.69	29.4367	10.78	6.6	9.88	9.08667	2.49207	0	0.804828	8.84124e-23	-1.68725	4.78336e-220	3.14	3.58	4.5	3.74	1.14	0.58	1.53	1.08333	1.27	0.63	1.14
4345835	LOC4345835	mRNA	15.67	14.67	13.67	14.67	14.86	14.07	13.07	14	12.98	11.84	11.67	12.1633	-0.0679243	0.17932	-0.271422	2.19565e-07	-0.203498	0.00012824	1.94	3.23	3.44	2.87	8.99	8.26	6.66	7.97	4.52	2.53	2.7	3.25	1.4588	2.30584e-60	0.170359	0.123001	-1.28845	8.12029e-51	10.61	10.67	12.26	11.18	7.54	19.71	12.14	13.13	17.7	17.97	9.11
4331303	LOC4331303	mRNA	440.67	363.91	467.73	424.103	212.52	149.62	343.54	235.227	100.39	98.56	111.35	103.433	-0.852243	0	-2.03708	0	-1.18484	0	1.06	1.4	3.56	2.00667	23.93	8.9	5.77	12.8667	13.46	7.42	6.69	9.19	2.63124	3.11372e-122	2.19377	7.31534e-75	-0.43747	8.95022e-09	58.8	47.99	47.65	51.48	6.52	41.88	25.49	24.63	60.74	52.02	68.4
107278754	LOC107278754	mRNA	0.48	0.42	0.44	0.446667	0.63	0.51	0.32	0.486667	0.45	0.68	2.73	1.28667	0.124302	0.657461	1.52028	4.84591e-12	1.39598	1.00295e-10	1.95	0.95	1.18	1.36	6.58	2.66	1.45	3.56333	4.15	2.74	1.78	2.89	1.34955	2.36099e-24	1.09277	1.93658e-15	-0.256785	0.0185305	0	0.05	0.2	0.0833333	0.08	0.03	0	0.0366667	0.08	0	0.05
107277295	LOC107277295	mRNA	0	0	0.03	0.01	0	0	0	0	0	0.07	0	0.0233333			1.0127	0.55501			0	0	0	0	0.04	0.07	0.03	0.0466667	0.03	0	0.26	0.0966667			4.13747	0.0031402	1.12726	0.175918	0	0	0	0	0	0	0	0	0	0	0
9268640	LOC9268640	mRNA	6.22	7.76	8.94	7.64	11.05	5.46	9.24	8.58333	5.03	13.12	8.71	8.95333	0.168217	0.00602825	0.219333	0.000301596	0.0511155	0.38709	0.65	0.15	0.45	0.416667	2.22	2.1	2.43	2.25	0.24	0.15	0.15	0.18	2.44316	9.36956e-42	-1.16996	0.000479458	-3.61312	9.95622e-61	9.65	8.85	2.37	6.95667	4.08	15.08	6.61	8.59	8.61	11.03	13.5
4350082	LOC4350082	mRNA	2.69	1.03	1.75	1.82333	6.69	9.96	8.06	8.23667	4.09	2.38	3.04	3.17	2.17721	4.51129e-91	0.802981	3.98999e-09	-1.37422	1.37053e-48	1.26	0.61	0.77	0.88	8.44	4.34	3.36	5.38	0.65	0.45	0.78	0.626667	2.58601	2.30743e-69	-0.478257	0.0537762	-3.06426	4.46102e-83	5.2	8.28	4.44	5.97333	20.11	10.52	17.82	16.15	25.93	15.39	7.72
4341774	LOC4341774	mRNA	2.39	2.21	2.17	2.25667	3.6	5.34	4.03	4.32333	2.02	1.09	1.19	1.43333	0.936287	2.18323e-15	-0.65082	2.80678e-05	-1.58711	4.37324e-33	0.23	0.41	0.39	0.343333	6.19	4.56	5.02	5.25667	0.32	0.25	0.35	0.306667	3.9201	1.30955e-101	-0.174477	0.636922	-4.09457	1.81764e-105	3.64	4.56	3.84	4.01333	6.4	10.81	9.09	8.76667	10.92	9.04	4.01
4351570	LOC4351570	mRNA	1.7	1.34	2.76	1.93333	3.14	3.09	4.84	3.69	2.88	4.38	5.33	4.19667	0.929249	3.80273e-15	1.11223	2.57656e-22	0.182986	0.0610772	2.72	2.35	1.98	2.35	2.76	1.61	1.13	1.83333	2.72	2.82	2.45	2.66333	-0.386025	0.00487308	0.183429	0.136883	0.569454	1.62079e-05	1.42	1.42	1.84	1.56	2.85	9.69	1.59	4.71	7.68	7.67	3.76
4344108	LOC4344108	mRNA	0	0.02	0.07	0.03	0.04	0.09	0	0.0433333	0.12	0.03	0.06	0.07	0.50027	0.55091	0.498126	0.55262	-0.00214434	0.997781	0.41	0.12	0.06	0.196667	0.78	0.12	0.12	0.34	0.15	0.15	0.26	0.186667	0.384598	0.295955	-0.263783	0.518653	-0.648382	0.0904874	0	0.03	0.03	0.02	0	0	0.03	0.01	0	0	0
4334824	LOC4334824	mRNA	5.28	3.39	4.4	4.35667	11.39	17.65	13.94	14.3267	5.5	3.9	4.48	4.62667	1.71837	6.34574e-92	0.0909368	0.416806	-1.62744	7.23568e-85	1.58	0.99	1.13	1.23333	9.09	6.34	7.82	7.75	1.44	1.06	0.81	1.10333	2.65143	1.02268e-82	-0.152039	0.493511	-2.80347	1.36379e-88	4.71	10.24	2.92	5.95667	9.8	8.21	13.74	10.5833	4.52	5.47	6.49
4337436	LOC4337436	mRNA	24.68	13.87	24.32	20.9567	13.39	14.71	11.83	13.31	16.1	18.68	14.67	16.4833	-0.654741	3.26922e-19	-0.349032	4.71075e-07	0.305709	8.52964e-05	8.05	6.77	5.59	6.80333	17.53	7.94	5.59	10.3533	13.72	13.26	9.98	12.32	0.566784	7.91782e-08	0.858103	7.10834e-18	0.291319	0.00128082	13.24	16.12	34.11	21.1567	8.53	11.7	10.07	10.1	23.5	14.19	12.67
4328183	LOC4328183	mRNA	6.3	4.9	5.71	5.63667	6.64	7.62	6.92	7.06	7.2	9.15	7.78	8.04333	0.325405	1.05536e-06	0.511056	2.38806e-15	0.185651	0.00239817	2.1	2.04	2.51	2.21667	3.12	2.84	2.81	2.92333	4.09	2.05	1.44	2.52667	0.392178	0.000238948	0.184773	0.0925228	-0.207405	0.0436377	3.04	3.61	3.53	3.39333	6.26	11.73	4.92	7.63667	14.73	14.66	5.38
4334226	LOC4334226	mRNA	28.47	22.79	35.8	29.02	22.16	22.94	19.84	21.6467	15.36	23.58	17.93	18.9567	-0.423915	3.14754e-18	-0.620346	7.2187e-35	-0.19643	0.000300393	7.94	9.58	10.11	9.21	36.4	26.15	24.25	28.9333	11.1	9.31	9.83	10.08	1.63451	1.11428e-155	0.128491	0.104887	-1.50602	5.7335e-140	20.79	15.62	23.91	20.1067	13.15	47.53	14.36	25.0133	30.03	32.11	13.84
4330085	LOC4330085	mRNA	4.21	3.46	3.85	3.84	10.57	3.21	6.44	6.74	7.38	11.69	12.56	10.5433	0.814843	7.3576e-16	1.45376	3.62601e-58	0.63892	4.77836e-16	8.12	8	10.7	8.94	7.6	6.12	6.67	6.79667	7.85	6.15	1.95	5.31667	-0.40276	1.26748e-06	-0.752228	9.4669e-18	-0.349467	0.000206461	1.35	1.4	0.43	1.06	1.93	1.68	1.37	1.66	2.38	1.61	4.75
4326070	LOC4326070	mRNA	0	0	0	0	0.04	0.03	0.07	0.0466667	0	0.03	0	0.01	4.35541	0.00136248			-2.4474	0.0124483	0.2	0.13	0.09	0.14	0.13	0.13	0.16	0.14	0.16	0.1	0.06	0.106667	0.0116282	0.974946	-0.392924	0.318888	-0.404552	0.304646	2.86	3.2	3.36	3.14	2.89	2.63	3.51	3.01	1.82	1.96	2.88
4334912	LOC4334912	mRNA	27.66	19.69	27.77	25.04	17	11.58	16.01	14.8633	11.34	18.69	18.08	16.0367	-0.752354	4.04421e-51	-0.647664	1.01957e-39	0.10469	0.0619787	13.63	9.24	9.76	10.8767	17.33	15.15	10.72	14.4	13.73	10.86	10.11	11.5667	0.396759	3.70927e-10	0.0922785	0.163709	-0.30448	8.93223e-07	12.71	8.26	17.41	12.7933	8.82	18.9	9.64	12.4533	24.12	21.18	8.59
107278474	LOC107278474	mRNA	0.51	1.38	0.2	0.696667	0.2	1.27	3.71	1.72667	0.86	0.36	0.39	0.536667	1.30774	0.000247947	-0.369548	0.438571	-1.67729	1.08943e-05	0	0	0	0	0.56	0.18	0.42	0.386667	0.32	0.18	0.16	0.22	4.47095	0.000789051	3.67241	0.0155765	-0.798531	0.254582	0.7	0.49	0.28	0.49	0.15	0.2	0.61	0.32	0	0	0.5
4350183	LOC4350183	mRNA	37.35	35.27	30.59	34.4033	42.06	44.39	36.28	40.91	33.55	28.27	28.77	30.1967	0.250388	6.80862e-11	-0.1878	5.68839e-06	-0.438188	2.78031e-28	22.54	14.37	15.2	17.37	47.55	36.52	31.64	38.57	15.39	10.9	13.96	13.4167	1.14179	9.35682e-130	-0.368115	1.36514e-09	-1.50991	7.09735e-201	23.32	27.66	26.76	25.9133	45.54	42.46	35.98	41.3267	42.77	34.85	28.56
4333080	LOC4333080	mRNA	2.22	1.34	1.37	1.64333	0.75	0.91	1.24	0.966667	0.32	0.61	1.8	0.91	-0.766277	1.20271e-06	-0.856861	8.96438e-08	-0.0905836	0.621548	0.91	0.84	0.53	0.76	0.93	0.76	0.71	0.8	1.07	0.69	0.46	0.74	0.0645888	0.755427	-0.033673	0.872218	-0.0982618	0.635635	0.38	0.64	0.47	0.496667	0.36	0.23	1.07	0.553333	0.03	0.13	0.51
4342784	LOC4342784	mRNA	17.97	18.35	17.02	17.78	17.25	21.68	18.75	19.2267	17.06	18.72	14.86	16.88	0.112144	0.043526	-0.0774865	0.176955	-0.189631	0.000778146	3.38	2.18	2.89	2.81667	16.26	12.24	9.54	12.68	3.91	3.43	2.43	3.25667	2.1582	5.91133e-104	0.213561	0.12333	-1.94464	3.82093e-92	12.57	14.21	16.78	14.52	17.84	39.33	21.32	26.1633	64.58	51.62	12.56
4344106	LOC4344106	mRNA	7.64	6.35	11.83	8.60667	11.51	12.33	11.27	11.7033	11.4	9.22	8.47	9.69667	0.44055	1.52632e-11	0.170004	0.0129669	-0.270546	2.07333e-05	0.91	0.59	1.47	0.99	7.97	9.13	8.52	8.54	1.44	0.9	0.8	1.04667	3.1185	8.92583e-141	0.086595	0.676058	-3.03191	1.02541e-138	5.49	5.82	4.72	5.34333	10.24	23.55	11.08	14.9567	15.36	16.98	10.22
4338168	LOC4338168	mRNA	9.28	8.41	6.44	8.04333	8.79	11.27	9.9	9.98667	9.17	7.35	8.3	8.27333	0.312132	1.91734e-06	0.0421097	0.539684	-0.270023	3.46494e-05	4.46	2.92	3.21	3.53	11.59	8.81	6.21	8.87	3.48	2.29	3.11	2.96	1.31487	1.8255e-54	-0.250956	0.0227182	-1.56583	4.88643e-71	6.25	5.94	6.42	6.20333	12.55	8.58	9.1	10.0767	10.22	8.56	6.9
4337860	LOC4337860	mRNA	28.09	20.46	51.88	33.4767	13.15	10.54	8.09	10.5933	9.38	15.95	10.01	11.78	-1.66112	3.86031e-267	-1.51548	2.68233e-234	0.145646	0.0188071	14.15	18.53	21.61	18.0967	32.54	18.26	13.96	21.5867	28.82	26.93	19.39	25.0467	0.222356	2.7982e-06	0.465637	6.36409e-25	0.243281	2.29179e-08	11.5	8.6	15.15	11.75	6	21.28	5.15	10.81	6.31	7.21	5.37
107277891	LOC107277891	mRNA	0	0	0	0	0.09	0	0.09	0.06	0.17	0	0.09	0.0866667					0.582818	0.65482	0.74	0.26	0	0.333333	0.1	0	0	0.0333333	0.18	0.35	0	0.176667	-3.44923	0.00207834	-0.906927	0.205149	2.5423	0.0511416	0.09	0.08	0.17	0.113333	0	0.59	0	0.196667	0.17	0	0.17
107277890	LOC107277890	mRNA	0.07	0.05	0.05	0.0566667	0.42	0.55	0.16	0.376667	0.07	0	0.07	0.0466667	2.8222	2.63523e-09	-0.209693	0.793597	-3.03189	7.58666e-10	0	0	0	0	0.24	0.16	0.12	0.173333	0	0	0	0	5.40252	1.87393e-06			-5.43498	1.6231e-06	0.25	0.36	0.35	0.32	2.13	1	2.6	1.91	0.32	0.32	0.48
4352352	LOC4352352	mRNA	120.85	127.27	105.29	117.803	228.25	206.91	333.65	256.27	103.26	109.48	125.97	112.903	1.12014	0	-0.0625837	0.00252243	-1.18272	0	55.86	33.16	64.18	51.0667	59.4	56.33	61.66	59.13	86.63	72.74	59.7	73.0233	0.216422	1.40055e-12	0.520889	2.77811e-73	0.304467	5.35873e-28	132.25	127.51	132.3	130.687	172.44	194.81	182.01	183.087	241.37	227.59	84.45
4334439	LOC4334439	mRNA	0.12	0.32	0.12	0.186667	1.39	1.29	1.22	1.3	0.09	0.11	0.16	0.12	2.80982	2.07191e-42	-0.669713	0.0749667	-3.47953	5.76489e-51	0.03	0	0.01	0.0133333	0.97	0.62	0.52	0.703333	0.02	0.07	0.02	0.0366667	5.02143	8.93519e-32	0.774897	0.382287	-4.24653	3.72156e-30	0.16	0.17	0.2	0.176667	1.36	1.05	1.33	1.24667	0.23	0.14	0.16
4332184	LOC4332184	mRNA	0.56	0.79	0.43	0.593333	1.01	1.08	0.96	1.01667	0.45	0.84	1.23	0.84	0.770376	0.000238459	0.491579	0.0254269	-0.278797	0.148519	2.52	0.52	0.27	1.10333	3.19	1.74	0.71	1.88	0.47	0.36	0.47	0.433333	0.748019	2.23716e-06	-1.32728	3.58515e-09	-2.0753	9.85602e-26	0.61	0.48	0.36	0.483333	0.87	1.11	0.91	0.963333	0.22	0.24	0.51
4349046	LOC4349046	mRNA	142.38	102.57	107.78	117.577	173.33	191.36	192.68	185.79	118.21	100.81	89.71	102.91	0.660259	1.34533e-210	-0.191646	8.59813e-15	-0.851906	0	39.93	41.14	56.63	45.9	187.3	144.43	132.72	154.817	52.59	35.26	29.92	39.2567	1.74168	0	-0.22667	1.63461e-08	-1.96835	0	96.3	105.87	116.59	106.253	200.78	171.37	186.36	186.17	95.12	107.84	102.6
4324697	LOC4324697	mRNA	30.37	12.87	18.06	20.4333	17.63	14.73	13	15.12	14.7	18.35	20.95	18	-0.431454	5.31124e-31	-0.183543	2.69537e-07	0.247911	1.27347e-10	0	0	0.02	0.00666667	1.13	0.05	0.02	0.4	0.02	0.05	0.12	0.0633333	5.94094	4.02994e-16	3.42697	0.00222058	-2.51397	3.57489e-10	6.78	9.04	9.05	8.29	4.67	22.64	6.45	11.2533	7.96	14.67	12.2
4330965	LOC4330965	mRNA	0.11	0.02	0.29	0.14	0.55	0.46	0.15	0.386667	1.27	1.84	1.1	1.40333	1.4898	2.11651e-05	3.35148	7.40656e-40	1.86168	2.62181e-21	0	0	0	0	0	0	0	0	0	0	0	0							0.02	0.02	0.08	0.04	1.31	2.63	0.23	1.39	8.22	6.95	0.16
4326572	LOC4326572	mRNA	2.59	3.05	160.71	55.45	4.05	0.07	0.19	1.43667	0.15	36.11	2.81	13.0233	-5.26834	0	-2.12544	0	3.14291	1.35922e-181	0	0	0.04	0.0133333	0.04	0.04	0.37	0.15	0.19	0.07	0	0.0866667	3.59517	0.0010394	2.7749	0.0269454	-0.820268	0.22353	1.41	0	0.39	0.6	0.04	19.78	0	6.60667	5.67	10.83	3.97
4338125	LOC4338125	mRNA	2.39	1.8	3.47	2.55333	3.79	1.46	4.04	3.09667	0.38	3.3	1.81	1.83	0.280188	0.00104191	-0.493969	4.26117e-07	-0.774157	1.05741e-16	0.03	0.36	0.14	0.176667	0.72	0.35	0.46	0.51	0.22	0.16	0.16	0.18	1.49563	2.02375e-08	0.0477127	0.888431	-1.44792	3.64476e-08	0.62	0.21	0.76	0.53	0.44	6.54	0.79	2.59	4.46	3.95	0.94
4333082	LOC4333082	mRNA	0.64	0.21	0.73	0.526667	0.9	0.96	0.35	0.736667	2.28	2.22	2.78	2.42667	0.483314	0.0465255	2.20454	1.90935e-34	1.72123	3.60232e-25	0.22	0.32	0.33	0.29	3.28	1.21	1.03	1.84	1.2	0.88	0.85	0.976667	2.61482	4.28762e-30	1.74654	4.1581e-11	-0.868288	2.58176e-07	0.34	0.13	0.85	0.44	1.54	0.54	0.31	0.796667	0.54	0.59	1.06
4352026	LOC4352026	mRNA	2.31	1.98	1.97	2.08667	5.65	9.57	6.1	7.10667	3.4	2.78	3.51	3.23	1.79182	1.41598e-61	0.675664	2.64119e-07	-1.11616	5.88405e-31	0.47	0.35	0.36	0.393333	5.23	3.2	2.74	3.72333	0.45	0.48	0.45	0.46	3.20351	4.45735e-57	0.202008	0.547654	-3.0015	1.93664e-54	2.82	4.64	2.67	3.37667	10.84	8.26	9.69	9.59667	7.9	7.42	3.98
4336872	LOC4336872	mRNA	34.42	24	23.35	27.2567	16.88	21.13	22.83	20.28	23.99	21.98	17.43	21.1333	-0.426502	9.05381e-50	-0.36655	5.44625e-38	0.0599518	0.0509041	6.28	4.21	6.49	5.66	17.43	8.67	10.55	12.2167	8.92	8.17	8.83	8.64	1.08969	6.91982e-108	0.615031	6.92296e-31	-0.474661	5.73958e-27	18.72	16.95	20.43	18.7	10.52	21.14	13.56	15.0733	14.12	11.37	13.51
4333007	LOC4333007	mRNA	0.89	0.55	0.87	0.77	0.87	0.98	1.31	1.05333	0.42	0.49	0.73	0.546667	0.447727	0.029813	-0.495585	0.0410625	-0.943311	2.7723e-05	10.58	3.51	2.49	5.52667	7.82	4.55	2.31	4.89333	3.06	2.32	3.34	2.90667	-0.197817	0.0241813	-0.915249	1.70938e-20	-0.717432	2.27997e-12	0.79	0.81	0.86	0.82	1.45	1.73	1.89	1.69	1.12	0.89	0.7
4350009	LOC4350009	mRNA	3.4	3.05	2.78	3.07667	5.08	5.81	6.19	5.69333	3.88	3.51	4.81	4.06667	0.888153	2.85876e-24	0.404112	2.09698e-05	-0.484041	3.06091e-09	1.91	1.04	1.5	1.48333	3.24	2.18	2.37	2.59667	1.72	1.59	1.24	1.51667	0.801285	7.40559e-10	0.0409251	0.781239	-0.76036	3.26327e-09	2.43	2.17	1.97	2.19	5.74	3.97	5.4	5.03667	2.3	2.55	2.97
4326921	LOC4326921	mRNA	1.12	0.73	19.78	7.21	3.45	1.13	0.99	1.85667	0.72	6.88	3.41	3.67	-1.96284	1.85854e-47	-0.996973	3.55175e-18	0.965866	2.26385e-09	0.21	0.2	0.15	0.186667	1.48	0.1	0.1	0.56	0.3	0.05	0.15	0.166667	1.50497	0.0015256	-0.169961	0.787324	-1.67493	0.000571364	1.33	1.07	2.64	1.68	1.25	3.32	1.2	1.92333	4.33	2.14	1.9
4324066	LOC4324066	mRNA	1.7	1.07	1.15	1.30667	2.5	2.22	3.52	2.74667	2.62	4.28	3.35	3.41667	1.07019	3.57604e-17	1.38063	1.75493e-30	0.310446	0.00194772	0.72	0.6	0.48	0.6	2.88	0.75	0.64	1.42333	0.82	0.6	0.93	0.783333	1.19024	1.99668e-10	0.391682	0.0662834	-0.798556	4.35078e-06	1.66	1.6	2.26	1.84	24.63	3.86	4.93	11.14	8.2	4.84	2.79
4352840	LOC4352840	mRNA	2.4	1.4	1.59	1.79667	9.1	13.54	8.91	10.5167	2.73	2.05	3.11	2.63	2.60979	5.7784e-128	0.617561	5.49242e-05	-1.99223	1.65296e-92	0.61	0.39	0.58	0.526667	6.08	4	2.8	4.29333	0.18	0.45	0.23	0.286667	3.037	5.70443e-57	-0.769423	0.0357977	-3.80643	6.24267e-69	0.33	0.74	0.44	0.503333	2.02	2.94	2.39	2.45	3.76	2.29	0.87
4338262	LOC4338262	mRNA	3.55	2.68	3.1	3.11	3.91	3.9	4.72	4.17667	3.66	5.48	3.85	4.33	0.432079	4.42633e-07	0.481696	1.34518e-08	0.0496171	0.529376	0.38	0.08	0.33	0.263333	0.77	1.12	1.09	0.993333	0.2	0.3	0.06	0.186667	1.90058	1.26685e-16	-0.483119	0.160812	-2.3837	7.89974e-22	1.61	2.1	1.41	1.70667	1.5	6.97	2.03	3.5	8.85	10.27	2.42
4338226	LOC4338226	mRNA	1.33	3.06	1.63	2.00667	3.15	3.86	3.06	3.35667	9.07	10.57	6.34	8.66	0.730183	3.54872e-16	2.10229	6.02129e-195	1.37211	2.54297e-107	0.06	0.01	0.02	0.03	0.04	0.05	0.11	0.0666667	0.09	0.03	0.02	0.0466667	0.884672	0.216499	0.552505	0.462884	-0.332167	0.607553	1.53	1.97	1.93	1.81	4.21	0.31	2.31	2.27667	0.7	0.12	2.46
4350545	LOC4350545	mRNA	5.84	3.45	2.57	3.95333	2.58	2.04	0.54	1.72	7.17	5.93	6.75	6.61667	-1.19545	4.60056e-17	0.745178	2.32215e-13	1.94063	5.12008e-54	4.65	2.9	1.62	3.05667	11.12	2.88	2.02	5.34	6.59	2.8	5.19	4.86	0.74593	2.30454e-10	0.673212	1.25589e-08	-0.0727178	0.484901	1.71	0.84	4.99	2.51333	1.36	0.41	0.38	0.716667	4.54	1.3	1.38
4335092	LOC4335092	mRNA	0.61	0.22	0.41	0.413333	0.04	0.04	0	0.0266667	0	0.43	0.09	0.173333	-3.81196	2.92393e-07	-1.26937	0.00795135	2.54259	0.0061603	1.57	1.15	1.36	1.36	1.31	1.09	1.53	1.31	1.73	3.12	4.79	3.21333	-0.0505288	0.816159	1.2446	5.16878e-13	1.29513	1.04215e-13	0	0	0.08	0.0266667	0	0	0.04	0.0133333	0.13	0.04	0.09
4334170	LOC4334170	mRNA	0.29	0.5	0.29	0.36	1.73	2.13	1.38	1.74667	0.45	0.33	0.32	0.366667	2.26676	1.9307e-46	0.0685525	0.76741	-2.19821	1.33815e-44	0.14	0.16	0.32	0.206667	1.14	1.26	1.03	1.14333	0.12	0.21	0.12	0.15	2.48825	6.25663e-34	-0.470579	0.165897	-2.95883	7.46018e-41	0.53	0.73	0.54	0.6	2.13	1.93	1.91	1.99	0.44	0.65	0.97
4351907	LOC4351907	mRNA	5.82	3.77	3.35	4.31333	4.93	8.99	3.24	5.72	6.25	5.09	4.57	5.30333	0.408147	1.19536e-05	0.299694	0.00159785	-0.108453	0.221421	3.06	1.12	1.9	2.02667	7.01	3.13	2.52	4.22	2.46	1.72	3.15	2.44333	1.02539	1.74805e-16	0.275665	0.0500647	-0.749725	2.09593e-10	2.49	2.11	5.43	3.34333	6.32	3.3	5.42	5.01333	2.31	2.13	2
4324241	LOC4324241	mRNA	20.2	18.58	46.21	28.33	17.4	6.26	16.99	13.55	3.43	23.87	13.62	13.64	-1.06637	6.2081e-112	-1.07108	8.2865e-113	-0.00470996	0.934411	0.16	1.15	1.01	0.773333	1.9	1.98	1.54	1.80667	1.71	1.17	0.59	1.15667	1.20605	7.5109e-10	0.56194	0.00976577	-0.644114	0.000268465	11.55	6.31	6.84	8.23333	1.57	14.84	4.91	7.10667	13.98	9.6	18.08
4338430	LOC4338430	mRNA	0.74	0.54	0.63	0.636667	0.5	0.8	0.5	0.6	0.35	0.51	0.68	0.513333	-0.0790669	0.750315	-0.279456	0.277145	-0.200389	0.443263	0	0.09	0.15	0.08	0.13	0.2	0.17	0.166667	0.12	0.06	0.03	0.07	1.05273	0.0684228	-0.27407	0.704122	-1.3268	0.0276264	1.1	0.74	1.08	0.973333	0.83	1.6	0.74	1.05667	1.53	1.01	0.83
4344158	LOC4344158	mRNA	0.03	0.04	0.02	0.03	0.06	0.01	0.02	0.03	0.04	0.04	0.03	0.0366667	0.0148436	0.982587	0.291675	0.652624	0.276832	0.669226	0	0	0.01	0.00333333	0.07	0.01	0	0.0266667	0	0	0.04	0.0133333	2.81756	0.0246876	1.96754	0.172618	-0.850015	0.337857	2.94	3.12	4.29	3.45	4.42	3.14	2.47	3.34333	4.53	3.66	2.71
4350705	LOC4350705	mRNA	3.42	2.8	3.24	3.15333	3.43	4.1	2.95	3.49333	5.89	4.36	3.85	4.7	0.149329	0.162246	0.578184	5.51671e-09	0.428855	9.56376e-06	4.25	2.6	2.46	3.10333	4.12	4.43	4.1	4.21667	5.19	4.84	5.04	5.02333	0.448012	1.68225e-05	0.699252	1.57428e-12	0.251241	0.00615015	4.53	5.44	5.5	5.15667	17.15	7.95	10.39	11.83	7.58	7.66	6.8
9269310	LOC9269310	mRNA	0.14	0	0.18	0.106667	0.15	0.15	0.07	0.123333	0.11	0.04	0	0.05	0.213623	0.747841	-1.1248	0.179323	-1.33843	0.0981544	0	0.15	0.15	0.1	0	0.14	0.22	0.12	0.04	0.11	0.04	0.0633333	0.324899	0.634323	-0.71053	0.381121	-1.03543	0.177695	0.04	0	0.03	0.0233333	0.11	0	0.15	0.0866667	0.04	0.14	0
4340309	LOC4340309	mRNA	2.23	1.67	2.17	2.02333	5.45	3.15	3.89	4.16333	1.68	3.05	2.84	2.52333	1.04141	2.01962e-45	0.314102	0.000168324	-0.727311	2.2809e-25	0.95	0.45	0.63	0.676667	2.48	2.01	1.25	1.91333	0.95	1.07	0.43	0.816667	1.48846	2.70527e-35	0.281107	0.0556902	-1.20736	2.45785e-26	1.45	0.93	0.8	1.06	4.71	9.66	3.93	6.1	8.88	6.94	2.46
4337624	LOC4337624	mRNA	0	0	0.06	0.02	0.09	0.03	0.03	0.05	0.12	0.06	0.03	0.07	1.33677	0.243971	1.82005	0.0844274	0.483282	0.56452	0.19	0.15	0.25	0.196667	0.3	0.42	0.21	0.31	0.21	0.24	0.03	0.16	0.669166	0.109032	-0.280385	0.56607	-0.949551	0.0293668	0	0	0.03	0.01	0	0.06	0	0.02	0	0	0
4331583	LOC4331583	mRNA	0.19	0	0.04	0.0766667	0	0.02	0	0.00666667	0.04	0.02	0.62	0.226667	-3.57012	0.00112675	1.58882	0.000392905	5.15894	6.24332e-10	0	0	0	0	3.26	0.54	0.64	1.48	0.34	0.25	0.89	0.493333	8.77175	8.88874e-44	7.25294	6.45436e-19	-1.51881	2.04256e-17	0.13	0.05	0.21	0.13	0	0.04	0	0.0133333	0.15	0	0
4352524	LOC4352524	mRNA	9.53	5.19	8.68	7.8	4.61	3.16	2.5	3.42333	4.27	7.65	5.11	5.67667	-1.18531	6.75827e-54	-0.464148	6.83912e-12	0.721164	4.78273e-18	5.65	4.26	3.11	4.34	9.11	3.69	2.17	4.99	6.65	6.07	3.65	5.45667	0.155427	0.060804	0.330947	3.38108e-05	0.17552	0.0241316	2.2	1.47	2.5	2.05667	1	5.2	1.43	2.54333	5.53	3.64	1.8
4328808	LOC4328808	mRNA	0.09	0.02	0.13	0.08	0.07	0.03	0.11	0.07	0.07	0.23	0.37	0.223333	-0.218566	0.631841	1.45883	1.88267e-05	1.67739	2.3086e-06	0	0	0	0	0.57	0.17	0.09	0.276667	0.15	0.04	0.29	0.16	7.10042	4.18416e-17	6.36876	2.19025e-11	-0.731658	0.00861422	0.04	0	0	0.0133333	0	0.01	0	0.00333333	0.06	0	0
4333609	LOC4333609	mRNA	2.06	3.07	2.07	2.4	2.36	4.41	4.47	3.74667	2.12	1.92	1.97	2.00333	0.640778	8.37425e-06	-0.261062	0.120389	-0.901839	2.23129e-09	4.09	1.88	1.71	2.56	3.93	5.16	2.46	3.85	1.99	1.93	1.34	1.75333	0.595165	3.19133e-05	-0.537132	0.00188365	-1.1323	4.14018e-13	4.14	5.94	3.77	4.61667	5.35	8.09	6.91	6.78333	6.59	7.55	3.53
4342857	LOC4342857	mRNA	0.18	0.17	0.22	0.19	0.3	0.24	0.1	0.213333	0.47	0.29	0.21	0.323333	0.166847	0.614432	0.773512	0.00945083	0.606665	0.0366348	0.49	0.27	0.28	0.346667	0.9	0.56	0.48	0.646667	0.45	0.32	0.27	0.346667	0.878413	7.12409e-05	0.0126302	0.960503	-0.865783	7.95002e-05	0.31	0.29	0.29	0.296667	0.28	0.26	0.42	0.32	0.2	0.2	0.2
4336681	LOC4336681	mRNA	0.08	0.08	0.13	0.0966667	0.08	0.27	0.18	0.176667	0.1	0.05	0.13	0.0933333	0.864385	0.0973072	0.0215231	0.971531	-0.842862	0.105398	0.36	0.07	0.16	0.196667	0.27	0.11	0.26	0.213333	0.21	0.15	0.08	0.146667	0.0797438	0.850569	-0.430631	0.348152	-0.510375	0.260413	0	0.05	0.08	0.0433333	0.05	0.2	0.03	0.0933333	0.3	0.11	0
107281855	LOC107281855	mRNA	30.81	26.98	46.23	34.6733	73.48	84.9	41.33	66.57	87.24	56.31	57.76	67.1033	0.940197	3.66663e-159	0.952746	3.30247e-164	0.012549	0.672832	4.86	5.87	5.97	5.56667	24.17	14.78	7.29	15.4133	10.72	6.23	3.53	6.82667	1.43463	1.93311e-69	0.290224	0.0032397	-1.1444	6.0564e-50	19.5	19.96	22.54	20.6667	48.84	41.22	34.73	41.5967	16.83	19.05	21.89
4327740	LOC4327740	mRNA	0.7	0.64	0.64	0.66	1.14	1.6	1.81	1.51667	0.84	0.81	0.92	0.856667	1.20542	2.03293e-20	0.381927	0.0109314	-0.823492	1.53639e-11	0.4	0.29	0.56	0.416667	1.18	1.22	1.52	1.30667	0.38	0.38	0.27	0.343333	1.67085	2.00675e-27	-0.266467	0.212743	-1.93732	1.34058e-33	0.16	0.13	0.28	0.19	0.12	0.18	0.14	0.146667	0.18	0.05	0.12
9270850	LOC9270850	mRNA	21.16	20.04	19.71	20.3033	26.43	33.22	22.92	27.5233	26.33	20.21	18.28	21.6067	0.438622	3.39677e-12	0.0902822	0.177268	-0.34834	2.11414e-08	18.3	14.51	16.03	16.28	59.77	34.23	34.36	42.7867	16.5	13.48	10.44	13.4733	1.37277	1.5809e-112	-0.271781	0.00072145	-1.64455	5.13454e-148	8.52	13.6	15.41	12.51	17.89	13.43	16.54	15.9533	8	8.39	8.39
4344185	LOC4344185	mRNA	1.96	1.76	2.3	2.00667	4.27	7.79	6.12	6.06	2.9	2.62	1.91	2.47667	1.59239	1.32775e-31	0.303214	0.0747557	-1.28917	2.32261e-23	1.32	1.35	0.92	1.19667	8.65	4.64	4.51	5.93333	1.18	1.22	1.31	1.23667	2.28123	1.0294e-46	0.0425044	0.85497	-2.23873	3.37269e-46	3.18	5.21	2.47	3.62	3.41	4.21	5.64	4.42	5.64	4.5	2.77
4347397	LOC4347397	mRNA	5.37	2.42	4.85	4.21333	4.15	3.45	3.76	3.78667	1.97	1.98	1.94	1.96333	-0.152266	0.246044	-1.10466	9.47566e-13	-0.952391	2.2542e-09	2.72	0.85	1.13	1.56667	2.18	1.68	1.79	1.88333	2.41	3.6	0.85	2.28667	0.270593	0.185648	0.55778	0.0038663	0.287187	0.119685	1.21	1.19	1.32	1.24	1.97	2.12	2.3	2.13	1.36	0.63	0.82
4342421	LOC4342421	mRNA	0	0.04	0	0.0133333	0.04	0	0	0.0133333	0.17	0.09	0.08	0.113333	0.0148436	0.994195	3.0127	0.0130147	2.99786	0.0134691	1.19	1.22	0.61	1.00667	1.18	0.46	0.29	0.643333	1.61	1.14	3.27	2.00667	-0.692815	0.0118967	0.998131	9.90533e-07	1.69095	2.14424e-13	0	0	0.04	0.0133333	0.08	0.08	0.04	0.0666667	0	0	0.04
4349245	LOC4349245	mRNA	0	0.14	0	0.0466667	0.03	0	0	0.01	0.14	0.74	0	0.293333	-2.00664	0.162687	2.62407	4.611e-05	4.63071	4.07528e-07	0	0.03	0	0.01	0	0.03	0	0.01	0.07	0	0.14	0.07	0.0102029	0.99601	2.57635	0.0471947	2.56615	0.0480716	1.06	0.3	0.53	0.63	0.28	0.13	0.17	0.193333	0.32	0.07	0.29
4345753	LOC4345753	mRNA	0.31	0.17	0.18	0.22	0.2	0.41	0.2	0.27	0.57	0.85	0.81	0.743333	0.298497	0.327252	1.7601	9.73592e-14	1.4616	8.39477e-11	0	0.02	0.05	0.0233333	0.13	0.02	0.06	0.07	0.15	0.07	0.08	0.1	1.58552	0.0411466	2.13747	0.0022747	0.551952	0.300466	0.36	0.26	0.34	0.32	0.28	0.46	0.47	0.403333	0.95	0.47	0.49
4351578	LOC4351578	mRNA	0.94	1.45	12.18	4.85667	2.13	0.1	0.42	0.883333	0.15	6.98	0.83	2.65333	-2.45739	8.58799e-40	-0.90314	2.09971e-10	1.55425	1.04554e-12	0.71	0.16	0.11	0.326667	0.82	1.19	0.68	0.896667	0.42	0.31	0.37	0.366667	1.48413	6.76959e-05	0.189935	0.681447	-1.2942	0.000304967	0.86	0.5	0.69	0.683333	0.15	0.25	0.1	0.166667	0.2	1.27	0.86
4352552	LOC4352552	mRNA	0.11	0.07	0.08	0.0866667	0.65	0.83	0.55	0.676667	0.11	0.07	0.1	0.0933333	2.91544	7.31217e-25	0.0866998	0.851175	-2.82874	4.54553e-24	0.06	0.01	0	0.0233333	0.46	0.24	0.2	0.3	0.06	0	0	0.02	3.59372	2.32364e-13	-0.354386	0.713372	-3.94811	2.6378e-14	0.22	0.54	0.11	0.29	0.87	0.93	1.14	0.98	1.18	0.7	0.47
9270337	LOC9270337	mRNA	9.11	8.63	10.06	9.26667	11.42	15.46	13.64	13.5067	8.7	9.67	9.52	9.29667	0.54012	1.02293e-13	-0.000516398	0.994832	-0.540637	1.10302e-13	3.67	1.48	2.06	2.40333	7.24	6.49	5.06	6.26333	2.15	1.28	1.23	1.55333	1.39279	1.65879e-28	-0.613002	0.000522625	-2.0058	3.67339e-47	7.39	9.09	7.85	8.11	9.15	17.76	10.44	12.45	14.41	18.28	9.23
4345711	LOC4345711	mRNA	6.18	6.06	3.25	5.16333	3.18	4.99	4.39	4.18667	3.91	3.11	2.68	3.23333	-0.299547	0.0155061	-0.674973	3.18491e-07	-0.375427	0.00708857	8.14	3.24	3.83	5.07	6.79	5	3.9	5.23	5.2	4.85	3.64	4.56333	0.0390057	0.745388	-0.143061	0.24499	-0.182066	0.137008	7.47	7.03	10.78	8.42667	6.83	6.03	7.54	6.8	5.36	4.64	4.1
4335405	LOC4335405	mRNA	2.37	1.64	1.52	1.84333	4.96	5.31	4.55	4.94	3.56	3.14	3.53	3.41	1.42093	5.73086e-54	0.885869	1.46132e-18	-0.535057	1.23664e-11	1.16	0.86	0.66	0.893333	4.01	2.34	1.96	2.77	0.98	0.85	0.44	0.756667	1.60529	4.24998e-35	-0.23969	0.176827	-1.84498	9.32044e-43	1.88	2.7	1.64	2.07333	3	3.04	3.6	3.21333	1.51	1.76	2.78
4336242	LOC4336242	mRNA	0	0.03	0	0.01	0	0	0	0	0	0	0	0							0	0	0	0	0	0	0.03	0.01	0	0	0.08	0.0266667					1.5423	0.31978	0	0	0	0	0	0	0	0	0	0	0
4341259	LOC4341259	mRNA	12.77	8.05	15.25	12.0233	6.83	6.06	2.82	5.23667	16.01	14.28	10.63	13.64	-1.19793	7.50648e-61	0.179941	0.00169074	1.37787	1.46736e-84	4.44	3.22	2.23	3.29667	8.14	8.7	5.88	7.57333	5.65	5.13	6.05	5.61	1.19828	1.15761e-37	0.76967	1.29624e-14	-0.428605	1.34593e-07	6.72	5.78	10.83	7.77667	4.18	2.27	2.75	3.06667	3.91	3.79	6.16
4345583	LOC4345583	mRNA	3.97	5.59	2.78	4.11333	8.06	9	8.8	8.62	4.69	5.24	6.14	5.35667	1.06891	3.1453e-29	0.380936	0.000383112	-0.687969	1.36883e-14	0.08	0.37	0.72	0.39	1.08	0.41	0.55	0.68	2.3	0.8	0.17	1.09	0.761182	0.0214412	1.47392	3.83661e-07	0.712736	0.00516953	3.68	4.36	5.91	4.65	5	3.8	6.1	4.96667	2.54	2.11	2.45
4335594	LOC4335594	mRNA	0	0	0	0	0	0	0	0	0	0.03	0	0.01							0	0	0	0	0	0.03	0	0.01	0	0	0.03	0.01					-0.0426606	0.983317	1.71	0.42	1.31	1.14667	1.25	0.27	0.08	0.533333	0.18	0.03	0.82
4347472	LOC4347472	mRNA	0	0	0	0	0	0	0	0	0.03	0	0	0.01							0	0	0	0	0.03	0	0	0.01	0.03	0	0	0.01					-0.0426606	0.983317	2.6	1.98	2.87	2.48333	6.36	5.68	2.45	4.83	6.45	4.72	3.6
4333690	LOC4333690	mRNA	654.59	569.74	714.55	646.293	3704.49	4485.62	5613.61	4601.24	1195.41	1305.04	1194.46	1231.64	2.82957	0	0.927728	0	-1.90184	0	188.25	177.67	201.03	188.983	2192.12	1942.8	1942.83	2025.92	181.36	173.32	143.82	166.167	3.41753	0	-0.185569	9.87008e-18	-3.6031	0	1778.7	1591.57	949.79	1440.02	8972.48	6845.8	5897.85	7238.71	4461.66	5167.08	3093.61
4347514	LOC4347514	mRNA	0.42	0.41	0	0.276667	0.28	0.72	0.79	0.596667	0.16	0.11	0.19	0.153333	1.11348	8.563e-05	-0.852764	0.0323162	-1.96625	2.36771e-09	0	0	0.1	0.0333333	0.13	0.13	0.05	0.103333	0.02	0.01	0	0.01	1.6529	0.031252	-1.51644	0.250361	-3.16935	0.00140517	4.02	3.73	2.62	3.45667	4.12	10.42	3.8	6.11333	8.08	11.88	3.74
4333976	LOC4333976	mRNA	0.52	0.15	0	0.223333	0.25	1.85	3.54	1.88	0.02	0.33	0.3	0.216667	3.07374	2.30023e-40	-0.0417486	0.916117	-3.11549	1.116e-40	1.49	0.15	0.05	0.563333	0.5	1.26	0.84	0.866667	0.35	0.47	0.32	0.38	0.674336	0.00279263	-0.531264	0.054162	-1.2056	9.45238e-07	0.1	0.02	0.02	0.0466667	0	0.7	0.05	0.25	0.34	0.29	0
4328804	LOC4328804	mRNA	4.17	3.94	5.09	4.4	3.3	3.41	4.11	3.60667	3.68	4.71	2.83	3.74	-0.289575	0.00791995	-0.23778	0.0277382	0.0517945	0.649261	1.26	1.23	1.73	1.40667	5.57	3.57	4.33	4.49	1.73	1.34	1.27	1.44667	1.66173	1.53445e-32	0.0379316	0.836662	-1.6238	7.0438e-32	1.63	2.16	2.62	2.13667	2.47	3.42	2.02	2.63667	3.17	2.3	2.46
9271957	LOC9271957	mRNA	1.15	0.36	0.42	0.643333	0.79	4.34	0.49	1.87333	0.78	1.61	1.63	1.34	1.53803	2.85903e-08	1.05473	0.000462791	-0.483307	0.0366997	9.55	2.19	0.75	4.16333	11.28	15.65	3.94	10.29	1.29	1.77	4.44	2.5	1.31777	4.98867e-30	-0.716445	1.16935e-05	-2.03421	6.15519e-55	1.83	1.05	5.67	2.85	0.78	0.77	0.78	0.776667	0.19	0.06	0.41
4335920	LOC4335920	mRNA	4.99	3.52	5.43	4.64667	13.1	10.71	8.95	10.92	11.94	11.71	8.87	10.84	1.23326	3.62159e-44	1.21977	4.42e-43	-0.0134989	0.850814	1.38	1.09	1.61	1.36	14.65	10.65	12.7	12.6667	1.82	1.86	1.01	1.56333	3.21073	8.19447e-163	0.199926	0.311368	-3.01081	2.75017e-155	7.69	10.05	8.46	8.73333	9.37	8.18	15.6	11.05	6.15	4.84	12.54
4334259	LOC4334259	mRNA	0.22	0.71	0.39	0.44	0.24	0.54	0	0.26	0.12	0.1	0.2	0.14	-0.740044	0.0193559	-1.65473	8.03467e-06	-0.914682	0.0303792	0	0.07	0	0.0233333	0	0	0.02	0.00666667	0.05	0.05	0	0.0333333	-1.57476	0.309727	0.38258	0.72708	1.95734	0.174845	0.24	0.31	0.23	0.26	0.12	0.77	0.48	0.456667	3.19	1.06	0.12
9272341	LOC9272341	mRNA	23.14	21.99	22.33	22.4867	37.51	46.5	41.78	41.93	35.31	30.77	35.36	33.8133	0.897996	2.29213e-180	0.58822	9.28603e-71	-0.309777	9.77571e-28	20.66	8.3	14.63	14.53	34.76	29.69	26.59	30.3467	16.28	12.24	8.48	12.3333	1.06294	1.91105e-166	-0.228731	1.88346e-06	-1.29167	7.42201e-229	23.27	29.37	22.74	25.1267	49.42	35.07	41.93	42.14	25.37	34.16	32.06
4348496	LOC4348496	mRNA	2.04	1.24	3	2.09333	5.88	11.04	8.1	8.34	3.51	1.94	2.33	2.59333	1.98811	2.09947e-74	0.306645	0.0353736	-1.68146	2.59078e-59	1.02	0.18	0.3	0.5	2.78	1.78	1.72	2.09333	0.54	0.36	0.22	0.373333	2.07198	4.26971e-20	-0.400189	0.244432	-2.47217	8.80372e-25	1.26	1.54	1.6	1.46667	4.22	5.01	5.11	4.78	5.21	3.77	1.71
4344034	LOC4344034	mRNA	0.8	0.54	5.79	2.37667	3.06	1.28	1	1.78	0.37	1.59	0.82	0.926667	-0.419188	0.000830556	-1.37488	1.50079e-20	-0.955695	2.07824e-09	1.02	1.18	3.04	1.74667	4.23	2.2	1.65	2.69333	3.49	2.15	0.14	1.92667	0.5945	2.03703e-06	0.142276	0.289667	-0.452225	0.000195874	0.14	0.41	0.93	0.493333	0.77	9.42	0.44	3.54333	8.2	9.34	0.39
4341335	LOC4341335	mRNA	2.45	1.87	1.03	1.78333	0.95	0.06	0.36	0.456667	0.76	0.51	1.03	0.766667	-1.96692	1.53704e-12	-1.20884	7.13302e-07	0.758083	0.0274272	0	0	0.1	0.0333333	0	0	0	0	0.12	0	0	0.04			0.266201	0.845923			7.17	4.1	3.67	4.98	0.31	2.27	0.93	1.17	1	1.8	6.66
9269629	LOC9269629	mRNA	0.48	0.55	2.86	1.29667	0.95	0.51	0.57	0.676667	0.17	2.03	0.83	1.01	-0.944208	3.25842e-07	-0.380728	0.0231042	0.56348	0.00440877	0	0	0	0	0	0.08	0.04	0.04	0.07	0.04	0	0.0366667	3.34076	0.0392063			-0.11923	0.897087	0.97	0.53	0.3	0.6	0.37	0.26	0.34	0.323333	0.39	0.24	1.34
4347918	LOC4347918	mRNA	0.11	0.12	0	0.0766667	0.08	0.06	0.06	0.0666667	0.04	0.1	0.06	0.0666667	-0.172615	0.800501	-0.260067	0.70756	-0.0874517	0.90281	0.01	0	0	0.00333333	0.07	0.04	0	0.0366667	0	0	0	0	3.27252	0.0673244					21.33	21.02	22.92	21.7567	16.27	33.88	19.24	23.13	27.09	22.45	22.17
4352099	LOC4352099	mRNA	0.07	0.11	0.18	0.12	0.04	0	0.04	0.0266667	0.11	0	0.04	0.05	-2.30708	0.0167888	-1.30923	0.106576	0.997856	0.410776	0.16	0.07	0.19	0.14	0.83	0.62	0.11	0.52	0.19	0.3	0.18	0.223333	1.8727	2.62459e-05	0.678036	0.212527	-1.19466	0.00241908	0.4	0.14	0.28	0.273333	0.04	0	0.04	0.0266667	0.07	0	0
4352741	LOC4352741	mRNA	14.12	17.32	15.26	15.5667	39.84	44.42	37.87	40.71	37.68	36.73	43.75	39.3867	1.38638	0	1.33824	0	-0.0481314	0.057287	25.68	18.35	29.59	24.54	23.17	26.44	28.35	25.9867	38.32	17.47	6.62	20.8033	0.0923959	0.00425696	-0.237505	2.72712e-12	-0.329901	6.82808e-23	21.56	22.29	14.59	19.48	79.59	38.93	45.44	54.6533	55.97	39.11	35.32
4332347	LOC4332347	mRNA	19.79	19.02	14.54	17.7833	15.16	12.07	14.73	13.9867	11.15	14.83	17.91	14.63	-0.345488	9.55223e-11	-0.283113	8.10806e-08	0.0623749	0.266831	10.66	5.45	7.4	7.83667	15.21	10.57	6.24	10.6733	9.4	7.62	4.96	7.32667	0.42832	2.22821e-09	-0.0911801	0.241144	-0.5195	6.95948e-13	10.68	9.45	12.32	10.8167	10.03	16.31	10.24	12.1933	15.75	11.79	11.44
4340126	LOC4340126	mRNA	0.44	0.92	1.02	0.793333	1.41	1.21	0.88	1.16667	0.86	1.45	0.87	1.06	0.553773	0.047954	0.40961	0.153482	-0.144163	0.581272	0.31	0.6	0.96	0.623333	1.69	2.48	3.14	2.43667	0.62	0.33	0.27	0.406667	1.97999	2.95921e-15	-0.62326	0.110898	-2.60325	7.4122e-21	0.7	1.15	0.62	0.823333	1.06	0.74	0.95	0.916667	1	1	0.78
4349751	LOC4349751	mRNA	17.65	13.58	15.72	15.65	16.02	18.61	15.68	16.77	12.14	16.65	12.85	13.88	0.0997325	0.0559218	-0.177034	0.00121373	-0.276767	2.84601e-07	14.11	6.69	7.1	9.3	32.58	19.43	15.73	22.58	11.28	10.97	14.52	12.2567	1.26171	7.78055e-111	0.40704	3.62026e-10	-0.854668	4.1454e-60	10.95	12.89	15.68	13.1733	14.23	17.07	15.44	15.58	14.32	12.48	9.89
4329105	LOC4329105	mRNA	1.66	1.29	3.54	2.16333	3.05	0.99	0.79	1.61	4.06	7.64	5.19	5.63	-0.423278	0.0308889	1.37081	1.38795e-21	1.79409	5.4235e-31	7.81	8.16	6.5	7.49	5.26	3.56	3.89	4.23667	9.87	3.65	12.48	8.66667	-0.837109	3.62394e-13	0.209868	0.0277254	1.04698	2.50302e-21	4.76	6.01	8.52	6.43	2.98	17.87	2.3	7.71667	5.38	7.4	7.24
107276738	LOC107276738	mRNA	0.42	0.25	0.71	0.46	0.48	0.41	0.27	0.386667	0.92	0.39	0.49	0.6	-0.254898	0.332846	0.37937	0.107545	0.634268	0.0102363	0.05	0.05	0.15	0.0833333	0.15	0.4	0.08	0.21	0.11	0.2	0.06	0.123333	1.31705	0.00555832	0.514706	0.342126	-0.802341	0.0632756	0.03	0.03	0	0.02	0	0	0	0	0	0	0
107280351	LOC107280351	mRNA	1.96	1.66	1.13	1.58333	0.96	1.22	1.22	1.13333	0.71	0.77	0.97	0.816667	-0.478492	9.02225e-05	-0.955673	5.92189e-13	-0.477181	0.000961627	0.13	0.84	0.94	0.636667	2.1	3.45	2.58	2.71	0.89	0.65	0.55	0.696667	2.09339	4.89018e-63	0.119245	0.494544	-1.97415	3.30786e-59	1.42	1.51	0.8	1.24333	7.29	2.97	4.42	4.89333	2.35	3.6	3.34
4344769	LOC4344769	mRNA	1.26	0.93	1.25	1.14667	1.45	1.48	1.96	1.63	1.48	1.33	1.12	1.31	0.506417	1.04248e-05	0.19142	0.114495	-0.314997	0.00468165	0.23	0.38	0.36	0.323333	3.18	1.84	1.2	2.07333	0.45	0.3	0.22	0.323333	2.63736	6.65114e-68	-0.0128289	0.957009	-2.65019	5.20685e-69	0.22	0.55	0.25	0.34	0.73	0.62	0.29	0.546667	0.51	0.57	0.58
4327909	LOC4327909	mRNA	27.52	4.99	3.9	12.1367	0.41	0.36	4.11	1.62667	1.38	0.75	0.44	0.856667	-2.89881	3.00151e-184	-3.81359	7.20711e-232	-0.914783	2.51304e-06	0	0.47	1.25	0.573333	0.49	0.5	0.99	0.66	6.05	0.6	0.26	2.30333	0.213128	0.433316	1.99385	8.81249e-24	1.78072	1.39166e-20	2.57	0.91	2.39	1.95667	0.22	2.58	0.36	1.05333	0.69	1.69	1.47
4325041	LOC4325041	mRNA	1.14	0.39	0.33	0.62	3.35	8.22	5.77	5.78	1.35	0.6	0.81	0.92	3.22255	1.68085e-112	0.575967	0.0108455	-2.64658	1.38204e-92	0.06	0.08	0	0.0466667	2.45	1.94	1.08	1.82333	0.08	0.08	0.17	0.11	5.23517	1.07487e-45	1.23058	0.0932123	-4.00459	1.36922e-41	1.28	3.14	1.11	1.84333	17.44	3.74	17.96	13.0467	3.1	2.01	1.77
4333394	LOC4333394	mRNA	4.24	3.55	4.92	4.23667	6.36	8.05	6.55	6.98667	4.46	4.52	4.7	4.56	0.721797	4.25143e-11	0.105145	0.387771	-0.616651	1.03264e-08	2.92	1.98	2.28	2.39333	7.3	4.44	4.23	5.32333	2.33	2.03	1.55	1.97	1.13614	1.81074e-16	-0.276127	0.114466	-1.41227	9.94707e-23	4.26	5.21	5.21	4.89333	10.05	12.34	8.7	10.3633	20.33	15.64	4.45
4336804	LOC4336804	mRNA	3.05	3.32	2.59	2.98667	7.75	8.43	6.07	7.41667	6.85	7.26	6.09	6.73333	1.31287	3.94976e-41	1.17152	1.277e-31	-0.141345	0.0771216	1.09	1.1	0.97	1.05333	19.68	8.46	11.28	13.14	2.2	1.5	3.38	2.36	3.60664	1.58369e-226	1.15924	9.87107e-12	-2.4474	2.69189e-158	3.86	6.12	6.12	5.36667	7.16	5.06	6.13	6.11667	4.5	4.43	4.93
4326659	LOC4326659	mRNA	0.03	0	0	0.01	0	0	0	0	0	0.03	0	0.01			0.0270545	0.989394			0.16	0.03	0.08	0.09	4.74	0.02	0	1.58667	0.08	0	0.18	0.0866667	4.07623	9.97652e-38	-0.0296009	0.963223	-4.10583	2.71773e-38	0	0	0	0	0	0	0	0	0	0	0
4334643	LOC4334643	mRNA	0.09	0.19	0.47	0.25	150.84	240.23	237.81	209.627	285.2	193.72	234.63	237.85	9.70909	0	9.89506	0	0.185963	2.16136e-27	0.1	0.52	0.24	0.286667	21.08	7.7	4.95	11.2433	1.57	0.28	0.05	0.633333	5.21966	7.31563e-158	1.11955	0.00447625	-4.10011	2.21197e-145	2.16	6.86	0.94	3.32	598.6	386.66	167.9	384.387	266.75	177.62	139.13
4330439	LOC4330439	mRNA	7.51	5.41	8.01	6.97667	8.34	9.11	7.74	8.39667	5.92	7.6	6.31	6.61	0.267176	0.000467732	-0.0807043	0.319571	-0.347881	7.38721e-06	1.42	1.77	2	1.73	5.18	3.72	2.73	3.87667	3.22	2.23	1.52	2.32333	1.14185	1.44225e-17	0.421114	0.00514593	-0.720732	5.68262e-09	4.84	4.25	7.21	5.43333	6.34	11.08	6.34	7.92	15.94	13.52	3.52
4336103	LOC4336103	mRNA	1.54	0.95	1.34	1.27667	4.13	6.51	4.92	5.18667	3.08	1.55	2.95	2.52667	2.01981	7.08444e-64	0.987608	5.14118e-12	-1.0322	1.7918e-24	0.45	0.16	0.41	0.34	2.22	1.69	1.38	1.76333	0.19	0.19	0.19	0.19	2.37061	1.95741e-26	-0.849594	0.0279083	-3.2202	4.25013e-36	1.06	1.37	1.49	1.30667	6.53	5.33	6.68	6.18	5.09	5.58	1.79
4348959	LOC4348959	mRNA	0.23	0	0.05	0.0933333	0.63	0.74	0.59	0.653333	0.2	0.55	0.36	0.37	2.8222	8.50345e-14	1.97953	6.0479e-06	-0.842666	0.00173048	0	0	0	0	0	0	0.03	0.01	0	0	0	0							0.1	0	0.05	0.05	0.15	0.22	0.25	0.206667	0.05	0.05	0
4329861	LOC4329861	mRNA	0.78	0.16	0.26	0.4	0.42	0.05	0.21	0.226667	0.15	0.11	0.1	0.12	-0.808279	0.0994811	-1.70351	0.00293799	-0.895229	0.175352	0.66	0.68	0.32	0.553333	0.53	0.16	0.57	0.42	0.42	0.79	0.63	0.613333	-0.420431	0.286954	0.142629	0.688253	0.563061	0.141542	0	0	0.15	0.05	0.05	0	0	0.0166667	0	0	0
9271801	LOC9271801	mRNA	4.54	3.64	5.07	4.41667	3.58	3.78	3.65	3.67	3.7	4.06	3.16	3.64	-0.267792	8.36727e-05	-0.280837	3.83074e-05	-0.0130451	0.855491	1.97	0.76	1.46	1.39667	2.4	2.47	2.83	2.56667	1.32	1.18	0.73	1.07667	0.890393	1.28898e-18	-0.367167	0.00325861	-1.25756	8.14325e-32	3.2	3.1	3.38	3.22667	2.6	5.55	2.98	3.71	4.81	4.43	3.12
4345709	LOC4345709	mRNA	15.43	9.25	29.8	18.16	17.2	19.15	13.29	16.5467	37.51	24.31	24.86	28.8933	-0.13675	0.0253477	0.669241	2.45578e-36	0.805991	2.38669e-49	26.09	19.6	9.63	18.44	10.96	7.97	4.07	7.66667	32.13	26.08	15.75	24.6533	-1.28926	1.88396e-65	0.419522	5.01653e-14	1.70878	1.79195e-132	16.17	12.44	24.6	17.7367	10.1	15.89	14.66	13.55	19.06	15.67	22.65
4332840	LOC4332840	mRNA	4.82	2.61	5.66	4.36333	26.41	45.51	24.98	32.3	8.94	6.13	7.23	7.43333	2.88614	0	0.768854	1.83902e-25	-2.11729	0	1.7	0.67	1.14	1.17	29.55	11.16	11.68	17.4633	1.16	0.92	1.12	1.06667	3.86818	0	-0.123601	0.462831	-3.99178	0	6.62	13.54	7	9.05333	37.24	22	35.32	31.52	15.59	12.68	11.27
4345755	LOC4345755	mRNA	0.69	0.78	0.75	0.74	0.88	0.37	0.57	0.606667	0.76	1.36	0.76	0.96	-0.283498	0.208129	0.362886	0.0714131	0.646383	0.00229251	0	0.69	0.2	0.296667	0.36	0.05	0.22	0.21	0.1	0.57	0.52	0.396667	-0.57476	0.126684	0.38258	0.226656	0.957339	0.00626121	0.63	0.35	1.4	0.793333	0.1	0.46	0.15	0.236667	0.53	0.17	0.58
4328113	LOC4328113	mRNA	0.07	0.07	0.02	0.0533333	0.16	0.09	0.04	0.0966667	0.07	0	0.07	0.0466667	0.907928	0.169306	-0.209693	0.793597	-1.11762	0.103545	0.21	0.02	0.14	0.123333	0.5	0.13	0.13	0.253333	0.07	0.09	0.04	0.0666667	1.0102	0.01851	-0.862533	0.143056	-1.87274	0.000155915	0	0.02	0.04	0.02	0.09	0.45	0.04	0.193333	0.02	0.15	0.04
4330198	LOC4330198	mRNA	15.38	10.44	10.44	12.0867	6.78	7.09	8.3	7.39	6.51	8.67	6.9	7.36	-0.709167	2.46627e-36	-0.719606	2.93642e-37	-0.0104389	0.870356	3.45	3.03	3.57	3.35	5.55	3.13	3.33	4.00333	3.95	3.47	1.98	3.13333	0.246562	0.00749233	-0.0916992	0.344707	-0.338261	0.0002819	6.75	6.51	8.68	7.31333	5.64	9.35	6.91	7.3	7.17	8.31	6.51
9268066	LOC9268066	mRNA	10.6	8.65	2.4	7.21667	23.46	21.97	24.56	23.33	12.92	10.62	10.41	11.3167	1.69739	2.82959e-151	0.653607	3.70805e-17	-1.04378	1.87832e-72	0.21	0.43	0.65	0.43	5.91	5.42	4.15	5.16	0.52	0.43	0.16	0.37	3.57626	1.45367e-75	-0.225103	0.546079	-3.80136	9.19476e-80	19.86	17.62	13.39	16.9567	15.84	30.99	16.76	21.1967	19.94	23.58	31.78
4340322	LOC4340322	mRNA	0.09	0.02	0.09	0.0666667	0.61	0.6	0.63	0.613333	0.19	0.06	0.09	0.113333	3.22862	1.03914e-31	0.749665	0.0765203	-2.47896	1.57911e-24	0.05	0.02	0.02	0.03	0.3	0.26	0.09	0.216667	0.02	0.02	0.01	0.0166667	2.79156	3.69343e-10	-0.71053	0.381121	-3.50209	2.74325e-12	0.12	0.15	0.13	0.133333	0.83	0.96	1.08	0.956667	0.72	0.76	0.29
4350563	LOC4350563	mRNA	1.59	1.24	2.07	1.63333	0.96	0.46	0.67	0.696667	0.61	1.42	0.94	0.99	-1.23078	7.93588e-18	-0.730425	2.5699e-08	0.500356	0.00211258	0.25	0.16	0.23	0.213333	0.41	0.25	0.24	0.3	0.13	0.22	0.08	0.143333	0.479688	0.111226	-0.562972	0.115979	-1.04266	0.00158838	1.12	1.1	1.36	1.19333	0.59	5.05	0.87	2.17	3.47	3.5	1.46
4344486	LOC4344486	mRNA	0.73	0.24	0.29	0.42	0.05	0.08	0.05	0.06	0.33	0.77	0.14	0.413333	-2.78015	2.94548e-09	-0.0372362	0.898227	2.74291	6.4505e-09	0.08	0	0	0.0266667	0.11	0.05	0	0.0533333	0.25	0.1	0.48	0.276667	1.0102	0.307797	3.41115	1.44464e-07	2.40095	1.07047e-05	0.1	0.1	0.07	0.09	0.03	0.05	0	0.0266667	0.04	0.03	0.08
4345925	LOC4345925	mRNA	6.19	4.43	2.74	4.45333	9.55	20	9.56	13.0367	7.96	5.47	6.81	6.74667	1.55081	7.35374e-156	0.603669	1.50507e-18	-0.947138	2.11736e-72	2.69	2.71	1.56	2.32	8.47	8.67	6.28	7.80667	1.41	2.1	1.72	1.74333	1.74359	3.8547e-107	-0.412162	0.000313493	-2.15575	6.31432e-143	3.39	4.9	2.31	3.53333	12.99	9.63	15.09	12.57	5.72	2.42	5.18
4338375	LOC4338375	mRNA	23.92	19.33	38.17	27.14	22.81	16.78	14.9	18.1633	15.49	25.61	19.48	20.1933	-0.579846	1.09384e-50	-0.433631	1.49184e-30	0.146215	0.000474613	8.54	4.73	5.6	6.29	13.92	10.88	7.73	10.8433	9.53	7.45	5.43	7.47	0.774922	6.32804e-33	0.252236	0.000343612	-0.522686	2.45697e-17	15.23	12	14.15	13.7933	9.08	46.63	10.92	22.21	50.07	47.3	15.86
4326858	LOC4326858	mRNA	4.06	4.15	3.63	3.94667	10.12	14.32	8.89	11.11	10.18	6.82	7.3	8.1	1.4927	5.40094e-39	1.0389	4.21282e-17	-0.4538	2.09565e-06	2.36	1.37	1.35	1.69333	12.08	6.02	5.98	8.02667	0.95	1.94	1.81	1.56667	2.21817	1.45931e-45	-0.10742	0.644128	-2.32559	1.12108e-48	4.69	6.2	7.16	6.01667	17.9	11.82	13.14	14.2867	7.92	9.62	7.6
9270318	LOC9270318	mRNA	4.93	4.73	6.75	5.47	9.12	9.49	10.04	9.55	12.54	12.19	11.34	12.0233	0.802141	3.43122e-24	1.13407	3.51908e-52	0.331934	3.409e-07	3.29	2.87	2.83	2.99667	7.01	5.32	4.56	5.63	3.03	2.75	1.92	2.56667	0.895398	5.49561e-17	-0.22203	0.0847078	-1.11743	4.7317e-24	4.67	4.8	4.48	4.65	8.42	9.16	6	7.86	10.41	9.35	7.44
4339975	LOC4339975	mRNA	1.12	0.6	0.5	0.74	1.02	1.57	0.96	1.18333	0.36	0.74	0.41	0.503333	0.671191	0.000407032	-0.556666	0.0177345	-1.22786	4.62829e-09	0.2	0.12	0.1	0.14	1.4	1.1	1.01	1.17	0.15	0.27	0.1	0.173333	3.05202	1.49235e-25	0.272397	0.561675	-2.77963	1.09743e-23	1.15	1.62	1.05	1.27333	1.73	2.77	1.93	2.14333	2.16	2.2	1.22
107279548	LOC107279548	mRNA	0.6	0.39	0.59	0.526667	0.64	1.23	0.5	0.79	0.47	0.61	0.59	0.556667	0.594173	0.128908	0.0780136	0.855288	-0.516159	0.182183	1.52	1.07	0.96	1.18333	3.67	3.42	4.76	3.95	1.2	0.44	0.43	0.69	1.74977	8.13554e-16	-0.778624	0.0198501	-2.52839	1.53979e-24	1.08	1.22	2.31	1.53667	3.51	1.78	2.89	2.72667	1.04	1.38	0.76
4326724	LOC4326724	mRNA	0.37	0.11	0.08	0.186667	0.08	0.06	0.03	0.0566667	0.15	0.32	0.27	0.246667	-1.72614	0.00366892	0.405144	0.323683	2.13129	0.000123222	0	0.02	0	0.00666667	0.29	0	0.03	0.106667	0.11	0.05	0.26	0.14	4.00633	0.001025	4.50892	4.86974e-05	0.502582	0.365517	0.45	0.12	0.37	0.313333	0.03	0.1	0.05	0.06	0	0	0
4339540	LOC4339540	mRNA	0.39	0	0.11	0.166667	0	0	0	0	0.11	0.17	0	0.0933333	-4.15508	0.00301534	-0.835298	0.288977	3.31978	0.0407565	0	0	0	0	0.87	0	0.33	0.4	0.67	0.89	3.53	1.69667	5.33213	3.361e-06	7.4911	1.15238e-21	2.15897	4.18339e-12	0.21	0.21	0.16	0.193333	0	0	0	0	0	0	0
9268804	LOC9268804	mRNA	1.46	1.61	8.76	3.94333	2.44	0.8	1.17	1.47	1.54	2.24	1.26	1.68	-1.42573	4.45286e-25	-1.24475	1.13986e-20	0.180978	0.29099	0.77	0.4	0.65	0.606667	0.82	0.53	0.73	0.693333	1	0.4	0.4	0.6	0.189173	0.486259	-0.00549064	0.984295	-0.194664	0.471604	0.52	0.35	0.22	0.363333	0.26	2.51	0.16	0.976667	1.1	1.39	0.68
9270399	LOC9270399	mRNA	1.32	0.85	0.95	1.04	5.18	7.17	4.38	5.57667	1.64	1.13	1.48	1.41667	2.42618	1.41254e-261	0.451196	5.00021e-06	-1.97499	2.90784e-202	0.19	0.13	0.12	0.146667	2.35	1.46	1.29	1.7	0.14	0.16	0.15	0.15	3.51355	1.32475e-110	0.0241258	0.932706	-3.48943	2.98966e-111	1.98	3.86	1.23	2.35667	8.02	5.68	7.5	7.06667	3.24	3.25	3.38
4342627	LOC4342627	mRNA	17.61	14.34	13.1	15.0167	28.17	41.88	26.47	32.1733	19.64	13.93	13.97	15.8467	1.09952	1.52598e-73	0.079655	0.270587	-1.01986	5.58593e-65	8.94	11.37	13.12	11.1433	48.96	32.15	36.24	39.1167	12.24	8.02	9.5	9.92	1.79437	1.58946e-176	-0.170477	0.053742	-1.96485	1.69203e-201	12.61	15.87	12.26	13.58	25.58	18.17	24.65	22.8	18.65	15.29	10.96
4338047	LOC4338047	mRNA	2.16	1.97	2.63	2.25333	1.45	1.44	2.23	1.70667	1.09	1.94	1.83	1.62	-0.40487	0.00118043	-0.483977	0.000130272	-0.0791063	0.560915	0.51	0.18	0.27	0.32	0.35	0.15	0.26	0.253333	0.54	0.29	0.4	0.41	-0.33772	0.312508	0.356585	0.225633	0.694305	0.0263318	2.26	1.64	2.17	2.02333	0.44	0.45	1.61	0.833333	0.5	0.54	1.52
4336398	LOC4336398	mRNA	6.83	4.11	5.03	5.32333	3.68	4.29	1.58	3.18333	5.32	4.23	2.89	4.14667	-0.740269	1.93287e-10	-0.359694	0.0009477	0.380575	0.00215122	4.81	4.26	3.73	4.26667	9.85	4.83	3.37	6.01667	8.24	4.72	3.78	5.58	0.458592	1.89209e-05	0.384905	0.000355849	-0.0736874	0.45999	3.64	3.57	5.82	4.34333	4.49	1.83	4.27	3.53	3.14	1.92	3.09
4346188	LOC4346188	mRNA	0.54	0.15	0.59	0.426667	0	0.09	0.13	0.0733333	0.6	0.53	0.53	0.553333	-2.53735	1.19091e-05	0.382351	0.273563	2.9197	7.76668e-08	0	0	0	0	0	0	0	0	0.05	0.05	0	0.0333333							0	0	0.1	0.0333333	0.04	1.73	0.04	0.603333	3.65	2.06	0.16
4343121	LOC4343121	mRNA	0.64	0.53	0.7	0.623333	1.81	2.87	1.77	2.15	1.52	1.17	1.07	1.25333	1.77878	6.9137e-18	0.999024	2.34555e-05	-0.779752	7.42654e-06	0.34	0.14	0.26	0.246667	1.49	1.35	1.43	1.42333	0.22	0.11	0.32	0.216667	2.46338	2.58522e-17	-0.25485	0.581781	-2.71823	2.5418e-19	0.97	3.08	1.14	1.73	3.43	3.29	4.08	3.6	1.11	1.5	1.51
4351639	LOC4351639	mRNA	0.38	0.21	0.2	0.263333	0.1	0.03	0.17	0.1	0.31	0.18	0.38	0.29	-1.33879	0.0128114	0.132993	0.749577	1.47179	0.00520867	0.07	0.21	0.11	0.13	0.23	0.38	0.31	0.306667	0.35	0.21	0.28	0.28	1.25121	0.0116711	1.09307	0.0308032	-0.158138	0.698456	8.77	9.77	11.1	9.88	11.1	11.16	10.84	11.0333	11.59	9.87	8.04
9267196	LOC9267196	mRNA	20.06	16.88	12.64	16.5267	15.8	6.36	17.99	13.3833	5.15	19.87	12.78	12.6	-0.303009	1.4006e-09	-0.400267	3.59629e-15	-0.0972575	0.0703929	0	0	0.36	0.12	1.27	0.64	0.99	0.966667	0.46	0.14	0	0.2	2.99626	6.47529e-19	0.726534	0.143074	-2.26973	1.64394e-14	9.9	3.72	1.5	5.04	1.04	8.51	5.55	5.03333	4.54	7	11
4336659	LOC4336659	mRNA	1.03	0.41	0.49	0.643333	2.7	3.76	2.39	2.95	0.71	0.44	0.98	0.71	2.19856	1.64161e-45	0.148583	0.502194	-2.04997	1.24744e-41	0.3	0.14	0.1	0.18	1.99	1.48	1	1.49	0.17	0.17	0.17	0.17	3.0265	8.484e-32	-0.0995719	0.820994	-3.12608	4.46783e-33	1.22	1.81	1.06	1.36333	4.37	3.87	5.39	4.54333	0.95	1.78	1.7
4351984	LOC4351984	mRNA	0.24	0.18	0.42	0.28	0.13	0.15	0.39	0.223333	0.36	0.1	0.13	0.196667	-0.310566	0.126068	-0.478763	0.02194	-0.168197	0.446737	0.71	0.38	0.88	0.656667	1.04	0.42	0.59	0.683333	0.32	0.64	0.85	0.603333	0.0377483	0.765779	-0.106994	0.406772	-0.144742	0.259459	0.31	0.25	0.5	0.353333	0.08	0.13	0.42	0.21	0.3	0.2	0.2
112937435	LOC112937435	mRNA	3.41	2.7	3.23	3.11333	5.38	3.2	2.1	3.56	4.07	3.39	2.88	3.44667	0.198404	0.00632387	0.146829	0.0451279	-0.0515757	0.467541	8.82	5.16	6.04	6.67333	9.33	7.43	5.26	7.34	5.37	5.55	3.83	4.91667	0.126835	0.0131637	-0.436903	6.03702e-15	-0.563738	9.20242e-25	1.69	1.05	2.22	1.65333	1.66	0.85	2.22	1.57667	0.58	0.42	0.98
4345370	LOC4345370	mRNA	9.56	7	10.09	8.88333	23.04	26.83	21.49	23.7867	9.5	7.65	8.55	8.56667	1.4202	1.00172e-75	-0.052499	0.597787	-1.4727	1.64241e-79	4.72	2	2.84	3.18667	26.19	16.76	14.64	19.1967	2.46	1.19	0.69	1.44667	2.57883	2.92035e-127	-1.13339	2.34442e-08	-3.71221	3.09833e-179	5.78	9.18	5.5	6.82	14.2	16.62	19.65	16.8233	9.32	9.38	4.62
4327793	LOC4327793	mRNA	0.47	0.44	0.48	0.463333	0.47	0.62	0.24	0.443333	0.32	0.18	0.06	0.186667	-0.155081	0.620531	-1.23123	0.00110166	-1.07614	0.00561606	0.43	0	0.06	0.163333	0.64	0.24	0.12	0.333333	0	0	0.18	0.06	1.9644	0.000133018	-1.4475	0.116336	-3.41189	2.06504e-07	0.24	0.34	0.41	0.33	0.12	1.22	0.17	0.503333	6.76	2.38	0.12
9271871	LOC9271871	mRNA	3.12	3.89	2.46	3.15667	3.41	4.04	3.46	3.63667	2.86	2.18	2.54	2.52667	0.204114	0.130458	-0.319377	0.0306271	-0.523491	0.00025057	1.4	1.34	1.7	1.48	2	2.13	1.73	1.95333	1.53	0.98	1.16	1.22333	0.398975	0.039383	-0.274819	0.203342	-0.673793	0.000849003	0.87	0.98	0.97	0.94	1.5	0.87	1.8	1.39	0.65	0.48	0.69
4338092	LOC4338092	mRNA	17.07	16.13	161.9	65.0333	73.92	66.32	80.27	73.5033	29.55	148.69	117.13	98.4567	0.168469	1.89602e-10	0.580145	8.77711e-123	0.411676	4.21713e-66	4.12	4.1	4.99	4.40333	18.59	7.2	3.53	9.77333	12.62	4.96	9.32	8.96667	1.0979	1.45155e-35	1.02533	6.22589e-31	-0.072562	0.323056	16.48	12.48	8.96	12.64	37.32	204.74	26.77	89.61	236.26	102.95	34.08
4335526	LOC4335526	mRNA	0	0	0	0	0.02	0.02	0	0.0133333	0.05	0	0	0.0166667					-0.00214434	0.998814	0	0	0	0	0	0	0	0	0	0	0	0							50.82	18.98	56.72	42.1733	92.76	16.48	36.05	48.43	20.44	22.81	42.31
4338442	LOC4338442	mRNA	4.11	3.1	6.1	4.43667	8.6	9.94	7.54	8.69333	7.05	4.39	2.69	4.71	0.968384	3.87699e-21	0.0869538	0.466903	-0.88143	3.32513e-18	1.34	1.14	1.56	1.34667	9.94	8.55	4.39	7.62667	0.95	0.33	0.33	0.536667	2.48691	3.09987e-65	-1.32003	2.40847e-06	-3.80695	6.58038e-97	2.35	1.44	2.82	2.20333	5.09	4.04	3.77	4.3	2.72	1.66	3.32
4336022	LOC4336022	mRNA	0.2	0.02	0.24	0.153333	0	0	0.07	0.0233333	0	0	0.04	0.0133333	-2.79251	0.000115231	-3.37962	2.47692e-05	-0.587107	0.652447	0.07	0	0.05	0.04	0.28	0.13	0.13	0.18	0.05	0.14	0.02	0.07	2.21184	0.000385099	0.815539	0.300522	-1.3963	0.00943159	0.04	0.02	0.32	0.126667	0.04	0.54	0.07	0.216667	0.09	0.18	0.04
4346391	LOC4346391	mRNA	77	37.46	30.88	48.4467	27.58	25.27	18.81	23.8867	34.77	21.97	22.99	26.5767	-1.01596	1.36186e-130	-0.860923	1.68202e-99	0.155039	0.00142655	60.18	21.01	40.18	40.4567	14.55	10.86	8.68	11.3633	76.46	20.7	10.63	35.93	-1.83727	3.11451e-256	-0.164381	3.81412e-05	1.67289	2.11917e-203	3.3	4.26	9.83	5.79667	3.09	2.79	5.06	3.64667	0.42	1.71	2.25
4335731	LOC4335731	mRNA	0	0.03	0.03	0.02	0.01	0.01	0.03	0.0166667	0.01	0.02	0	0.01	-0.0234449	0.981336	-0.980447	0.407034	-0.957002	0.42143	0.01	0	0	0.00333333	0.03	0	0	0.01	0	0	0.01	0.00333333	1.02456	0.549394	-0.0181024	0.992903	-1.04266	0.541335	0.5	0.72	2.05	1.09	0.68	0.07	0.73	0.493333	0.38	0.13	0.2
4348862	LOC4348862	mRNA	1.25	1.54	5.23	2.67333	1.62	1.94	1.7	1.75333	0.74	2.11	1	1.28333	-0.615274	9.21305e-13	-1.07307	1.17576e-30	-0.457793	1.0705e-05	0.13	0.13	0.28	0.18	0.26	0.15	0.12	0.176667	0.07	0.1	0.23	0.133333	-0.0351108	0.909186	-0.396368	0.223009	-0.361257	0.270478	1.68	1.44	1.24	1.45333	1.3	17.56	1.87	6.91	8.94	9.88	2.46
4345488	LOC4345488	mRNA	29.19	24.38	30.22	27.93	17.75	16.17	15.7	16.54	16.1	16.61	13.01	15.24	-0.755604	3.04314e-33	-0.876125	2.13115e-42	-0.120521	0.100475	14.6	11.29	11.24	12.3767	46.83	25.47	19.25	30.5167	18.79	12.6	10.35	13.9133	1.27312	5.11051e-79	0.169911	0.036601	-1.10321	5.16808e-64	25.98	20.95	34.42	27.1167	11.21	29.95	16.88	19.3467	18.65	15.73	16.51
107278715	LOC107278715	mRNA	1.33	1.08	1.03	1.14667	1.67	1.29	1.08	1.34667	1.72	1.51	1.31	1.51333	0.233342	0.134189	0.400256	0.00815579	0.166914	0.251874	0.48	0.11	0.31	0.3	0.98	1.23	0.96	1.05667	0.4	0.57	0.44	0.47	1.82783	8.251e-15	0.645614	0.0243915	-1.18221	1.6251e-08	0.72	0.48	1.28	0.826667	1.18	0.66	0.79	0.876667	0.83	0.62	0.64
9268662	LOC9268662	mRNA	0	0	0.04	0.0133333	0	0.04	0	0.0133333	0	0	0	0	0.0148436	0.994195					0	0	0	0	0	0	0	0	0	0	0	0							0.95	0.3	0.48	0.576667	0.54	0.3	0.96	0.6	1.45	0.15	0.23
4331931	LOC4331931	mRNA	2.35	11.47	13.74	9.18667	15.39	4.09	38.42	19.3	22.79	52.35	139.42	71.52	1.06367	1.06352e-56	2.95417	0	1.8905	0	105.25	236.57	163.87	168.563	254.94	121.74	165.72	180.8	425.31	352.36	187.92	321.863	0.0671021	0.000376926	0.921966	0	0.854864	0	9.66	2.11	4.48	5.41667	9.63	55.57	1.51	22.2367	42.79	31.49	6.01
4325944	LOC4325944	mRNA	6.52	6.22	6.9	6.54667	8.67	10.87	8.23	9.25667	8.2	6.93	8.15	7.76	0.49898	2.3662e-10	0.245111	0.00288915	-0.253869	0.000791413	6.04	2.15	3.65	3.94667	10.32	7.22	5.51	7.68333	3.87	2.79	2.15	2.93667	0.952574	2.41934e-23	-0.417911	0.000521352	-1.37048	6.3344e-41	2.32	4.22	3	3.18	5.66	7.38	5.51	6.18333	4.59	5.47	2.98
4337088	LOC4337088	mRNA	0.6	0.46	0.35	0.47	4.1	7.12	5.43	5.55	0.84	0.81	1.04	0.896667	3.55996	1.20397e-119	0.926969	0.000123681	-2.63299	2.4762e-90	0.06	0.19	0.28	0.176667	2.3	1.95	1.77	2.00667	0.19	0.11	0.05	0.116667	3.4902	2.72713e-42	-0.579945	0.259784	-4.07014	2.33628e-47	1.17	3.05	1.37	1.86333	8.82	3.37	9.91	7.36667	1.57	1.68	2.98
4329309	LOC4329309	mRNA	0.02	0.04	0.09	0.05	0.18	0.09	0	0.09	0.18	0.05	0.36	0.196667	0.81321	0.395228	1.94309	0.0134479	1.12988	0.0988421	0.35	0.18	0.05	0.193333	0.55	1.55	0.22	0.773333	0.34	0.19	0.22	0.25	2.03426	5.61287e-07	0.377083	0.483157	-1.65718	1.20582e-05	0.09	0.09	0	0.06	0	0.04	0	0.0133333	0	0	0
4335314	LOC4335314	mRNA	61.26	77.75	51.83	63.6133	268.41	393.85	505.75	389.337	256.55	145.08	243.54	215.057	2.61143	0	1.7607	0	-0.850731	0	177.22	100.34	108.89	128.817	234.92	205.16	288.79	242.957	241.89	182.63	237.05	220.523	0.922529	0	0.781696	2.27734e-282	-0.140833	3.51576e-14	136.91	166.11	153.67	152.23	735.14	247.53	448.87	477.18	731.94	443.5	137.2
4326846	LOC4326846	mRNA	0.25	0.17	0.33	0.25	0.13	0.1	0.16	0.13	0.08	0.17	0.2	0.15	-0.888382	0.00619292	-0.727384	0.0211349	0.160998	0.662567	0.12	0.08	0.21	0.136667	0.25	0.35	0.23	0.276667	0.19	0.14	0.25	0.193333	1.01516	0.00141071	0.498553	0.148665	-0.516605	0.0748653	0.16	0.23	0.3	0.23	0.1	0.07	0.1	0.09	0.17	0.03	0.16
4335744	LOC4335744	mRNA	0	0.04	0	0.0133333	0	0	0	0	0	0.04	0.62	0.22			4.10016	4.49163e-05	5.08532	2.08283e-05	0.08	0	0	0.0266667	2.01	1.35	0.31	1.22333	0.7	0	0.12	0.273333	5.48594	9.11878e-23	3.35986	2.76078e-05	-2.12608	7.28388e-12	0	0	0	0	0	0.26	0	0.0866667	0	0	0
9272347	LOC9272347	mRNA	5.82	5.94	4.95	5.57	7.09	9.47	10.35	8.97	5.17	3.88	3.84	4.29667	0.685211	4.8878e-14	-0.37488	0.000599543	-1.06009	1.15338e-27	5.1	3	3.92	4.00667	18.27	12.75	13.56	14.86	3.79	2.63	1.56	2.66	1.88325	6.99469e-100	-0.586393	1.43842e-05	-2.46964	5.96911e-141	7.81	8.46	6.95	7.74	9.13	15	12.87	12.3333	8.48	9.96	8.51
4337973	LOC4337973	mRNA	14.77	21.69	130.46	55.64	57.83	1.7	17.97	25.8333	2.39	80.26	31.8	38.15	-1.10706	3.46622e-132	-0.56962	1.87775e-43	0.537442	6.82634e-27	0	0	0	0	0.19	0.22	0	0.136667	0	0	0.06	0.02	3.81756	0.0104895			-2.85002	0.0230715	27.18	4.57	1.44	11.0633	0.11	4.27	0.94	1.77333	0.05	20.05	31.95
4352859	LOC4352859	mRNA	6.76	6.05	9.53	7.44667	10.39	9.99	10.9	10.4267	5.28	8.27	7.78	7.11	0.495438	2.5027e-13	-0.0584407	0.432697	-0.553879	6.38358e-16	2.56	2.86	3.95	3.12333	8.23	6.95	4.75	6.64333	3.87	4.58	3.67	4.04	1.05841	7.80958e-28	0.372036	0.000585592	-0.686376	2.80889e-14	4.91	5.71	6.16	5.59333	8.55	7.42	8.04	8.00333	5.54	5	4.55
4327545	LOC4327545	mRNA	0.35	0.29	0.38	0.34	0.66	0.91	0.59	0.72	0.65	0.6	1.05	0.766667	1.07795	3.62991e-05	1.1668	5.5909e-06	0.0888502	0.677583	0.21	0.12	0.3	0.21	1.73	0.73	0.97	1.14333	0.86	0.51	0.46	0.61	2.42195	1.97442e-19	1.5525	5.51856e-07	-0.86945	2.05127e-05	0.71	0.42	0.69	0.606667	2.22	3.17	1.2	2.19667	8.26	6.09	1.21
4342114	LOC4342114	mRNA	0	0.05	0	0.0166667	0	0	0	0	0	0.09	0	0.03			0.945585	0.56775			0	0	0	0	0.1	0.04	0	0.0466667	0.09	0.05	0.22	0.12			4.07356	0.00402731	1.37182	0.122558	0.99	0.09	4.61	1.89667	1.14	0.18	0.56	0.626667	8.26	1.32	0.13
4343202	LOC4343202	mRNA	1.61	1.34	3.67	2.20667	1.29	1.2	0.89	1.12667	1.7	1.6	1.51	1.60333	-0.974192	2.8872e-20	-0.464506	1.54346e-06	0.509686	8.89633e-06	0.17	0.12	0.43	0.24	0.63	0.75	0.46	0.613333	0.33	0.29	0.28	0.3	1.34943	5.71502e-10	0.324731	0.208332	-1.0247	5.51849e-07	1.09	0.85	2.06	1.33333	0.79	1.66	1.03	1.16	1.23	0.97	0.9
4329698	LOC4329698	mRNA	11.06	7.69	8.73	9.16	2.2	1.33	0.73	1.42	3.56	2.67	2.23	2.82	-2.68873	1.22897e-172	-1.69905	4.39175e-98	0.989682	1.80714e-14	0.45	0.43	0.37	0.416667	1.56	1.1	0.72	1.12667	1.65	1.16	0.62	1.14333	1.40387	3.94612e-10	1.44486	6.44426e-11	0.0409974	0.813421	2.24	2.13	3.75	2.70667	0.24	0.26	0.21	0.236667	0.89	0.51	0.44
4327974	LOC4327974	mRNA	19.36	17.06	17.07	17.83	26.26	12.38	14.76	17.8	18.67	10.71	12.92	14.1	0.000343996	0.995162	-0.33583	2.31039e-08	-0.336174	2.42389e-08	10.84	5.18	6.93	7.65	13.37	13.35	11.66	12.7933	10.88	12.82	6.05	9.91667	0.74663	6.2394e-22	0.381233	3.35742e-06	-0.365397	4.16992e-07	12.84	15	20.06	15.9667	8.19	5.51	12.31	8.67	1.62	2.51	9.16
4346155	LOC4346155	mRNA	8.71	7.96	8.25	8.30667	10.53	15.55	14.56	13.5467	6.5	5.93	6.57	6.33333	0.703914	2.6285e-11	-0.392557	0.0021027	-1.09647	3.69395e-22	5.83	2.99	3.97	4.26333	40.61	24.86	24.79	30.0867	2.84	3.09	1.96	2.63	2.80614	3.22316e-159	-0.688805	0.000285233	-3.49495	2.9164e-196	9.15	9.54	7.68	8.79	10.55	5.89	11.17	9.20333	7.08	6.58	4.82
4343268	LOC4343268	mRNA	51.79	50.99	30.71	44.4967	53.64	29.43	35.07	39.38	12.98	32.87	29.81	25.22	-0.173018	1.06366e-12	-0.82487	3.54708e-202	-0.651853	3.8707e-119	1.09	0.48	0.88	0.816667	2.95	2.27	1.64	2.28667	0.76	0.57	0.32	0.55	1.47456	6.4311e-27	-0.564178	0.0036331	-2.03873	8.37368e-42	47.14	46.17	47.37	46.8933	12.67	28.56	44.81	28.68	11.91	14.53	42.78
4327612	LOC4327612	mRNA	45.6	40.11	57.22	47.6433	45.31	32.75	48.25	42.1033	25.35	31.61	34.82	30.5933	-0.17956	3.63651e-09	-0.642683	1.19532e-84	-0.463122	5.03476e-42	13.66	13.1	12.63	13.13	36.53	39.47	24.94	33.6467	8.69	8.4	5.4	7.49667	1.35252	1.18745e-196	-0.810226	2.2538e-35	-2.16274	0	34.75	31.69	32.45	32.9633	19.2	61.01	28.95	36.3867	51.37	52.13	32.35
4324254	LOC4324254	mRNA	0.25	0.25	1.78	0.76	0.05	0	0	0.0166667	0.74	0.2	7.37	2.77	-5.50872	2.04197e-12	1.86418	1.32891e-17	7.3729	1.78532e-38	2.69	2.21	2.44	2.44667	0.23	0.35	0	0.193333	5.12	2.72	0.45	2.76333	-3.68011	8.3635e-30	0.175347	0.288367	3.85546	7.42888e-35	0.2	0.05	0.19	0.146667	0	0.1	0.05	0.05	0.49	0.39	0.15
4342734	LOC4342734	mRNA	0	0	0	0	0	0	0	0	0	0	0	0							0	0	0	0	0	0	0	0	0.03	0.08	0	0.0366667							0	0	0	0	0	0	0	0	0	0	0
4327511	LOC4327511	mRNA	7.29	5.59	8.86	7.24667	22.19	22.13	21.53	21.95	16.15	16.49	18.37	17.0033	1.59734	0	1.2278	7.52739e-213	-0.36954	6.35114e-35	3.85	1.53	2.95	2.77667	10.87	8.16	7.4	8.81	2.71	2.03	1.19	1.97667	1.66065	6.29078e-167	-0.485205	2.29041e-08	-2.14586	2.22158e-237	7.84	9.05	6.81	7.9	23.01	27.6	15.07	21.8933	31.39	31.1	16.96
4344803	LOC4344803	mRNA	53.02	44.5	43.57	47.03	49.8	67.99	57.35	58.38	43.36	31.17	31.63	35.3867	0.311248	1.96502e-11	-0.408691	7.33695e-15	-0.719939	3.62322e-47	33.43	26.47	31.52	30.4733	116.99	81.47	69.21	89.2233	34.36	23.55	19.62	25.8433	1.53394	2.05563e-229	-0.236672	0.000216923	-1.77061	2.71005e-284	33.71	45.17	44.35	41.0767	45.3	54.63	50.85	50.26	48.52	51.28	30.77
4351504	LOC4351504	mRNA	0.28	0.14	0.33	0.25	0.65	0.55	0.33	0.51	0.65	0.61	0.51	0.59	1.04382	7.93837e-05	1.18689	4.19502e-06	0.14307	0.507372	0.18	0.08	0.23	0.163333	0.37	0.42	0.28	0.356667	0.35	0.11	0.09	0.183333	0.985536	0.00221736	0.0335788	0.929045	-0.951958	0.0027954	0.24	0.13	0.21	0.193333	0.65	0.32	0.23	0.4	0.44	0.47	0.12
4349650	LOC4349650	mRNA	0.48	0.76	0.62	0.62	0.79	0.51	0.54	0.613333	0.38	0.81	1.23	0.806667	-0.00862746	0.974222	0.376412	0.131648	0.38504	0.124557	0.3	0.57	0.26	0.376667	1.28	0.66	0.28	0.74	1.49	0.92	2.1	1.50333	0.923747	0.00172738	1.98939	2.90005e-16	1.06564	2.87007e-07	0.09	0.06	0.24	0.13	0.38	0.36	0.16	0.3	0.25	0.09	0.22
4325516	LOC4325516	mRNA	6.83	5.76	8.9	7.16333	13.79	19.32	15.59	16.2333	12.18	9.49	13.59	11.7533	1.17726	4.98777e-46	0.713163	1.66384e-15	-0.464095	2.30939e-10	6.2	4.3	4.53	5.01	11.42	11.79	10.08	11.0967	6.13	3.86	3.16	4.38333	1.14774	7.82397e-30	-0.192068	0.129414	-1.33981	5.59164e-38	7.12	7.13	8.74	7.66333	30.12	25.22	16.6	23.98	45.27	29.08	10.48
4327130	LOC4327130	mRNA	1.78	0.83	0.45	1.02	0.45	1.29	0.53	0.756667	0.56	0.58	1.4	0.846667	-0.420215	0.0846278	-0.261957	0.269031	0.158257	0.535749	13.11	5.25	2.59	6.98333	3.43	3.82	1.29	2.84667	3.8	3.24	4.51	3.85	-1.29414	8.4505e-32	-0.847484	6.01436e-17	0.44666	0.000436671	0.41	0.47	1.41	0.763333	0.98	1.07	0.6	0.883333	0.56	0.52	0.67
4329583	LOC4329583	mRNA	2.39	2.97	3.02	2.79333	2.62	2.99	3.06	2.89	2.84	2.97	3.24	3.01667	0.0455404	0.707794	0.107746	0.369852	0.0622061	0.602724	0.25	0.03	0.28	0.186667	0.68	0.48	0.36	0.506667	0	0.18	0.09	0.09	1.42524	0.0001523	-1.03246	0.0710109	-2.4577	3.97316e-08	3.66	6.51	4.76	4.97667	6.47	8.12	6.76	7.11667	15.89	10.25	4.75
4329630	LOC4329630	mRNA	13.77	10.36	12.28	12.1367	11.3	12.75	12.28	12.11	7.38	9.98	12.4	9.92	-0.00364652	0.950985	-0.293692	2.47896e-06	-0.290045	3.54405e-06	12.52	13	18.21	14.5767	26.7	15.09	11.89	17.8933	24.92	16.69	10.12	17.2433	0.26699	3.6633e-07	0.240459	4.36418e-06	-0.0265318	0.596193	6.47	8.45	10.34	8.42	11.36	11.91	8.88	10.7167	10.65	9.76	7.19
107276539	LOC107276539	mRNA	0.32	0.24	0.13	0.23	0.2	0.02	0.08	0.1	0.29	0.51	0.32	0.373333	-1.19539	0.00384719	0.709357	0.0169936	1.90475	2.03015e-07	0.04	0.21	0.02	0.09	0.84	0.33	0.04	0.403333	0.6	0.37	1.29	0.753333	2.10974	2.59369e-08	3.07905	3.59262e-22	0.969312	1.15649e-05	0.07	0.07	0.19	0.11	0	0	0.02	0.00666667	0.04	0	0.02
4336045	LOC4336045	mRNA	0.05	0.02	0	0.0233333	0.24	0.43	0.19	0.286667	0	0	0.02	0.00666667	3.59981	1.28646e-08	-1.57226	0.310493	-5.17207	5.31831e-10	0	0	0	0	0.83	0.19	0.28	0.433333	0.02	0	0	0.00666667	6.68263	1.83528e-13			-5.71509	7.10071e-14	0	0	0.02	0.00666667	0.47	0.41	0.21	0.363333	0.09	0.09	0.12
107277498	LOC107277498	mRNA	13.85	11.27	13.88	13	22.01	23.9	19.79	21.9	16.6	15.57	18.62	16.93	0.741182	4.24858e-38	0.373798	1.00317e-09	-0.367384	9.80181e-12	17.43	6.85	9.43	11.2367	21.55	19.3	14.77	18.54	12.25	7.92	6.81	8.99333	0.693099	6.17785e-28	-0.321379	1.76187e-05	-1.01448	1.53384e-52	9.22	11.84	10.99	10.6833	20.13	17.06	18.96	18.7167	16.84	18.37	11.32
107275293	LOC107275293	mRNA	1.09	1.95	2.9	1.98	7.39	8.62	5.63	7.21333	7.82	7.33	5.41	6.85333	1.86222	5.18393e-91	1.78705	6.51751e-82	-0.0751676	0.266741	1.17	0.42	0.43	0.673333	3.54	1.66	0.72	1.97333	0.51	0.23	0.6	0.446667	1.51875	7.95055e-19	-0.566794	0.0202864	-2.08555	1.37143e-28	1.8	3.4	1.62	2.27333	8.51	5.87	7.01	7.13	3.84	4.33	5
4332013	LOC4332013	mRNA	0.65	1.02	0.74	0.803333	2.24	1.76	1.11	1.70333	1.68	1.02	1.79	1.49667	1.084	5.4661e-09	0.900023	2.70235e-06	-0.183979	0.248338	0.8	1.16	0.48	0.813333	1.95	0.86	1.1	1.30333	0.86	0.61	1.16	0.876667	0.641558	0.00153021	0.106492	0.6291	-0.535067	0.00678045	0.12	0.32	0.72	0.386667	0.32	0.5	0.22	0.346667	0.85	0.68	0.51
4328570	LOC4328570	mRNA	2.68	1.72	2.33	2.24333	2.73	2.27	2.71	2.57	3.58	3.19	3.04	3.27	0.195496	0.0173224	0.541815	2.45081e-12	0.346319	3.82722e-06	1.1	0.67	0.9	0.89	2.51	0.95	0.5	1.32	1.01	0.83	0.68	0.84	0.519529	3.60439e-05	-0.0716937	0.604146	-0.591223	3.0121e-06	2.06	1.92	2.78	2.25333	3.3	3.82	2.18	3.1	2.71	3.04	2.64
107277777	LOC107277777	mRNA	0	0	0	0	0	0	0	0	0	0	0	0							0.11	0.04	0.04	0.0633333	0.08	0.15	0.04	0.09	0.06	0.1	0.14	0.1	0.613883	0.461915	0.810573	0.311258	0.19669	0.784998	0.03	0	0	0.01	0	0	0	0	0	0	0
9272003	LOC9272003	mRNA	1.55	1.18	1.02	1.25	2.08	0.91	1.47	1.48667	2.14	1.39	3.39	2.30667	0.251627	0.0174863	0.884866	1.06733e-20	0.633238	3.50471e-12	0.29	0.28	0.18	0.25	1.47	0.37	0.34	0.726667	0.32	0.22	0.25	0.263333	1.48151	2.69287e-14	0.0930732	0.704863	-1.38844	3.06931e-13	1.66	1.28	1.84	1.59333	1.27	1.18	1.21	1.22	0.74	0.64	1.86
4331644	LOC4331644	mRNA	1.13	0.8	1.16	1.03	8.23	11.61	7.76	9.2	2.18	1.61	1.96	1.91667	3.16132	8.26983e-302	0.900022	8.87006e-13	-2.2613	1.13758e-210	0.35	0.19	0.2	0.246667	4.69	2.45	2.01	3.05	0.31	0.15	0.37	0.276667	3.58713	1.64616e-106	0.148115	0.615331	-3.43901	2.85686e-104	2.63	4.44	1.46	2.84333	16.6	10.67	13.75	13.6733	8.13	7.42	4.72
4345662	LOC4345662	mRNA	4.14	2.3	2.61	3.01667	9.32	13.33	9.21	10.62	6.15	7.74	7.81	7.23333	1.83881	4.39033e-88	1.28129	2.34631e-36	-0.55752	5.66611e-14	3.12	3.72	5.39	4.07667	7.82	4.88	5.52	6.07333	6.63	4.69	2.87	4.73	0.558353	2.38406e-08	0.210163	0.0463058	-0.34819	0.000283088	1.85	1.72	1.51	1.69333	15.35	9.37	10.61	11.7767	9.51	5.69	2.53
107278742	LOC107278742	mRNA	0.14	0.27	0.43	0.28	1.91	2.44	1.47	1.94	0.8	0.76	0.81	0.79	2.7965	1.28521e-28	1.49689	2.09267e-06	-1.29961	2.55691e-11	0.82	1.11	0.91	0.946667	2.66	1.77	2.06	2.16333	1.23	1.15	0.81	1.06333	1.17543	1.72281e-10	0.164579	0.44974	-1.01085	1.33667e-08	0.07	0.19	0.24	0.166667	0.77	0.15	0.46	0.46	0.13	0.07	0.1
4338014	LOC4338014	mRNA	57.52	70.42	87.78	71.9067	504.63	654.54	599.63	586.267	541.95	314.34	417.32	424.537	3.02461	0	2.56288	0	-0.461723	6.69702e-212	102.29	40.78	80.41	74.4933	400.39	273.96	252.97	309.107	51.81	37.44	20.54	36.5967	2.04513	0	-1.0177	8.9073e-107	-3.06283	0	262.43	235.18	108.56	202.057	987.13	425.5	758.45	723.693	240.04	295.14	395.15
4342426	LOC4342426	mRNA	0.25	0.26	0.31	0.273333	0.28	0.55	0.64	0.49	0.1	0.1	0.05	0.0833333	0.850614	1.8431e-05	-1.70612	3.42881e-08	-2.55673	1.20394e-21	0.05	0	0.03	0.0266667	0.04	0.12	0.11	0.09	0.07	0.03	0	0.0333333	1.71064	0.00145204	0.28947	0.671327	-1.42117	0.00515468	0.15	0.26	0.16	0.19	0.15	0.27	0.45	0.29	1.16	0.22	0.11
4343443	LOC4343443	mRNA	1.63	2.92	1.5	2.01667	92.54	240.3	223.68	185.507	7.49	5.65	7.5	6.88	6.52084	0	1.77244	4.26173e-55	-4.7484	0	0	0.21	0.36	0.19	595.58	959.63	1162.97	906.06	0.28	0.21	0.1	0.196667	12.2408	0	0.0550052	0.912815	-12.1858	0	7.32	7.6	1.38	5.43333	323.32	83.81	226.17	211.1	19.98	34.31	59.66
4351890	LOC4351890	mRNA	0.23	0.03	0.37	0.21	0	0	0.03	0.01	0.08	0.09	0.13	0.1	-4.66604	2.65023e-07	-1.13962	0.0205129	3.52643	0.00144434	0.13	0.03	0.03	0.0633333	0	0	0	0	0.05	0.05	0.03	0.0433333	-3.79715	0.0109096	-0.517885	0.536964	3.27927	0.0432654	1.62	1.62	3.35	2.19667	0.18	0.45	0.05	0.226667	1.47	1.42	1.32
4337650	LOC4337650	mRNA	208.87	184.42	190.85	194.713	281.89	267.94	280.81	276.88	241.87	279.26	268.09	263.073	0.507868	7.61178e-199	0.43192	8.62606e-141	-0.0759477	1.31128e-06	72.34	59.24	67.64	66.4067	241.15	142.55	127.27	170.323	82.17	61.19	48.97	64.11	1.33654	0	-0.0503796	0.117196	-1.38692	0	140.13	150.45	144.11	144.897	267.35	213.67	221.13	234.05	223.84	201.43	187.31
4346057	LOC4346057	mRNA	1.03	0.61	0.69	0.776667	1.31	1.2	0.97	1.16	0.45	0.31	0.44	0.4	0.595305	0.000845176	-0.947408	4.75986e-05	-1.54271	2.41649e-13	0.6	0.33	0.2	0.376667	1.89	1.3	0.92	1.37	0.53	0.35	0.33	0.403333	1.85016	1.14269e-18	0.105046	0.709259	-1.74512	1.58923e-17	0.86	1.44	1.33	1.21	1.51	4.16	1.72	2.46333	5.55	3.9	0.81
9266334	LOC9266334	mRNA	1.52	1.1	2.01	1.54333	3.72	4.03	4.95	4.23333	1.81	2.71	2.63	2.38333	1.45164	1.1836e-34	0.621378	5.28379e-06	-0.830258	6.01132e-15	1	0.41	0.69	0.7	3.25	2.15	1.85	2.41667	0.86	0.6	0.59	0.683333	1.77251	1.07274e-25	-0.0324577	0.887552	-1.80497	1.37663e-26	1.31	1.63	1.52	1.48667	3.49	14.51	3.78	7.26	13.14	13.24	3.02
4333659	LOC4333659	mRNA	1.88	1.71	1.25	1.61333	3.33	5.05	4.55	4.31	1.25	0.88	1.16	1.09667	1.41857	3.67592e-18	-0.549895	0.0165995	-1.96846	7.71999e-28	0.8	0.41	0.68	0.63	8.21	4.99	5.01	6.07	0.41	0.15	0.46	0.34	3.25813	1.70012e-63	-0.880455	0.025388	-4.13858	5.40635e-76	1.68	2.61	2.35	2.21333	3.86	10.83	4.14	6.27667	5.59	8.85	1.58
4335096	LOC4335096	mRNA	0.08	0.03	0.03	0.0466667	0	0.05	0.03	0.0266667	0.08	0.33	0	0.136667	-0.722122	0.48609	1.62529	0.0184967	2.34741	0.0027516	0	0.08	0	0.0266667	0.68	0.18	0.32	0.393333	0.56	0.63	5.59	2.26	3.81756	3.63649e-10	6.39062	2.98396e-61	2.57306	7.49892e-38	0.21	0.1	0.12	0.143333	0.7	0	0.8	0.5	0.03	0	0
4327408	LOC4327408	mRNA	0.05	0.35	0.25	0.216667	0.25	0.15	0.31	0.236667	0.5	0.42	0.4	0.44	0.121759	0.826498	1.01436	0.0329773	0.892604	0.0559428	0.43	0.41	0.21	0.35	0.23	1.16	0.56	0.65	3.37	3.51	4.81	3.89667	0.936202	0.0159846	3.4911	4.24543e-45	2.5549	9.53394e-34	0.44	0.87	0.53	0.613333	0.3	0.34	0.35	0.33	0.25	0.49	0.64
4334937	LOC4334937	mRNA	54	43.21	48.03	48.4133	37.43	46.64	41.79	41.9533	36.73	24.4	31.15	30.76	-0.207109	1.03371e-10	-0.652245	3.1343e-79	-0.445136	3.49047e-35	3.19	1.54	3.66	2.79667	8.94	6.91	4.6	6.81667	5.37	2.65	0.9	2.97333	1.27521	7.2242e-34	0.0925784	0.469773	-1.18264	1.35866e-30	22.38	17.21	34.99	24.86	27.55	15.84	20.65	21.3467	8.71	12.58	17.42
4349411	LOC4349411	mRNA	2.98	1.87	2.19	2.34667	2.1	1.74	0.87	1.57	1.69	1.64	1.58	1.63667	-0.576574	2.93203e-06	-0.521637	1.93662e-05	0.0549368	0.684676	1.49	0.44	0.48	0.803333	0.83	0.55	0.34	0.573333	2.2	1.1	1.4	1.56667	-0.50437	0.0177136	0.974085	2.49673e-09	1.47846	1.26505e-16	0.64	0.61	1.28	0.843333	0.27	0.25	0.17	0.23	0.47	0.25	0.27
107279888	LOC107279888	mRNA	1.36	0.89	0.42	0.89	0.34	0.43	0.26	0.343333	0.59	0.3	0.85	0.58	-1.37747	2.55341e-05	-0.607029	0.0339167	0.770445	0.0344338	1.7	2.09	1.14	1.64333	1.29	0.97	0.72	0.993333	3.18	1.88	2.73	2.59667	-0.743887	0.000671384	0.655158	0.000120283	1.39904	5.75594e-13	0.5	0.61	1.05	0.72	0.38	0.12	0.13	0.21	0.12	0.12	0.17
4326261	LOC4326261	mRNA	13.51	14.65	8.69	12.2833	27.48	37.59	33.46	32.8433	26.53	14.53	22.43	21.1633	1.41917	0	0.789342	5.95417e-87	-0.629828	5.33034e-90	5.53	2.98	3.11	3.87333	21.94	15.8	15.46	17.7333	4.96	3.23	5.64	4.61	2.18779	0	0.258132	0.00106498	-1.92966	7.57548e-279	18.59	25.56	16.91	20.3533	46.91	16.4	35.17	32.8267	25.18	18.44	27.17
4334103	LOC4334103	mRNA	6.99	7.82	3.66	6.15667	20.45	32.37	25.64	26.1533	5.38	3.79	5.26	4.81	2.08721	0	-0.351457	1.83281e-07	-2.43867	0	5.33	6.17	8.26	6.58667	33.79	37.29	44.42	38.5	4.26	3.66	6.2	4.70667	2.55257	0	-0.48504	5.44845e-13	-3.03761	0	9.68	17.22	8.02	11.64	34.26	9.14	44.07	29.1567	4.22	4.13	13.96
4330997	LOC4330997	mRNA	1.94	0.47	0.72	1.04333	0.72	0.55	0.84	0.703333	0.46	0.11	0.41	0.326667	-0.563734	0.106477	-1.65923	8.45586e-05	-1.09549	0.0188812	2.5	1.79	2.75	2.34667	5.46	3.61	3.23	4.1	1.82	0.44	1.19	1.15	0.788696	2.45377e-05	-1.02502	5.47811e-05	-1.81372	3.09692e-16	1.12	1.79	2.78	1.89667	0.85	0.81	0.82	0.826667	0.16	0.64	0.63
4334171	LOC4334171	mRNA	5.38	6.86	10.07	7.43667	5.19	3.44	2.86	3.83	4	8.41	3.42	5.27667	-0.956532	9.4575e-55	-0.507079	4.12796e-19	0.449453	2.20904e-11	0.21	0.09	0.15	0.15	1.03	0.85	0.75	0.876667	0.21	0.38	0.13	0.24	2.54626	2.73668e-26	0.675362	0.0403938	-1.87089	1.2303e-18	3.09	2.04	1.09	2.07333	2.01	11.87	2.3	5.39333	14.99	23.12	7.14
4348051	LOC4348051	mRNA	2.88	1.76	1.61	2.08333	1.02	0.45	0.57	0.68	1.34	1.31	1.22	1.29	-1.61255	2.67489e-20	-0.691136	3.43104e-06	0.921417	3.02559e-06	0.14	0.37	0.27	0.26	1.18	0.73	0.34	0.75	0.32	0.6	0.25	0.39	1.49556	3.39578e-07	0.579675	0.0892769	-0.915883	0.00051474	0.89	0.5	1.59	0.993333	0.05	0	0.19	0.08	0.1	0.1	0.15
4340257	LOC4340257	mRNA	0.4	0.36	0.44	0.4	0.33	0.3	0.44	0.356667	0.1	0.25	0.27	0.206667	-0.164589	0.44107	-0.958018	9.24558e-05	-0.793428	0.00169662	0.14	0.06	0.12	0.106667	0.27	0.28	0.32	0.29	0.14	0.11	0.16	0.136667	1.44528	5.11533e-06	0.362257	0.339864	-1.08302	0.000253068	1.2	1.4	1.43	1.34333	1.56	1.34	1.74	1.54667	0.72	0.74	1.04
4342286	LOC4342286	mRNA	3.74	1.82	1.62	2.39333	7.28	7.51	3.5	6.09667	2.84	3.74	3.28	3.28667	1.35608	2.3022e-31	0.459161	0.000730209	-0.896916	8.439e-17	0.59	0.49	0.27	0.45	10.08	2.41	2.98	5.15667	1.09	1.35	1.83	1.42333	3.46963	5.50184e-75	1.67115	7.51364e-11	-1.79849	2.76011e-37	2.58	2.67	3.93	3.06	5.76	3.16	3.64	4.18667	2.99	1.42	2.04
4351012	LOC4351012	mRNA	3.99	4.33	4.22	4.18	11.76	13.74	11.81	12.4367	9.11	8.75	11.55	9.80333	1.57158	1.2943e-207	1.22864	1.11115e-113	-0.342935	1.19799e-16	0.56	0.61	0.73	0.633333	4.3	3.24	3.42	3.65333	0.71	0.71	0.64	0.686667	2.51701	2.52562e-109	0.118484	0.486926	-2.39852	1.06247e-104	5.87	6.47	2.95	5.09667	17.05	15.52	15.68	16.0833	24.26	18.81	9.44
4349947	LOC4349947	mRNA	2.32	2.02	1.54	1.96	4.65	3.52	2.48	3.55	4.06	4.05	4.77	4.29333	0.86284	4.33373e-08	1.13438	4.35623e-14	0.271537	0.0363235	0.15	0.52	0.34	0.336667	13.08	3.76	1.56	6.13333	2.91	2.14	1.75	2.26667	4.10573	1.89053e-78	2.7351	3.27436e-23	-1.37063	4.85797e-24	1.11	0.9	2.87	1.62667	3.5	1.38	1.86	2.24667	1.8	1.89	1.7
4349824	LOC4349824	mRNA	0.44	0.28	0.27	0.33	0.87	0.92	0.64	0.81	1.06	0.69	0.44	0.73	1.30172	6.69041e-05	1.14889	0.00060756	-0.152834	0.568695	1.17	0.6	0.25	0.673333	1.21	0.32	0.16	0.563333	2.81	1.72	2.03	2.18667	-0.318516	0.302034	1.71115	2.01561e-15	2.02967	5.73167e-19	0.66	0.68	1.21	0.85	1.3	0.73	1.17	1.06667	0.43	0.58	0.85
112936085	LOC112936085	mRNA	4.79	3.02	4.18	3.99667	4.07	6.27	6.54	5.62667	6.06	11.81	3.64	7.17	0.492585	4.50415e-05	0.835303	2.06261e-13	0.342718	0.00106211	0	0	0	0	1.07	0.45	0.55	0.69	0.45	0.35	0.4	0.4	6.29561	8.919e-11	5.5525	4.07675e-07	-0.7431	0.0439408	5.44	2.1	6	4.51333	5.03	1.65	1.62	2.76667	2.29	0.92	3.35
4351628	LOC4351628	mRNA	0	0	0	0	0	0	0	0	0	0	0	0							0	0	0	0	0	0	0	0	0	0	0	0							0.81	0.49	1.33	0.876667	0.54	0.31	0.28	0.376667	0.4	0.72	0.56
4340702	LOC4340702	mRNA	7.97	6.18	10.03	8.06	22.6	29.51	31.95	28.02	24.64	15.9	19.01	19.85	1.79542	4.72933e-96	1.30168	1.34891e-43	-0.493734	8.67794e-13	16.56	11.27	9.08	12.3033	17.08	16.87	13.7	15.8833	9.38	10.2	8.05	9.21	0.367459	5.5098e-05	-0.414135	6.36137e-05	-0.781593	9.79132e-16	10.6	13.96	13.33	12.63	36.08	24.17	27.69	29.3133	25.33	23.23	16.44
4325346	LOC4325346	mRNA	10.57	8.58	15.28	11.4767	9.42	11.55	8.08	9.68333	13.69	16.02	14.16	14.6233	-0.247051	0.00143278	0.34561	7.65431e-07	0.592661	5.41235e-16	5.48	4.48	3.78	4.58	9.57	6.32	3.38	6.42333	6.83	5.28	3.34	5.15	0.460623	3.03167e-05	0.170035	0.14021	-0.290588	0.006421	6.33	6.46	9.79	7.52667	9	25.23	6.7	13.6433	36.98	37.28	6.91
4330589	LOC4330589	mRNA	38.6	34.03	30.76	34.4633	40.03	56.99	50.09	49.0367	80.26	48.52	56.32	61.7	0.508172	6.36341e-46	0.843356	2.90644e-138	0.335184	2.33326e-27	20.48	17.23	12.24	16.65	62.2	63.15	59.2	61.5167	12.08	19.94	14.85	15.6233	1.88511	0	-0.0905837	0.115373	-1.9757	0	53.7	38.16	78.87	56.91	134.46	33.86	58.21	75.51	29.84	43.6	67.13
4348088	LOC4348088	mRNA	26.8	23.1	31.45	27.1167	96.95	110.53	84.79	97.4233	39.11	44.62	48.8	44.1767	1.84237	0	0.700208	4.72136e-71	-1.14216	0	9.29	8.43	11.55	9.75667	62.96	63.3	56.97	61.0767	11.19	11.33	9.53	10.6833	2.64731	0	0.134888	0.0654106	-2.51243	0	18.16	21.64	22.11	20.6367	90.66	60.97	79	76.8767	40.22	45.73	28.62
4343114	LOC4343114	mRNA	0.18	0.07	0	0.0833333	0	0.02	0.19	0.07	0.03	0	0	0.01	-0.241836	0.783198	-3.14503	0.030428	-2.90319	0.0559912	1.14	0.98	0.52	0.88	0.24	0.2	0.25	0.23	0.39	0.69	0.36	0.48	-1.93567	1.24506e-07	-0.877097	0.00373994	1.05858	0.012501	0.74	0.79	0.67	0.733333	0	0	0	0	0	0	0
4335069	LOC4335069	mRNA	0.09	0.36	4.66	1.70333	0	0.09	0.09	0.06	0.09	1.42	0.19	0.566667	-4.78347	2.63335e-14	-1.61809	8.20211e-06	3.16537	0.000145482	0	0.19	0.03	0.0733333	1.36	0	0.46	0.606667	0.85	0.28	1.1	0.743333	2.9598	0.000222726	3.32192	8.80529e-06	0.362121	0.419223	0.17	0.62	0.26	0.35	0.18	0	0.09	0.09	0.63	0.09	0.36
4347453	LOC4347453	mRNA	36.41	17.29	18.22	23.9733	1.22	3.69	0.58	1.83	34.04	8.88	9.37	17.43	-3.70952	0	-0.44852	7.81161e-21	3.261	4.1388e-279	0.32	1.63	2.56	1.50333	0.53	0	0.17	0.233333	5.8	6.72	0.14	4.22	-2.76424	1.28103e-21	1.47656	8.38529e-27	4.24079	8.98983e-81	8.05	7.92	10.37	8.78	1.24	0.53	2.14	1.30333	3.02	2.52	4.8
4335966	LOC4335966	mRNA	4.62	4.86	2.83	4.10333	8.85	11.51	10.6	10.32	4.84	4.81	4.47	4.70667	1.33128	2.53235e-40	0.197782	0.104519	-1.13349	1.48243e-31	1.73	0.85	2.67	1.75	11.49	12.03	13.58	12.3667	0.76	0.95	0.52	0.743333	2.83085	3.37046e-122	-1.23276	3.39402e-07	-4.06361	2.10765e-165	6.42	6.7	5.44	6.18667	14.38	8.14	16.91	13.1433	6.94	8.4	5.73
4349956	LOC4349956	mRNA	11.22	3.01	8.3	7.51	13.4	14.99	18.46	15.6167	16.48	30.47	18.79	21.9133	1.05629	3.72636e-75	1.53991	4.72411e-186	0.483626	7.16648e-28	14.37	6.19	6.85	9.13667	31.78	19.69	6.9	19.4567	11.85	8.98	11.37	10.7333	1.06347	4.50034e-89	0.241582	7.14239e-05	-0.821892	3.79536e-59	15.83	11.78	11.56	13.0567	57.99	34.64	28.41	40.3467	19.73	23.61	24.53
4332206	LOC4332206	mRNA	6.21	4.96	6.56	5.91	11.1	13.56	11.13	11.93	7.05	6.69	8.17	7.30333	1.01206	2.57746e-26	0.304111	0.00477131	-0.707947	5.77324e-15	3.53	2.1	1.88	2.50333	16.69	8.77	6.06	10.5067	3.18	1.55	1.32	2.01667	2.04105	5.00943e-60	-0.306683	0.0995808	-2.34773	7.47e-72	7.8	9.02	10.71	9.17667	12.78	40.57	12.3	21.8833	35.48	41.22	7.88
4333711	LOC4333711	mRNA	15.22	8.3	24.68	16.0667	19.66	12.49	12.69	14.9467	12.71	26.03	20.7	19.8133	-0.104944	0.138187	0.293395	8.88152e-06	0.398339	3.46445e-09	3.24	3.26	2.73	3.07667	33.21	10.49	9.36	17.6867	6.12	5.08	4.04	5.08	2.47127	8.31591e-122	0.72243	3.3088e-07	-1.74884	6.34408e-80	7.17	7.4	10.85	8.47333	7.99	25.63	7.29	13.6367	16.49	13.96	10.12
4333367	LOC4333367	mRNA	0.91	0.88	2.05	1.28	0.99	0.72	0.71	0.806667	0.48	0.97	0.64	0.696667	-0.672915	1.57358e-06	-0.898892	6.82433e-10	-0.225977	0.168556	0.06	0.19	0.08	0.11	0.59	0.36	0.26	0.403333	0.04	0.04	0.17	0.0833333	1.85455	4.38456e-09	-0.321964	0.48145	-2.17652	5.70748e-11	1.53	2.17	1.5	1.73333	0.49	5.62	0.93	2.34667	2.42	2.31	1.41
4349745	LOC4349745	mRNA	12.67	13.28	8.58	11.51	25.39	31.17	25.69	27.4167	25.54	16.58	21.95	21.3567	1.25283	1.96262e-212	0.895062	5.9095e-97	-0.357767	4.15863e-25	4.41	4.21	12.21	6.94333	29.43	28.52	31.83	29.9267	11.34	4.59	1.77	5.9	2.11028	0	-0.235961	0.000495946	-2.34624	0	13.95	16.47	10.84	13.7533	39.77	18.13	24.66	27.52	21.57	15.34	16.83
4338071	LOC4338071	mRNA	4.7	4.48	3.05	4.07667	2.88	4.81	5.52	4.40333	3.67	4.21	5.84	4.57333	0.109779	0.326458	0.165352	0.135468	0.0555736	0.610005	1.04	0.65	1.07	0.92	3.65	1.48	0.84	1.99	2.2	0.77	1.07	1.34667	1.07065	1.3196e-07	0.552505	0.0121606	-0.518141	0.00471444	4.79	4.38	3.41	4.19333	4.99	1.49	2.82	3.1	2.38	1.34	3.39
4339062	LOC4339062	mRNA	0.61	0.25	0.39	0.416667	0.6	0.8	1.24	0.88	0.39	0.46	0.59	0.48	1.07368	7.85184e-06	0.203611	0.46589	-0.870069	0.000181512	0.89	0.71	0.35	0.65	2.85	4.22	3.51	3.52667	0.56	0.48	0.86	0.633333	2.45705	3.12372e-57	-0.0338036	0.885878	-2.49086	9.55188e-59	0.42	0.77	1.25	0.813333	0.97	0.6	1.89	1.15333	0.34	0.6	0.23
4350625	LOC4350625	mRNA	0.39	0.33	0.38	0.366667	1.39	1.21	1.17	1.25667	0.29	0.44	0.14	0.29	1.77668	1.45032e-08	-0.340938	0.450988	-2.11762	2.10716e-10	0.25	0.1	0.35	0.233333	2.38	1.63	1.73	1.91333	0.34	0.68	0.24	0.42	3.03574	5.22915e-21	0.860627	0.0653976	-2.17511	3.645e-15	0.28	0.37	0.23	0.293333	1.95	1.4	2.04	1.79667	0.47	0.75	0.19
4340474	LOC4340474	mRNA	0.35	0.25	0.38	0.326667	0.22	0.24	0.28	0.246667	0.11	0.17	0.99	0.423333	-0.419974	0.419665	0.362927	0.424285	0.782901	0.109931	0.23	0.1	0.06	0.13	0.5	0.22	0.43	0.383333	0.11	0.22	0.11	0.146667	1.56035	0.00955532	0.22123	0.769134	-1.33912	0.0201169	0.27	0.32	0.21	0.266667	0.11	0.43	0.33	0.29	0.33	0.45	0.27
9268893	LOC9268893	mRNA	0.12	0	0.04	0.0533333	0.04	0	0	0.0133333	0	0	0	0	-1.98516	0.168817					0	0.08	0.12	0.0666667	0.86	0.08	0.12	0.353333	0.33	0.2	0.16	0.23	2.27324	0.000226318	1.73308	0.00990093	-0.54016	0.234073	20.59	10.17	43.24	24.6667	0.6	0.35	0.87	0.606667	0.67	0.86	1.73
4334600	LOC4334600	mRNA	9.14	5.86	9.13	8.04333	5.25	5	4.86	5.03667	7.06	5.67	5.36	6.03	-0.675218	1.50387e-23	-0.415666	1.17551e-10	0.259552	0.000357787	19.56	10.31	6.38	12.0833	16.75	21.01	8.09	15.2833	10.26	8.63	13.62	10.8367	0.340371	4.76067e-13	-0.149873	0.00321056	-0.490244	1.84331e-24	5.1	5.8	9.45	6.78333	4.27	7.04	4.7	5.33667	5.23	4.78	4.24
4339501	LOC4339501	mRNA	0.45	0.31	0.28	0.346667	0.21	0.33	0.05	0.196667	0.46	1.06	0.42	0.646667	-0.829037	0.00331229	0.894643	1.91571e-05	1.72368	1.11829e-12	0.16	0.85	0.29	0.433333	1.46	0.62	0.4	0.826667	0.44	0.63	0.68	0.583333	0.86934	4.52417e-06	0.411642	0.0433042	-0.457698	0.00911788	0.29	0.09	0.11	0.163333	0.15	0	0.04	0.0633333	0.03	0.01	0.06
9272143	LOC9272143	mRNA	0.09	0.19	0.09	0.123333	0.05	0.09	0.09	0.0766667	0.23	0.14	0.33	0.233333	-0.663228	0.413639	0.91959	0.135759	1.58282	0.0224301	0	0	0	0	1	0	0.09	0.363333	0.14	0.05	0.19	0.126667	5.40252	1.87393e-06	3.96754	0.00595629	-1.43498	0.0113333	1.1	0.81	0.85	0.92	0.42	1.55	0.92	0.963333	1.51	2.11	0.82
4347919	LOC4347919	mRNA	1.78	1.87	1.4	1.68333	2.44	2.61	2.19	2.41333	2.25	2.07	3.13	2.48333	0.520308	0.000872333	0.560256	0.000305527	0.0399479	0.778703	0.49	0.5	0.92	0.636667	1.28	1.45	1.28	1.33667	0.79	0.86	0.21	0.62	1.07906	4.47348e-06	-0.0313475	0.911794	-1.11041	2.32945e-06	1.07	1.56	1.01	1.21333	1.19	1.52	1.89	1.53333	0.83	0.73	0.73
4329454	LOC4329454	mRNA	1.31	0.96	0.68	0.983333	1.24	1.47	1.25	1.32	0.98	1.16	1.18	1.10667	0.423331	0.00675807	0.164576	0.313848	-0.258756	0.0891881	0	0.12	0.39	0.17	0.19	0.47	0.39	0.35	0.11	0.1	0.05	0.0866667	1.05453	0.00202179	-0.94131	0.0494812	-1.99584	5.9915e-07	0.85	0.93	0.42	0.733333	0.69	0.53	0.67	0.63	0.22	0.41	0.91
107278249	LOC107278249	mRNA	22.9	9.45	9.41	13.92	1.84	4.01	3.1	2.98333	8.46	6.74	10.1	8.43333	-2.22177	4.06074e-107	-0.718598	2.71372e-20	1.50317	3.14606e-39	23.24	13.35	8.87	15.1533	57.12	26.14	17.17	33.4767	19.89	17.82	39.78	25.83	1.10789	3.56729e-89	0.776903	1.09045e-40	-0.33099	5.87776e-12	7.83	6.44	19.41	11.2267	2.17	2.22	1.93	2.10667	11.81	4.34	3.8
4330855	LOC4330855	mRNA	0.35	0.25	0.25	0.283333	3.28	4.64	0.54	2.82	2.73	2.31	1.13	2.05667	3.33142	2.40967e-51	2.87252	3.21431e-33	-0.458897	0.000653864	59.78	38.57	29.66	42.67	39.71	30.26	22.68	30.8833	63.52	51.11	38.27	50.9667	-0.478773	6.79466e-42	0.259573	3.82052e-17	0.738346	2.85016e-107	0.52	0.75	0.59	0.62	2.23	0.27	1.39	1.29667	0.24	0.24	0.64
4337689	LOC4337689	mRNA	6.27	6.04	9.71	7.34	16.25	13.18	10.98	13.47	15.02	14.36	15.98	15.12	0.875119	8.17011e-23	1.04018	2.45889e-33	0.165061	0.0266955	25.42	18.4	14.29	19.37	31.95	22.18	13.97	22.7	21.16	15.5	15.15	17.27	0.208478	0.000871078	-0.163425	0.0136992	-0.371903	6.40187e-09	4.22	4.4	9.33	5.98333	3.83	4.76	6.38	4.99	3.94	1.5	4.16
4328158	LOC4328158	mRNA	17.95	20.04	14.69	17.56	33.08	47.11	44.26	41.4833	21.15	15.22	20.67	19.0133	1.23943	3.85995e-94	0.116455	0.111254	-1.12297	2.15535e-80	12.31	9.47	8.9	10.2267	47.57	33.69	32.56	37.94	8.63	4.82	5.93	6.46	1.87875	9.97967e-151	-0.6608	2.41492e-09	-2.53955	1.46213e-220	28.08	38.25	30.71	32.3467	45.86	48.49	54.95	49.7667	34.03	36.08	27.38
4339681	LOC4339681	mRNA	42.66	47.97	36.27	42.3	49.34	73.99	69.08	64.1367	33.04	25.25	22.7	26.9967	0.599186	3.86653e-42	-0.646959	2.45572e-32	-1.24614	1.71445e-140	22.08	25.23	27.49	24.9333	49.81	49.7	53.28	50.93	36.03	34.51	31.23	33.9233	1.02973	8.83685e-81	0.442492	9.8412e-14	-0.587241	4.55994e-32	21.13	26.57	34.35	27.35	44.64	51.8	61.28	52.5733	92.72	44.08	18.7
4326505	LOC4326505	mRNA	57.57	47.06	54.59	53.0733	78.52	97.26	81.34	85.7067	51.59	47.7	49.95	49.7467	0.690778	1.89266e-100	-0.0941449	0.0113468	-0.784923	1.68386e-124	35.53	23.06	20.46	26.35	102.63	59.64	46.56	69.61	27.37	18.46	20.07	21.9667	1.37813	3.78451e-240	-0.258879	2.40677e-06	-1.63701	0	50.87	56.48	59.57	55.64	104.22	95.87	89.37	96.4867	102.1	80.28	52.86
107276721	LOC107276721	mRNA	2.1	2.09	3.37	2.52	0.88	0.34	1.48	0.9	5.7	3.54	2.93	4.05667	-1.4892	2.14268e-12	0.687299	2.25379e-06	2.1765	8.28254e-31	0	0.05	0	0.0166667	0.05	0.05	0	0.0333333	0	0.1	0	0.0333333	1.0102	0.555986	0.967542	0.572778	-0.0426606	0.976409	3.67	3.08	3.19	3.31333	1.11	1.95	1.39	1.48333	5.24	5.05	6.24
4323907	LOC4323907	mRNA	0.04	0.04	0	0.0266667	0.04	0.17	0.04	0.0833333	0.17	0.09	0.61	0.29	1.59981	0.144454	3.33463	3.95123e-05	1.73482	0.00488932	1.86	0.43	0	0.763333	1.7	2.06	0.35	1.37	0	0.22	0.48	0.233333	0.845572	0.00062459	-1.70488	7.96087e-06	-2.55046	1.14318e-14	0.25	0.04	0.12	0.136667	0.04	0	0.04	0.0266667	0	0	0
4349369	LOC4349369	mRNA	1.54	0.6	0.84	0.993333	0.71	0.43	0.65	0.596667	0.63	0.51	0.78	0.64	-0.733618	0.00379585	-0.624731	0.0119746	0.108887	0.700456	0	0.11	0.22	0.11	1.04	0.32	0.32	0.56	0.04	0.29	0.11	0.146667	2.29971	4.95221e-07	0.38258	0.545506	-1.91713	6.6537e-06	0.8	0.58	0.78	0.72	0.63	1.28	0.42	0.776667	1.04	0.66	0.83
4341445	LOC4341445	mRNA	6.38	2.35	2.81	3.84667	0.75	2.05	0.7	1.16667	2.78	3.69	1.24	2.57	-1.72125	8.06988e-49	-0.586684	1.09446e-09	1.13457	2.67265e-18	1.61	0.67	2.12	1.46667	9.87	5.47	3.6	6.31333	2.65	2.05	4.39	3.03	2.07958	5.78702e-96	1.05375	6.512e-19	-1.02583	3.45157e-35	1.82	0.78	1.67	1.42333	0.21	0.14	0.12	0.156667	0.51	0.1	0.22
4334265	LOC4334265	mRNA	94.35	106.9	125.71	108.987	350.92	1.18	158.47	170.19	1.26	314.11	332.16	215.843	0.647526	0	0.973265	0	0.325739	5.15501e-137	1.68	1.01	0.63	1.10667	4.18	0.77	1.31	2.08667	1.61	1.63	3.27	2.17	0.860538	1.06187e-08	0.978035	2.31285e-11	0.117497	0.352061	22.48	3.48	5.06	10.34	1.16	112.92	1.34	38.4733	134.23	87.3	340.32
4327516	LOC4327516	mRNA	1.91	1.29	1.03	1.41	1.6	2.14	1.73	1.82333	2.04	1.51	1.76	1.77	0.371677	0.0066661	0.328727	0.0171886	-0.0429506	0.740519	0.11	0.35	0.18	0.213333	2.03	1.1	1.28	1.47	0.51	0.44	0.7	0.55	2.74468	2.71358e-31	1.33838	7.46769e-06	-1.4063	4.00642e-14	1.08	1.37	1.46	1.30333	1.59	1.35	1.35	1.43	1.21	0.85	1.29
4347249	LOC4347249	mRNA	0.82	0.55	0.81	0.726667	1.74	1.57	0.9	1.40333	1.35	1.89	1.85	1.69667	0.946452	7.02739e-12	1.21571	2.65657e-20	0.269256	0.0162646	0.75	0.52	0.72	0.663333	3.72	1.83	1.05	2.2	1.1	0.74	0.79	0.876667	1.69832	2.63083e-39	0.411388	0.0104322	-1.28694	6.98192e-27	0.43	0.4	0.63	0.486667	0.91	0.62	0.48	0.67	0.62	0.45	0.41
4336546	LOC4336546	mRNA	9.23	4.89	6.69	6.93667	8.24	4.56	5.95	6.25	3.84	5.55	3.88	4.42333	-0.148081	0.0190015	-0.652117	2.83383e-21	-0.504036	1.12079e-12	10.91	7.18	5.89	7.99333	33.05	22.97	14.92	23.6467	9.76	8.11	8.04	8.63667	1.54577	5.52304e-263	0.114838	0.0430229	-1.43093	2.13066e-237	2.36	2.19	4.95	3.16667	3.07	3.63	1.42	2.70667	2.88	2.35	3.19
4333545	LOC4333545	mRNA	0.37	0.26	0.16	0.263333	0.05	0.13	0.25	0.143333	0.2	0.13	0.16	0.163333	-0.878883	0.0133203	-0.684218	0.0461821	0.194664	0.627079	0.11	0	0.02	0.0433333	2.03	0.45	0.28	0.92	0.23	0.28	0.23	0.246667	4.35611	9.7599e-34	2.52596	2.60029e-07	-1.83015	2.29174e-15	0.14	0.08	0.31	0.176667	0	0.09	0.02	0.0366667	0.19	0.1	0.07
4336535	LOC4336535	mRNA	1.47	1.15	0.97	1.19667	3.39	4.2	4.46	4.01667	1.39	1.04	1.44	1.29	1.73647	1.32529e-31	0.0936192	0.635106	-1.64285	3.17029e-29	2.88	5.23	5.51	4.54	18.8	12.25	13	14.6833	5.85	6.59	2.18	4.87333	1.67657	3.64427e-101	0.0984558	0.336535	-1.57811	6.07963e-94	1.03	1.24	1.2	1.15667	4.44	1.77	4.25	3.48667	1.06	0.34	0.44
4337544	LOC4337544	mRNA	7.76	6.66	6.88	7.1	8.6	12.35	8.57	9.84	8.32	7.22	7.52	7.68667	0.47058	1.52419e-11	0.115128	0.120591	-0.355452	2.14304e-07	7.97	4.34	6.54	6.28333	11.14	7.49	6.86	8.49667	7.61	7.27	5.01	6.63	0.422624	2.86053e-08	0.083189	0.299418	-0.339435	5.42057e-06	3.27	4.34	7.17	4.92667	9.61	7.87	7.64	8.37333	13.03	9.66	4.34
4330829	LOC4330829	mRNA	0.05	0.14	0.14	0.11	0.05	0.05	0	0.0333333	0.05	0.1	1	0.383333	-1.79251	0.0892353	1.79031	0.00158241	3.58282	3.79752e-06	4.05	1.81	0.39	2.08333	1.28	1.42	0.47	1.05667	1.15	0.86	0.48	0.83	-0.978482	5.27199e-06	-1.3207	5.36155e-09	-0.342221	0.202645	0	0.09	0.18	0.09	0	0.05	0.05	0.0333333	0.14	0.09	0.05
4331231	LOC4331231	mRNA	2.37	2.38	2.1	2.28333	2.94	3.85	2.81	3.2	3.49	2.48	2.94	2.97	0.488775	3.44981e-08	0.386221	1.83425e-05	-0.102554	0.216849	1.62	1.06	1.12	1.26667	2.63	1.63	1.43	1.89667	1.61	1.18	1.1	1.29667	0.560838	2.67134e-06	0.0376465	0.771849	-0.523191	9.28343e-06	2.24	2.35	3.25	2.61333	3.57	3.47	4.06	3.7	2.88	2.56	2.74
9267502	LOC9267502	mRNA	2.94	3.2	2.57	2.90333	3.76	3.79	1.87	3.14	3.45	2.32	4.43	3.4	0.114937	0.344127	0.229451	0.0539583	0.114514	0.32776	3.57	2.16	4.44	3.39	2.91	1.73	1.39	2.01	4.78	2.27	1.13	2.72667	-0.776136	6.31583e-09	-0.312357	0.010711	0.463779	0.000944645	6.43	6.28	2.73	5.14667	1.53	4.07	3.15	2.91667	0.35	1.04	6.29
107276806	LOC107276806	mRNA	1.58	0.66	1.13	1.12333	0.69	0.26	0.33	0.426667	0.91	1.29	1.08	1.09333	-1.39253	3.02554e-21	-0.0389149	0.738048	1.35362	7.83258e-20	0.06	0.04	0.04	0.0466667	0.54	0.17	0.09	0.266667	0.24	0.25	0.11	0.2	2.39723	1.48709e-10	2.04846	2.08126e-07	-0.348764	0.181271	0.41	0.34	0.64	0.463333	0.35	1.13	0.53	0.67	0.58	0.65	0.68
9266251	LOC9266251	mRNA	3.83	1.34	1.46	2.21	0.98	1.13	1.27	1.12667	0.1	0.37	0.56	0.343333	-0.970943	1.18701e-08	-2.69132	8.50644e-32	-1.72037	2.56516e-10	4.02	3.04	3.48	3.51333	4.38	1.11	0.46	1.98333	4.46	2.58	2.24	3.09333	-0.890882	4.8138e-11	-0.179299	0.131437	0.711583	3.03495e-07	2.32	2.21	2.03	2.18667	1.17	0.03	1.01	0.736667	0	0	0.06
4343902	LOC4343902	mRNA	10.07	6.08	6.62	7.59	14.97	19.55	18.13	17.55	8.1	6.11	6.26	6.82333	1.21001	4.83237e-39	-0.148823	0.203795	-1.35884	3.21362e-46	7.05	5.15	3.97	5.39	27.75	14.1	12.61	18.1533	4.2	2.29	2.35	2.94667	1.7247	6.771e-64	-0.871303	4.31576e-08	-2.596	6.09174e-107	12.09	15.45	21.61	16.3833	30.19	30.46	33.01	31.22	19.78	18.99	12.03
9267552	LOC9267552	mRNA	2.99	1.42	2.01	2.14	0.84	1.08	0.67	0.863333	1.12	1.41	1.66	1.39667	-1.21782	5.69422e-16	-0.600705	8.76236e-06	0.617112	0.000225432	0.81	0.55	0.21	0.523333	3.05	0.89	0.43	1.45667	1.06	0.97	0.52	0.85	1.32336	3.69356e-11	0.595574	0.00818819	-0.727787	4.97168e-05	1.13	1.09	2.72	1.64667	1	1.71	0.89	1.2	1.72	1.89	0.95
4337737	LOC4337737	mRNA	9.26	5.96	10.44	8.55333	14.21	16.38	15.27	15.2867	8.51	13.48	14.07	12.02	0.872275	8.02392e-43	0.505379	8.61349e-14	-0.366897	3.30243e-10	0.43	0.4	0.78	0.536667	1.02	1.43	1.52	1.32333	0.64	0.52	0.3	0.486667	1.45167	5.98532e-09	-0.149477	0.647501	-1.60115	3.22241e-10	11.3	13.97	8.17	11.1467	28.91	74.48	27.43	43.6067	80.19	86.23	20.84
4341056	LOC4341056	mRNA	4.3	3.84	3.41	3.85	6.31	8.47	7.14	7.30667	5.21	4.7	4.55	4.82	0.929243	4.32657e-18	0.330401	0.00543881	-0.598842	3.56106e-09	2.2	2.1	3.48	2.59333	7.98	6.12	5.05	6.38333	2.32	1.8	1.07	1.73	1.31471	2.05975e-26	-0.576345	0.000713481	-1.89106	4.70031e-44	5.6	5.35	4.62	5.19	8.45	8.99	8.06	8.5	7.1	7.43	4.46
4343985	LOC4343985	mRNA	0.68	0.84	0.67	0.73	0.24	1.1	1.41	0.916667	0.13	0.31	0.17	0.203333	0.314404	0.190675	-1.83974	1.33691e-07	-2.15415	7.82417e-11	0.46	0.2	0.11	0.256667	1.76	1.12	0.51	1.13	0.07	0.24	0.27	0.193333	2.10536	3.43509e-12	-0.404426	0.383356	-2.50979	7.37073e-15	0.43	0.52	0.45	0.466667	0.47	0.83	1.34	0.88	1.76	0.3	0.17
4325688	LOC4325688	mRNA	3.42	0.89	1.46	1.92333	1.72	1.62	1.42	1.58667	0.98	1.67	2.34	1.66333	-0.272546	0.0555094	-0.206519	0.142047	0.0660272	0.655162	7.66	3.11	1.4	4.05667	16.14	9.22	5.88	10.4133	2.11	3	7.75	4.28667	1.339	2.06876e-70	0.093334	0.315435	-1.24567	7.7677e-64	1.14	0.78	1.81	1.24333	1.44	0.79	0.63	0.953333	0.37	0.02	0.52
9267410	LOC9267410	mRNA	3.02	2.45	3.8	3.09	3.03	2.76	3.15	2.98	2.26	3.44	3.12	2.94	-0.0538692	0.628451	-0.0781752	0.484204	-0.024306	0.829823	0.34	0.35	0.67	0.453333	1.16	1	0.79	0.983333	0.88	0.68	0.3	0.62	1.09593	5.66811e-06	0.440295	0.101083	-0.655637	0.00320847	2.91	2.67	1.93	2.50333	1.4	4.75	3.85	3.33333	4.67	4.08	3.47
4346976	LOC4346976	mRNA	16.47	12.28	13.73	14.16	19.91	17.03	15.99	17.6433	14.51	14.74	13.12	14.1233	0.31839	4.90335e-07	-0.00465163	0.944581	-0.323042	3.61497e-07	10.56	8.14	10.91	9.87	33.93	18.21	17.46	23.2	15.18	10.52	8.03	11.2433	1.20916	1.01019e-74	0.189846	0.0153296	-1.01931	8.6935e-58	8.2	8.38	10.81	9.13	13.3	21.47	10.94	15.2367	22.22	24.04	8.77
4333956	LOC4333956	mRNA	1.02	0.74	1.16	0.973333	1.65	3.26	1.15	2.02	0.34	0.89	0.49	0.573333	1.04948	0.000109659	-0.772282	0.0378325	-1.82176	4.61131e-09	1.47	1.16	1.33	1.32	6.8	6.31	3.99	5.7	3.02	1.4	0.8	1.74	2.10143	2.18591e-26	0.40016	0.128903	-1.70127	1.77111e-20	0.25	0.59	0.79	0.543333	2.25	1.25	2.57	2.02333	0.94	0.66	0.74
4343330	LOC4343330	mRNA	5.11	3.41	4.08	4.2	7.56	12.03	7.61	9.06667	6.13	3.85	3.95	4.64333	1.11022	3.7849e-41	0.147999	0.129409	-0.962222	9.31775e-33	2.56	1.83	2.45	2.28	15.12	11.58	11.62	12.7733	2.09	1.19	1.37	1.55	2.48042	5.76526e-167	-0.552715	0.000257069	-3.03314	5.57043e-208	6.52	11.39	4.78	7.56333	7.67	5.94	10.05	7.88667	3.06	3.32	7.38
9266455	LOC9266455	mRNA	1.2	0.86	0.86	0.973333	0.16	0.32	0.07	0.183333	0.96	1.48	0.6	1.01333	-2.406	1.72095e-23	0.0555123	0.723964	2.46151	7.46629e-25	0.37	0.27	0.16	0.266667	0.88	0.28	0.23	0.463333	6.06	6.26	12.85	8.39	0.740596	0.00628233	4.97673	0	4.23614	1.69782e-303	0.81	0.46	0.82	0.696667	0.16	0.17	0.03	0.12	0.33	0.09	0.24
4343908	LOC4343908	mRNA	30.84	26.46	23.52	26.94	24.03	20	23.62	22.55	20.74	25.31	21.78	22.61	-0.272773	7.00004e-11	-0.266233	1.84307e-10	0.00654058	0.881574	6.2	3.33	4.06	4.53	13.01	10.34	7.02	10.1233	7.47	4.3	1.65	4.47333	1.16774	3.5311e-46	-0.015221	0.878698	-1.18297	1.27312e-47	17.82	14.97	13.28	15.3567	9.23	17.88	13.12	13.41	10.16	11.14	15.59
4340879	LOC4340879	mRNA	1.28	0.42	0.4	0.7	0.16	0.38	0.11	0.216667	0.24	0.66	0.61	0.503333	-1.69992	4.00394e-08	-0.478129	0.0562364	1.22179	0.00028947	0.97	0.61	0.23	0.603333	0.87	1.33	0.57	0.923333	0.57	0.77	1.03	0.79	0.621043	0.00607331	0.386743	0.0983543	-0.2343	0.265622	0.42	0.13	0.58	0.376667	0.05	0	0.05	0.0333333	0.26	0.08	0.18
4352198	LOC4352198	mRNA	287.95	516.71	2.57	269.077	36.95	395.67	574.69	335.77	292.02	1.2	109.52	134.247	0.316366	3.04547e-74	-0.984753	0	-1.30112	0	0.34	0.26	0.07	0.223333	0.22	0.06	0.07	0.116667	0.13	0.2	0	0.11	-0.989797	0.197039	-1.03246	0.178409	-0.0426606	0.962707	872.64	453.02	968.66	764.773	244.38	6.71	521.38	257.49	0.13	2.1	40.32
4351095	LOC4351095	mRNA	12.51	8.2	8.31	9.67333	14.68	10.17	19.4	14.75	8.59	12.88	17.21	12.8933	0.650164	2.14604e-27	0.40583	8.57545e-11	-0.244334	1.28755e-05	13.1	7.24	15.28	11.8733	11.09	6.84	5.9	7.94333	10.4	10.6	7.54	9.51333	-0.635555	5.45184e-21	-0.3327	1.74596e-07	0.302854	2.11443e-05	44.48	60.52	81.68	62.2267	38.2	45.8	35	39.6667	20.52	45.14	61.48
9266651	LOC9266651	mRNA	2.19	1.55	2.15	1.96333	2.9	2.74	3.98	3.20667	1.73	1.57	1.62	1.64	0.69052	1.06538e-08	-0.276098	0.0529815	-0.966618	2.61335e-14	1.64	0.94	0.72	1.1	3.52	3.73	1.37	2.87333	1.06	1.6	1.51	1.39	1.38685	4.83195e-21	0.339511	0.0528457	-1.04734	3.39925e-14	2.31	2.09	1.89	2.09667	2.69	4.11	3.32	3.37333	1.21	1.84	2
4349428	LOC4349428	mRNA	2.49	1.81	2.13	2.14333	2	2.03	2.03	2.02	2.5	1.72	1.59	1.93667	-0.0824536	0.640635	-0.141629	0.427228	-0.0591753	0.74429	2.71	1.92	1.6	2.07667	3.27	3.12	3.23	3.20667	1.51	1.18	1.22	1.30333	0.628332	9.88985e-05	-0.668646	0.000856731	-1.29698	6.11677e-13	2.83	2.6	2.53	2.65333	1.53	2.41	1.75	1.89667	1.6	1.69	1.23
4346865	LOC4346865	mRNA	2.7	1.54	2.46	2.23333	5.53	6.15	4.64	5.44	2.94	2.76	3.32	3.00667	1.28398	2.42082e-41	0.426514	0.000114576	-0.857465	4.34672e-22	1.44	0.57	0.59	0.866667	4.27	2.87	3.54	3.56	0.67	0.57	0.44	0.56	2.03297	8.34457e-50	-0.623993	0.00378881	-2.65697	1.34375e-68	2.5	3.63	2.84	2.99	4.91	10.25	4.98	6.71333	8.35	9.37	3.3
4336235	LOC4336235	mRNA	7.29	5.06	5.24	5.86333	1.29	1.69	3.67	2.21667	9.96	13.15	13.02	12.0433	-1.40536	4.32174e-43	1.0368	3.09226e-54	2.44216	2.21171e-179	0.2	0.3	0.7	0.4	2.13	0.35	0.35	0.943333	0.77	0.63	0.89	0.763333	1.1689	4.38514e-06	0.933595	0.000388936	-0.235306	0.274411	4.7	9.55	16.79	10.3467	2.17	1.42	0.32	1.30333	17.11	6.82	16.32
4338764	LOC4338764	mRNA	52.31	41.82	34.45	42.86	64.71	56.44	95.46	72.2033	32.46	61.03	69.68	54.39	0.752388	2.05925e-211	0.340352	4.59583e-39	-0.412036	2.4838e-72	20.62	19.45	18.74	19.6033	37.28	22.35	17.71	25.78	33.38	26.64	22.59	27.5367	0.369133	2.50882e-21	0.489474	2.93125e-38	0.120341	0.000714842	48.91	41.04	38.47	42.8067	69.14	53.35	68.66	63.7167	101.03	97.37	58.99
4343941	LOC4343941	mRNA	3.36	1.91	1.25	2.17333	1.53	1.5	1.33	1.45333	2.18	1.8	3.14	2.37333	-0.576193	0.0054219	0.129109	0.4812	0.705302	0.000514131	7.29	8.6	11.2	9.03	17.09	13.19	11.93	14.07	12.57	8.8	3.25	8.20667	0.625957	7.97137e-14	-0.141924	0.135212	-0.767881	2.40782e-19	2.74	3.1	4.02	3.28667	6.48	1.55	5.36	4.46333	2.47	1.07	4.29
9266352	LOC9266352	mRNA	0.36	0.18	0.95	0.496667	0.18	0.12	0.18	0.16	0.06	0.06	0.12	0.08	-1.62901	0.00267697	-2.63116	4.54025e-05	-1.00214	0.242714	0.13	0.06	0.12	0.103333	2.01	0.54	0.3	0.95	0.12	0.73	0.79	0.546667	3.13221	3.71033e-09	2.4005	6.05638e-05	-0.731711	0.0357319	1.24	0.81	2.81	1.62	1.32	0.18	0.65	0.716667	0.12	0.12	0.88
4346723	LOC4346723	mRNA	7.71	4.34	4.51	5.52	1.3	1.02	1.02	1.11333	1.17	1.92	1.97	1.68667	-2.30734	1.68845e-73	-1.7119	2.33545e-50	0.595435	0.000518635	2.68	1.22	1.5	1.8	3.06	1.44	0.69	1.73	2.14	2.36	1.36	1.95333	-0.0893328	0.563676	0.126741	0.391578	0.216074	0.151088	2.34	2.16	5.93	3.47667	0.83	3.32	1.31	1.82	4.16	3.62	0.73
4346875	LOC4346875	mRNA	2.66	2.25	1.74	2.21667	2.71	2.83	2.25	2.59667	3.1	1.94	2.18	2.40667	0.22849	0.00804674	0.122188	0.163974	-0.106302	0.208924	1.68	0.45	0.77	0.966667	1.91	1.94	1.27	1.70667	1.1	0.97	0.32	0.796667	0.829852	4.98414e-12	-0.262627	0.0684393	-1.09248	2.40286e-18	2.04	2.16	2.52	2.24	3.41	3.63	2.61	3.21667	2.65	2.96	2.84
4337442	LOC4337442	mRNA	0.04	0.02	1.56	0.54	0.07	0.09	0.02	0.06	0.11	0.65	0.37	0.376667	-3.19617	1.08129e-14	-0.5464	0.036423	2.64977	6.0198e-09	0.12	0.02	0.02	0.0533333	0.65	0.18	0.04	0.29	0.12	0.25	0.65	0.34	2.36615	3.68247e-06	2.64958	4.14822e-08	0.283425	0.377517	0.11	0.1	0.13	0.113333	0	6.67	0.02	2.23	0.81	0.43	0.03
4325046	LOC4325046	mRNA	5.95	5.43	7	6.12667	9.04	7.82	5.86	7.57333	8.73	7.76	8.97	8.48667	0.305533	2.7263e-06	0.469022	1.26377e-13	0.16349	0.00660065	4.91	2.11	3.15	3.39	3.99	3.11	2.04	3.04667	4.01	2.85	1.65	2.83667	-0.162021	0.0943737	-0.250263	0.0103609	-0.0882416	0.380303	3.93	3.87	5.03	4.27667	7.35	7.16	4.05	6.18667	10.57	10.79	5.45
4329834	LOC4329834	mRNA	1.89	2.33	3	2.40667	3.05	3.65	3.33	3.34333	0.98	2.17	1.02	1.39	0.47105	2.46154e-05	-0.802269	8.2148e-09	-1.27332	4.1283e-23	0.86	0.33	0.87	0.686667	3.16	2.64	2.83	2.87667	1.08	0.98	0.46	0.84	2.0691	1.71739e-37	0.29685	0.173679	-1.77225	3.89754e-31	1.84	1.83	1.79	1.82	3.74	5.88	4.62	4.74667	4.24	4.73	1.69
107280571	LOC107280571	mRNA	0.6	0.22	0.41	0.41	0.04	0.2	0.02	0.0866667	0.18	0.22	0.05	0.15	-2.26526	6.94877e-10	-1.43091	6.6888e-06	0.834357	0.0769267	0	0.09	0.06	0.05	0.29	0.05	0.04	0.126667	0.7	0.73	0.94	0.79	1.25813	0.0303722	3.98991	1.17697e-28	2.73178	3.7415e-21	0.37	0.14	0.22	0.243333	0.31	0.02	0	0.11	0	0	0.05
4348098	LOC4348098	mRNA	0.75	0.64	0.63	0.673333	0.47	0.25	0.26	0.326667	0.26	0.41	0.33	0.333333	-1.02374	0.000376004	-1.01604	0.000406778	0.00770064	0.982142	0.64	0.61	0.4	0.55	1.2	1.31	0.98	1.16333	0.55	0.83	0.61	0.663333	1.06511	1.8131e-06	0.24645	0.334289	-0.818661	0.000117812	0.33	0.14	0.61	0.36	0.77	1.05	0.88	0.9	0.68	0.68	0.3
4333092	LOC4333092	mRNA	9.6	6.65	7.88	8.04333	11.34	13.58	14.13	13.0167	10.67	6.43	5.99	7.69667	0.693657	2.50082e-09	-0.0603642	0.648818	-0.754022	1.56795e-10	8.19	2.9	2.68	4.59	39.24	18.88	20.25	26.1233	3.63	1.61	3.8	3.01333	2.4902	8.84843e-104	-0.595887	0.00225056	-3.08608	1.30588e-130	4.68	6.4	4.45	5.17667	3.56	8.45	5.11	5.70667	4.49	4	3.12
4327961	LOC4327961	mRNA	2.97	2.89	2.3	2.72	1.87	1.5	1.74	1.70333	1.47	1.03	1.15	1.21667	-0.705419	3.87062e-06	-1.16829	1.64577e-12	-0.462874	0.0135305	5.7	2.5	3.8	4	6.33	6.98	5.87	6.39333	4.01	3.59	2.94	3.51333	0.700135	5.32847e-12	-0.175416	0.134728	-0.875551	3.96797e-17	1.85	2.25	2.47	2.19	3.45	3.06	4.37	3.62667	1.69	1.33	1.47
9266262	LOC9266262	mRNA	4.43	2.28	1.92	2.87667	2.72	2.72	3.05	2.83	2.01	2.53	1.98	2.17333	-0.0201326	0.799885	-0.402338	2.10503e-06	-0.382206	7.51747e-06	0.61	0.83	0.8	0.746667	1.27	1.17	0.58	1.00667	0.45	0.86	0.23	0.513333	0.410223	0.00508756	-0.550694	0.00133857	-0.960917	1.98727e-09	2.78	1.98	1.76	2.17333	1.3	1.92	2.67	1.96333	0.57	0.95	1.72
4341187	LOC4341187	mRNA	0.86	0.73	0.82	0.803333	2.68	4.19	3.36	3.41	1.54	0.9	0.98	1.14	2.08806	8.9522e-47	0.514775	0.00700061	-1.57328	3.68111e-32	0.85	0.23	0.42	0.5	2.92	1.7	1.01	1.87667	0.92	0.38	0.38	0.56	1.89841	1.9549e-22	0.179046	0.491895	-1.71937	5.43459e-20	1.25	1.47	1.91	1.54333	5.11	2.42	3.87	3.8	1.62	1.75	1.62
107276861	LOC107276861	mRNA	4.48	3.85	4.94	4.42333	8.85	14.11	11.97	11.6433	5.44	3.8	4.69	4.64333	1.3938	1.70874e-42	0.0697302	0.58674	-1.32407	2.98418e-39	4.08	1.56	1.95	2.53	16.37	11.36	8.77	12.1667	3.16	2.17	2.75	2.69333	2.2559	9.88829e-81	0.099248	0.561645	-2.15665	2.55221e-77	6.52	7.78	8.28	7.52667	18.87	15.03	18.14	17.3467	14.52	14.3	8.25
4345991	LOC4345991	mRNA	0.89	0.29	0.62	0.6	0.47	0.35	0.02	0.28	0.57	0.86	0.81	0.746667	-1.08094	0.0160409	0.323116	0.358405	1.40406	0.000964735	0	0.75	0.21	0.32	6.47	1.85	0.28	2.86667	2.74	1.17	0.52	1.47667	3.05675	2.88503e-24	2.17278	4.25248e-10	-0.883976	1.65245e-05	0.23	0.29	0.81	0.443333	0.38	0.46	0.31	0.383333	0.46	0.33	0.11
9272129	LOC9272129	mRNA	106.27	93.3	163.76	121.11	109.61	36.02	94.76	80.13	28.56	120.2	81.02	76.5933	-0.595661	0	-0.673171	0	-0.0775104	4.3489e-06	6.08	6.41	6.69	6.39333	96.46	42.44	25.02	54.64	9.42	14.38	11.24	11.68	3.04735	0	0.868938	5.69624e-65	-2.17842	0	57.98	40.88	38.91	45.9233	15.97	69.16	27.53	37.5533	52.08	28.24	73.04
4325408	LOC4325408	mRNA	0.48	0.24	0.06	0.26	0.54	3.93	0.18	1.55	0.71	1.72	8.7	3.71	2.58119	1.11024e-12	3.84364	9.66353e-40	1.26245	1.38077e-11	48.27	24.52	4.09	25.6267	14.12	26.69	7.37	16.06	4.25	5.55	18.68	9.49333	-0.659278	4.13801e-24	-1.42172	7.78816e-83	-0.762444	3.33667e-20	0	0.11	0.28	0.13	0.59	0.76	1.24	0.863333	1.46	0.06	0.23
4334250	LOC4334250	mRNA	0.55	0.52	0.11	0.393333	0.39	0.28	0.28	0.316667	0.33	0.28	0.36	0.323333	-0.323958	0.32618	-0.284283	0.385474	0.0396758	0.909067	0.15	0.75	0.09	0.33	0.62	0.61	0.75	0.66	0.42	0.22	0.06	0.233333	0.989444	0.000674752	-0.517885	0.16741	-1.50733	1.92203e-06	0.03	0.05	0	0.0266667	0	0.05	0	0.0166667	0.16	0	0.03
4351460	LOC4351460	mRNA	5.2	7.47	5.04	5.90333	24.95	29.21	21.7	25.2867	19.16	17.69	21.1	19.3167	2.09866	0	1.70996	9.90004e-243	-0.388699	1.94084e-27	1.56	3.01	5.86	3.47667	19.86	14.1	14.59	16.1833	6.17	2.56	0.73	3.15333	2.20243	3.23222e-272	-0.146675	0.115435	-2.3491	1.72174e-297	11.37	11.7	6.64	9.90333	47.35	19.28	29.2	31.9433	27.83	21.37	18.65
4333679	LOC4333679	mRNA	4.01	4.41	2.35	3.59	4.2	4.31	6.4	4.97	0.7	0.94	0.92	0.853333	0.469019	0.000436083	-2.07657	1.22389e-23	-2.54559	2.607e-40	0.34	0.11	0.28	0.243333	2.5	2.69	2.38	2.52333	0.27	0.16	0.27	0.233333	3.38658	6.36442e-27	-0.0324577	0.954258	-3.41904	2.06207e-27	2.11	2.48	1.44	2.01	5.25	2.58	6.98	4.93667	4.12	1.37	1.42
4339336	LOC4339336	mRNA	2.54	0.94	1.15	1.54333	0	0.07	0	0.0233333	0.36	2.08	0.07	0.836667	-5.98516	1.06554e-16	-0.899838	0.00259315	5.08532	1.75888e-09	2.14	1.38	1.5	1.67333	0.57	0.72	0.58	0.623333	2.2	1.75	0	1.31667	-1.41203	9.53267e-06	-0.343659	0.191423	1.06837	0.00150229	0	0	0.55	0.183333	0	0	0	0	0.14	0	0
107278777	LOC107278777	mRNA	0.74	0.76	0.58	0.693333	3.42	3.26	3.56	3.41333	0.36	0.68	0.63	0.556667	2.30908	6.6075e-76	-0.32229	0.102749	-2.63137	1.79323e-87	0.53	0.27	0.27	0.356667	1.1	0.87	0.6	0.856667	0.23	0.37	0.09	0.23	1.23856	5.96795e-09	-0.653946	0.0257933	-1.89251	1.43831e-15	1	1.33	0.4	0.91	2.48	3.75	5.18	3.80333	4.19	4.27	1.51
4333720	LOC4333720	mRNA	0.1	0.05	0.09	0.08	0.66	1.42	1.05	1.04333	0.09	0.1	0.13	0.106667	3.69404	6.77116e-61	0.368941	0.35525	-3.3251	5.6593e-56	0.04	0.1	0.03	0.0566667	1.96	2.12	2.82	2.3	0.03	0.05	0.06	0.0466667	5.2741	1.50096e-151	-0.29584	0.572459	-5.56994	2.91458e-154	0.08	0.03	0.19	0.1	0.97	0.12	1.45	0.846667	0.04	0.07	0.06
9266984	LOC9266984	mRNA	151.18	146.68	193.03	163.63	260.63	322.2	276.52	286.45	434.02	468.69	500.42	467.71	0.806013	0	1.51239	0	0.706375	0	83.62	63.32	56.42	67.7867	139.69	94.59	83.11	105.797	54.69	48.3	49.56	50.85	0.625851	4.0325e-256	-0.412479	3.66596e-80	-1.03833	0	145.86	167.49	110.85	141.4	314.31	459.7	268.44	347.483	815.59	860.25	323.41
107281718	LOC107281718	mRNA	0	0	0	0	0	0	0	0	0	0	0	0							0	0	0.02	0.00666667	0	0	0	0	0	0	0	0							0.01	0.07	0	0.0266667	0	0	0	0	0	0	0
4347402	LOC4347402	mRNA	0.15	0.05	0.51	0.236667	0	0.05	0.42	0.156667	0	0.21	0.15	0.12	-0.622586	0.306609	-0.987301	0.127874	-0.364714	0.614532	0	0	0.05	0.0166667	0.46	0.05	0.82	0.443333	0.1	0.05	0.1	0.0833333	4.65406	3.38422e-07	2.28947	0.0933397	-2.36459	0.000106447	0.05	0.05	0.05	0.05	0	0.1	0	0.0333333	1.31	0.4	0
4329409	LOC4329409	mRNA	0.31	0.36	0.37	0.346667	1.28	1.13	0.55	0.986667	0.1	0.9	1.39	0.796667	1.52382	9.7252e-06	1.18332	0.00119861	-0.340502	0.226031	0	0	0.11	0.0366667	0.38	0.41	0.06	0.283333	0	0	0.05	0.0166667	3.06331	0.000313326	-1.03246	0.547306	-4.09577	5.07259e-05	0.8	0.54	0.54	0.626667	0.81	1.16	0.82	0.93	0.25	0.1	1.05
107278121	LOC107278121	mRNA	0.89	0.71	0.86	0.82	3.86	4.77	3.49	4.04	1.16	0.8	1.13	1.03	2.29	7.2962e-142	0.299376	0.018833	-1.99063	1.01135e-118	0.3	0.2	0.29	0.263333	1.79	1.31	0.86	1.32	0.15	0.24	0.15	0.18	2.3038	4.04322e-46	-0.558527	0.0339616	-2.86233	8.06057e-59	1.13	1.5	1.21	1.28	5.3	4.52	5.42	5.08	4.17	3.84	1.61
9270230	LOC9270230	mRNA	0.03	0.1	0.1	0.0766667	0.03	0.02	0.04	0.03	0.07	0.03	0.03	0.0433333	-1.35955	0.164714	-0.794656	0.370282	0.564896	0.615723	0	0.2	0	0.0666667	1.11	0.34	1.12	0.856667	0.34	0.31	0.48	0.376667	3.59517	9.47748e-16	2.42697	8.10967e-06	-1.16819	6.39614e-05	0	0.1	0.13	0.0766667	0.18	0.07	0.1	0.116667	0.23	0	0.04
107276330	LOC107276330	mRNA	0.33	0.11	0	0.146667	0	0.12	0.03	0.05	0.19	0	0	0.0633333	-1.96637	0.000497183	-1.65584	0.00196412	0.310531	0.680456	0.06	0	0	0.02	0	0	0	0	0.05	0.03	0	0.0266667			-0.0324577	0.974617			0.04	0.02	0	0.02	0.23	0.03	1.71	0.656667	0.01	0.02	1.17
4331138	LOC4331138	mRNA	179.82	221.21	25.8	142.277	448.39	488.73	398.68	445.267	330.53	138.61	336.84	268.66	1.64907	0	0.927914	0	-0.721155	0	3.52	1.99	5.69	3.73333	3.39	1.62	1.37	2.12667	4.43	3.91	2.15	3.49667	-0.824528	1.40228e-26	-0.0845234	0.2103	0.740005	2.29012e-21	504.42	791.43	616.5	637.45	947.15	95.03	1281.61	774.597	6.49	23.21	562.04
4325181	LOC4325181	mRNA	0.48	0.47	0.18	0.376667	0.59	0.39	0.69	0.556667	0.09	0.18	0.24	0.17	0.570401	0.0577539	-1.14777	0.00456659	-1.71817	2.94534e-06	0.03	0.03	0.12	0.06	0.6	0.24	0.06	0.3	0.12	0.03	0.03	0.06	2.2326	8.16266e-05	-0.0324577	0.968915	-2.26505	6.41359e-05	0.29	0.11	0.73	0.376667	0.5	0.09	0.09	0.226667	0.41	0.26	0.06
4342999	LOC4342999	mRNA	0.15	0.19	0.15	0.163333	0.69	0.87	0.71	0.756667	0.1	0.11	0.21	0.14	2.21076	6.49949e-32	-0.245099	0.394221	-2.45586	8.48962e-36	0	0.04	0.07	0.0366667	0.2	0.21	0.04	0.15	0.05	0	0.01	0.02	2.03995	8.50007e-07	-0.810065	0.229353	-2.85002	1.83467e-09	0.34	0.43	0.2	0.323333	1.31	1.07	1.45	1.27667	0.33	0.59	0.69
4342716	LOC4342716	mRNA	4.73	3.47	4.23	4.14333	7.85	12.22	11.86	10.6433	5.32	6.78	8.09	6.73	1.38011	5.44585e-114	0.716813	7.78412e-26	-0.663297	6.9867e-35	2.95	0.55	3.79	2.43	1.43	3.18	3.07	2.56	1.65	2.15	0.5	1.43333	0.113348	0.2607	-0.768317	4.32523e-11	-0.881665	1.34302e-14	0.1	0.11	0.16	0.123333	0.6	0	0.04	0.213333	0.08	0.1	0.3
4350190	LOC4350190	mRNA	0	0.12	0.06	0.06	0	0	0	0	0	0.12	0	0.04			-0.572263	0.660675			0	0	0	0	0	0.06	0	0.02	0.06	0	0	0.02					-0.0426606	0.983317	0.17	0	0.11	0.0933333	0	1.54	0	0.513333	0.06	0	0.11
4331642	LOC4331642	mRNA	58.01	56.64	61.17	58.6067	390	415.84	517.67	441.17	183.08	140.93	183.3	169.103	2.91062	0	1.52926	0	-1.38136	0	43.39	19.97	27.99	30.45	85.15	34.83	42.22	54.0667	34.04	25.99	10.8	23.61	0.802502	8.40192e-132	-0.361046	1.4223e-19	-1.16355	1.78982e-245	112.52	87.64	54.59	84.9167	556.75	342.73	384.16	427.88	146.82	145.57	160.63
4344707	LOC4344707	mRNA	12.18	9.05	10.86	10.6967	19.24	24.11	16.69	20.0133	14.42	16.76	15.21	15.4633	0.904384	1.16804e-61	0.530026	8.71656e-20	-0.374359	6.29828e-14	8.54	7.08	11.86	9.16	20.28	21.96	18.65	20.2967	11.66	8.18	5.57	8.47	1.1495	6.33322e-89	-0.112139	0.114321	-1.26164	6.977e-104	6.7	6.78	8.82	7.43333	8.11	13.96	8.75	10.2733	13.97	15.86	6.66
4329131	LOC4329131	mRNA	5.41	3.79	4.37	4.52333	4.98	4.33	3.46	4.25667	3.26	4.89	3.47	3.87333	-0.0860181	0.465009	-0.229153	0.0575114	-0.143134	0.243674	4.85	3.25	2.9	3.66667	4.89	4.15	5.35	4.79667	4.13	3.4	2.11	3.21333	0.389171	0.00149712	-0.189086	0.15971	-0.578257	4.39239e-06	2.91	3.27	3.12	3.1	4.86	6.36	4.23	5.15	8.83	8.35	3.04
4345194	LOC4345194	mRNA	0.76	0.11	0.46	0.443333	0.24	0.17	0.12	0.176667	0.3	0.74	0.37	0.47	-1.33029	5.52343e-07	0.0728202	0.726589	1.40311	9.4735e-08	0	0	0	0	0.02	0	0.01	0.01	0	0.01	0.04	0.0166667					0.957339	0.43001	0	0.01	0.01	0.00666667	0	0.07	0	0.0233333	0.13	0.11	0
9268563	LOC9268563	mRNA	0.09	0.07	0	0.0533333	0.09	0.14	0.14	0.123333	0.07	0.11	0.14	0.106667	1.23221	0.0249402	1.0111	0.0764856	-0.221109	0.632394	0.2	0.28	0.18	0.22	0.62	0.71	0.76	0.696667	0.21	0.21	0.25	0.223333	1.63405	1.02858e-10	0.00402929	0.990343	-1.63002	8.6996e-11	0.07	0.1	0.05	0.0733333	0.05	0.07	0.05	0.0566667	0.09	0.06	0.03
4328788	LOC4328788	mRNA	0.82	1.42	3.91	2.05	34.32	39.51	16.82	30.2167	87.15	46.14	48.23	60.5067	3.87823	0	4.88228	0	1.00405	2.21982e-122	0.26	0.06	0.32	0.213333	0.24	0.24	0.12	0.2	0.32	0	0.26	0.193333	-0.0978276	0.876252	-0.101267	0.871069	-0.00343924	0.995683	1.9	1.74	0.82	1.48667	45.84	19.7	14.58	26.7067	24.96	32.49	28.27
4345362	LOC4345362	mRNA	19.97	20.03	18.41	19.47	56.74	63.02	55.77	58.51	91.02	46.8	54.33	64.05	1.5863	0	1.72279	0	0.136494	5.86487e-07	35.21	25.01	38.83	33.0167	99.81	106.58	119.88	108.757	44	19.32	9.02	24.1133	1.72654	0	-0.452274	7.6283e-29	-2.17881	0	24.15	23.28	25.46	24.2967	96.3	42.9	39.67	59.6233	26.54	31.98	37.45
4330499	LOC4330499	mRNA	11.37	10.13	12.68	11.3933	10.65	12.56	11.47	11.56	10.73	11.68	10.29	10.9	0.0373399	0.366274	-0.0339901	0.416436	-0.07133	0.0869003	4.44	2.35	3.14	3.31	12.44	10	9.26	10.5667	3.4	2.45	2.01	2.62	1.67167	1.17447e-173	-0.329502	8.01543e-05	-2.00118	6.27236e-224	11.71	12.34	11.27	11.7733	18.39	27.06	17.06	20.8367	30.12	27.32	13.22
4333512	LOC4333512	mRNA	13.36	10.89	4.3	9.51667	1.87	1.65	1.85	1.79	1.09	1.52	1.45	1.35333	-2.40809	8.28834e-112	-2.81334	2.44729e-132	-0.405247	0.0204962	1.12	1.1	2.27	1.49667	1.29	1.42	1.48	1.39667	2.76	1.33	1.9	1.99667	-0.0914035	0.619181	0.418896	0.0121795	0.5103	0.00269379	1.02	1.27	3.47	1.92	0.49	1.49	0.6	0.86	1.16	1.17	1.14
4340430	LOC4340430	mRNA	2.96	2.68	10.62	5.42	7.66	6.16	8.99	7.60333	4.98	11.05	6.15	7.39333	0.481892	3.5819e-07	0.434114	5.38597e-06	-0.0477776	0.587217	0.61	0.25	0.13	0.33	0.66	0.29	0.33	0.426667	0.76	0.88	0.37	0.67	0.344622	0.390675	1.02894	0.00364813	0.684321	0.0404796	1.95	2.39	1.46	1.93333	3.21	8.08	6.84	6.04333	6.05	3.25	1.49
4337562	LOC4337562	mRNA	6.17	5.76	6.7	6.21	8.58	11.68	11.29	10.5167	9.12	8.2	9.7	9.00667	0.758729	4.20964e-26	0.536261	6.513e-13	-0.222467	0.000691834	2.27	1.86	2.73	2.28667	7.81	6.48	4.98	6.42333	2.25	2.11	1.74	2.03333	1.47788	4.91076e-44	-0.168662	0.228973	-1.64654	8.09141e-52	7.15	7.95	8.94	8.01333	15.84	19.33	14.37	16.5133	28.39	23.77	9.34
4325154	LOC4325154	mRNA	46.9	44.56	28.68	40.0467	155.12	146.31	128.42	143.283	68.78	47.05	58.6	58.1433	1.84081	0	0.540897	1.64342e-93	-1.29991	0	19.28	12.59	16.03	15.9667	95.42	92.99	81.16	89.8567	15.52	11.81	9.24	12.19	2.49313	0	-0.385593	7.149e-15	-2.87872	0	46.08	53.44	52.8	50.7733	175.59	90.13	160.4	142.04	17.84	30.15	65.51
9272075	LOC9272075	mRNA	0.4	0.24	0.56	0.4	0.44	0.12	0.28	0.28	0.2	0.16	0.24	0.2	-0.49973	0.219781	-0.987301	0.0258292	-0.487571	0.31405	0	0	0	0	0	0	0	0	0	0	0	0							10.36	8.73	5.05	8.04667	3.84	18.79	9.09	10.5733	8.75	12.04	13.03
4342003	LOC4342003	mRNA	19.17	8.82	10.62	12.87	15.74	4.22	4.49	8.15	5.07	10.92	4.44	6.81	-0.651834	1.32229e-09	-0.925106	2.17282e-16	-0.273272	0.0306834	11.77	7.53	7.86	9.05333	52.99	28.05	22.1	34.38	25.3	17.27	1.97	14.8467	1.89823	1.46347e-113	0.714776	2.58684e-12	-1.18346	3.9644e-58	4.42	1.39	8.59	4.8	0.42	0.33	1.01	0.586667	0.58	0.33	0.33
9272419	LOC9272419	mRNA	0.89	0.4	1.04	0.776667	0.4	1.14	0.33	0.623333	0.8	0.58	0.4	0.593333	-0.319575	0.426026	-0.38585	0.341876	-0.0662747	0.877561	0	0.08	0	0.0266667	0.18	0.16	0.08	0.14	0	0	0.16	0.0533333	2.33213	0.0874034	0.967542	0.572778	-1.36459	0.234274	1.73	2.32	4.06	2.70333	1.92	3.22	1.03	2.05667	3.31	2.21	1.97
4333773	LOC4333773	mRNA	25.2	23.1	50.39	32.8967	33.02	23.22	21.72	25.9867	21.06	35.7	23.94	26.9	-0.341418	1.68365e-09	-0.29894	1.0552e-07	0.0424786	0.477524	7.84	4.14	5.05	5.67667	24.81	16.93	13.01	18.25	5.28	5.86	2.1	4.41333	1.67035	6.22438e-65	-0.357357	0.00985286	-2.02771	6.49187e-85	21.63	15.11	21.74	19.4933	25.03	52.15	17.36	31.5133	31.79	36.41	22.15
4330977	LOC4330977	mRNA	0.97	1.31	1.27	1.18333	0.76	0.85	0.24	0.616667	0.89	0.92	1.02	0.943333	-0.936504	2.39595e-08	-0.323778	0.0318465	0.612726	0.00057226	0.64	0.26	0.24	0.38	0.53	0.43	0.34	0.433333	0.58	0.69	0.48	0.583333	0.185584	0.456544	0.639739	0.00515126	0.454155	0.040635	0.24	0.35	0.37	0.32	0.23	0.43	0.1	0.253333	0.9	0.52	0.29
4331432	LOC4331432	mRNA	1.22	0.82	5.07	2.37	11.01	7.62	6.1	8.24333	4.07	6.53	6.43	5.67667	1.79606	3.96551e-59	1.25189	7.92023e-25	-0.544173	1.1325e-09	4.08	2.55	1.74	2.79	14.52	11.78	7.6	11.3	1.59	1.06	2.2	1.61667	2.00497	8.76188e-89	-0.78343	1.23099e-06	-2.7884	1.98943e-131	2.26	1.87	1.23	1.78667	10.05	6.94	8.34	8.44333	5.02	2.6	5.85
4349105	LOC4349105	mRNA	15.56	5.96	6	9.17333	6.12	5.31	3.34	4.92333	9.91	10.94	5.49	8.78	-0.892239	9.91778e-35	-0.062832	0.317392	0.829407	1.67871e-29	1.06	0.51	1.58	1.05	0.72	0.22	0.43	0.456667	5.24	1.45	0.3	2.33	-1.22231	1.27428e-07	1.15466	3.20811e-14	2.37697	1.64731e-36	1.38	0.79	3.08	1.75	1.03	1.42	1.01	1.15333	1.45	1.14	0.76
4338745	LOC4338745	mRNA	8.01	5.9	5.78	6.56333	6.37	7.67	6.62	6.88667	8.06	7.39	7.23	7.56	0.0692913	0.580392	0.204651	0.0945071	0.135359	0.264241	4.24	3.89	6.38	4.83667	8.74	6.21	5.25	6.73333	6.62	3.83	4.27	4.90667	0.461815	0.000870627	0.0211234	0.886972	-0.440692	0.00134209	4.98	5.02	5.49	5.16333	3.84	5.7	4.12	4.55333	5.2	4.76	4.16
4332216	LOC4332216	mRNA	1.14	0.96	0.53	0.876667	2.28	4.43	3.72	3.47667	1.64	1.02	1.34	1.33333	2.06795	1.46526e-56	0.749665	4.8002e-06	-1.31829	1.69069e-30	0.41	0.11	0.31	0.276667	1.9	1.02	0.86	1.26	0.22	0.06	0.06	0.113333	2.15995	3.56388e-18	-1.4475	0.00168554	-3.60745	6.56876e-30	1.42	2.38	1.54	1.78	2.89	3.49	4.16	3.51333	1.98	3.16	2.12
4326248	LOC4326248	mRNA	2.79	1.96	1.87	2.20667	5.47	6.91	5.57	5.98333	3.16	1.94	2.63	2.57667	1.43257	6.85993e-49	0.250391	0.0362983	-1.18218	1.31913e-36	0.87	0.57	0.51	0.65	5.92	3.52	3.51	4.31667	0.92	0.68	0.49	0.696667	2.70916	2.917e-75	0.113763	0.620395	-2.5954	9.7846e-73	4.51	6.79	3.55	4.95	5.4	5.49	6.09	5.66	2.08	3.4	4.41
107280506	LOC107280506	mRNA	2.28	1.16	1.69	1.71	5.51	7	5.43	5.98	2.24	1.39	1.64	1.75667	1.80403	1.22517e-106	0.0386166	0.729417	-1.76541	4.15848e-103	0.56	0.3	0.24	0.366667	3.3	2.31	1.72	2.44333	0.54	0.27	0.31	0.373333	2.72687	1.06515e-69	0.0298266	0.903008	-2.69704	1.11754e-69	2.09	3.97	1.01	2.35667	6.67	6.31	7.24	6.74	5.21	5.16	3.99
4339341	LOC4339341	mRNA	0	0	0	0	0	0	0	0	0	0	0	0							1.8	0.3	0.29	0.796667	1.93	0	2.18	1.37	0	0	1.62	0.54	0.770266	1.2589e-07	-0.540189	0.00292711	-1.31046	1.80916e-16	0	0	0	0	0	0	0	0	0	0	0
4342959	LOC4342959	mRNA	1.72	0.71	0.92	1.11667	4.22	4.52	4.58	4.44	1.49	1.37	1.22	1.36	1.95792	7.40573e-35	0.292807	0.167356	-1.66511	4.02851e-28	0.57	0.04	0.3	0.303333	2.36	1.59	1.47	1.80667	0.47	0.21	0.21	0.296667	2.58367	1.25477e-19	-0.0324577	0.941882	-2.61613	4.36804e-20	2.13	3.49	1.75	2.45667	7.39	13.84	10.59	10.6067	12.29	12.94	4.17
4348529	LOC4348529	mRNA	17.13	13.81	20.22	17.0533	15.04	8.84	10.2	11.36	12.12	17.2	14.93	14.75	-0.583939	6.70556e-43	-0.214711	7.28278e-08	0.369228	7.05671e-17	4.26	3.76	3.7	3.90667	12.76	9.49	6.55	9.6	4.6	5.08	3.58	4.42	1.27726	6.77703e-85	0.177058	0.0242323	-1.1002	4.04283e-68	10.51	9.49	13.22	11.0733	12.18	20.7	9.44	14.1067	14.54	15.92	14.35
4329048	LOC4329048	mRNA	0.85	0.64	0.83	0.773333	2.02	2.74	1.85	2.20333	1.94	1.42	1.8	1.72	1.51234	2.89163e-22	1.16045	2.4109e-12	-0.35189	0.00587235	0.84	0.62	0.94	0.8	2.37	1.84	1.14	1.78333	0.74	0.44	0.37	0.516667	1.13868	7.18507e-12	-0.638794	0.00441638	-1.77747	5.83801e-22	0.69	0.72	1.06	0.823333	3.66	2.62	2.56	2.94667	1.81	1.6	1.27
4335870	LOC4335870	mRNA	0	0	0	0	0	0	0	0	0	0	0	0							0	0	0	0	0	0	0	0	0.03	0	0	0.01							1.45	1.17	1.95	1.52333	2.38	3.08	2.76	2.74	7.79	6.44	1.64
4335131	LOC4335131	mRNA	0.84	0.88	0.31	0.676667	0.55	1.72	0.98	1.08333	0.47	0.73	0.29	0.496667	0.675447	0.000140335	-0.44723	0.03788	-1.12268	5.10197e-09	1.35	1.08	0.7	1.04333	1.61	1.2	1.26	1.35667	0.77	0.79	0.88	0.813333	0.371902	0.0151926	-0.358448	0.0377908	-0.73035	6.60442e-06	0.35	0.37	0.37	0.363333	0.29	0.65	0.36	0.433333	0.5	0.61	0.35
4339741	LOC4339741	mRNA	0.02	0.02	0	0.0133333	0.16	0.35	0.27	0.26	0.03	0.02	0.04	0.03	4.47428	1.85871e-11	1.33463	0.244729	-3.13965	3.09488e-09	0	0	0	0	0.28	0.1	0.11	0.163333	0	0	0	0	5.71064	1.06805e-07			-5.7431	9.0302e-08	0.05	0.15	0	0.0666667	0.56	0.14	0.89	0.53	0.07	0.05	0.14
107276584	LOC107276584	mRNA	0.04	0.04	0.68	0.253333	0	0	0	0	0.08	0.35	0.04	0.156667	-5.37747	2.09039e-06	-0.794656	0.120705	4.58282	0.000439009	0	0	0	0	0.14	0.06	0.04	0.08	0.06	0.09	0	0.05	3.59517	0.0203921			-0.627623	0.495932	0.15	0.08	0.16	0.13	0.04	0.04	0.76	0.28	0.07	0	0
4352917	LOC4352917	mRNA	0.75	1.04	0.24	0.676667	1.08	1.06	1.51	1.21667	0.73	0.59	0.5	0.606667	0.844719	0.000245365	-0.158943	0.561874	-1.00366	2.34386e-05	1.07	0.58	0.79	0.813333	0.52	1.19	0.82	0.843333	0.36	0.56	0.44	0.453333	0.0753572	0.75811	-0.832033	0.00342049	-0.90739	0.0012439	1.21	1.43	0.88	1.17333	1.27	1.08	1.48	1.27667	1.1	0.49	0.83
4344070	LOC4344070	mRNA	4.03	2.82	3.94	3.59667	6.37	8.45	5.6	6.80667	4.64	5.15	4.37	4.72	0.916065	3.7241e-22	0.391211	0.000159823	-0.524855	3.19847e-09	0.77	0.54	1.01	0.773333	5.28	3.97	3.57	4.27333	0.84	0.51	0.38	0.576667	2.46588	5.08499e-54	-0.406853	0.117904	-2.87274	4.72755e-64	3.21	4.55	4.51	4.09	5.65	6.24	8.47	6.78667	4.92	6.78	2.33
4342446	LOC4342446	mRNA	116.07	89.91	137.57	114.517	117.3	95.28	103.18	105.253	107.62	105.09	96.82	103.177	-0.122042	1.23155e-05	-0.152501	5.43986e-08	-0.0304586	0.288998	86.74	54.05	66.38	69.0567	137.62	90.06	68.95	98.8767	84.88	71.02	51.06	68.9867	0.500062	2.99007e-52	0.00262477	0.941176	-0.497437	2.4434e-52	88.9	69.55	98.2	85.55	76.8	107.93	62.87	82.5333	100.94	76.96	62.44
112939426	LOC112939426	mRNA	0.2	0.18	0.12	0.166667	0.95	1.52	0.88	1.11667	0.07	0.17	0.18	0.14	2.83999	1.27415e-26	-0.200695	0.655783	-3.04068	3.10583e-28	0.03	0.07	0	0.0333333	0.22	0.3	0.22	0.246667	0	0.07	0.04	0.0366667	2.78373	1.12211e-06	0.0256063	0.97768	-2.75813	1.09824e-06	0.11	0.23	0.08	0.14	1.68	1	1.42	1.36667	0.27	0.34	0.19
107278543	LOC107278543	mRNA	4.55	3	2.41	3.32	1.33	2.27	3	2.2	1.52	1.13	0.62	1.09	-0.594483	0.000150482	-1.6072	7.90657e-18	-1.01271	1.08005e-06	8.96	9.11	10.1	9.39	13.58	9.86	11.76	11.7333	4.4	5.78	4.12	4.76667	0.311811	0.000117516	-0.97801	2.19977e-22	-1.28982	1.13034e-41	0.47	0.27	0.91	0.55	0.52	0.47	0.52	0.503333	0.47	0.33	0.42
4333188	LOC4333188	mRNA	2.37	1.89	1.55	1.93667	3.99	3.77	3.91	3.89	2.86	2.75	2.23	2.61333	1.00672	3.24057e-08	0.431784	0.0318007	-0.574932	0.000686915	3.66	1.91	2.31	2.62667	4.14	1.96	2.49	2.86333	3.12	1.91	1.05	2.02667	0.106418	0.567855	-0.366877	0.0675938	-0.473295	0.0165048	1.54	1.76	3.11	2.13667	2.6	4.02	2.71	3.11	7.63	6.02	1.34
107278785	LOC107278785	mRNA	2.66	2.42	1.9	2.32667	6.21	7.26	6.7	6.72333	3.91	6.11	7.16	5.72667	1.51862	9.50121e-105	1.27498	1.42577e-68	-0.243643	1.42637e-05	0.95	0.39	0.81	0.716667	1.48	1.88	1.73	1.69667	0.78	0.71	0.69	0.726667	1.27077	3.35782e-21	0.0454172	0.783169	-1.22535	2.5242e-20	1.77	1.89	1.41	1.69	8.58	5.51	8.26	7.45	3.53	4.08	2.93
4327091	LOC4327091	mRNA	2.1	1.33	1.9	1.77667	6.14	11.03	10.74	9.30333	2.56	2.56	3.49	2.87	2.3864	3.29072e-83	0.690771	3.02912e-05	-1.69563	8.36454e-54	0.89	0.31	0.28	0.493333	8.85	6.22	6.34	7.13667	0.68	0.18	0.45	0.436667	3.84941	1.01306e-95	-0.174477	0.636922	-4.02388	1.67076e-99	2.48	4.19	2.92	3.19667	8.49	5.95	12.1	8.84667	5.98	6.93	4.53
4336004	LOC4336004	mRNA	9.45	6.85	7.44	7.91333	21.55	25.25	11.38	19.3933	21.66	23.36	16.19	20.4033	1.29491	8.61428e-118	1.36478	7.0933e-134	0.0698679	0.115577	31.05	41.22	82.64	51.6367	54.76	56.55	60.57	57.2933	58.22	54.35	23.34	45.3033	0.151356	2.67921e-08	-0.190933	2.72735e-11	-0.342289	1.98383e-34	2.72	4.41	9.64	5.59	11.42	14.56	4.8	10.26	9.21	6.14	5.46
4331441	LOC4331441	mRNA	3.06	4.79	4.57	4.14	12.08	26.63	19.26	19.3233	11.78	8.92	10.37	10.3567	2.21838	0	1.32096	3.28624e-87	-0.897415	2.10414e-86	7.27	5.8	7.97	7.01333	24.21	25.24	23.53	24.3267	4.47	4.49	5	4.65333	1.79678	1.63017e-305	-0.588676	3.44772e-16	-2.38545	0	5.24	6.69	5.55	5.82667	22.56	5.31	19.67	15.8467	3.48	3.97	6.86
4352254	LOC4352254	mRNA	0	0.05	0	0.0166667	3.52	6.1	11.44	7.02	0.05	0	0.05	0.0333333	8.79784	9.29259e-172	1.0127	0.403849	-7.78514	5.61386e-190	0.02	0	0	0.00666667	10.99	15.12	18.45	14.8533	0	0	0	0	10.847	7.47151e-265			-11.8795	5.6498e-225	0	0	0	0	6.95	0.78	2.97	3.56667	0	0.02	0
4329810	LOC4329810	mRNA	0.02	0	0.05	0.0233333	0	0.03	0.03	0.02	0.03	0.05	0.07	0.05	-0.101513	0.898523	1.07362	0.0981304	1.17513	0.0760254	0	0	0	0	0.02	0.02	0	0.0133333	0	0	0	0							0.21	0.25	0.25	0.236667	0.78	1.03	0.5	0.77	1.78	1.61	0.44
4341545	LOC4341545	mRNA	43.62	36.59	35.74	38.65	99.29	137.14	134.2	123.543	68.44	54.22	69.11	63.9233	1.67545	0	0.727008	1.60598e-61	-0.948438	2.8722e-182	11.14	7.56	8.09	8.93	74.91	44.37	43.03	54.1033	9.31	7.1	7	7.80333	2.58034	0	-0.190844	0.0780047	-2.77118	0	73.36	85.34	52.08	70.26	141.03	143.61	142.24	142.293	225.93	173.31	56.58
4334558	LOC4334558	mRNA	32.29	24.12	22.32	26.2433	38.21	42.7	49.89	43.6	37.76	34.04	33.71	35.17	0.732434	5.03193e-72	0.422917	8.74522e-23	-0.309517	3.85454e-16	9.52	11.88	10.24	10.5467	38.58	24.28	23.89	28.9167	13.01	10.58	11.59	11.7267	1.43235	3.37998e-135	0.149456	0.037268	-1.2829	8.16653e-116	25.35	28.38	28.31	27.3467	39.66	40.59	44.47	41.5733	36.33	45.5	34.06
4333206	LOC4333206	mRNA	3.33	3.09	4.6	3.67333	3.33	2.66	3.52	3.17	2.11	4	2.91	3.00667	-0.213933	0.0219638	-0.295254	0.00181608	-0.0813214	0.409028	0.43	0.56	0.58	0.523333	1.74	1.5	1.49	1.57667	0.68	0.65	0.45	0.593333	1.58491	7.8237e-18	0.187641	0.420602	-1.39727	3.30124e-15	2.5	2.45	3.39	2.78	1.6	7.26	2.87	3.91	5.77	4.96	2.69
4350264	LOC4350264	mRNA	0.79	0.34	0.44	0.523333	0.41	0.21	0.14	0.253333	0.24	0.46	1.24	0.646667	-1.04929	0.0037233	0.296492	0.300533	1.34578	9.31239e-05	0.14	0.45	0.35	0.313333	0.54	0.55	0.31	0.466667	1.35	0.62	0.17	0.713333	0.540718	0.131121	1.16685	0.000253899	0.626134	0.0313883	0.23	0.46	1.27	0.653333	0.24	0.47	0.44	0.383333	0.74	0.23	0.23
112936000	LOC112936000	mRNA	0.09	0.13	0.28	0.166667	0.6	0.45	0.33	0.46	0.22	0.3	0.26	0.26	1.45518	1.60663e-08	0.626535	0.0350356	-0.828642	0.000345859	0.01	0	0	0.00333333	0.37	0.15	0.14	0.22	0.03	0.03	0	0.02	5.57283	1.03464e-12	2.05928	0.14901	-3.51355	1.07689e-10	0.1	0.14	0.13	0.123333	0.4	0.41	0.43	0.413333	0.13	0.14	0.11
4340910	LOC4340910	mRNA	0	0	0	0	0	0	0.15	0.05	0.07	0.08	0.3	0.15			3.59766	0.0203047	1.58282	0.148767	0.39	0	0	0.13	0.08	0	0	0.0266667	0	0	0	0	-2.31173	0.0902081	-3.35439	0.0386975			0.43	0.21	0.49	0.376667	0.37	3.61	0.59	1.52333	1.96	3.19	0.36
112937829	LOC112937829	mRNA	2.54	0.97	2.26	1.92333	8.51	14.54	8.84	10.63	2.75	1.55	1.68	1.99333	2.46501	2.18295e-107	0.0527767	0.75626	-2.41223	2.48152e-104	1.29	0.33	0.55	0.723333	13.21	7.28	5.96	8.81667	1.03	0.66	0.45	0.713333	3.59517	2.59072e-121	-0.00444331	0.987531	-3.59961	8.68335e-123	3.07	6.14	3.3	4.17	13.88	8.55	18.12	13.5167	4.99	3.71	4.07
4333281	LOC4333281	mRNA	0.02	0.04	0.02	0.0266667	0.04	0.05	0.01	0.0333333	0	0.01	0.01	0.00666667	0.207489	0.78086	-1.79466	0.0888537	-2.00214	0.0496905	0	0.02	0.04	0.02	0.07	0.14	0.07	0.0933333	0.01	0.01	0.06	0.0266667	2.14771	0.000651866	0.452969	0.589183	-1.69474	0.00343035	0	0.01	0	0.00333333	0.01	0.01	0.04	0.02	0.02	0	0.01
4331964	LOC4331964	mRNA	15.44	8.6	8.11	10.7167	8.96	10.14	6.93	8.67667	17.27	4.08	11.14	10.83	-0.302204	0.000302949	0.0256771	0.74516	0.327881	8.54678e-05	6.24	3.26	6.08	5.19333	11.99	4.45	2.82	6.42	9.14	5.48	1.56	5.39333	0.261555	0.0183925	0.0577401	0.612757	-0.203815	0.0620138	3.32	3.58	6.46	4.45333	4.28	1.32	3.06	2.88667	3.09	1.61	2.94
4324613	LOC4324613	mRNA	0.81	0.54	0.42	0.59	1.23	1.29	1.45	1.32333	0.54	0.48	0.54	0.52	1.16371	2.35156e-06	-0.188935	0.544185	-1.35264	1.16714e-07	0.77	0.62	0.64	0.676667	4.96	2	2.55	3.17	0.82	0.35	0.5	0.556667	2.19576	3.09642e-29	-0.278618	0.35003	-2.47438	8.17259e-34	0.53	1.63	1.47	1.21	1.26	1.81	1.11	1.39333	0.94	1.29	0.98
4333058	LOC4333058	mRNA	2.21	0.65	2.02	1.62667	19.97	16.08	15.05	17.0333	17.41	11.21	13.26	13.96	3.38872	6.50479e-118	3.10299	4.4558e-90	-0.285736	0.000883259	274.77	128.47	129.39	177.543	265.49	175.68	134.02	191.73	138.27	129.97	88.6	118.947	0.0968017	0.000133789	-0.570359	1.0601e-90	-0.66716	4.33464e-127	2.16	1.25	1.4	1.60333	27.14	4.93	16.12	16.0633	4.64	3.04	4.79
4333102	LOC4333102	mRNA	4.16	1.39	3.5	3.01667	1.96	2.78	3.4	2.71333	1.17	2.51	0.79	1.49	-0.154215	0.289763	-1.02953	1.23971e-09	-0.875314	5.27875e-07	1.75	0.44	0.68	0.956667	5.17	2.26	1.4	2.94333	1.28	1.8	4.34	2.47333	1.59517	3.15859e-16	1.39114	4.31917e-12	-0.204024	0.181252	1.62	1.76	2.61	1.99667	1.17	1.91	1.55	1.54333	0.47	0.43	0.73
4338169	LOC4338169	mRNA	1.81	0.96	0.7	1.15667	6.11	8.26	9.14	7.83667	2.43	2.05	2.26	2.24667	2.7598	1.39849e-57	0.958251	4.78621e-05	-1.80155	9.09548e-35	2.38	2.01	1.87	2.08667	11.93	9.51	10.78	10.74	1.63	1.23	1.36	1.40667	2.3595	1.1219e-63	-0.564679	0.0144046	-2.92417	8.06387e-81	1.58	1.54	1.9	1.67333	6.07	5.59	6.23	5.96333	2.52	2.08	1.39
4341833	LOC4341833	mRNA	96.6	187.53	100.02	128.05	62.84	91.2	197.83	117.29	33.64	70.74	64.4	56.26	-0.13101	4.13941e-11	-1.19316	0	-1.06215	0	2.78	0.59	1.37	1.58	9.56	2.46	2.05	4.69	2.36	2.42	2.16	2.31333	1.52367	1.11312e-28	0.563476	0.000456659	-0.960198	8.23516e-15	229.65	125.48	122.28	159.137	55.11	51.44	113.36	73.3033	46.57	26.26	32.73
4337462	LOC4337462	mRNA	6.69	6.74	8.28	7.23667	9.86	1.38	4.97	5.40333	1.56	15.54	6.19	7.76333	-0.418806	1.66744e-12	0.0842345	0.121178	0.50304	9.04765e-18	0.41	0.2	0.67	0.426667	1.02	0.19	0.31	0.506667	1.19	1.12	0.74	1.01667	0.194265	0.385392	1.25876	9.48743e-12	1.0645	2.69203e-09	5.25	1.41	0.34	2.33333	0.18	13.63	0.81	4.87333	2.87	4.87	8.08
9272561	LOC9272561	mRNA	20.44	19.51	15.92	18.6233	27.76	39.19	36.36	34.4367	26.52	25.53	30.46	27.5033	0.8862	3.70951e-165	0.562551	9.25706e-61	-0.323649	3.70816e-28	15.32	6.14	8.96	10.14	19.42	17.43	16.57	17.8067	12.45	9.45	6.83	9.57667	0.816592	9.14811e-73	-0.0736685	0.159922	-0.89026	6.04585e-85	9.96	9.62	8.1	9.22667	22.2	15.09	19.74	19.01	14.04	13.15	16.74
4349140	LOC4349140	mRNA	2.06	1.32	1.33	1.57	2.99	3.65	2.64	3.09333	1.59	1.63	1.63	1.61667	0.981214	2.86162e-18	0.0431905	0.744236	-0.938024	5.41987e-17	1.52	0.91	0.67	1.03333	2.31	1.74	1.59	1.88	0.88	0.95	0.89	0.906667	0.857124	2.87414e-09	-0.185537	0.279694	-1.04266	1.98714e-12	1.21	1.48	1.45	1.38	3.83	3.07	2.82	3.24	2.04	2.1	1.28
4351449	LOC4351449	mRNA	4.05	3.19	5.12	4.12	5.14	4.14	3.99	4.42333	3.28	4.61	4.17	4.02	0.102902	0.122167	-0.0401665	0.555991	-0.143068	0.0332136	3.05	2.04	1.4	2.16333	6.53	4.42	3.4	4.78333	2.6	2.44	3.41	2.81667	1.12824	5.12609e-47	0.388265	1.12418e-05	-0.739976	2.99846e-24	2.12	1.93	2.06	2.03667	2.95	13.75	2.9	6.53333	10.33	6.36	3.12
4327528	LOC4327528	mRNA	2.34	2.11	3.65	2.7	3.58	3.86	3.78	3.74	2.57	4.48	3.97	3.67333	0.467623	4.41304e-07	0.437265	2.61029e-06	-0.0303579	0.724173	0.95	0.69	0.81	0.816667	1.82	1.21	0.81	1.28	0.8	1.03	0.69	0.84	0.622721	0.000188972	0.0373638	0.83843	-0.585357	0.000381997	0.59	0.51	0.54	0.546667	1.62	4.74	0.5	2.28667	5.74	4.88	0.75
112936032	LOC112936032	mRNA	3.01	4.16	1.11	2.76	7.86	13.82	13.05	11.5767	3.49	3.05	3.3	3.28	2.07446	0	0.249306	8.41922e-05	-1.82516	0	0.3	0.19	0.76	0.416667	4.26	4.27	5.31	4.61333	0.23	0.24	0.18	0.216667	3.48278	1.98551e-295	-0.961574	2.24151e-06	-4.44436	0	3.15	3.85	1.8	2.93333	20.73	4.45	12.55	12.5767	0.67	1.24	6.39
4327790	LOC4327790	mRNA	4.17	6.57	3.82	4.85333	7.39	10.57	9.2	9.05333	5.71	5.53	5.59	5.61	0.896816	1.11554e-24	0.207591	0.0350765	-0.689225	3.56651e-16	13.57	24.09	21.27	19.6433	50.9	68.58	73.93	64.47	13.89	16.5	20.49	16.96	1.71978	0	-0.217007	4.36758e-05	-1.93679	0	8.99	7.69	7.59	8.09	12.04	4.58	11.66	9.42667	2.36	2.64	8.77
4327471	LOC4327471	mRNA	0.69	0.34	0.51	0.513333	8.16	10.63	2.78	7.19	2.61	1.7	1.83	2.04667	3.8107	2.53778e-78	1.99928	6.76463e-13	-1.81142	3.26159e-36	0.3	0.06	0.3	0.22	1.68	0.68	0.74	1.03333	0.29	0	0	0.0966667	2.2232	1.13847e-07	-1.16996	0.118368	-3.39316	3.00758e-11	0.17	0.71	1.2	0.693333	3.35	4.18	3.95	3.82667	3.36	1.57	1.73
9269614	LOC9269614	mRNA	4.56	1.65	1.44	2.55	0.04	0.87	0.05	0.32	1.35	2.08	2.08	1.83667	-2.99311	8.63329e-23	-0.475905	0.0156175	2.51721	3.11744e-14	9.17	5.18	3.34	5.89667	5.31	1.4	1.53	2.74667	11.15	5.79	7.75	8.23	-1.14929	8.19925e-15	0.486493	1.10119e-05	1.63579	1.16954e-33	0.07	0.53	0.66	0.42	0.28	0	0	0.0933333	0	0	0
4331254	LOC4331254	mRNA	8.14	7.78	6.21	7.37667	5.67	5.26	6.66	5.86333	4.05	6.19	4.81	5.01667	-0.331332	0.00305944	-0.560768	1.44298e-06	-0.229436	0.0633318	4.93	1.19	2.82	2.98	11.36	8.62	8	9.32667	2.82	2.57	2.02	2.47	1.64728	3.89331e-38	-0.25817	0.142837	-1.90545	8.88888e-47	6.95	7.04	8.5	7.49667	4.29	5.94	7.89	6.04	4.52	3.53	5.98
4336988	LOC4336988	mRNA	3.9	3.81	1.81	3.17333	3.16	3.42	4.7	3.76	3.51	3.2	4.78	3.83	0.24369	0.156012	0.272945	0.110137	0.0292544	0.858601	0.44	1.21	1.08	0.91	21.58	6.53	2.02	10.0433	1.64	3.3	3.09	2.67667	3.38945	2.48205e-72	1.55078	1.65353e-09	-1.83867	1.00475e-37	3.05	2.32	3.74	3.03667	7.01	3.22	3.28	4.50333	2.24	0.58	1.46
4331543	LOC4331543	mRNA	5	3.23	3.64	3.95667	3.17	3.86	2.7	3.24333	3.43	3.7	5.64	4.25667	-0.285389	0.0880666	0.105809	0.498411	0.391198	0.0174974	5.55	1.81	1.94	3.1	7.82	3.74	1.59	4.38333	3.07	1.75	1.59	2.13667	0.465397	0.0059859	-0.527222	0.0082623	-0.99262	7.41368e-08	1.2	0.97	3.02	1.73	3.15	3.59	2.99	3.24333	3.67	2.75	1.62
107277067	LOC107277067	mRNA	0.04	0	0.04	0.0266667	0.04	0	0	0.0133333	0	0	0	0	-0.985156	0.565821					0.08	0.15	0.07	0.1	0.33	0.04	0	0.123333	0.37	0.47	0	0.28	0.180128	0.797045	1.4911	0.00710756	1.31098	0.0147945	0	0.07	0.07	0.0466667	0.04	0.04	0.04	0.04	0.04	0	0.04
4333455	LOC4333455	mRNA	4.09	4.48	4.25	4.27333	5.24	4.32	3.02	4.19333	4.67	5.15	4.69	4.83667	-0.0263056	0.760086	0.175564	0.0347411	0.20187	0.0159325	0.24	0.2	0.05	0.163333	1.61	0.7	0.41	0.906667	0.14	0.34	0.3	0.26	2.42524	1.25247e-16	0.662688	0.0931467	-1.76255	1.14826e-11	3.5	3.82	3.46	3.59333	3.77	1.43	4.11	3.10333	1.15	1.37	3.74
4351199	LOC4351199	mRNA	0.11	0.06	0.33	0.166667	0	0.06	0.06	0.04	0	0.46	0.06	0.173333	-2.15508	0.0295791	0.0126992	0.985102	2.16778	0.0286341	1.72	1.18	0.52	1.14	3.17	0.28	0.22	1.22333	3.02	2.43	6.82	4.09	0.0102029	0.96936	1.84645	6.15086e-22	1.83625	1.02839e-21	0.27	0.05	0.05	0.123333	0	0	0	0	0	0	0.05
9272132	LOC9272132	mRNA	0.97	0.21	0.19	0.456667	0.04	0.04	0.02	0.0333333	0.4	0.18	0.46	0.346667	-4.13511	8.76557e-17	-0.382364	0.14028	3.75274	1.77178e-12	0.1	0.19	0	0.0966667	0.5	0.08	0.15	0.243333	0.49	0.08	0.14	0.236667	1.2326	0.00383009	1.23058	0.00364239	-0.00201857	0.995297	0.19	0.13	0.24	0.186667	0.02	0	0	0.00666667	0.09	0.04	0.04
4343297	LOC4343297	mRNA	6.6	10.01	35.09	17.2333	598.09	805.59	542.37	648.683	963.03	465.32	568.13	665.493	5.22768	0	5.26926	0	0.0415733	0.00012268	13.92	3.27	9.91	9.03333	231.34	98.04	82.61	137.33	11.65	4.18	0.5	5.44333	3.90004	0	-0.722216	9.29556e-12	-4.62226	0	61.06	72.82	32.78	55.5533	876.58	317.04	468.61	554.077	290.91	333.01	310.51
9268371	LOC9268371	mRNA	0.9	0.1	0.29	0.43	0.22	0.13	0.29	0.213333	0.29	0.26	0.13	0.226667	-0.985156	0.0102294	-0.916911	0.0155456	0.068245	0.879642	0.14	0	0.13	0.09	0.43	0.29	0.13	0.283333	0.07	0	0.03	0.0333333	1.65406	0.00229803	-1.4475	0.116336	-3.10155	7.68329e-06	0	0.09	0.43	0.173333	0.03	0.28	0.06	0.123333	0.6	0.19	0.06
4336738	LOC4336738	mRNA	5.26	3.07	5.64	4.65667	28.86	45.06	28.97	34.2967	10.19	5.05	7.53	7.59	2.88046	0	0.709476	7.10947e-14	-2.17098	0	2.27	2.47	1.88	2.20667	34.84	18.51	17.89	23.7467	1.87	1.32	1.39	1.52667	3.39799	0	-0.533519	0.00194631	-3.93151	0	10.69	17.16	10.29	12.7133	75.54	42.1	58.72	58.7867	18.43	20.95	14.64
9268564	LOC9268564	mRNA	0.02	0	0.04	0.02	0.08	0.1	0	0.06	0.02	0.04	0.02	0.0266667	1.59981	0.0738729	0.427737	0.696391	-1.17207	0.159384	0.12	0	0	0.04	0	0.04	0.04	0.0266667	0	0	0.04	0.0133333	-0.57476	0.532942	-1.61742	0.140075	-1.04266	0.390061	0.24	0.11	0.56	0.303333	0.04	0.09	0.09	0.0733333	0.09	0.02	0.19
9269250	LOC9269250	mRNA	0.88	0.52	0.64	0.68	1.96	3.03	2.36	2.45	0.72	1.06	1.06	0.946667	1.90895	1.12571e-99	0.487866	2.28124e-05	-1.42108	8.85201e-66	0.45	0.21	0.3	0.32	0.82	0.55	0.5	0.623333	0.27	0.36	0.16	0.263333	1.15157	5.9583e-11	-0.333109	0.140314	-1.48468	1.14692e-15	0.71	0.86	0.85	0.806667	3.36	2.14	2.82	2.77333	0.35	0.49	0.83
4333213	LOC4333213	mRNA	117.78	94.97	95.92	102.89	111.58	97.04	101.55	103.39	119.78	126.76	107.64	118.06	0.00771987	0.755498	0.196975	2.15056e-16	0.189255	3.22946e-15	53.42	44.37	40.08	45.9567	210.83	86.39	71.16	122.793	74	54.8	75.54	68.1133	1.37734	0	0.569166	5.22832e-63	-0.808176	1.02122e-199	84.93	75.15	106.55	88.8767	84.88	61.35	62.63	69.62	55.41	46.46	69.65
4332638	LOC4332638	mRNA	15.34	15.47	13.59	14.8	28.97	42.35	28.75	33.3567	20.87	16.48	18.88	18.7433	1.17161	5.82533e-151	0.34154	3.86287e-11	-0.830072	8.86188e-86	9.63	5.85	5.88	7.12	28.45	21.51	18.9	22.9533	5.94	5.26	4.08	5.09333	1.68006	2.0521e-171	-0.477869	3.74596e-08	-2.15793	1.67551e-241	11.17	13.08	11.51	11.92	21.48	16.11	16.94	18.1767	12.1	12.32	11.9
4329599	LOC4329599	mRNA	3.35	2.49	9.67	5.17	5.79	4.37	4.32	4.82667	2.8	3.25	2.63	2.89333	-0.102363	0.277954	-0.843616	3.64825e-15	-0.741254	1.26177e-11	0.17	0.1	0.17	0.146667	0.51	0.45	0.16	0.373333	0.16	0.16	0.03	0.116667	1.35416	0.00252262	-0.273466	0.642997	-1.62762	0.000497148	3.85	5.04	5.06	4.65	4.45	14.05	4.74	7.74667	16.53	9.66	6.36
4341249	LOC4341249	mRNA	25.69	21.19	0.84	15.9067	7.67	133.56	106.86	82.6967	71.7	14.11	21.44	35.75	2.37771	0	1.18393	2.15704e-149	-1.19378	0	0.71	0.21	0.63	0.516667	79.19	3.27	12.86	31.7733	35.16	4.09	9.96	16.4033	5.86165	0	4.99308	0	-0.868571	8.98508e-74	33.82	36.56	12.79	27.7233	363.26	25.56	107.49	165.437	6.93	49.06	101.48
107276915	LOC107276915	mRNA	0.28	0.63	0.83	0.58	1.26	1.76	0.57	1.19667	1.73	2.15	1.54	1.80667	1.04341	0.00224344	1.63563	1.09546e-07	0.592217	0.0215748	0.81	1.26	1.23	1.1	1.42	1.25	2.24	1.63667	0.99	0.92	0.7	0.87	0.574104	0.0353475	-0.346566	0.275244	-0.92067	0.00139314	0.75	0.47	0.86	0.693333	2.22	2.32	1.03	1.85667	3.63	2.19	1.23
4330856	LOC4330856	mRNA	0.69	0.31	3.44	1.48	1	0.6	1.11	0.903333	0.78	1.51	1.35	1.21333	-0.718763	0.00020737	-0.301682	0.0940431	0.417081	0.0414908	1.12	0.31	0.26	0.563333	0.64	0.44	0.47	0.516667	0.41	0.51	0.13	0.35	-0.135648	0.640166	-0.688503	0.0298557	-0.552855	0.0890206	1.47	1.5	0.86	1.27667	0.93	11.67	1.24	4.61333	9.85	7.42	2.57
4347589	LOC4347589	mRNA	5.77	3.11	4.94	4.60667	3.07	2.88	1.95	2.63333	3.63	2.86	2.83	3.10667	-0.807832	1.94474e-14	-0.569363	1.8614e-08	0.238469	0.0410823	7.09	5.44	5.18	5.90333	12.07	6.79	4.64	7.83333	10.07	7.01	5.18	7.42	0.379285	9.07666e-07	0.331156	1.83895e-05	-0.0481288	0.506887	2.78	2.17	4.57	3.17333	1.88	3.07	2.2	2.38333	2.65	2.32	2.1
9272163	LOC9272163	mRNA	7.41	6.16	8.16	7.24333	13.21	14.68	12.06	13.3167	9.18	7.79	9.87	8.94667	0.876791	2.52358e-30	0.302455	0.000350241	-0.574336	3.21697e-15	4.85	2.75	3.4	3.66667	11.33	8.7	8.1	9.37667	3.45	2.43	2.79	2.89	1.34782	1.61223e-40	-0.338971	0.0117086	-1.6868	2.38573e-56	7.11	8.87	6.16	7.38	15.2	14	12.71	13.97	21.79	17.22	7.3
4323836	LOC4323836	mRNA	5.55	3.03	9.9	6.16	4.05	1.78	2.58	2.80333	1.21	5.57	3.25	3.34333	-1.13605	2.27382e-21	-0.893775	6.67301e-15	0.242274	0.0836414	0.82	0.39	0.21	0.473333	1.74	0.88	0.69	1.10333	0.74	0.35	0.17	0.42	1.20003	4.33162e-05	-0.174477	0.636922	-1.3745	4.87861e-06	2.12	1.39	2.79	2.1	0.86	11.28	1.19	4.44333	14.14	12.56	3.02
4325830	LOC4325830	mRNA	1.26	1.59	11.75	4.86667	1.59	0.82	1.02	1.14333	6.78	2	3	3.92667	-2.0937	6.91235e-44	-0.309968	0.00506308	1.78373	4.40985e-29	0.45	0.75	1.55	0.916667	1.89	1.28	0.9	1.35667	1.7	3.23	0	1.64333	0.543471	0.0153411	0.84264	6.65784e-05	0.299169	0.120405	22.83	23.79	24.25	23.6233	11.76	46	45.18	34.3133	26.61	35.36	20.35
4347202	LOC4347202	mRNA	2.93	2.46	4.76	3.38333	3.4	3.2	2.99	3.19667	2.18	3.3	2.28	2.58667	-0.0854974	0.297479	-0.402338	3.44053e-06	-0.316841	0.000326889	1.11	1.22	1.41	1.24667	2.97	2.35	2.17	2.49667	1.29	1.03	0.71	1.01	0.994226	3.12153e-18	-0.304417	0.0319872	-1.29864	1.99617e-27	2.83	3.47	3.7	3.33333	2.86	11.9	3.62	6.12667	6.44	5.97	3.15
9270348	LOC9270348	mRNA	3.17	2.95	3.41	3.17667	6.16	7.26	1.79	5.07	6.57	5.53	3.34	5.14667	0.675322	3.08751e-10	0.693346	8.87795e-11	0.0180234	0.850081	16.14	4.51	2.58	7.74333	23.28	4.3	6.33	11.3033	19.32	12.15	11.15	14.2067	0.498547	5.88618e-12	0.888895	6.07497e-40	0.390348	2.58383e-10	2.38	1.7	2.84	2.30667	4.4	4.96	3.6	4.32	6.92	7.54	2.48
4346931	LOC4346931	mRNA	0.29	0.24	0.19	0.24	0.07	0.02	0.12	0.07	0	0.12	0.14	0.0866667	-1.72212	0.000622736	-1.43476	0.00272444	0.287362	0.656846	0.3	0.1	0.32	0.24	0.22	0.6	0.34	0.386667	0.22	0.46	0.17	0.283333	0.706811	0.0352968	0.238844	0.508755	-0.467966	0.144071	0	0	0	0	0	0	0	0	0	0	0.02
9271378	LOC9271378	mRNA	15.21	20.56	10.26	15.3433	54.35	70.39	58.39	61.0433	25.89	25.18	27.36	26.1433	1.99134	0	0.792925	1.51174e-118	-1.19841	0	1.07	2.61	8.81	4.16333	41.71	55.18	61.71	52.8667	2.08	1.93	0.81	1.60667	3.67681	0	-1.36373	1.32705e-44	-5.04054	0	28.18	38.98	22.52	29.8933	80.2	44.06	82.11	68.79	17.01	23.54	42.75
4329586	LOC4329586	mRNA	0.04	0.32	0.09	0.15	0.22	0.33	0.17	0.24	0.44	0.35	0.39	0.393333	0.695373	0.20342	1.38109	0.00442937	0.685714	0.111877	0	0	0.04	0.0133333	0.1	0.04	0.04	0.06	0.09	0.04	0	0.0433333	2.0102	0.163508	1.5525	0.3166	-0.457698	0.676276	1.88	1.09	2.41	1.79333	2.47	7.23	2.1	3.93333	5.8	5.19	2.43
4334619	LOC4334619	mRNA	17.32	15.46	27.05	19.9433	13.2	16	12.47	13.89	14.86	16.38	14.34	15.1933	-0.524042	1.51749e-17	-0.396538	4.1681e-11	0.127504	0.0533133	12.22	10.96	8.21	10.4633	20.03	10.43	10.25	13.57	12.25	14.29	10.18	12.24	0.347561	2.84135e-06	0.226374	0.00262684	-0.121187	0.0877329	10.18	10.15	14.94	11.7567	13.25	25.2	11.08	16.51	29.56	25.3	10.27
4337016	LOC4337016	mRNA	0.4	0.28	0.49	0.39	0.54	0.18	0.84	0.52	0.31	1.76	2.6	1.55667	0.423111	0.0282109	1.99474	4.68256e-42	1.57163	1.4631e-30	0.16	0.11	0.07	0.113333	2.13	0.27	0.34	0.913333	0.35	0.27	0.35	0.323333	2.94883	6.9236e-36	1.53695	2.72437e-07	-1.41188	3.85506e-15	0.27	0.23	0.69	0.396667	0.48	0.51	0.26	0.416667	0.45	0.11	0.38
4327418	LOC4327418	mRNA	24.6	25.18	31.83	27.2033	33.01	29.97	31.13	31.37	21.64	26.37	28.97	25.66	0.207851	6.38003e-15	-0.0862345	0.00210535	-0.294085	2.14936e-27	2.04	1.15	2.18	1.79	9.38	11.1	10.09	10.19	1.9	1.69	0.65	1.41333	2.5412	8.7491e-282	-0.328484	0.00449727	-2.86968	0	32.52	29.67	14.39	25.5267	16.17	55.97	29.71	33.95	46.39	49.13	22.83
4324370	LOC4324370	mRNA	7.14	5.86	7.48	6.82667	21.33	27.86	22.01	23.7333	11.13	9.4	10.68	10.4033	1.79637	0	0.607415	1.25567e-35	-1.18895	8.63956e-242	2.04	0.91	1.45	1.46667	18.71	11.73	12.24	14.2267	1.14	1.13	0.65	0.973333	3.2674	0	-0.581078	8.96914e-06	-3.84848	0	11.01	18.12	6.63	11.92	27.33	28.35	32.82	29.5	28.67	26.57	19.17
4339138	LOC4339138	mRNA	0.08	0.34	0.11	0.176667	0.23	0.27	0.19	0.23	0.6	0.66	0.3	0.52	0.377414	0.461108	1.5629	0.000177203	1.18548	0.00245815	0	0	0	0	1.44	0.23	0.15	0.606667	0.08	0.3	0.11	0.163333	6.46963	6.5347e-12	4.66798	0.000258922	-1.80165	1.56942e-05	0.55	0.25	0.72	0.506667	0.82	0.37	0.15	0.446667	0.7	0.18	0.4
4348964	LOC4348964	mRNA	17.27	16.22	23.57	19.02	14.04	11.53	17.12	14.23	13.68	19.36	13.68	15.5733	-0.420793	1.11997e-13	-0.29438	1.08382e-07	0.126413	0.0344092	1.44	1	0.89	1.11	3.87	3.09	1.97	2.97667	2.28	1.47	1.3	1.68333	1.41187	4.92285e-16	0.605155	0.00231613	-0.806717	2.24654e-07	0	0	0	0	0	0	0	0	0	0	0
9268308	LOC9268308	mRNA	10.24	10.05	10.05	10.1133	13.98	14.22	14.26	14.1533	11.43	11.86	11.84	11.71	0.486424	9.47532e-17	0.208486	0.00068377	-0.277938	8.97934e-07	6.05	2.43	5.13	4.53667	8.62	8.43	9.01	8.68667	6.14	3.36	2.64	4.04667	0.939087	2.93154e-30	-0.167704	0.0895769	-1.10679	1.47476e-39	7.46	8.92	7.86	8.08	10.77	18	10.78	13.1833	17.63	15.76	8.77
4330009	LOC4330009	mRNA	0.01	0	0.02	0.01	0.04	0.01	0.02	0.0233333	0.02	0.02	0.02	0.02	1.2393	0.19334	0.993334	0.317568	-0.245962	0.759623	0.01	0.02	0.01	0.0133333	0.06	0	0	0.02	0	0	0.02	0.00666667	0.332131	0.730655	-1.03246	0.394726	-1.36459	0.234274	0.06	0.05	0.04	0.05	0.02	0.19	0.06	0.09	0.1	0.11	0.12
4325662	LOC4325662	mRNA	3.44	1.65	1.8	2.29667	5.12	25.82	1.94	10.96	3.74	10.36	10.16	8.08667	2.25499	4.98448e-149	1.81157	2.06056e-83	-0.443423	2.89681e-12	477.91	346.23	64.42	296.187	151.01	434.71	84.11	223.277	34.7	55.43	77.77	55.9667	-0.386268	1.07648e-217	-2.40004	0	-2.01377	0	0.48	0.26	0.64	0.46	0.43	0.85	4.18	1.82	0.21	0.19	0.21
107276208	LOC107276208	mRNA	1.07	0.82	0.59	0.826667	1.79	2.2	1.44	1.81	0.49	0.64	0.67	0.6	1.13188	1.0337e-15	-0.464623	0.0124809	-1.59651	2.06003e-25	0.02	0.05	0.2	0.09	0.89	0.91	0.96	0.92	0.07	0.07	0.02	0.0533333	3.35124	7.40441e-30	-0.769423	0.198617	-4.12066	1.11054e-34	1.87	2.18	1.63	1.89333	2.89	2.38	3.88	3.05	0.95	1.34	1.74
4328124	LOC4328124	mRNA	148.26	81.6	30.54	86.8	2.91	0.51	0.28	1.23333	11.65	14.34	2.06	9.35	-6.12279	0	-3.21564	0	2.90715	1.2164e-195	195.91	160.78	175.7	177.463	59.45	43.64	35.52	46.2033	328.27	172.16	66.03	188.82	-1.95645	0	0.0882417	4.23148e-11	2.04469	0	1.45	0.07	1.96	1.16	0.07	0	0.21	0.0933333	0.09	0.02	0.05
4352688	LOC4352688	mRNA	3.32	2	3	2.77333	4.92	5.85	3.78	4.85	4.73	3.83	3.37	3.97667	0.808753	1.65506e-08	0.5207	0.000543128	-0.288053	0.0281315	3.65	2.07	3.25	2.99	18.39	9.61	10.52	12.84	4.01	2.51	4.73	3.75	2.08274	2.39985e-76	0.332115	0.0282815	-1.75062	1.40993e-61	0.32	0.1	0.21	0.21	0.43	0.69	0.27	0.463333	0.27	0.58	0.37
4336277	LOC4336277	mRNA	22.39	18.39	19.36	20.0467	28.52	28.53	28.87	28.64	29.71	23.11	22.32	25.0467	0.514849	7.16921e-30	0.322027	6.40995e-12	-0.192821	7.25628e-06	10.05	7.01	6.8	7.95333	25.05	16.48	11.86	17.7967	9.52	9.93	5.05	8.16667	1.14145	1.49622e-67	0.0409888	0.603642	-1.10046	1.69142e-64	14.53	12.34	14.8	13.89	13.82	11.58	15.33	13.5767	8.09	7.42	13.83
4337482	LOC4337482	mRNA	3.6	3.69	5	4.09667	7.47	8.68	7.69	7.94667	6	5.41	6.18	5.86333	0.95501	6.52762e-23	0.51732	7.41303e-07	-0.437691	8.2522e-07	2.85	2.4	2.72	2.65667	8.57	5.31	5.1	6.32667	3.05	2.53	2.71	2.76333	1.23363	4.09642e-26	0.0583957	0.680922	-1.17523	1.45286e-24	1.96	3.18	3.48	2.87333	6.92	5.3	5.21	5.81	4.42	4.53	2.83
4333939	LOC4333939	mRNA	36.11	5.11	7.46	16.2267	28.95	32.42	61.04	40.8033	22.09	115.24	38.57	58.6333	1.37365	2.13786e-222	1.8775	0	0.503847	1.53827e-58	4.04	4.5	13.87	7.47	46.92	7.37	6.35	20.2133	13.05	9.36	18.35	13.5867	1.31562	2.00006e-89	0.840091	1.53325e-32	-0.475525	3.43927e-17	8.36	6.58	20.58	11.84	46.64	55.89	9.99	37.5067	87.02	41.08	29.43
4338808	LOC4338808	mRNA	0.94	1.1	1.99	1.34333	1.59	2.13	1.57	1.76333	0.75	2.11	1.11	1.32333	0.389988	0.00878695	-0.0316949	0.843031	-0.421683	0.00493182	0.03	0.07	0.15	0.0833333	1	1.18	1.38	1.18667	0.17	0.02	0.05	0.08	3.81756	2.48063e-30	-0.0324577	0.959877	-3.85002	7.98324e-31	0.67	0.45	0.96	0.693333	1.78	7.51	2.21	3.83333	6.3	5.72	0.72
4342701	LOC4342701	mRNA	1.19	1.15	0.96	1.1	1.7	1.61	2.01	1.77333	0.86	0.3	0.76	0.64	0.688842	0.0103462	-0.772784	0.0255027	-1.46163	2.05283e-06	1.92	0.36	0.78	1.02	4.73	2.42	3.12	3.42333	1.03	0.64	0.66	0.776667	1.74166	2.36758e-13	-0.383499	0.260791	-2.12516	4.02292e-17	0.85	1.89	1.61	1.45	0.58	1.15	3.99	1.90667	3.66	1.49	0.43
4348741	LOC4348741	mRNA	11.61	3.95	10.93	8.83	5.11	7.62	10.33	7.68667	3.44	9.32	5.23	5.99667	-0.202623	0.00233999	-0.567349	1.22042e-15	-0.364726	7.26541e-07	6.23	4.8	4.24	5.09	97.81	45.13	20.25	54.3967	11.03	11.01	16.21	12.75	3.37336	0	1.32785	4.11768e-85	-2.04552	0	7.25	6.03	17.24	10.1733	5.02	3.83	4.36	4.40333	6.18	2.04	3.71
4334353	LOC4334353	mRNA	4.18	2.61	3.99	3.59333	5.32	8.51	5.13	6.32	4.11	3.1	2.85	3.35333	0.81321	8.34522e-24	-0.0990491	0.295342	-0.912259	1.78932e-28	2.67	1.33	1.58	1.86	8.09	6.19	5.74	6.67333	1.45	1.06	1.01	1.17333	1.83971	5.41339e-82	-0.653946	8.24876e-06	-2.49366	1.55427e-120	4.73	7.09	3.43	5.08333	7.56	6.86	7.59	7.33667	2.15	3.07	5.19
4332935	LOC4332935	mRNA	1	0.46	0.63	0.696667	3.07	4.77	2.83	3.55667	0.42	0.37	0.46	0.416667	2.35814	4.91295e-62	-0.740598	0.00227105	-3.09874	6.84623e-82	0.58	0.14	0.14	0.286667	10.95	2.88	3.9	5.91	0.3	0.05	0.3	0.216667	4.34082	5.53702e-161	-0.395028	0.275281	-4.73585	6.62818e-169	1.15	3.64	0.82	1.87	2.83	2.82	6.76	4.13667	1.47	1.19	2.32
4327636	LOC4327636	mRNA	2.61	1.68	1.13	1.80667	4.19	5.97	4.19	4.78333	1.98	2.49	1.62	2.03	1.36182	6.51291e-50	0.169739	0.131942	-1.19208	1.01408e-40	11.11	6.57	2.82	6.83333	17.82	6.28	5.04	9.71333	10.32	6.6	11.85	9.59	0.462337	1.54968e-16	0.494309	3.94842e-19	0.0319714	0.531801	2.17	2.93	2.81	2.63667	5.7	4.19	6.83	5.57333	3.05	3.81	2.79
4352763	LOC4352763	mRNA	12.52	9.31	10.04	10.6233	8.78	6.39	5.49	6.88667	10.09	10.43	10.56	10.36	-0.622916	1.44382e-17	-0.0370278	0.574429	0.585888	1.78377e-15	5.36	4.45	5.55	5.12	8.38	4.71	3.59	5.56	7.62	5.56	3.33	5.50333	0.0907175	0.337231	0.104177	0.26578	0.0134595	0.884079	4.04	4.81	6.43	5.09333	4.69	2.88	3.79	3.78667	5.24	2.99	5.65
4330930	LOC4330930	mRNA	2.43	1.61	1.76	1.93333	6.3	8.58	5.28	6.72	2.98	1.8	2.18	2.32	1.79865	8.90152e-160	0.267103	0.00215149	-1.53155	6.09421e-127	0.85	0.48	0.6	0.643333	4.87	4.48	5.4	4.91667	0.71	0.44	0.56	0.57	2.94021	9.65227e-203	-0.163702	0.319634	-3.10391	8.73618e-216	3.88	7.17	2.09	4.38	6.46	6.48	7.59	6.84333	2.9	3.44	6.26
9272448	LOC9272448	mRNA	5.22	4.69	6.09	5.33333	9.03	9.68	7.27	8.66	10.05	9.49	9.5	9.68	0.699083	5.69653e-34	0.858594	3.71465e-53	0.159511	0.00132696	1.14	1.15	1.09	1.12667	2.52	2.5	1.64	2.22	0.9	1.22	0.94	1.02	0.966919	1.58848e-15	-0.143205	0.326563	-1.11012	2.78835e-19	6.52	6.1	6.85	6.49	13.3	15.4	11.28	13.3267	12.16	13.93	10.42
4349232	LOC4349232	mRNA	1.4	0.39	0.2	0.663333	0.14	0.25	0.64	0.343333	0.32	0.06	0.04	0.14	-0.946682	3.49956e-05	-2.25815	3.62197e-15	-1.31147	0.000109796	2.31	3.17	7.28	4.25333	4.72	3.76	3.82	4.1	3.58	3.18	0.67	2.47667	-0.0626977	0.425402	-0.78343	8.29812e-19	-0.720732	8.61661e-16	0.04	0.07	0.24	0.116667	0.23	0.02	0.16	0.136667	0.02	0	0.04
4341790	LOC4341790	mRNA	10.37	8.44	22.62	13.81	18.36	14.71	13.31	15.46	11.61	19.58	15.38	15.5233	0.160217	0.0333687	0.159941	0.0336178	-0.000276777	0.996992	4.34	1.26	2.66	2.75333	12.13	6.79	4.25	7.72333	3.27	2.35	2.04	2.55333	1.46667	1.39971e-26	-0.0990554	0.579922	-1.56573	2.04507e-29	3.74	3.61	5.45	4.26667	5.69	32.01	4.54	14.08	32.85	32.02	8.64
4351734	LOC4351734	mRNA	0	0	0	0	0	0	0	0	0	0	0	0							0	0	0	0	0	0	0	0	0	0	0	0							1.37	1.41	1.61	1.46333	0.9	3.03	1.12	1.68333	2.79	2.97	1.78
4338950	LOC4338950	mRNA	5.33	3.65	5.37	4.78333	16.46	36.29	14.91	22.5533	11.39	10.18	9.34	10.3033	2.23652	0	1.1069	5.29148e-56	-1.12962	1.29503e-123	12.34	27.48	14.74	18.1867	45.3	66.49	56.26	56.0167	7.34	11.9	4.17	7.80333	1.62299	0	-1.23167	5.99954e-114	-2.85465	0	2.14	3.51	4.19	3.28	123.45	30.95	26.21	60.2033	51.51	24.98	5.43
4337311	LOC4337311	mRNA	0	0.02	0	0.00666667	0	0	0	0	0.16	1.05	0.05	0.42			5.73899	3.26356e-14	6.72414	7.69546e-14	0	0	0	0	0.17	0	0	0.0566667	0.07	0.05	1.07	0.396667	3.7217	0.0141319	6.63629	2.77718e-13	2.91459	1.03696e-09	0.11	0.02	0.02	0.05	0.02	0	0	0.00666667	0.02	0	0
4333513	LOC4333513	mRNA	5.47	5.46	3.71	4.88	12.45	14.64	15.46	14.1833	6.6	3.77	5.61	5.32667	1.53951	8.53003e-86	0.130678	0.191617	-1.40883	4.35823e-75	0.08	0.26	1.22	0.52	18.97	12.59	13.67	15.0767	0.93	0.37	0.44	0.58	4.84618	8.21917e-271	0.164579	0.59302	-4.6816	1.27525e-270	11.01	14.1	9.83	11.6467	16.24	14.56	21.72	17.5067	9.8	11.84	10.75
4343999	LOC4343999	mRNA	5.68	2.23	2.8	3.57	2.34	7.19	4.3	4.61	7.54	23.08	17.45	16.0233	0.36791	0.00446347	2.1606	5.75674e-115	1.79269	7.05132e-90	1.85	0.78	0.66	1.09667	16.23	2.72	6.05	8.33333	1.58	2.7	4.45	2.91	2.87962	4.18607e-78	1.42091	5.08141e-13	-1.45871	3.41965e-34	1.48	1.73	1.21	1.47333	1.02	1.85	2.89	1.92	4.15	2.24	0.67
4335581	LOC4335581	mRNA	3.86	1.47	3.06	2.79667	1.96	3.21	1.86	2.34333	7.93	4.98	4.85	5.92	-0.255023	0.019894	1.08471	7.85951e-36	1.33973	4.22545e-49	0.09	0	0	0.03	0.42	0.04	0.02	0.16	0	0	0	0	2.33213	0.000629642			-5.36459	2.92584e-06	1.81	2.2	3.88	2.63	1.07	0.8	0.17	0.68	0.84	0.99	1.51
4326710	LOC4326710	mRNA	0.91	0.52	2.25	1.22667	0.65	0.54	1.39	0.86	1.84	3.78	2.61	2.74333	-0.520998	0.000862337	1.14847	9.92992e-23	1.66947	1.23605e-38	0	0	0.06	0.02	0.43	0.04	0.07	0.18	0.09	0.04	0.02	0.05	3.18013	2.92476e-06	1.38258	0.133636	-1.79755	0.000730801	0.62	1.06	1.1	0.926667	0.38	1.05	0.18	0.536667	7.81	3.35	1.4
107279834	LOC107279834	mRNA	21.05	11.35	9.99	14.13	12.67	12.16	17.85	14.2267	8.8	5.15	1.92	5.29	0.0113328	0.803165	-1.41166	3.90255e-130	-1.42299	4.84423e-132	0	2.45	12.79	5.08	64.38	78.28	88.55	77.07	0	0.82	0	0.273333	3.93112	0	-4.21435	6.24028e-155	-8.14547	0	17.12	12.47	12.64	14.0767	2.8	5.33	7.44	5.19	4.33	1.52	12.06
4324058	LOC4324058	mRNA	4.22	3.82	5.22	4.42	6.43	5.53	5.57	5.84333	6.9	7.43	7.13	7.15333	0.401867	6.83896e-10	0.690981	6.57147e-29	0.289115	5.96636e-07	0.92	0.36	0.72	0.666667	3.06	3.39	3.2	3.21667	1.21	0.95	0.55	0.903333	2.2841	2.62532e-76	0.447974	0.00787634	-1.83613	1.09447e-58	2.81	2.81	3.16	2.92667	7.52	12.52	5.47	8.50333	11.74	14.42	5.65
4344913	LOC4344913	mRNA	19.06	18.15	18.49	18.5667	8.39	5.91	3.06	5.78667	16.43	20.55	11.61	16.1967	-1.67876	0	-0.201125	2.97894e-09	1.47764	1.03989e-231	9.19	2.85	7.8	6.61333	3.62	2.65	1.61	2.62667	13.9	10.64	9.84	11.46	-1.34343	1.66544e-80	0.803916	5.06731e-62	2.14734	4.67677e-270	1.88	1.99	2.83	2.23333	2.96	1.79	2.55	2.43333	0.72	0.81	2.86
4325185	LOC4325185	mRNA	2.04	1.41	1.84	1.76333	2.05	1.71	1.6	1.78667	1.72	1.86	2.13	1.90333	-0.0122078	0.914763	0.111937	0.315798	0.124145	0.268154	0.39	0.6	0.69	0.56	0.7	0.96	1.08	0.913333	0.61	0.67	0.49	0.59	0.699274	0.000131715	0.0807529	0.689458	-0.618521	0.000562889	1.22	1.26	1.29	1.25667	1.28	2.18	1.46	1.64	1.71	1.81	1.64
4343262	LOC4343262	mRNA	13.4	18.83	4.75	12.3267	96.56	141.24	115.91	117.903	12.99	8.65	12.47	11.37	3.25831	0	-0.112653	0.143531	-3.37096	0	6.77	18.28	38.1	21.05	461.89	594.64	698.38	584.97	8.35	8.87	2.49	6.57	4.80408	0	-1.68555	1.27651e-103	-6.48964	0	23.34	35.63	31.97	30.3133	128.82	32.08	174.62	111.84	1.39	3.12	14.14
4344567	LOC4344567	mRNA	1.43	0.91	1.19	1.17667	2.3	3.03	1.72	2.35	1.54	1.58	1.53	1.55	0.997374	2.80149e-08	0.397206	0.0461593	-0.600168	0.000354293	1.31	0.24	0.64	0.73	3.86	2.18	1.71	2.58333	0.58	0.58	0.23	0.463333	1.8133	3.46572e-19	-0.636402	0.0384016	-2.4497	1.23588e-27	4.86	6.37	4.74	5.32333	3.79	6.02	4.22	4.67667	2.8	3.17	4.91
4345430	LOC4345430	mRNA	53.8	37.7	27.15	39.55	14.16	18.3	9.61	14.0233	9.41	12.36	11.51	11.0933	-1.49353	0	-1.83536	0	-0.341837	3.7237e-10	5.49	5.36	7.38	6.07667	85.15	12.83	13.33	37.1033	45.93	14.92	22.64	27.83	2.53424	0	2.19396	0	-0.340278	1.15827e-22	10.78	6.11	31.52	16.1367	7.3	5.02	6.22	6.18	1.12	1.25	2.96
4335144	LOC4335144	mRNA	0.52	0.34	0.34	0.4	0.91	1.99	1.82	1.57333	0.71	0.35	0.48	0.513333	1.97832	4.15581e-30	0.375269	0.101282	-1.60305	7.80663e-23	0.05	0.03	0.09	0.0566667	1.66	0.63	0.5	0.93	0.21	0.07	0.43	0.236667	3.9362	2.03085e-33	2.00317	9.95644e-06	-1.93304	3.8155e-17	0.39	0.76	0.26	0.47	1.46	1.64	1.96	1.68667	1.56	0.89	0.72
4335718	LOC4335718	mRNA	0	0.25	0.03	0.0933333	0	0.13	0.19	0.106667	0.72	0.1	0.09	0.303333	0.166847	0.801135	1.70076	0.000806547	1.53391	0.00191904	0.07	0.06	0	0.0433333	0.53	0.03	0.16	0.24	0.13	0.16	0.92	0.403333	2.40252	0.000363979	3.21547	3.13227e-08	0.81295	0.0341864	0.4	0.66	0.3	0.453333	0.56	0.31	0.43	0.433333	0.06	0.09	0.28
4341478	LOC4341478	mRNA	93.8	48.65	58.49	66.98	12.18	10.07	10.95	11.0667	17.07	14.25	14.2	15.1733	-2.59589	0	-2.14058	0	0.45531	3.18949e-12	2.72	2.01	6.18	3.63667	5.23	7.85	6.69	6.59	5.41	4.87	1.75	4.01	0.872575	5.24385e-16	0.142315	0.240573	-0.73026	2.69759e-12	12.32	14.17	24.97	17.1533	5.09	7.61	5.39	6.03	6.18	9.37	6.8
4325906	LOC4325906	mRNA	16.56	19.97	13.22	16.5833	30	44.14	28.54	34.2267	23.76	16.4	14.97	18.3767	1.03591	1.96305e-137	0.160872	0.000864851	-0.875034	1.01591e-103	14.64	13.14	21.36	16.38	115.39	139.58	151.77	135.58	14.53	10.98	8.27	11.26	3.04695	0	-0.543199	1.27471e-22	-3.59015	0	14.83	19.01	18.92	17.5867	34.6	17.89	35.31	29.2667	11.08	14.38	15.56
4352256	LOC4352256	mRNA	2.92	2.1	2.31	2.44333	8.41	13.03	10.53	10.6567	4.84	2.57	2.47	3.29333	2.1249	2.27587e-82	0.436507	0.00319181	-1.68839	9.91076e-61	0.71	0.36	0.74	0.603333	5.11	3.75	2.38	3.74667	0.64	0.68	0.63	0.65	2.61962	2.04263e-36	0.108405	0.73384	-2.51121	3.34281e-35	2.5	3.18	2.77	2.81667	15.16	6.03	11.41	10.8667	10.44	7.02	2.63
4340505	LOC4340505	mRNA	0.15	0.07	0.92	0.38	0.33	0	0.08	0.136667	0	1.18	0.15	0.443333	-1.47992	0.00182685	0.187786	0.597331	1.66771	0.000293779	0.27	0.34	0.5	0.37	0.97	1	0.48	0.816667	0.04	0.26	0.07	0.123333	1.1295	0.000295316	-1.56851	0.00151096	-2.69801	3.46264e-11	0.11	0	0.07	0.06	0.04	5.15	0	1.73	0.11	0.29	0.11
9270376	LOC9270376	mRNA	0.33	0.13	0.13	0.196667	1.46	2.16	1.62	1.74667	0.53	0.38	0.37	0.426667	3.13032	5.80403e-29	1.0907	0.0062589	-2.03962	1.7589e-18	0.35	0.03	0.07	0.15	1.02	1	0.73	0.916667	0	0.03	0.03	0.02	2.61354	4.11851e-13	-2.7329	0.00248831	-5.34644	1.52819e-20	0.13	0.58	0.1	0.27	1.46	0.98	1.55	1.33	0.52	0.39	0.29
107279782	LOC107279782	mRNA	13.55	11.25	5.82	10.2067	5.42	4.07	4.59	4.69333	6.53	5.55	6.23	6.10333	-1.11814	1.49959e-30	-0.740159	4.54916e-16	0.377982	0.000652657	33.28	10.27	6.96	16.8367	21.87	6.04	6.48	11.4633	10.12	10.17	21.88	14.0567	-0.593935	4.11599e-17	-0.244655	0.000209205	0.34928	1.86836e-06	9.06	6.27	9.09	8.14	1.59	1.13	4.26	2.32667	2.3	2.04	8
4348595	LOC4348595	mRNA	5.42	9.05	6.9	7.12333	61.44	70.97	81	71.1367	75.04	97.88	87.46	86.7933	3.31755	0	3.60243	0	0.284873	2.89397e-26	8.73	6.03	3.95	6.23667	183.66	14.25	26.78	74.8967	63.16	14.27	52.7	43.3767	3.50335	0	2.801	0	-0.70235	5.34469e-105	0.6	0.16	0.27	0.343333	83.56	10.2	10.73	34.83	99.38	7.03	31.22
4352856	LOC4352856	mRNA	0.27	0.06	1.37	0.566667	0.41	0.72	1.71	0.946667	1.2	1.59	2.61	1.8	0.72365	0.0337032	1.65499	1.13362e-08	0.931341	0.00028032	0.52	1.78	0.44	0.913333	14.14	27.51	17.48	19.71	10.66	18.02	4.61	11.0967	4.42635	4.19738e-210	3.58065	4.15037e-105	-0.845706	2.08195e-28	0.06	0	0	0.02	0.83	0	0	0.276667	0.77	0.12	0.24
4324610	LOC4324610	mRNA	0.63	0.96	0.62	0.736667	0.48	0.49	1.12	0.696667	0.62	0.3	1.06	0.66	-0.0824536	0.787535	-0.153311	0.620467	-0.0708571	0.821949	2.08	4.49	1.05	2.54	10.43	17.86	13.78	14.0233	2.63	3.78	7.29	4.56667	2.4654	2.82504e-117	0.836076	3.01787e-09	-1.62932	5.3199e-70	1.04	0.78	0.55	0.79	1.05	0.42	0.67	0.713333	1.04	0.05	0.56
4336730	LOC4336730	mRNA	0.47	0.57	1.57	0.87	4.53	1.77	3.46	3.25333	1.11	1.96	3.48	2.18333	1.90156	9.44024e-37	1.32255	1.59137e-15	-0.579002	1.30954e-06	1.18	0.82	1.81	1.27	3.18	2.18	2.93	2.76333	1.19	0.94	0.47	0.866667	1.1133	1.64783e-14	-0.554684	0.00390669	-1.66798	8.16866e-26	0.94	0.42	0	0.453333	3.69	12.8	2.13	6.20667	7.5	9.82	6.04
4329524	LOC4329524	mRNA	1.64	1.82	1.74	1.73333	3.78	4.05	3.25	3.69333	2.12	2.32	2.44	2.29333	1.09119	4.11335e-35	0.39903	6.03072e-05	-0.692164	5.05558e-17	0.72	0.4	0.56	0.56	1.89	2.15	1.9	1.98	0.43	0.43	0.36	0.406667	1.83195	1.80511e-39	-0.455957	0.026601	-2.28791	1.49105e-52	2.15	1.74	2.17	2.02	3.6	4.3	3.08	3.66	2.54	3	3.09
4326014	LOC4326014	mRNA	53.42	68.19	16.73	46.1133	1.95	3.61	1.9	2.48667	3.21	2.62	1.57	2.46667	-4.20967	0	-4.22323	0	-0.0135567	0.897728	9.12	7.85	5.27	7.41333	19.32	15.84	22.72	19.2933	7.37	6.42	13.15	8.98	1.37951	1.79999e-176	0.280554	1.61256e-06	-1.09896	1.98626e-125	36.23	75.65	39.88	50.5867	39.28	23.56	36.47	33.1033	39.78	31.18	20.1
4349002	LOC4349002	mRNA	5.01	3.61	6.23	4.95	4.17	5.54	5.92	5.21	3.35	6.14	4.04	4.51	0.0721767	0.538744	-0.141472	0.245431	-0.213648	0.0764585	2.76	1.37	1.36	1.83	6.76	2.76	2.22	3.91333	1.58	1.68	2.33	1.86333	1.06414	1.4046e-10	0.0346565	0.860217	-1.02949	3.39913e-10	2.46	2.17	3.88	2.83667	3.5	7.8	3.13	4.81	5.32	4.63	1.82
4345558	LOC4345558	mRNA	60.58	64.03	70.72	65.11	143.06	220.47	172.75	178.76	150.32	123.46	142.31	138.697	1.45502	0	1.09059	0	-0.36443	1.38135e-68	30.31	19.88	25.44	25.21	99.71	82.47	77.12	86.4333	22.89	16.76	16.44	18.6967	1.7729	0	-0.427371	3.91756e-14	-2.20027	0	115.01	150.5	101.72	122.41	360.02	263.31	303.38	308.903	333.74	332.54	191.84
112938976	LOC112938976	mRNA	0.22	0.06	0.1	0.126667	0.06	0.14	0.34	0.18	0.05	0	0.14	0.0633333	0.482517	0.197679	-1.02027	0.035717	-1.50279	0.000795181	0.73	0.43	0.1	0.42	0.69	0.52	0.27	0.493333	0.11	0.14	0.72	0.323333	0.204362	0.351347	-0.379377	0.115183	-0.583739	0.0121792	3.93	7.33	10.35	7.20333	5.96	5.64	3.25	4.95	10.23	6.34	7.99
4333579	LOC4333579	mRNA	10.6	10.51	13.37	11.4933	12.59	12.89	12.51	12.6633	10.23	20.26	16.61	15.7	0.137527	0.015365	0.467354	2.68621e-18	0.329828	3.1939e-10	1.79	1.98	2.1	1.95667	5.72	4.55	3.49	4.58667	2.42	2.44	0.99	1.95	1.21439	1.71652e-24	-0.0176607	0.903788	-1.23205	2.76297e-25	7.53	6.6	8.09	7.40667	7.72	21.57	9.28	12.8567	28.53	28.87	8.69
4349758	LOC4349758	mRNA	4.27	4.03	5.12	4.47333	4.68	4.01	3.89	4.19333	3.49	5.19	5.31	4.66333	-0.087555	0.152273	0.0606909	0.308434	0.148246	0.0145217	1.53	0.77	1.08	1.12667	3.36	2.15	2.08	2.53	1.81	1.69	0.65	1.38333	1.14445	1.96557e-30	0.303724	0.00805151	-0.840723	4.32194e-19	4.25	3.94	4.18	4.12333	4.82	8.53	5.09	6.14667	6.14	6.34	4.22
4330987	LOC4330987	mRNA	0	0	0	0	0	0	0	0	0	0	0	0							0	0	0	0	0	0	0	0	0	0	0	0							0	0	0.1	0.0333333	0.28	0.16	0.16	0.2	0.22	0.25	0.03
4335602	LOC4335602	mRNA	6.62	3.74	3.25	4.53667	1.45	2.91	1.74	2.03333	9.79	6.06	7.59	7.81333	-1.15875	5.68694e-30	0.788237	2.10227e-27	1.94699	6.46788e-106	0.36	0.2	0.12	0.226667	2.07	0.45	0.23	0.916667	0.34	0.55	0.57	0.486667	1.94863	6.4067e-13	1.11155	0.000350526	-0.837076	0.000165337	0.11	0.2	0.37	0.226667	0.18	0.4	0.18	0.253333	1	0.24	0.64
4346365	LOC4346365	mRNA	3.94	3.45	3.68	3.69	9.28	11.74	8.26	9.76	10.01	5.62	7.67	7.76667	1.40241	5.96019e-67	1.07587	4.71963e-36	-0.326543	1.3033e-06	2.64	1.83	2.09	2.18667	5.36	4.11	3.33	4.26667	2.02	1.43	1.83	1.76	0.954137	1.95862e-16	-0.309796	0.0306853	-1.26393	2.92258e-25	2.97	3.35	4.51	3.61	5.39	5.9	4.8	5.36333	5.12	6.59	5.28
107278619	LOC107278619	mRNA	2.25	1.57	1.71	1.84333	1.87	1.63	2.9	2.13333	0.91	1.35	1.32	1.19333	0.211067	0.188444	-0.625793	0.0007401	-0.83686	3.03553e-06	0.46	1.1	1.18	0.913333	5.88	3.29	4.66	4.61	1.26	1.96	0.66	1.29333	2.30822	5.61076e-47	0.491963	0.0240556	-1.81626	2.46748e-35	2.01	2.95	2.86	2.60667	2.18	3.79	3.55	3.17333	3.48	2.23	1.83
4350511	LOC4350511	mRNA	0.75	0.4	0.55	0.566667	1.16	1.16	1.11	1.14333	0.95	1.53	1.29	1.25667	1.01484	4.74825e-09	1.14618	1.30258e-11	0.131339	0.356366	0.04	0.03	0.07	0.0466667	1.2	0.33	0.33	0.62	0.39	0.19	0.21	0.263333	3.63956	2.9841e-21	2.4594	1.51412e-07	-1.18016	2.29046e-06	0.37	0.43	0.63	0.476667	0.55	1.19	0.57	0.77	1.3	1.12	0.68
9270699	LOC9270699	mRNA	8.86	6.31	5.1	6.75667	8.39	0.6	5.4	4.79667	1.29	4.19	8.13	4.53667	-0.488358	4.84787e-05	-0.576476	2.30117e-06	-0.0881176	0.508017	6.99	8.86	4.48	6.77667	30.27	5.43	8	14.5667	10.8	10.32	14.86	11.9933	1.03589	1.50258e-28	0.819852	1.69641e-17	-0.216037	0.00737076	8.68	1.25	2.65	4.19333	0.82	0.46	0.35	0.543333	1.68	0.12	1.16
4347907	LOC4347907	mRNA	22.48	18.7	29.73	23.6367	15.38	10.37	12.12	12.6233	11.54	18.22	14.76	14.84	-0.904685	1.10047e-94	-0.677913	2.74681e-58	0.226772	4.41024e-06	9.7	6.26	7.21	7.72333	10.22	8.65	6.56	8.47667	10	7.73	7.27	8.33333	0.126982	0.0518842	0.113837	0.0798031	-0.0131451	0.836457	14.91	12.55	13.63	13.6967	9.53	32.74	12.71	18.3267	24.37	25.81	16.56
112939069	LOC112939069	mRNA	0.1	0.05	0.03	0.06	0.08	0.07	0.05	0.0666667	0.02	0.08	0.02	0.04	0.140374	0.815599	-0.639377	0.353247	-0.779752	0.247269	0.21	0.08	0.1	0.13	0.09	0.11	0	0.0666667	0.1	0.08	0	0.06	-0.928397	0.0636397	-1.09659	0.0320633	-0.168191	0.779911	0	0	0.06	0.02	0.02	0	0.02	0.0133333	0	0	0.02
4344680	LOC4344680	mRNA	0.04	0	0	0.0133333	0	0	0.04	0.0133333	0	0	0	0	0.0148436	0.994195					0.18	0.04	0	0.0733333	1.08	0.04	0.04	0.386667	1.06	0.09	0.53	0.56	2.26842	0.000236192	2.89354	1.39783e-07	0.625121	0.0924871	0.09	0	0.33	0.14	0.04	0	0.04	0.0266667	0	0.04	0
4352818	LOC4352818	mRNA	22.1	17.66	26.18	21.98	23.19	15.87	15.44	18.1667	22.91	19.75	19.63	20.7633	-0.274512	3.68597e-09	-0.0834927	0.0636191	0.191019	5.43581e-05	26	17.12	16.87	19.9967	53.02	24.07	16.33	31.14	20.88	18.54	13.18	17.5333	0.602387	3.30881e-45	-0.186185	0.000126931	-0.788572	2.50333e-72	15.22	13.27	25.46	17.9833	13.15	13.49	12.62	13.0867	14.71	13.58	14.84
9269996	LOC9269996	mRNA	3.43	3.24	8.16	4.94333	7.96	4.91	5.03	5.96667	5.07	18.21	8.58	10.62	0.260928	0.000277493	1.07641	6.64067e-67	0.815479	1.72191e-42	0.83	0.22	1.19	0.746667	0.76	1.55	1.17	1.16	1.01	0.63	0.18	0.606667	0.658491	0.000230767	-0.357858	0.0908967	-1.01635	7.75586e-08	6.51	5.14	4.33	5.32667	11.23	19.37	7.32	12.64	28.4	39.43	11.56
9270858	LOC9270858	mRNA	1.52	1.26	1.62	1.46667	0.93	1.16	1.16	1.08333	1.75	1.43	1.05	1.41	-0.444588	0.0161116	-0.0597093	0.729643	0.384879	0.0396663	0.33	0.47	0.32	0.373333	2.16	0.99	0.71	1.28667	0.82	0.25	0.5	0.523333	1.75128	6.58193e-12	0.482115	0.126415	-1.26917	5.31159e-08	1	1.07	2.03	1.36667	1.04	4.49	1.07	2.2	3.09	3.33	0.82
4345381	LOC4345381	mRNA	0	0	0	0	0	0	0	0	0	0	0	0							0	0	0	0	0	0	0	0	0	0	0	0							8.55	6.89	9.54	8.32667	7.34	20.32	12.28	13.3133	8.05	10.37	8.84
4327689	LOC4327689	mRNA	3.38	2.89	3.62	3.29667	4.05	3.72	3.81	3.86	2.76	2.9	2.44	2.7	0.226997	0.0203399	-0.292365	0.00629614	-0.519362	4.78392e-07	0.52	0.69	0.76	0.656667	2.41	2.16	1.77	2.11333	1.22	0.62	0.54	0.793333	1.67317	4.38887e-22	0.267103	0.223281	-1.40607	1.20673e-17	3.46	3.72	2.97	3.38333	2.61	3.21	3.64	3.15333	1.97	2.45	3.25
4337830	LOC4337830	mRNA	4.15	3.14	3.95	3.74667	6.8	8.91	6.25	7.32	3.38	3.46	2.89	3.24333	0.965488	3.26587e-47	-0.210772	0.0101543	-1.17626	3.52732e-64	1.9	1.03	1.07	1.33333	9.8	6.96	6.74	7.83333	1.13	0.9	1.19	1.07333	2.54604	9.03599e-189	-0.309419	0.0287067	-2.85546	1.96619e-215	7.03	9.07	5.48	7.19333	7.61	13.28	9.67	10.1867	6.27	7.3	8.38
4328982	LOC4328982	mRNA	0.05	0	0	0.0166667	0	0	0	0	0	0.01	0	0.00333333			-1.9873	0.168358			0	0	0	0	0.03	0	0.03	0.02	0.03	0.03	0.03	0.03			3.5525	0.0219286	0.542302	0.556304	0.13	0.02	0.39	0.18	0.03	0.01	0.01	0.0166667	0.13	0.06	0.04
4351703	LOC4351703	mRNA	5.35	2.64	3.83	3.94	1.11	4.08	3.92	3.03667	1.38	3.1	1.09	1.85667	-0.378206	0.0014054	-1.09374	3.30873e-16	-0.715537	6.10847e-07	0.96	0.28	0.94	0.726667	4.72	12.34	13.54	10.2	0.32	0.63	0.35	0.433333	3.85653	7.97952e-179	-0.729895	0.0140616	-4.58642	2.10428e-198	1.53	0.87	0.33	0.91	0.03	5.98	0.41	2.14	5.42	2.25	2.93
4344865	LOC4344865	mRNA	0.67	0.66	0.58	0.636667	0.5	0.43	0.51	0.48	0.36	0.48	0.75	0.53	-0.405265	0.0718439	-0.271754	0.216538	0.133511	0.572413	0.04	0.26	0.15	0.15	0.34	0.63	0.36	0.443333	0.18	0.16	0.14	0.16	1.55077	3.22456e-06	0.0930732	0.8269	-1.4577	7.71267e-06	0.44	0.43	0.46	0.443333	0.28	1.5	0.28	0.686667	1.17	1.3	0.67
4343370	LOC4343370	mRNA	5.48	2.79	3.84	4.03667	20.92	43.56	24.56	29.68	6.26	4.2	5.31	5.25667	2.87706	0	0.383015	5.44179e-06	-2.49405	0	1.27	0.57	0.54	0.793333	12.94	9.16	7.29	9.79667	0.79	0.47	0.78	0.68	3.62218	1.76969e-234	-0.206106	0.334317	-3.82828	1.54064e-246	8.24	15.84	3.43	9.17	39.37	22.16	42.64	34.7233	28.51	15.07	12.45
4329957	LOC4329957	mRNA	11.43	8.68	8.76	9.62333	6.89	10.05	7.58	8.17333	10.58	7.67	10.21	9.48667	-0.235641	0.00128847	-0.0182906	0.795242	0.217351	0.00314916	10.67	6.04	6.73	7.81333	13.23	9	7.39	9.87333	10.98	6.38	4.22	7.19333	0.324264	1.57483e-05	-0.115433	0.151298	-0.439697	7.84363e-09	5.72	6.55	14.3	8.85667	22.01	6.16	13.77	13.98	7.23	5.55	7.02
4334238	LOC4334238	mRNA	1.05	0.73	0.75	0.843333	3.4	5.19	2.85	3.81333	1.52	0.92	0.92	1.12	2.17545	4.00146e-74	0.411969	0.0110238	-1.76348	2.18252e-56	0.27	0.33	0.59	0.396667	5.15	2.41	2.6	3.38667	0.56	0.48	0.35	0.463333	3.05529	2.88445e-90	0.219081	0.373312	-2.83621	5.40924e-85	1.48	2.33	1.31	1.70667	4.89	6.21	5.25	5.45	3.71	4.13	2.68
4329403	LOC4329403	mRNA	0	0.02	0	0.00666667	0	0	0	0	0	0	0	0							0	0	0	0	0	0	0	0	0	0	0	0							5.06	6.68	5.17	5.63667	8.91	4.41	10.65	7.99	2.6	3.16	5.91
9266163	LOC9266163	mRNA	13.09	13.03	8.44	11.52	14.8	19.98	23.65	19.4767	13.65	13.48	13.75	13.6267	0.757149	1.39368e-80	0.24219	2.63897e-08	-0.514959	2.91105e-41	8.03	5.02	9.58	7.54333	12.32	15.13	16.19	14.5467	7.65	6.9	4.73	6.42667	0.960577	9.08044e-88	-0.226603	0.000121925	-1.18718	1.61257e-124	0.05	0	0	0.0166667	0	0	0	0	0.02	0	0
4340739	LOC4340739	mRNA	25.14	21.39	28.59	25.04	26.84	28.56	29.19	28.1967	18.39	22.57	20.84	20.6	0.170242	0.00740711	-0.285043	3.39544e-05	-0.455285	1.03474e-11	8.23	5.35	8.81	7.46333	23.81	18.42	19.96	20.73	8.53	7.32	3.96	6.60333	1.46963	2.47987e-54	-0.173056	0.165994	-1.64269	2.58859e-64	25.99	22.44	33.28	27.2367	18.93	65.82	26.09	36.9467	60.67	69.18	25.38
4330072	LOC4330072	mRNA	0.94	0.8	2.55	1.43	1.54	1.58	1.55	1.55667	0.67	1.82	1.04	1.17667	0.11381	0.460691	-0.343786	0.0394669	-0.457596	0.00529676	0.16	0.2	0.09	0.15	1.82	0.94	0.57	1.11	0.32	0	0.08	0.133333	2.85348	3.79282e-21	-0.21303	0.676493	-3.06651	8.29148e-23	1.07	0.57	0.28	0.64	1.28	7.1	1.31	3.23	6.9	6.6	1.1
4346658	LOC4346658	mRNA	8.36	7.73	24.41	13.5	5.53	2.63	4.84	4.33333	2.49	19.13	5.51	9.04333	-1.64257	3.17866e-146	-0.59911	2.11644e-29	1.04346	5.34437e-49	0.09	0	0.21	0.1	0.61	0.54	0.45	0.533333	0.27	0.09	0.05	0.136667	2.39723	1.48709e-10	0.437028	0.402147	-1.9602	1.32331e-08	5.44	4	3.11	4.18333	0.69	24.49	2.33	9.17	11.99	15.1	7.04
9269289	LOC9269289	mRNA	6.63	5.86	10.02	7.50333	5.15	3.53	4.15	4.27667	4.01	5.59	4.26	4.62	-0.811389	3.78772e-21	-0.705158	6.37384e-17	0.106232	0.275197	2.16	2.12	1.63	1.97	4.94	4.99	3.78	4.57	2.32	1.67	1.15	1.71333	1.20853	9.26284e-24	-0.201434	0.186284	-1.40997	4.8869e-30	4.13	4.02	5.76	4.63667	2.6	9.76	3.25	5.20333	8.5	7.64	3.13
4350607	LOC4350607	mRNA	12.33	10.94	12.8	12.0233	10.21	14.98	13.28	12.8233	10.17	9.6	10.96	10.2433	0.0914648	0.0858081	-0.23189	3.79443e-05	-0.323355	5.83808e-09	12.49	6.71	10.21	9.80333	18.4	17.8	17.47	17.89	13.11	10.13	6.68	9.97333	0.872571	4.42406e-62	0.0304971	0.612875	-0.842074	3.47031e-59	10.32	9.66	11.65	10.5433	14.94	21.94	14.32	17.0667	28.9	26.75	8.91
4340522	LOC4340522	mRNA	4.69	2.54	10.76	5.99667	5.02	2.5	4.02	3.84667	3.66	5.39	6.18	5.07667	-0.643955	1.48834e-09	-0.247209	0.012884	0.396746	0.000369873	0.79	0.59	0.9	0.76	1.91	1.65	0.87	1.47667	0.8	0.63	0.2	0.543333	0.944315	4.65846e-05	-0.482261	0.101788	-1.42658	1.26467e-08	7.64	6.21	11.54	8.46333	7.32	32.19	6.55	15.3533	41.48	46.04	5.87
4352574	LOC4352574	mRNA	3.41	3.64	5.76	4.27	2.62	1.81	1.92	2.11667	2.83	2.79	1.98	2.53333	-1.01419	3.78816e-21	-0.757086	1.7143e-13	0.257103	0.0362727	1.51	1.14	0.91	1.18667	0.56	0.81	0.63	0.666667	1.34	0.83	0.41	0.86	-0.829332	4.15768e-05	-0.461709	0.0142874	0.367623	0.0916733	2.59	2.13	2.97	2.56333	0.62	5.39	1.44	2.48333	6.05	5.85	2.71
107279412	LOC107279412	mRNA	1.47	1.11	0.99	1.19	4.88	5.39	4.63	4.96667	1.65	1.32	1.42	1.46333	2.06366	5.50572e-288	0.299506	0.000105106	-1.76415	7.27731e-233	0.18	0.1	0.08	0.12	1.31	1.14	0.97	1.14	0.19	0.11	0.15	0.15	3.25937	2.09999e-106	0.340586	0.164261	-2.91879	2.76346e-97	2.52	3.7	0.94	2.38667	6.87	4.79	6.56	6.07333	2.13	2.79	4.44
4336570	LOC4336570	mRNA	9	0.46	1.73	3.73	0.29	0.12	0.29	0.233333	0.23	1.43	0.23	0.63	-3.98516	1.00483e-41	-2.57226	6.25851e-29	1.41289	0.00217299	0.37	0.29	5.67	2.11	0.07	0.17	0.06	0.1	1.83	0.06	0	0.63	-4.38211	8.58302e-25	-1.7467	7.11513e-11	2.63541	4.34352e-06	0	0	0.06	0.02	0	0	0	0	0.06	0	0
4330703	LOC4330703	mRNA	2.72	1.57	2.43	2.24	2.54	2.35	1.44	2.11	2.56	1.98	1.42	1.98667	-0.0851853	0.553027	-0.171098	0.240253	-0.0859127	0.562226	1.6	0.87	1	1.15667	4.44	2.48	1.23	2.71667	1.8	0.85	0.87	1.17333	1.19851	1.83435e-13	0.0219901	0.911648	-1.17652	3.0051e-13	0.98	0.9	1.6	1.16	1.41	1.51	1.43	1.45	0.92	1.11	0.88
4344843	LOC4344843	mRNA	1.37	0.66	1.81	1.28	0.86	4.61	1.12	2.19667	0.96	5.64	0.76	2.45333	0.776689	0.000152441	0.919185	4.31502e-06	0.142496	0.416235	1.39	1.58	1.21	1.39333	4.46	1.57	0.71	2.24667	2.42	2.81	3.36	2.86333	0.629498	0.00212442	1.03785	4.32349e-08	0.408347	0.0164314	0.94	1.31	2.07	1.44	2.21	0.15	0.45	0.936667	3.77	0.55	0.69
4334008	LOC4334008	mRNA	8.24	5.43	6.88	6.85	10.55	13.99	11.5	12.0133	7.75	6.93	6.45	7.04333	0.810335	6.57649e-16	0.0400066	0.727005	-0.770329	1.2033e-14	6.23	3.62	3.06	4.30333	16.59	10.35	10.71	12.55	5.12	3.11	2.7	3.64333	1.53046	2.83104e-41	-0.235991	0.123769	-1.76645	8.08059e-51	7.58	7.17	6.93	7.22667	12.83	12.54	13.93	13.1	8.55	11.24	5.84
4333568	LOC4333568	mRNA	0.48	0.16	0.24	0.293333	3.08	4.06	3.24	3.46	0.29	0.22	0.27	0.26	3.56664	4.36478e-77	-0.173714	0.635814	-3.74035	2.04829e-79	0	0	0.08	0.0266667	1.2	0.5	0.45	0.716667	0	0	0.03	0.01	4.67317	5.5672e-19	-1.61742	0.296789	-6.29059	8.71215e-20	0.39	1.61	0.18	0.726667	4.07	2.1	5.26	3.81	0.81	0.73	1.35
4349754	LOC4349754	mRNA	1.31	1.27	1.74	1.44	6.22	4.72	1.11	4.01667	4.37	4.63	5.99	4.99667	1.48391	2.9811e-38	1.79378	3.63115e-61	0.309876	0.000236138	1.4	0.21	0.19	0.6	1.8	0.27	0.18	0.75	1.09	0.41	0.46	0.653333	0.273237	0.224791	0.148115	0.516534	-0.125123	0.566259	0.45	0.94	0.8	0.73	2.06	1.27	2.05	1.79333	0.31	0.42	1.47
4327315	LOC4327315	mRNA	2.33	1.83	1.85	2.00333	14.63	13.98	11.61	13.4067	8.54	12.48	12.04	11.02	2.74546	8.86963e-268	2.45805	5.09927e-195	-0.287417	2.25431e-08	0.97	1.31	1.55	1.27667	9.77	3.84	2.9	5.50333	1.75	1.78	2.12	1.88333	2.05837	6.64782e-75	0.55843	0.000113666	-1.49994	1.87311e-49	2.92	2.29	1.35	2.18667	30.5	8.55	9.86	16.3033	8.25	8.23	7.34
4329142	LOC4329142	mRNA	0.79	0.44	0.53	0.586667	0.42	0.82	0.57	0.603333	0.82	0.58	1.37	0.923333	0.0347431	0.884717	0.662953	0.00202856	0.62821	0.00334217	0.64	0.54	0.43	0.536667	2.02	2.05	0.78	1.61667	0.57	0.94	1.28	0.93	1.57245	6.3428e-16	0.787721	0.000370141	-0.784724	3.32214e-06	0.57	0.45	0.88	0.633333	0.49	0.95	0.46	0.633333	1.27	0.6	0.33
4340256	LOC4340256	mRNA	0	0	0	0	0	0.09	0	0.03	0.02	0	0	0.00666667					-2.00214	0.165204	0	0	0	0	0	0	0	0	0	0	0.02	0.00666667							0.02	0	0	0.00666667	0	0	0.02	0.00666667	0	0	0
9267535	LOC9267535	mRNA	3.09	2.48	2.15	2.57333	3.05	3.5	3.81	3.45333	2.84	2.6	2.5	2.64667	0.407446	0.00263196	0.0311626	0.8293	-0.376283	0.00532667	1.99	0.69	1.29	1.32333	4.63	4.25	3.95	4.27667	1.22	0.74	0.65	0.87	1.71366	4.29546e-28	-0.555792	0.0153835	-2.26945	2.55563e-40	4.1	4.9	4.76	4.58667	3.32	4.91	5.3	4.51	3.01	3.39	4.02
4326304	LOC4326304	mRNA	17.09	15.58	27.72	20.13	40.81	35.9	31.64	36.1167	41.6	36.66	39.66	39.3067	0.841633	3.87377e-180	0.962852	2.69407e-245	0.121219	1.17531e-06	1.06	0.76	1.61	1.14333	3.58	3.82	3.57	3.65667	0.97	1.12	0.88	0.99	1.68131	5.21948e-54	-0.203506	0.173472	-1.88481	1.22323e-63	19.29	13.2	11.84	14.7767	30.9	43.56	21.95	32.1367	34.15	35.47	29.28
9266316	LOC9266316	mRNA	0.67	0.89	0.34	0.633333	1.26	1.63	1.08	1.32333	0.44	0.61	0.37	0.473333	1.06392	4.2344e-10	-0.417709	0.057772	-1.48163	6.9188e-16	0.23	0.08	0.23	0.18	0.82	1.2	1.06	1.02667	0.23	0.19	0.18	0.2	2.5378	9.12709e-24	0.177526	0.637971	-2.36027	3.18291e-22	1.2	0.93	0.77	0.966667	1.36	1.24	1.52	1.37333	0.71	0.43	0.59
4327936	LOC4327936	mRNA	0	0	0	0	0	0	0	0	0	0	0	0							0	0	0	0	0.04	0	0	0.0133333	0	0	0	0							0.39	0.19	0.45	0.343333	1.75	6.73	1.24	3.24	9.31	8.04	0.99
4336469	LOC4336469	mRNA	0.25	0.19	0.68	0.373333	0.41	0.55	0.42	0.46	0.97	0.65	0.53	0.716667	0.291642	0.188132	0.930711	2.68288e-06	0.639069	0.000721541	0.29	0.31	0.49	0.363333	1.67	1.4	1.83	1.63333	0.18	0.46	0.16	0.266667	2.17247	2.01192e-39	-0.44997	0.0818214	-2.62244	2.97236e-49	0.39	0.44	0.42	0.416667	0.72	1.2	0.55	0.823333	1.28	1.02	0.72
4338403	LOC4338403	mRNA	7.13	4.2	5.18	5.50333	5.41	6.75	4.13	5.43	6.86	5.36	5.65	5.95667	-0.0191551	0.756392	0.114841	0.0568741	0.133996	0.0271856	3.73	4.82	4.31	4.28667	18.2	10.91	10.35	13.1533	6.11	5.76	4.77	5.54667	1.59162	9.98234e-193	0.368382	2.3212e-08	-1.22323	1.80151e-131	3.05	2.75	5.21	3.67	9.59	1.92	4.93	5.48	1.82	1.12	5.18
4330606	LOC4330606	mRNA	2.62	1.79	0.86	1.75667	1.65	1.11	0.71	1.15667	1.31	1.18	0.93	1.14	-0.597384	0.000305337	-0.62318	0.000175968	-0.0257956	0.888939	1.86	1.41	2.73	2	2.28	1.48	0.9	1.55333	4.46	1.87	1.35	2.56	-0.388663	0.010536	0.356204	0.00721082	0.744868	1.57455e-07	0.52	0.22	0.37	0.37	0.33	0.3	0.33	0.32	0.27	0.11	0.14
4333366	LOC4333366	mRNA	7.84	6.05	7.44	7.11	10.71	14.52	15	13.41	12.26	9.35	11.15	10.92	0.913802	2.01994e-50	0.619828	6.01582e-22	-0.293974	9.45834e-08	2.27	0.95	2.59	1.93667	8.81	4.54	4.9	6.08333	2.74	1.62	0.84	1.73333	1.63289	5.26353e-54	-0.152457	0.285452	-1.78535	1.13776e-61	5.55	5.29	5.47	5.43667	13.9	4.84	11.21	9.98333	4.53	3.32	4.86
9268826	LOC9268826	mRNA	9.34	5.03	10.87	8.41333	5.01	5.13	4.95	5.03	10.45	8.95	6.72	8.70667	-0.742758	1.90141e-19	0.0484113	0.500024	0.79117	4.19631e-22	8.6	3.98	3.49	5.35667	2.87	2.63	1.34	2.28	2.51	3.17	1.12	2.26667	-1.24105	2.82863e-27	-1.23527	1.81313e-27	0.0057798	0.967372	4.44	3.13	6.7	4.75667	3.91	4.49	4.54	4.31333	2.95	3.6	3.69
4324339	LOC4324339	mRNA	0.25	0.22	0.28	0.25	0.23	0.17	0.2	0.2	0.2	0.2	0.14	0.18	-0.335099	0.0779893	-0.47051	0.0155985	-0.135411	0.512474	0.18	0.23	0.27	0.226667	0.44	0.37	0.32	0.376667	0.25	0.32	0.19	0.253333	0.739555	1.1251e-05	0.15702	0.39579	-0.582535	0.000350424	0.08	0.13	0.05	0.0866667	0.05	0.14	0.1	0.0966667	0.27	0.08	0.15
4342103	LOC4342103	mRNA	7.75	8.73	8.63	8.37	13.71	8.98	11.45	11.38	4.57	8.25	6.72	6.51333	0.425177	2.23814e-06	-0.373579	0.000293924	-0.798757	9.43269e-17	0.89	1.41	1.24	1.18	10.36	10.69	8.93	9.99333	1.88	0.41	0.56	0.95	3.07382	4.63882e-89	-0.319339	0.244752	-3.39316	4.57035e-98	8.85	7.89	2.56	6.43333	6.46	22.28	11.42	13.3867	9.89	12.79	12.38
4327209	LOC4327209	mRNA	0.67	0.77	0.38	0.606667	1.33	1.72	1.46	1.50333	0.76	1.06	1.52	1.11333	1.30483	4.35348e-23	0.870817	8.908e-10	-0.434017	0.000133908	0.58	0.21	0.75	0.513333	1.46	1.43	1.62	1.50333	0.26	0.24	0.21	0.236667	1.55364	1.28946e-28	-1.12291	3.73936e-07	-2.67655	2.01367e-56	0.78	1.03	0.69	0.833333	1.73	1.62	1.9	1.75	1.37	1.1	1.38
4336003	LOC4336003	mRNA	4.49	3.61	3.38	3.82667	4.94	7.44	5.28	5.88667	5.44	4.58	4.87	4.96333	0.612562	2.75832e-15	0.37356	3.75078e-06	-0.239002	0.00103154	2.53	0.99	2.81	2.11	3.53	4.72	4.5	4.25	2.56	1.69	0.83	1.69333	1.01765	4.78459e-24	-0.269852	0.0306455	-1.2875	1.14598e-34	1.85	2.74	3.13	2.57333	5.99	4.58	4.18	4.91667	4.28	4.29	2.7
4351247	LOC4351247	mRNA	2.09	2.18	2.62	2.29667	1.48	0.77	0.9	1.05	0.4	1.12	0.69	0.736667	-1.12345	1.74936e-20	-1.64816	1.77266e-35	-0.524712	0.00115772	0.48	0.43	0.47	0.46	0.84	0.72	0.61	0.723333	0.67	0.42	0.51	0.533333	0.647912	0.00138618	0.212328	0.327622	-0.435584	0.0249023	0.56	0.61	0.34	0.503333	0.08	1.31	0.35	0.58	2.05	0.49	0.25
9266059	LOC9266059	mRNA	29	22.41	26.81	26.0733	18.16	18.29	19.31	18.5867	14.66	16.51	14.36	15.1767	-0.471384	1.12095e-14	-0.779491	8.88998e-34	-0.308107	1.07568e-05	26.44	16.45	15.3	19.3967	27.07	22.09	17.6	22.2533	14.22	14.22	12.98	13.8067	0.180128	0.00521183	-0.477848	2.70707e-11	-0.657976	3.48057e-21	16.02	15.29	19.99	17.1	9.35	18.57	13.59	13.8367	14.27	12.31	10.66
4347727	LOC4347727	mRNA	3.4	3.4	2.78	3.19333	6.43	8.26	8.25	7.64667	3.14	2.71	3.75	3.2	1.2595	1.93332e-46	0.00440785	0.967852	-1.2551	5.32492e-46	1.25	0.83	0.86	0.98	5.59	4.01	3.64	4.41333	0.84	0.36	0.25	0.483333	2.16291	5.04302e-55	-1.01852	1.94822e-05	-3.18142	1.33088e-83	6.08	7.84	6.41	6.77667	9.8	12.88	9.89	10.8567	11.29	12.74	6.22
4342961	LOC4342961	mRNA	1.28	1.01	0.88	1.05667	0.86	2.31	1.71	1.62667	0.47	0.68	0.16	0.436667	0.618915	0.000756442	-1.2736	5.88077e-07	-1.89252	1.70015e-16	0	0.13	0.13	0.0866667	2.19	1.96	1.34	1.83	0.16	0	0.1	0.0866667	4.37653	3.06436e-38	-0.0324577	0.964109	-4.40898	8.68773e-39	0.62	0.79	0.48	0.63	0.95	0.56	0.72	0.743333	2.58	0.65	0.44
4341938	LOC4341938	mRNA	1.68	1.11	1.1	1.29667	3.33	3.24	1.79	2.78667	2.14	1.91	2.53	2.19333	1.10871	7.76827e-13	0.761738	3.53034e-06	-0.346973	0.010676	12.88	3.32	3.19	6.46333	7.43	4.87	2.3	4.86667	5.77	5.35	5.69	5.60333	-0.425299	4.0875e-06	-0.190683	0.0302175	0.234616	0.0134068	0.83	0.6	2.12	1.18333	3.31	2.23	2.33	2.62333	1.7	1.63	0.86
4351581	LOC4351581	mRNA	8.06	6.35	6.47	6.96	7.14	6.67	5.73	6.51333	6.09	4.77	5.02	5.29333	-0.0944319	0.235648	-0.393767	2.64091e-06	-0.299335	0.000459117	11.54	4.52	4.39	6.81667	11.9	8.11	6.28	8.76333	7.55	5.35	4.49	5.79667	0.351926	3.60181e-06	-0.223994	0.00717346	-0.575919	2.21926e-13	6.67	7.22	10.83	8.24	6.56	5	6.05	5.87	5.06	4.36	4.73
4348237	LOC4348237	mRNA	0.41	0.74	1.2	0.783333	0.47	0.2	0.61	0.426667	0.54	1.18	1.22	0.98	-0.866512	0.0310276	0.309681	0.344459	1.17619	0.00205556	0	0	0	0	0	0.07	0	0.0233333	0.21	0.2	0.14	0.183333			3.96754	0.00595629	2.95734	0.0147747	0	0	0.06	0.02	0.27	0	0	0.09	0.33	0.13	0
4346579	LOC4346579	mRNA	0.4	0.16	0.23	0.263333	0.09	0.19	0.07	0.116667	0.18	0.31	2.72	1.07	-1.1653	0.00664717	2.03073	1.83895e-16	3.19604	4.57727e-26	1.52	0.58	0.12	0.74	0.13	0.19	0.05	0.123333	0.38	0.16	0.51	0.35	-2.60647	6.89699e-15	-1.06417	2.86516e-05	1.5423	0.00011655	0.11	0.09	0.18	0.126667	0.16	0.05	0.05	0.0866667	0.11	0.11	0.11
9268771	LOC9268771	mRNA	75.74	59.62	54.46	63.2733	3.48	6.98	1.82	4.09333	21.54	17.14	5.59	14.7567	-3.94951	0	-2.09985	0	1.84966	2.74227e-73	4.9	2.16	0.84	2.63333	10.42	1.97	3.66	5.35	5.83	5.39	13.47	8.23	0.97678	9.2524e-11	1.65522	1.58165e-35	0.678439	1.65136e-09	23.23	31.06	49.37	34.5533	6.28	2.94	4.01	4.41	3.81	1.76	6.08
4332544	LOC4332544	mRNA	8.02	5.46	5.37	6.28333	5.96	7.64	3.08	5.56	11.57	9.44	9.88	10.2967	-0.176061	0.115722	0.713452	1.01251e-13	0.889512	2.87981e-19	16.73	8.18	4.64	9.85	23.86	13.28	5.01	14.05	15.22	8.75	10.53	11.5	0.480138	3.52562e-09	0.230577	0.00621935	-0.249561	0.00131557	3.33	3.57	5.77	4.22333	2.75	1.82	2.42	2.33	3.55	1.77	2.45
4344182	LOC4344182	mRNA	143.97	164.97	142.47	150.47	125.86	108.16	203.62	145.88	116.02	121.44	116.76	118.073	-0.046557	0.035581	-0.351728	2.73606e-51	-0.305171	2.9388e-38	216.88	194.59	158.91	190.127	184.2	246.16	94.16	174.84	174.15	154.25	98.74	142.38	-0.12324	1.28491e-09	-0.41796	1.98351e-86	-0.29472	5.4906e-42	144.38	104.17	87.86	112.137	76.06	80.48	125.46	94	59.03	55.93	88.35
4347460	LOC4347460	mRNA	0.14	0.19	0.2	0.176667	0.8	0.44	0.4	0.546667	0.42	0.24	0.21	0.29	1.62426	5.00277e-11	0.704577	0.0150438	-0.919682	2.73587e-05	0	0.07	0.14	0.07	0.29	0.34	0.28	0.303333	0.15	0.1	0.07	0.106667	2.10331	9.56297e-09	0.584214	0.217165	-1.5191	3.98651e-06	0.71	1.18	0.6	0.83	1.77	1.43	0.88	1.36	0.94	1.29	1.15
107276080	LOC107276080	mRNA	9.4	6.32	8.1	7.94	9	7.27	7.76	8.01	14.43	9.19	9.19	10.9367	0.0138657	0.833311	0.465091	2.23661e-14	0.451225	1.28907e-13	19.13	15.4	13.26	15.93	52.59	22.12	21.61	32.1067	15.52	12.64	19.9	16.02	0.975704	3.66373e-131	0.0107047	0.819748	-0.964999	2.91835e-130	7.8	9.51	9.1	8.80333	6.58	8.73	8.91	8.07333	4.4	6.07	5.55
4339461	LOC4339461	mRNA	7.91	5.14	10.94	7.99667	10.59	8.75	17.49	12.2767	16.66	15.64	15.67	15.99	0.638746	1.55668e-17	1.04732	6.7752e-51	0.408574	6.9319e-11	2.68	2.89	3.28	2.95	11.47	5.36	4.59	7.14	2.49	3.99	1.71	2.73	1.23357	1.40356e-27	-0.109326	0.44136	-1.34289	1.42807e-31	5.26	5.99	9.75	7	2.89	3.13	2.25	2.75667	13.14	11.49	9.62
4342011	LOC4342011	mRNA	3.64	3.27	3	3.30333	7.36	9.79	6.02	7.72333	3.22	1.64	1.82	2.22667	1.22496	5.5528e-30	-0.566163	0.000115215	-1.79112	3.71031e-51	1.51	2.16	2.32	1.99667	11.61	12.49	11.27	11.79	1.45	1.49	1.78	1.57333	2.55989	2.47043e-116	-0.346566	0.0587873	-2.90646	3.35614e-134	1.73	2.14	1.96	1.94333	5.73	6.7	5.95	6.12667	1.82	1.61	0.95
4332866	LOC4332866	mRNA	2.52	2.25	2.06	2.27667	3.87	4.07	3.55	3.83	3.05	4.28	3.41	3.58	0.786563	8.90328e-23	0.706062	3.33821e-18	-0.0805002	0.2569	0.83	0.85	1.25	0.976667	4.92	3.75	3.08	3.91667	1.63	1.02	0.57	1.07333	1.74232	9.18449e-56	0.127212	0.381752	-1.61511	8.17061e-51	1.9	1.84	2.29	2.01	4.21	3.61	2.5	3.44	3.28	2.48	2.59
4336342	LOC4336342	mRNA	0.27	0.78	0.24	0.43	1.43	2.72	2.12	2.09	0.74	0.66	0.68	0.693333	2.2793	1.93096e-24	0.693139	0.0183805	-1.58616	1.36682e-15	0.65	0.06	0.35	0.353333	0.52	0.78	0.74	0.68	0.3	0.17	0.14	0.203333	0.966389	0.00222991	-0.784124	0.0649603	-1.75051	1.15831e-06	0.38	0.38	0.39	0.383333	2.8	1.79	2.84	2.47667	0.6	0.97	0.66
4345848	LOC4345848	mRNA	0.33	0.59	1.46	0.793333	0.85	0.1	0.1	0.35	0.03	1.89	0.1	0.673333	-1.19461	4.41788e-05	-0.266017	0.285198	0.928593	0.00248458	0	0	0	0	0.07	0	0	0.0233333	0	0.1	0.03	0.0433333					0.957339	0.43001	0.16	0.03	0.06	0.0833333	0.07	1.46	0.13	0.553333	1.88	1.23	0.19
4326812	LOC4326812	mRNA	4.79	3.99	3.05	3.94333	7.49	8.6	9.07	8.38667	4.22	3.17	5.22	4.20333	1.09261	2.67922e-31	0.0988559	0.375279	-0.993757	6.38892e-27	1.88	1.13	1.24	1.41667	7.88	5.19	5.47	6.18	0.77	0.9	0.67	0.78	2.11574	2.79824e-56	-0.862533	0.00010675	-2.97827	9.47842e-83	4.16	5.79	4.81	4.92	8.27	7.98	8.34	8.19667	7.16	6.48	6.3
4330093	LOC4330093	mRNA	0.44	0.49	0.32	0.416667	0.41	0.91	0.44	0.586667	0.3	0.32	0.23	0.283333	0.50684	0.00269612	-0.537615	0.00789142	-1.04446	1.90304e-08	0.13	0.12	0.19	0.146667	0.28	0.34	0.5	0.373333	0.13	0.2	0.18	0.17	1.31186	1.26984e-07	0.12624	0.676634	-1.18562	9.19481e-07	0.16	0.22	0.25	0.21	0.24	0.36	0.33	0.31	0.15	0.25	0.35
4350807	LOC4350807	mRNA	1.44	0.4	0.65	0.83	0.32	0.3	0.12	0.246667	1.17	2.31	0.73	1.40333	-1.7437	4.01808e-23	0.743812	7.84723e-11	2.48751	7.13312e-58	0	0	0.04	0.0133333	0.16	0.04	0.04	0.08	0.03	0.05	0.14	0.0733333	2.46963	0.000209428	2.42697	0.000269032	-0.0426606	0.92187	1.6	0.82	2.61	1.67667	0.97	0.31	0.31	0.53	0.38	0.23	0.85
4336655	LOC4336655	mRNA	7.71	8.41	8.99	8.37	12.91	8.41	8.28	9.86667	12.14	14.6	11.35	12.6967	0.237954	6.64952e-05	0.597044	1.67236e-26	0.35909	2.73247e-11	7.27	11.58	11.95	10.2667	11.08	13.14	10.67	11.63	10.23	11.24	8.16	9.87667	0.178184	0.00126428	-0.0603757	0.29098	-0.23856	1.74095e-05	5.03	6.77	7.59	6.46333	11.86	7.84	8.92	9.54	5.57	5.22	7.97
4329297	LOC4329297	mRNA	1.27	0.66	0.76	0.896667	5	7.18	7.48	6.55333	1.97	2.35	2.98	2.43333	2.86273	4.17599e-159	1.45101	1.40225e-26	-1.41172	7.54323e-65	0.12	0.26	0.4	0.26	2.19	1.56	1.06	1.60333	0.17	0.1	0.1	0.123333	2.66549	2.40088e-36	-1.01309	0.0108206	-3.67859	1.15552e-48	0.57	1.4	0.46	0.81	5.1	4.94	4.92	4.98667	4.71	4.9	2.42
4325059	LOC4325059	mRNA	0.28	0.21	0.25	0.246667	0.24	0.37	0.43	0.346667	0.23	0.2	0.34	0.256667	0.455416	0.0714034	-0.013296	0.96128	-0.468712	0.0647199	0.06	0.11	0.01	0.06	0.47	0.08	0.07	0.206667	0.12	0.07	0.22	0.136667	1.70208	5.51521e-05	1.17399	0.0105534	-0.528087	0.123032	0.46	0.26	0.28	0.333333	0.45	0.09	0.19	0.243333	0.14	0.07	0.28
4335817	LOC4335817	mRNA	0.06	0.06	0.08	0.0666667	0.23	0.03	0.12	0.126667	0.03	0.24	1.49	0.586667	0.936733	0.142841	3.14042	6.04432e-13	2.20369	3.08378e-09	0.28	0.08	0.09	0.15	4.03	1.27	0.64	1.98	1.15	0.61	0.86	0.873333	3.67007	3.74131e-42	2.55071	4.28406e-15	-1.11936	8.43628e-11	0.03	0	0.13	0.0533333	0.03	0.48	0.03	0.18	0.03	0.14	0.03
4331102	LOC4331102	mRNA	15.38	12.74	32.09	20.07	12.67	7.62	7.98	9.42333	6.35	14.41	8.5	9.75333	-1.09197	6.48578e-49	-1.05262	3.26839e-46	0.039355	0.659596	9.8	5.11	3.51	6.14	15.74	8.35	5.15	9.74667	10.09	5.95	5	7.01333	0.637479	3.39561e-10	0.196894	0.0702437	-0.440586	6.29519e-06	7.65	7.08	12.53	9.08667	4.5	32.2	5.24	13.98	30.15	24.19	7.86
4336326	LOC4336326	mRNA	0	0	0	0	0	0	0	0	0	0	0	0							0	0	0	0	0	0	0	0	0.07	0	0	0.0233333							0	0	0	0	0	0	0	0	0	0	0
4351287	LOC4351287	mRNA	1.35	1.52	1.3	1.39	1.05	0.65	0.55	0.75	0.5	0.6	0.68	0.593333	-0.887281	1.44719e-12	-1.22791	2.48454e-20	-0.340633	0.0283734	0.09	0	0.06	0.05	0.12	0.05	0.08	0.0833333	0.04	0.02	0	0.02	0.740644	0.146677	-1.25718	0.0791487	-1.99782	0.00154289	0.04	0.04	0.03	0.0366667	0.14	0.18	0.25	0.19	0	0.05	0.03
4336669	LOC4336669	mRNA	4.91	4.1	5.68	4.89667	5.75	5.13	6.91	5.93	4.34	5.93	4.73	5	0.264694	0.00215161	0.0211115	0.814437	-0.243583	0.00468644	2.34	1.87	1.93	2.04667	5.22	3.44	3.27	3.97667	2.19	1.61	1.31	1.70333	0.952197	4.93625e-15	-0.271529	0.0688703	-1.22373	4.7683e-22	3.06	3.09	3.18	3.11	4.29	4.33	4.28	4.3	4.49	3.67	4.43
4330275	LOC4330275	mRNA	0.11	0.13	0.53	0.256667	2.51	4.44	4.48	3.81	16.87	13.03	20.46	16.7867	3.87111	2.12848e-88	6.01348	0	2.14237	9.13496e-214	3.93	3.71	1.65	3.09667	2.99	1.8	1.22	2.00333	1.48	1.17	1.25	1.3	-0.659256	1.45269e-07	-1.25629	8.78497e-20	-0.597035	0.000117	1.82	1.63	0.38	1.27667	8.6	1.89	2.66	4.38333	24	22.11	12.59
4323989	LOC4323989	mRNA	5.98	4.11	5.2	5.09667	16.91	21.94	11.46	16.77	7.75	3.97	5.01	5.57667	1.7195	3.80434e-119	0.134504	0.167624	-1.585	8.02262e-106	2.69	1.54	1.89	2.04	18.67	12.09	10.16	13.64	1.81	1.4	1.91	1.70667	2.72428	6.40587e-163	-0.253367	0.128192	-2.97765	4.35683e-180	8.93	13.33	6.35	9.53667	19.99	11.81	16.44	16.08	9.04	9.47	11.1
4348866	LOC4348866	mRNA	0.13	0.55	0.65	0.443333	0.56	0.74	0.72	0.673333	0.35	0.49	0.25	0.363333	0.590704	0.019862	-0.288956	0.327804	-0.87966	0.000996391	0.27	0.43	0.1	0.266667	0.97	0.93	0.51	0.803333	0.26	0.23	0.15	0.213333	1.5638	2.32473e-08	-0.342798	0.375338	-1.9066	1.08828e-10	0.25	0.19	0.31	0.25	0.53	0.44	0.72	0.563333	4.7	0.57	0.47
4333981	LOC4333981	mRNA	2.93	1.46	1.41	1.93333	3.32	2.51	0.87	2.23333	2.44	2.57	2.18	2.39667	0.214524	0.0809934	0.311221	0.0100176	0.0966971	0.407504	11.36	5.6	8.99	8.65	23.64	15.78	10.23	16.55	12.02	8.34	6.99	9.11667	0.918135	8.21668e-69	0.0814161	0.175478	-0.836719	1.04919e-59	0.95	0.48	1.33	0.92	0.74	0.53	0.69	0.653333	0.15	0.09	0.09
9266052	LOC9266052	mRNA	2.23	3.69	4.43	3.45	4.38	3.56	3.3	3.74667	1.7	3.71	2.49	2.63333	0.117721	0.373044	-0.398163	0.00584698	-0.515883	0.000277583	0.67	0.09	0.52	0.426667	3.42	2.75	1.99	2.72	0.32	0.32	0.23	0.29	2.68158	1.99634e-27	-0.539418	0.208289	-3.221	7.59082e-33	3.1	4.21	1.68	2.99667	2.6	14.02	3.08	6.56667	13.99	13.72	5.09
107276601	LOC107276601	mRNA	0.06	0.14	0.51	0.236667	0.28	0	0.29	0.19	0.01	0.62	0.27	0.3	-0.274663	0.462035	0.218509	0.523754	0.493172	0.171134	0	0.01	0	0.00333333	0.03	0	0.03	0.02	0.03	0	0	0.01	1.59517	0.303499	0.967542	0.572778	-0.627623	0.630181	0.43	0.06	0.03	0.173333	0.09	0.2	0.08	0.123333	0.05	0.16	0.03
9266942	LOC9266942	mRNA	0.38	0.67	1.84	0.963333	0.57	0.39	0.39	0.45	0.28	0.24	0.86	0.46	-1.10854	0.000477802	-1.06006	0.000752867	0.0484817	0.899062	2.06	0.48	0.1	0.88	0.97	0.24	0.29	0.5	1.02	0.48	0.34	0.613333	-0.859737	0.00832905	-0.512451	0.0924448	0.347286	0.326706	0.65	0.64	0.77	0.686667	0.19	1.68	0.99	0.953333	0.47	1.03	0.65
4331215	LOC4331215	mRNA	1.82	1.28	9.05	4.05	2.61	2.77	2.45	2.61	0.72	4.58	1.33	2.21	-0.640627	1.02473e-06	-0.895378	6.25218e-11	-0.254751	0.096847	0	0.24	0.21	0.15	1.09	1.25	0.68	1.00667	0	0.2	0.08	0.0933333	2.7207	1.50385e-12	-0.684534	0.320272	-3.40523	2.60725e-15	1.89	1.81	1.07	1.59	2.92	22.53	2.23	9.22667	19.35	20.21	3.58
4339131	LOC4339131	mRNA	9.84	7.27	9.92	9.01	9.95	11.71	9.31	10.3233	9.75	8.5	7.44	8.56333	0.195688	0.00246334	-0.0746673	0.2701	-0.270355	3.78495e-05	6.42	3.55	3.18	4.38333	18.65	12.64	11.23	14.1733	4.7	3.33	2.56	3.53	1.68043	2.71736e-117	-0.307399	0.00264199	-1.98783	1.10337e-148	6.61	7.92	10.12	8.21667	8.34	27.55	9.07	14.9867	24.21	27.21	9.1
4328500	LOC4328500	mRNA	1.83	0.8	0.87	1.16667	0.48	0.68	0.86	0.673333	0.55	0.61	0.83	0.663333	-0.79014	3.28188e-05	-0.808964	2.23894e-05	-0.0188231	0.931622	0.46	0.51	0.38	0.45	0.96	1.1	0.97	1.01	1.26	1.3	0.81	1.12333	1.166	1.35356e-07	1.31456	8.07208e-10	0.148564	0.39628	0.25	0.46	0.66	0.456667	0.14	0.34	0.36	0.28	0.52	0.16	0.16
4338491	LOC4338491	mRNA	4.07	3.06	5.62	4.25	6.79	3.68	3.66	4.71	2.19	3.23	3.16	2.86	0.148964	0.159705	-0.578409	1.47353e-06	-0.727374	5.74974e-10	0.27	0.29	0.34	0.3	1.84	1.01	0.87	1.24	0.92	0.4	0.18	0.5	2.02515	5.39771e-12	0.740484	0.0420631	-1.28467	5.70869e-07	1.7	1.98	4.4	2.69333	2.26	5.54	2.68	3.49333	2.94	2.55	2.05
4336092	LOC4336092	mRNA	2.61	1.89	3.04	2.51333	5.46	5.8	3.47	4.91	8.88	4.67	5.09	6.21333	0.966589	2.49777e-13	1.30989	6.26294e-26	0.343296	0.00113541	31.25	19.4	10.01	20.22	23.76	16.14	13.3	17.7333	13.23	11.11	11.14	11.8267	-0.204749	0.000422509	-0.769282	1.03879e-33	-0.564533	1.16855e-17	1.35	1.5	1.85	1.56667	4.5	1.85	6.74	4.36333	2.33	1.73	3.43
4348848	LOC4348848	mRNA	2.58	1.77	3.07	2.47333	6.71	7.07	5.35	6.37667	5.24	3.64	3.98	4.28667	1.3644	3.72264e-95	0.792309	1.31168e-27	-0.572088	2.98502e-23	0.67	0.61	0.79	0.69	4.03	3.1	2.66	3.26333	0.74	0.74	0.35	0.61	2.23196	1.69664e-92	-0.17355	0.292212	-2.40551	4.0518e-102	1.65	1.94	2.06	1.88333	5.43	5.62	4.68	5.24333	4.58	5.61	2.72
4326582	LOC4326582	mRNA	3.55	1.19	2.2	2.31333	0.78	1.07	0.21	0.686667	2.07	4.73	4.04	3.61333	-1.74974	6.75023e-19	0.637936	9.68341e-07	2.38768	1.51189e-41	1.55	3.04	1	1.86333	5.1	1.84	0.96	2.63333	1.61	1.43	1.17	1.40333	0.434593	0.00432445	-0.423146	0.0158471	-0.857739	1.41418e-07	0.56	0.3	1.51	0.79	0.57	0.38	0.35	0.433333	0.72	0.49	0.45
4324494	LOC4324494	mRNA	1.13	0.5	0.42	0.683333	0.6	0.68	0.61	0.63	0.21	0.34	0.23	0.26	-0.115658	0.450969	-1.3894	3.7434e-13	-1.27374	7.47233e-11	0.06	0	0	0.02	0.07	0.06	0.01	0.0466667	0.02	0.1	0	0.04	1.27324	0.082416	1.10505	0.14021	-0.168191	0.779911	0.28	0.08	0.4	0.253333	0.12	0.17	0.12	0.136667	0.08	0.05	0.03
4346238	LOC4346238	mRNA	4.38	1.96	2.64	2.99333	0.64	2.14	1.93	1.57	0.94	1.29	1.17	1.13333	-0.879488	5.30276e-11	-1.29142	2.82822e-19	-0.411929	0.0142126	0.42	0.06	0.19	0.223333	0.31	0.24	0.15	0.233333	0.06	0.07	0.03	0.0533333	0.0773171	0.860537	-1.61742	0.00577257	-1.69474	0.00343035	1.84	1.77	4.76	2.79	2.17	3.73	1.49	2.46333	5.15	3.99	1.68
4324341	LOC4324341	mRNA	0.75	0.8	2.4	1.31667	4.28	4.33	4.78	4.46333	0.99	2.74	2.3	2.01	1.75631	1.24928e-20	0.597662	0.0095013	-1.15865	1.05473e-11	0.13	1.81	0.64	0.86	3.51	3.97	2.49	3.32333	0.82	0.56	0.5	0.626667	1.91944	5.02356e-17	-0.483119	0.160812	-2.40256	2.76392e-22	1.94	1.31	1.95	1.73333	7.15	28.77	9.02	14.98	13.63	14.78	3.04
4326837	LOC4326837	mRNA	20.72	21.07	21.07	20.9533	18.04	16.74	18.87	17.8833	16.95	19.19	16.48	17.54	-0.228885	7.71944e-05	-0.259118	8.45414e-06	-0.0302331	0.618406	13.24	10.27	9.05	10.8533	17.02	14.21	11.74	14.3233	9.04	7.48	6.61	7.71	0.391179	1.03062e-07	-0.491622	7.3958e-09	-0.882801	1.38879e-28	16.94	19.29	21.14	19.1233	17.74	27.81	18.99	21.5133	24.55	26	16.89
4342034	LOC4342034	mRNA	3.53	2.2	2.96	2.89667	5.8	4.54	3.76	4.7	3.16	4.58	3.67	3.80333	0.700985	8.20096e-12	0.389075	0.000323868	-0.31191	0.00116939	0.24	0.36	0.84	0.48	2.74	1.36	1.2	1.76667	1.39	0.84	0.22	0.816667	1.85016	1.14269e-18	0.76663	0.002276	-1.08353	2.97561e-09	1.77	1.39	1.54	1.56667	4.13	4.54	3.28	3.98333	3.2	4.45	2.73
4344354	LOC4344354	mRNA	1.69	1.12	1.2	1.33667	0.87	0.38	0.16	0.47	1.42	1.82	3.03	2.09	-1.50453	1.22076e-10	0.645328	6.10655e-05	2.14986	1.03263e-24	0	0.09	0.13	0.0733333	0.46	0.09	0.12	0.223333	0.54	0.22	0.19	0.316667	1.52478	0.0101496	2.06708	0.000114844	0.542302	0.188319	0.21	0.27	0.68	0.386667	0.31	0.18	0.28	0.256667	0.49	0.21	0.09
4340874	LOC4340874	mRNA	74.7	41.96	9.97	42.21	24.85	61.14	43.27	43.0867	32.47	2.28	5.54	13.43	0.0323975	0.564735	-1.63199	7.41476e-105	-1.66438	1.23526e-109	17.87	17.7	44.57	26.7133	89.1	113.82	111.85	104.923	32.1	22.46	9.53	21.3633	1.98385	0	-0.322765	2.0648e-05	-2.30661	0	57.41	129.91	257.34	148.22	64.1	1.79	142.78	69.5567	0.09	0.19	12.88
4330148	LOC4330148	mRNA	1.6	1.72	1.15	1.49	1.09	0.64	0.54	0.756667	0.19	0.55	0.56	0.433333	-0.971742	4.68345e-08	-1.79007	2.41225e-18	-0.818325	0.000762417	0.58	0.21	0.05	0.28	0.43	0.54	0.17	0.38	0.18	0.17	0.22	0.19	0.425776	0.193143	-0.553718	0.150202	-0.979494	0.00623246	1.45	0.12	0.65	0.74	0.17	2.15	0.48	0.933333	0.81	1.22	0.2
4327826	LOC4327826	mRNA	23.61	20.5	23.62	22.5767	27.88	28.24	21.99	26.0367	18.76	19.71	18.06	18.8433	0.206859	1.0253e-07	-0.262022	5.04661e-10	-0.468881	1.27851e-30	8.03	5.43	6.44	6.63333	28.77	25.23	22.75	25.5833	6.48	5.01	4.15	5.21333	1.94337	4.72244e-283	-0.345016	1.52386e-05	-2.28839	0	28.75	33.97	26.27	29.6633	23.5	90.79	37.28	50.5233	70.97	81.68	26.04
4340485	LOC4340485	mRNA	2.5	1.77	1.44	1.90333	0.34	0.6	0.42	0.453333	0.82	0.31	0.07	0.4	-2.06192	5.81823e-20	-2.2392	5.57022e-22	-0.177278	0.594467	0.11	0.04	0	0.05	3.94	0.1	0.37	1.47	0.17	0.1	0.31	0.193333	4.86387	1.10725e-28	2.04742	0.00382386	-2.81644	2.80144e-20	0.4	0.49	1.16	0.683333	1.15	0	0.47	0.54	2.79	0.03	0.27
4326391	LOC4326391	mRNA	0.21	0.25	0.25	0.236667	59.73	61.47	59.72	60.3067	0.08	0.43	0.46	0.323333	8.00353	0	0.448798	0.327997	-7.55473	0	0.61	0.75	0.56	0.64	255.55	211.92	247.51	238.327	0.97	0.71	1.34	1.00667	8.52748	0	0.645614	0.0169658	-7.88186	0	0.24	0.32	0.59	0.383333	74.51	42.3	67.2	61.3367	0.29	0.57	0.49
4349917	LOC4349917	mRNA	5.41	4.8	7.22	5.81	10.98	13.56	12.16	12.2333	8.29	9.93	11.06	9.76	1.07061	1.60995e-54	0.738249	4.24444e-24	-0.332358	4.40557e-08	2.05	0.76	1.77	1.52667	3.8	3.85	3.78	3.81	1.27	1.58	0.44	1.09667	1.33213	4.41293e-24	-0.434895	0.0142457	-1.76703	5.60874e-36	5.7	7.06	6.12	6.29333	11.25	19.36	12.25	14.2867	35.23	26.03	7.58
4342289	LOC4342289	mRNA	0.65	0.63	0.55	0.61	0.25	0.08	0.2	0.176667	0.21	0.5	0.41	0.373333	-1.80195	3.23036e-10	-0.714743	0.00259544	1.0872	0.000825372	0.16	0.08	0.03	0.09	0.43	0.14	0.08	0.216667	0.14	0.14	0.18	0.153333	1.24573	0.0058471	0.767429	0.115358	-0.478298	0.224114	0.13	0.14	0.28	0.183333	0.1	0.13	0.19	0.14	0.06	0.15	0.16
4328676	LOC4328676	mRNA	11.55	2.38	2.1	5.34333	0.9	0.33	2.45	1.22667	4.91	6.09	4.27	5.09	-2.12	2.73727e-74	-0.0718591	0.377913	2.04814	1.64975e-67	9.42	14.85	19.06	14.4433	18.47	31.04	6.42	18.6433	28.87	8.43	6.59	14.63	0.366559	3.84129e-15	0.0119194	0.808672	-0.35464	1.8091e-14	0.52	0.19	2.57	1.09333	0.22	0.61	0.07	0.3	2.1	0.83	0.05
4352232	LOC4352232	mRNA	35.96	28.59	35.28	33.2767	41.19	52.6	42.22	45.3367	47.26	36.1	38.27	40.5433	0.420836	6.05162e-21	0.285054	5.16101e-10	-0.135782	0.00149447	22.87	24.03	17.11	21.3367	41.01	36.8	29.55	35.7867	24.43	21.19	20.37	21.9967	0.73923	9.56414e-41	0.0638897	0.30055	-0.675341	2.11436e-35	11.63	11.55	15.49	12.89	16.93	17.09	13.68	15.9	20.14	21.31	12.95
4338614	LOC4338614	mRNA	0.79	0.18	0.55	0.506667	1.09	1.73	1.15	1.32333	0.65	0.06	0.18	0.296667	1.3877	1.39179e-08	-0.764861	0.0311915	-2.15256	1.44449e-14	0.65	0	0.14	0.263333	2.35	1.07	0.88	1.43333	0.25	0.24	0.04	0.176667	2.4453	3.91724e-17	-0.557765	0.250458	-3.00307	3.86823e-21	0	0	0.6	0.2	0	0	0	0	0	0	0.23
4333428	LOC4333428	mRNA	1.42	1.15	1.48	1.35	0.73	1.14	1.04	0.97	1.59	2.04	1.71	1.78	-0.479921	0.00719007	0.394786	0.0100552	0.874707	1.65597e-07	0.03	0.05	0.16	0.08	0.5	0.5	0.58	0.526667	0.13	0.08	0.18	0.13	2.69826	2.59207e-10	0.704508	0.239177	-1.99375	1.11176e-07	0.82	0.45	0.67	0.646667	0.55	0.72	0.23	0.5	0.8	1.03	0.85
4344342	LOC4344342	mRNA	5.49	7.28	8.19	6.98667	6.71	6.67	7.78	7.05333	6.78	5.96	6.9	6.54667	0.00515464	0.94504	-0.09968	0.190341	-0.104835	0.169139	3.29	1.29	1.84	2.14	5.92	4.29	3.43	4.54667	3.46	1.59	1.18	2.07667	1.06589	2.98973e-20	-0.0324577	0.81513	-1.09834	2.08772e-21	6.3	6.25	8.38	6.97667	5.33	6.12	7.04	6.16333	6.11	5.34	5.64
112936041	LOC112936041	mRNA	0.17	0.03	0	0.0666667	0.03	0.08	0.11	0.0733333	0.17	0.06	0.03	0.0866667	0.207489	0.78086	0.375269	0.604324	0.167781	0.810684	0	0	0.03	0.01	0.06	0.06	0.03	0.05	0.34	0.45	1.31	0.7	2.33501	0.0868553	6.19617	3.99392e-19	3.86116	7.93267e-17	0.14	0.24	0.16	0.18	0.06	0	0.11	0.0566667	0	0	0.08
4341340	LOC4341340	mRNA	4.22	3.55	5.22	4.33	4.88	3.98	4.52	4.46	4.04	6.13	5.12	5.09667	0.0475159	0.397586	0.230355	2.28886e-05	0.182839	0.000724215	0.75	0.24	0.51	0.5	1.35	1.03	0.87	1.08333	0.63	0.4	0.38	0.47	1.0313	1.38584e-13	-0.133811	0.429408	-1.16511	2.1673e-16	2.44	2.93	2.35	2.57333	2.06	9.35	2.25	4.55333	11.47	11.13	3.74
4341885	LOC4341885	mRNA	114.85	107.18	132.73	118.253	219.91	216.95	263.54	233.467	199.9	123.02	134.64	152.52	0.979835	0	0.368757	1.58306e-48	-0.611078	7.89635e-181	12.95	13.88	19.04	15.29	33.63	24.14	17.41	25.06	19.8	22.29	14.49	18.86	0.692751	8.3884e-25	0.302167	2.41007e-05	-0.390584	8.03231e-10	77.27	68.55	62.44	69.42	83.74	142.69	86.24	104.223	49.98	74.18	72.5
9271005	LOC9271005	mRNA	0	0	0	0	0	0.06	0	0.02	0	0	0	0							0	0	0	0	0	0	0	0	0	0	0	0							3.09	0.59	0.47	1.38333	0.06	5.63	0.16	1.95	0.27	50.57	26.59
4344838	LOC4344838	mRNA	0.52	2.15	1.39	1.35333	0.64	1.56	0.56	0.92	0.17	0.26	0.39	0.273333	-0.555012	3.17451e-05	-2.30923	2.17836e-37	-1.75422	1.44282e-18	0.3	0.07	0.04	0.136667	0.03	0.04	0	0.0233333	0.16	0.06	0.14	0.12	-2.47522	3.00488e-05	-0.195956	0.621281	2.27927	0.000187289	0.84	1.01	0.65	0.833333	0.2	1.17	1.54	0.97	12.84	1.72	0.43
4340003	LOC4340003	mRNA	0	0.1	0.94	0.346667	0	0	0	0	2.09	0	0	0.696667	-5.77436	4.83225e-08	1.03419	0.00146498	6.80856	1.58091e-14	0	0.72	1.15	0.623333	1.35	2.96	6.69	3.66667	0.75	2.59	1.66	1.66667	2.58619	5.8173e-43	1.41943	5.40762e-10	-1.16676	1.55187e-15	0.09	0.24	0.4	0.243333	0	0	0	0	0	0	0
9267111	LOC9267111	mRNA	8.1	5.08	5.99	6.39	5.27	6.53	5.29	5.69667	6.24	5.17	4.64	5.35	-0.165135	0.157905	-0.255688	0.0312973	-0.0905533	0.459803	5.57	3.46	2.77	3.93333	12.79	9.53	7.31	9.87667	6.13	5.68	3.87	5.22667	1.31702	3.33688e-29	0.416003	0.00226062	-0.901021	1.08535e-16	6.15	6.03	6.49	6.22333	7.24	10.82	6.39	8.15	9.06	7.32	4.76
4334487	LOC4334487	mRNA	17.97	9.18	5.72	10.9567	2.29	2.37	7.68	4.11333	3.25	3.86	3	3.37	-1.41382	2.84337e-40	-1.70077	2.97454e-52	-0.286957	0.0451096	0	0.11	0.28	0.13	7.58	1.91	1.26	3.58333	0.77	0.83	0.82	0.806667	4.70269	4.98246e-43	2.61962	7.49083e-08	-2.08307	5.13885e-22	4.43	4.24	10.74	6.47	0.81	0.69	1.08	0.86	0.69	0.21	1.6
4338914	LOC4338914	mRNA	20.1	12.63	16.45	16.3933	18.84	16.73	11.01	15.5267	13.65	10.6	24.26	16.17	-0.0759634	0.132115	-0.0174424	0.72678	0.058521	0.248499	61.7	42.08	31.37	45.05	69.19	35.85	22.41	42.4833	50.84	41.89	43.61	45.4467	-0.117606	0.000162628	0.0159905	0.597054	0.133597	1.56022e-05	7.17	6.72	12.7	8.86333	8.55	4.98	7.44	6.99	4.32	3.66	5.49
4335177	LOC4335177	mRNA	5.19	4.92	5.81	5.30667	4.45	6.36	6.63	5.81333	10.95	9.24	7.76	9.31667	0.129158	0.0742947	0.811396	1.5533e-36	0.682238	2.56459e-27	3.09	2.37	2.93	2.79667	5.03	3.69	2.58	3.76667	3.05	2.68	2.6	2.77667	0.413105	1.89663e-05	-0.00666169	0.948488	-0.419767	1.26899e-05	5.79	8.38	9.07	7.74667	10.4	12.23	8.42	10.35	12.98	11.48	7.42
9269664	LOC9269664	mRNA	1.13	0.69	0.6	0.806667	0.44	0.39	0.28	0.37	0.73	0.7	0.58	0.67	-1.132	7.91015e-13	-0.269072	0.0479412	0.862926	1.99374e-07	0.41	0.34	0.21	0.32	0.63	0.39	0.37	0.463333	0.31	0.34	0.43	0.36	0.517163	0.00698721	0.165871	0.412142	-0.351292	0.0578998	0.73	0.56	1.06	0.783333	0.18	0.17	0.14	0.163333	0.44	0.14	0.31
4332256	LOC4332256	mRNA	8.91	7.32	4.37	6.86667	11.5	13.14	13.64	12.76	8.44	4.95	6.71	6.7	0.894549	3.37967e-30	-0.0312441	0.733985	-0.925793	9.20221e-32	3.48	2.03	3.3	2.93667	12.21	7.99	7.44	9.21333	2.89	2.62	2.07	2.52667	1.63659	1.39106e-52	-0.211164	0.149805	-1.84775	1.19441e-62	11.75	13.81	11.97	12.51	14.17	14.41	16.92	15.1667	11.6	11.11	12.48
4336755	LOC4336755	mRNA	7.42	5.83	9.61	7.62	13.46	14.81	12.24	13.5033	11.2	10.58	11.91	11.23	0.823866	2.6925e-48	0.557187	3.96633e-21	-0.26668	2.05234e-07	2.21	0.93	0.89	1.34333	5.59	4.47	3.38	4.48	1.55	1.27	0.79	1.20333	1.73241	1.73274e-49	-0.149375	0.353834	-1.88178	7.73677e-56	5.18	5.33	5.64	5.38333	5.65	16.95	7.18	9.92667	21.98	16.67	9.02
4350502	LOC4350502	mRNA	0.97	0.23	0.17	0.456667	0.17	0.09	0	0.0866667	0.17	0.82	0.21	0.4	-2.20755	7.31343e-10	-0.116584	0.640151	2.09097	1.16616e-08	0	0	0	0	0.07	0.1	0.04	0.07	0.24	0.13	0.51	0.293333	4.46963	0.000794049	6.42697	8.95393e-12	1.95734	6.79559e-06	0.64	0.22	0.28	0.38	0.33	0.07	0.04	0.146667	0.21	0.04	0.06
9266660	LOC9266660	mRNA	0.01	0	0	0.00333333	0	0	0	0	0	0	0	0							0.03	0	0	0.01	0.03	0	0	0.01	0.01	0	0.01	0.00666667	0.0102029	0.994357	-0.0324577	0.98205	-0.0426606	0.976409	0.03	0.02	0.04	0.03	0.07	0.03	0.02	0.04	0.03	0.02	0
9266027	LOC9266027	mRNA	5.25	3.75	5.98	4.99333	7.05	10.37	6.03	7.81667	5.01	2.3	2.79	3.36667	0.645297	7.24445e-12	-0.564161	1.17316e-06	-1.20946	3.18726e-31	1.21	0.44	1.02	0.89	9.47	6.13	7.47	7.69	0.15	1.09	0.71	0.65	3.10704	3.38727e-97	-0.437321	0.108443	-3.54436	1.10944e-109	2.06	3.2	1.05	2.10333	1.38	2.79	1.54	1.90333	1.01	1.32	1.96
4324666	LOC4324666	mRNA	5.66	4.69	10.36	6.90333	5.34	5.08	4.24	4.88667	4.85	7.03	5.66	5.84667	-0.500305	1.9586e-09	-0.247115	0.00194663	0.253191	0.00369231	2.18	1.17	1.51	1.62	4.53	3.22	2.13	3.29333	1.44	1.08	0.93	1.15	1.0102	7.94528e-14	-0.480732	0.00566908	-1.49093	1.92239e-24	4.49	4.66	6.61	5.25333	5.19	23.58	3.76	10.8433	35.7	34.8	5.4
4326305	LOC4326305	mRNA	1.86	1.26	1.95	1.69	3.13	3.97	2.74	3.28	2.48	3.36	2.01	2.61667	0.968774	1.25847e-13	0.600407	1.63032e-05	-0.368367	0.00180955	1.46	0.46	0.8	0.906667	2.74	2.8	1.67	2.40333	1.6	0.79	0.81	1.06667	1.49207	1.1624e-18	0.319015	0.121129	-1.17306	1.724e-13	1.25	0.56	1.58	1.13	1.62	2.41	1.24	1.75667	3.23	2.51	0.42
4324326	LOC4324326	mRNA	0.34	1	0.26	0.533333	0.78	0.49	0.23	0.5	0.3	0.08	0.22	0.2	-0.0868481	0.783766	-1.41164	0.00039001	-1.32479	0.00107399	0.35	0.67	1.08	0.7	0.42	0.93	1.2	0.85	0.18	0.38	0.23	0.263333	0.298156	0.255	-1.41023	5.47978e-05	-1.70839	2.78805e-07	3.72	5.25	5.6	4.85667	3.63	5.43	7.52	5.52667	2.01	2.2	3.51
4351664	LOC4351664	mRNA	2.83	2.03	2.4	2.42	4.82	4.4	3.68	4.3	1.52	1.35	0.87	1.24667	0.829288	3.97102e-14	-0.959924	1.34456e-10	-1.78921	3.16177e-43	1.94	2.19	2.17	2.1	8.67	7.38	5.71	7.25333	2.15	2.14	2.55	2.28	1.77457	2.22981e-68	0.117568	0.381445	-1.65701	5.88692e-63	1.12	0.96	1.86	1.31333	3.82	4.47	5.49	4.59333	0.82	0.87	0.74
4345754	LOC4345754	mRNA	0	0	0	0	0	0	0	0	0	0	0	0							0	0	0	0	0	0	0	0	0	0	0	0							0.05	0.15	0.05	0.0833333	0.21	0	0.42	0.21	0.05	0.11	0.1
9266681	LOC9266681	mRNA	0	0	0	0	0	0	0	0	0	0	0	0							0	0	0	0	0.07	0	0	0.0233333	0	0	0	0							0	0	0	0	0	0	0	0	0	0	0
4352487	LOC4352487	mRNA	23.9	1.94	4.37	10.07	1.76	8.39	5.55	5.23333	8	21.37	2.95	10.7733	-0.940762	9.46642e-19	0.092184	0.299949	1.03295	7.41104e-23	6.71	5.97	13.07	8.58333	58.84	21.1	17.17	32.37	43.53	37.59	125.9	69.0067	1.86971	3.46807e-149	3.01245	0	1.14274	5.73819e-160	9.56	1.75	11.2	7.50333	0.64	0.17	0.52	0.443333	0.35	0.12	0.29
4351855	LOC4351855	mRNA	6.2	3.72	4.47	4.79667	0.82	0.91	0.6	0.776667	4.37	4.55	7.72	5.54667	-2.62215	8.49068e-55	0.210739	0.0405753	2.83289	4.79358e-68	25.89	28.65	41.59	32.0433	14.95	8.82	8.11	10.6267	51.86	29.55	11.6	31.0033	-1.61672	2.53337e-186	-0.0508206	0.226532	1.5659	7.66722e-174	1.38	1.32	1.79	1.49667	2.61	0.88	0.97	1.48667	2.54	1.31	1.15
4334657	LOC4334657	mRNA	1.02	0.46	0.84	0.773333	0.62	0.59	1.2	0.803333	0.37	0.6	0.71	0.56	0.0526588	0.749552	-0.471391	0.00903895	-0.524049	0.00348607	0	0	0	0	0.1	0.05	0.05	0.0666667	0.06	0.08	0.02	0.0533333	4.59517	0.000423591	4.28947	0.00166706	-0.305695	0.619946	1.93	1.79	1.86	1.86	3.52	3.81	4.02	3.78333	3.4	2.67	3.74
4333010	LOC4333010	mRNA	2.48	1.9	1.89	2.09	3.45	3.7	3.4	3.51667	3.83	3.77	3.74	3.78	0.750082	2.79075e-11	0.85421	1.14276e-14	0.104128	0.28496	4.2	2.19	2.66	3.01667	2.67	2.32	1.83	2.27333	2.84	2.97	1.67	2.49333	-0.412312	0.000419565	-0.268707	0.0175796	0.143605	0.238253	1.82	1.4	1.8	1.67333	1.36	1.69	2.19	1.74667	0.88	1.08	1.95
4347195	LOC4347195	mRNA	0.25	0.68	0.25	0.393333	0.11	0.11	0.18	0.133333	0.46	0.59	1.79	0.946667	-1.57012	0.000781975	1.27209	8.38261e-06	2.8422	3.92464e-14	0.3	0.36	0.07	0.243333	0.08	0.04	0	0.04	0.43	0.4	0.54	0.456667	-2.72676	0.000199533	0.893542	0.0214738	3.6203	6.69646e-09	0.49	0.31	0.58	0.46	0.07	0	0.11	0.06	1.05	0.07	0.24
4325330	LOC4325330	mRNA	2.72	2.38	4.77	3.29	5.52	4.39	1.83	3.91333	3.5	2.77	2	2.75667	0.251019	0.0414795	-0.256049	0.0567366	-0.507067	8.46477e-05	0.04	0	0	0.0133333	1.61	0.9	1.14	1.21667	0.24	0.12	0.05	0.136667	6.46963	2.67814e-22	3.28947	0.00414189	-3.18016	2.06748e-17	4.86	10.57	12.3	9.24333	4	5.16	11.15	6.77	2.42	2.61	2.35
4339641	LOC4339641	mRNA	7.09	6.5	6.89	6.82667	41.02	63.08	36.23	46.7767	16.87	10.39	14.13	13.7967	2.77567	0	1.01729	1.55013e-88	-1.75838	0	2.76	1.06	1.3	1.70667	14.27	15.55	13.54	14.4533	1.25	0.9	1.39	1.18	3.09233	0	-0.52215	0.000108673	-3.61448	0	11.15	21.54	5.71	12.8	44.52	27.34	45.5	39.12	18.15	18.67	21.48
4329795	LOC4329795	mRNA	0.14	0.18	0.7	0.34	0.43	0.11	0.72	0.42	0.07	0.69	0.64	0.466667	0.286146	0.428582	0.44012	0.210942	0.153975	0.646438	0	0	0	0	0.12	0	0	0.04	0.04	0	0.11	0.05					0.372377	0.734073	0.21	0.1	0.03	0.113333	0.18	0.35	0	0.176667	0.83	0.42	0.24
4331023	LOC4331023	mRNA	1.64	0.49	0.57	0.9	2.36	1.73	1.41	1.83333	2.79	4.06	3.4	3.41667	1.03654	8.36046e-07	1.92831	1.00668e-26	0.891768	3.47752e-09	0	0	0.04	0.0133333	0.41	0.04	0.04	0.163333	0.12	0	0.66	0.26	3.46963	0.00195478	4.21547	1.60482e-05	0.745835	0.16453	2.28	1.61	2.49	2.12667	5.31	2.47	2.66	3.48	3.96	1.16	2.96
107276247	LOC107276247	mRNA	0	0	0	0	0	0	0	0	0	0	0	0							0	0	0	0	0	0	0	0	0	0	0	0							0	0	0	0	0	0	0	0	0	0	0
4342609	LOC4342609	mRNA	0.15	0.06	2.51	0.906667	0.37	0.13	0.09	0.196667	0.24	0.29	0.19	0.24	-2.23027	5.2322e-17	-1.94291	1.62764e-14	0.287362	0.441595	0.09	0.06	0.31	0.153333	0.49	0.24	0.19	0.306667	0.35	0.17	0.04	0.186667	0.939814	0.0131442	0.275665	0.513669	-0.664149	0.0645063	0.06	0.17	0.31	0.18	0.79	1.3	0.36	0.816667	0.99	0.65	0.23
4325753	LOC4325753	mRNA	3.46	2.36	2.38	2.73333	4.2	5.58	4.67	4.81667	3.27	2.47	2.68	2.80667	0.819549	7.75642e-35	0.0426855	0.574987	-0.776864	8.74097e-32	2.07	1.78	1.5	1.78333	5.91	4.86	5.14	5.30333	2.56	3.13	3.19	2.96	1.56519	1.65609e-100	0.730228	4.90431e-18	-0.834959	2.11639e-38	2.5	2.69	2.96	2.71667	4.96	2.65	3.58	3.73	2.05	1.98	2.06
4330237	LOC4330237	mRNA	15.91	19.61	11.84	15.7867	19.62	15.62	19.01	18.0833	14.02	15	16.67	15.23	0.19645	5.72252e-11	-0.0517933	0.0979285	-0.248244	2.70388e-16	10.39	5.7	9.53	8.54	17.17	17.8	18.83	17.9333	11.53	7.96	5.17	8.22	1.07935	2.38539e-201	-0.0497895	0.247291	-1.12914	7.15734e-219	18.88	15.9	13.97	16.25	15.8	21.64	20.55	19.33	17.76	18	20.09
4337457	LOC4337457	mRNA	4.17	2.05	1.91	2.71	2.98	16.16	2.69	7.27667	4.28	7.68	8.97	6.97667	1.42541	7.72873e-37	1.36292	3.68418e-33	-0.062494	0.482418	32.29	11.9	3.63	15.94	23.06	31.04	10.29	21.4633	3.64	4.18	6.11	4.64333	0.437203	6.47654e-15	-1.76648	5.33051e-104	-2.20368	4.6084e-186	1.58	1.12	1.49	1.39667	1.48	0.82	4.77	2.35667	2.41	0.43	2.52
4340863	LOC4340863	mRNA	13.79	12.31	15.2	13.7667	15.06	9.02	15.19	13.09	10.89	18.4	17.3	15.53	-0.0729743	0.137435	0.168673	0.00034159	0.241647	4.33745e-07	3.17	4.45	4.5	4.04	12.5	9	8.38	9.96	4.73	4.09	3.56	4.12667	1.28391	1.35012e-69	0.0263217	0.769604	-1.25759	3.4282e-68	9.17	6.86	7.83	7.95333	5.28	18.87	7.46	10.5367	13.27	13.99	9.58
4335529	LOC4335529	mRNA	0.1	0	0.03	0.0433333	0	0.03	0	0.01	0.03	0	0.03	0.02	-2.30708	0.0908548	-1.30923	0.253823	0.997856	0.560826	0	0.03	0	0.01	0.11	0.05	0.15	0.103333	0	0.03	0.1	0.0433333	3.59517	0.0010394	2.28947	0.0933397	-1.30569	0.0748791	0.24	0.05	0.62	0.303333	0.08	0	0	0.0266667	0	0	0.02
4339142	LOC4339142	mRNA	2.86	2.05	3.55	2.82	4.85	4.87	3.17	4.29667	6.06	7.29	5.83	6.39333	0.606297	1.77058e-15	1.17671	3.34462e-65	0.570408	5.26864e-20	0.69	0.48	0.6	0.59	3.61	1.97	0.76	2.11333	1.46	0.87	1.14	1.15667	1.8006	4.8041e-39	0.96797	8.89369e-10	-0.832626	6.52976e-13	0.51	0.4	0.6	0.503333	3.06	1.97	1.01	2.01333	2.29	1.28	1.34
4339092	LOC4339092	mRNA	0.15	0.06	0.21	0.14	0.5	0.37	0.13	0.333333	0.6	0.49	1.92	1.00333	1.21648	0.00102451	2.80285	2.20454e-23	1.58637	3.79793e-12	0.48	0.76	0.2	0.48	2.9	2.01	0.89	1.93333	1.43	1.01	2.33	1.59	1.9666	1.06307e-27	1.71323	5.11276e-20	-0.253376	0.0571959	0.06	0.02	0.04	0.04	0.11	0.15	0.09	0.116667	0.23	0.02	0.02
4326332	LOC4326332	mRNA	0.15	0.19	0.09	0.143333	0.03	0.11	0.02	0.0533333	0.16	0.05	0.12	0.11	-1.49009	0.00131243	-0.36091	0.343728	1.12918	0.0224708	0.11	0.08	0.03	0.0733333	0.51	0.15	0.1	0.253333	0.13	0.21	0.27	0.203333	1.71196	6.69133e-06	1.45986	0.00021277	-0.252105	0.390391	0.18	0.14	0.19	0.17	0.15	0.03	0.09	0.09	0.01	0	0.15
4331930	LOC4331930	mRNA	0.9	0.64	0.68	0.74	0.83	1.42	1.36	1.20333	1.15	0.91	0.63	0.896667	0.696728	0.00035271	0.273256	0.192673	-0.423472	0.023083	0.91	1.71	4.42	2.34667	4.86	1.83	1.56	2.75	8.43	6.2	3.94	6.19	0.179384	0.140351	1.39481	3.98782e-46	1.21542	1.76252e-37	1.52	1.35	5.25	2.70667	1.83	0.97	2.6	1.8	0.97	0.85	1
107276233	LOC107276233	mRNA	0.11	0.28	0	0.13	0.43	0.8	0.51	0.58	0.18	0.11	0.15	0.146667	2.14933	3.85472e-07	0.152805	0.798395	-1.99652	1.35871e-06	1.09	0.46	0.49	0.68	1.38	0.5	0.62	0.833333	0.83	0.54	0.69	0.686667	0.26069	0.320476	0.0264464	0.922331	-0.234243	0.36711	0.57	0	0	0.19	0.26	0.07	0.43	0.253333	0	0	0.14
4345870	LOC4345870	mRNA	4.82	2.34	2.61	3.25667	1.66	1.63	4.36	2.55	2.67	5.92	1.28	3.29	-0.352888	0.0217304	0.00546765	0.969806	0.358356	0.0199295	0.31	0.1	0	0.136667	0.77	2.39	0.59	1.25	0.89	1.68	1.08	1.21667	3.23902	3.93056e-15	3.177	1.57774e-14	-0.0620259	0.793005	0.91	0.33	1.3	0.846667	0.63	0.81	0.29	0.576667	3.11	0.86	0.29
4350584	LOC4350584	mRNA	2.7	1.61	0.93	1.74667	2.17	2.19	2.41	2.25667	1.27	2.14	1.7	1.70333	0.369416	0.00633947	-0.0384396	0.791199	-0.407856	0.00281624	2.01	1.71	2.44	2.05333	4.1	1.88	1.6	2.52667	2.09	1.69	0.92	1.56667	0.264776	0.0405661	-0.389614	0.0067183	-0.65439	1.9558e-06	1.38	1.7	2.56	1.88	3.03	2.47	1.78	2.42667	1.02	1.41	1.66
4332187	LOC4332187	mRNA	7.56	4.65	10.68	7.63	48.08	54.97	25.93	42.9933	29.27	29.8	29.7	29.59	2.49376	0	1.95238	1.15218e-249	-0.54138	6.96143e-47	8.09	3.67	3.38	5.04667	21.25	10.51	6.78	12.8467	5.8	5.73	5.13	5.55333	1.31846	1.51272e-59	0.145796	0.138984	-1.17267	2.12963e-50	7.23	7.26	8.68	7.72333	52.96	16.48	28.57	32.67	11.63	7.83	8.39
4338806	LOC4338806	mRNA	1.62	1.26	1.4	1.42667	5.22	7.12	5.06	5.8	1.81	1.47	1.66	1.64667	2.02383	7.41428e-88	0.208047	0.135769	-1.81579	6.1591e-76	0.81	0.43	0.6	0.613333	6.32	3.92	4.45	4.89667	0.39	0.37	0.18	0.313333	2.98168	5.62628e-110	-0.981232	0.000201327	-3.96291	2.63166e-139	2.01	3.52	1.43	2.32	4.4	6.49	5.82	5.57	4.01	4.55	3.9
9269376	LOC9269376	mRNA	13.77	5.94	3.65	7.78667	7.41	4.54	3.76	5.23667	0.47	1.37	1.1	0.98	-0.565884	9.98638e-09	-2.99853	2.26363e-88	-2.43265	2.08284e-48	0.05	0.39	0.09	0.176667	18.97	7.57	4.13	10.2233	1.04	0.42	1.15	0.87	5.76127	1.44419e-152	2.25366	1.64067e-08	-3.50761	2.85644e-125	1.79	1.28	4.51	2.52667	1.91	0.69	0.91	1.17	0.39	0.18	0.2
4328720	LOC4328720	mRNA	1.5	1.77	1.29	1.52	4.73	6.09	5.81	5.54333	1.74	1.67	2.24	1.88333	1.86451	1.39369e-51	0.293985	0.0694518	-1.57052	9.93261e-41	1.96	0.84	1.08	1.29333	2.52	2.26	2.15	2.31	1.37	0.95	0.44	0.92	0.841805	2.25897e-07	-0.472157	0.0198329	-1.31396	7.00552e-14	2.12	1.65	1.4	1.72333	5.73	3.92	6.23	5.29333	2.15	2.2	1.41
112936009	LOC112936009	mRNA	0.22	0.27	0.35	0.28	0.61	0.6	0.21	0.473333	0.81	0.58	0.95	0.78	0.762599	0.0129687	1.47513	5.33578e-08	0.712528	0.00278024	0	0.1	0.18	0.0933333	0.38	0.29	0.13	0.266667	0.74	0.11	0.08	0.31	1.4775	0.00197268	1.72641	0.000142891	0.248918	0.4795	0.33	0.41	0.56	0.433333	1.01	0.47	0.22	0.566667	2.38	1.06	0.79
4340442	LOC4340442	mRNA	5.28	2.94	5.35	4.52333	7.9	10.62	8.21	8.91	5.36	3.22	4.38	4.32	0.977917	4.2535e-21	-0.062124	0.616904	-1.04004	4.34244e-23	4.35	2.52	1.63	2.83333	16.47	11.67	10.33	12.8233	2.19	1.44	1.92	1.85	2.1676	1.40989e-88	-0.608807	0.000483564	-2.7764	2.35274e-118	5.77	10.17	6.17	7.37	10.82	11.3	11.64	11.2533	5.39	5.72	6.92
4329366	LOC4329366	mRNA	5.63	5.29	9.84	6.92	14.57	13.24	15.94	14.5833	7.61	10.68	10.1	9.46333	1.07307	8.77866e-115	0.445947	2.03093e-17	-0.627124	1.13379e-46	0.34	0.13	0.17	0.213333	2.28	1.11	0.64	1.34333	0.47	0.4	0.32	0.396667	2.63879	2.98172e-36	0.929068	0.000912877	-1.70972	6.35932e-22	10.35	12.24	4.95	9.18	18.18	21.78	19.24	19.7333	11.43	12.92	15.5
4324511	LOC4324511	mRNA	37.75	38.87	43.86	40.16	39.95	44.98	40.5	41.81	33.1	44.84	42.64	40.1933	0.0568176	0.127797	-0.00305196	0.935454	-0.0598695	0.109541	13.68	11.71	17.53	14.3067	27.1	20.06	17.31	21.49	15.68	11.67	10.01	12.4533	0.574104	5.59397e-23	-0.198468	0.00263955	-0.772571	4.13173e-38	30.43	29.98	29.9	30.1033	34.7	57.22	32.42	41.4467	101.36	81.51	26.81
4346082	LOC4346082	mRNA	0.22	0.31	0.14	0.223333	0.87	1.29	1.27	1.14333	0.14	0.16	0.17	0.156667	2.3573	1.07229e-43	-0.561582	0.0463529	-2.91888	1.89849e-54	0.03	0	0.06	0.03	0.23	0.35	0.27	0.283333	0.09	0.02	0	0.0366667	3.29338	7.34714e-16	0.28947	0.671327	-3.00391	7.35731e-15	0.12	0.27	0.17	0.186667	1.24	1	1.2	1.14667	0.19	0.18	0.08
4324187	LOC4324187	mRNA	0	0	0	0	0.02	0	0	0.00666667	0	0	0	0							0	0	0	0	0.07	0.11	0.11	0.0966667	0.24	0.15	0.07	0.153333	4.71064	0.000227313	5.35986	2.2556e-06	0.649217	0.19584	0	0	0	0	0	0	0	0	0	0	0
4340617	LOC4340617	mRNA	1.06	0.52	0.4	0.66	0.06	0.41	0.12	0.196667	0.17	1.08	2.28	1.17667	-1.75069	0.000229044	0.832127	0.00612515	2.58282	3.72095e-10	8.5	10.5	1.27	6.75667	18	17.53	8.19	14.5733	3.55	3.88	16.01	7.81333	1.08891	2.79477e-32	0.206868	0.052025	-0.882045	1.73354e-23	3.71	2.12	8.05	4.62667	1.22	0.57	2.25	1.34667	4.06	1.14	1.49
4327687	LOC4327687	mRNA	7.63	6.09	8.19	7.30333	7.31	6.65	8.75	7.57	7.97	8.85	7.59	8.13667	0.0502489	0.482005	0.152645	0.0296423	0.102396	0.142138	5.99	6.23	7.22	6.48	15.85	15.37	13.79	15.0033	6.48	5.29	6.03	5.93333	1.20728	1.51471e-81	-0.12752	0.106309	-1.3348	4.1095e-96	3.5	3.38	5.33	4.07	5.77	8.6	4.86	6.41	8.13	7.01	3.71
107276534	LOC107276534	mRNA	0.65	0.55	0.37	0.523333	0.14	0.42	0.21	0.256667	0.1	0.18	0.41	0.23	-1.04297	0.00396726	-1.18328	0.00141803	-0.140303	0.752772	0.72	0.27	0.5	0.496667	0.7	0.2	0.34	0.413333	0.62	0.52	0.17	0.436667	-0.294652	0.374662	-0.176468	0.584561	0.118184	0.728347	0.27	0.36	0.26	0.296667	0.17	0.43	0.14	0.246667	0.17	0.23	0.13
4336018	LOC4336018	mRNA	0.14	0.28	0.45	0.29	0.66	0.27	0.4	0.443333	0.62	0.53	0.21	0.453333	0.623989	0.0532518	0.641308	0.0462367	0.0173185	0.9523	0	0.24	0.29	0.176667	0.62	0.6	0.97	0.73	0.16	0.19	0.17	0.173333	2.02331	5.67524e-10	-0.0346846	0.940257	-2.05799	2.91266e-10	5.67	4.28	5.47	5.14	3.55	9.65	4.57	5.92333	10.57	9.48	4.03
4329156	LOC4329156	mRNA	0.03	0.07	0.07	0.0566667	0.14	0.17	0.17	0.16	0.1	0.03	0	0.0433333	1.50027	0.0334242	-0.309229	0.748577	-1.8095	0.0152604	0	0	0	0	0.12	0.03	0	0.05	0.03	0	0.31	0.113333			4.28947	0.00166706	1.27927	0.114813	0.27	0.29	0.06	0.206667	0.2	0.1	0.27	0.19	0.07	0.07	0.2
4336833	LOC4336833	mRNA	2.96	2.23	3.58	2.92333	6.63	13.69	8.14	9.48667	3.35	2.61	2.92	2.96	1.69657	1.15559e-143	0.0185855	0.834362	-1.67799	7.38077e-141	0.49	0.32	0.43	0.413333	5.19	3.86	3.9	4.31667	0.44	0.29	0.39	0.373333	3.37088	5.23643e-139	-0.157989	0.520264	-3.52887	8.9871e-146	3.57	5.6	2.24	3.80333	14.43	6.85	12.93	11.4033	7.77	4.62	5.57
4345648	LOC4345648	mRNA	3.54	3.33	8.83	5.23333	4.09	2.79	3.53	3.47	3.13	6.56	4.68	4.79	-0.595887	9.36289e-10	-0.137836	0.125246	0.458051	4.5805e-06	1.13	0.92	0.97	1.00667	6.73	2.13	1.46	3.44	2.74	1.29	0.74	1.59	1.71979	6.8311e-30	0.661889	0.000246411	-1.0579	3.27785e-15	3.46	2.68	3.64	3.26	3.14	7.71	1.77	4.20667	5.3	5.38	4.89
4338944	LOC4338944	mRNA	4.06	4.09	2.46	3.53667	7.93	16.12	11.46	11.8367	6.93	4.03	5.57	5.51	1.74205	0	0.639639	4.63046e-38	-1.10242	1.50522e-197	0.86	0.53	1.5	0.963333	4.18	4.67	4.28	4.37667	0.83	0.86	0.61	0.766667	2.19218	5.8837e-193	-0.324958	0.00422537	-2.51714	1.68874e-229	5.38	10.21	10.6	8.73	10.71	9.26	13.58	11.1833	5.72	7.84	6.24
4347200	LOC4347200	mRNA	10.44	8.28	10.44	9.72	9.76	14.08	10.61	11.4833	8.56	9.55	9.03	9.04667	0.239404	0.0174002	-0.105945	0.321368	-0.345349	0.00077738	9.99	5.65	7.9	7.84667	14.08	16.13	15.89	15.3667	7.88	8.62	5.64	7.38	0.980557	1.57301e-22	-0.0822107	0.492617	-1.06277	9.14289e-26	2.64	5.38	8.44	5.48667	4.46	7.88	5.4	5.91333	7.48	5.35	2.12
9270289	LOC9270289	mRNA	0	0	0.02	0.00666667	0.02	0.02	0	0.0133333	0.02	0	0	0.00666667	1.01484	0.554172	0.0126992	0.995034	-1.00214	0.559143	0	0	0.02	0.00666667	0.04	0.02	0	0.02	0.02	0.02	0.02	0.02	1.59517	0.303499	1.5525	0.3166	-0.0426606	0.971109	0.12	0.15	0.13	0.133333	0.1	0.23	0.2	0.176667	0.25	0.23	0.17
4351219	LOC4351219	mRNA	0.31	0.19	0.3	0.266667	0.59	0.57	0.32	0.493333	0.19	0.36	0.29	0.28	0.894549	0.000305216	0.0692828	0.808406	-0.825267	0.000768284	0	0.02	0	0.00666667	0.34	0.14	0.11	0.196667	0	0.03	0.02	0.0166667	5.13949	8.95463e-10	1.5525	0.3166	-3.58698	1.82221e-08	0.17	0.21	0.15	0.176667	0.4	0.33	0.19	0.306667	0.13	0.17	0.3
4350655	LOC4350655	mRNA	2.51	1.67	1.95	2.04333	1.41	1.09	0.78	1.09333	1.86	2.27	1.93	2.02	-0.894644	4.23466e-10	-0.018779	0.87869	0.875865	1.19632e-09	0.26	0.4	0.25	0.303333	1.55	0.77	0.49	0.936667	1.01	0.49	0.6	0.7	1.58309	1.15632e-10	1.2002	4.09398e-06	-0.382889	0.0535962	2.05	2.35	3.01	2.47	2.57	2	2.4	2.32333	1.69	1.49	1.23
4336873	LOC4336873	mRNA	5.41	6.04	6.19	5.88	4.32	4.33	4.31	4.32	3.48	3.79	4.94	4.07	-0.475375	2.76523e-05	-0.528211	3.89014e-06	-0.0528364	0.671394	0.69	0.62	0.46	0.59	2.5	1.52	1.59	1.87	0.89	0.55	0.69	0.71	1.51216	4.56531e-10	0.0638019	0.836674	-1.44836	1.2704e-09	2.44	1.68	1.08	1.73333	1.2	4.74	1.33	2.42333	3.46	3.98	1.93
4342633	LOC4342633	mRNA	0.1	0.21	0.24	0.183333	0.14	0.35	0.1	0.196667	0.31	0.15	0.06	0.173333	0.117937	0.759775	-0.0983321	0.805946	-0.216269	0.582296	0	0	0	0	0.21	0.02	0.02	0.0833333	0.02	0.06	0.06	0.0466667	4.46963	0.000794049	3.7749	0.0113824	-0.694737	0.313101	0.06	0.1	0.18	0.113333	0.16	0.24	0.2	0.2	0.22	0.14	0.1
4351027	LOC4351027	mRNA	12.44	11.73	13.64	12.6033	17.1	16.43	16.43	16.6533	14.93	13.46	14.44	14.2767	0.40163	5.05938e-19	0.179042	0.000131571	-0.222588	3.71598e-07	6.43	4.19	4.61	5.07667	8.51	7.41	5.15	7.02333	6.61	5.91	4.34	5.62	0.461117	1.17532e-10	0.150555	0.0446321	-0.310563	7.49722e-06	15.82	12.85	15.77	14.8133	40.72	23.84	27.06	30.54	18.39	21.02	18.41
4343487	LOC4343487	mRNA	4.03	6.75	2.94	4.57333	32.59	20.17	43.24	32	30.29	54.21	50.39	44.9633	2.80794	0	3.29385	0	0.485912	9.92725e-64	0	0.09	0.19	0.0933333	17.39	0.81	1.09	6.43	2.94	2.16	3.35	2.81667	6.00456	1.73372e-182	4.92174	1.49577e-86	-1.08282	1.50996e-34	11.51	7.08	3.79	7.46	10.19	12.24	21.56	14.6633	14.22	20.7	30.02
4329555	LOC4329555	mRNA	1.25	1.62	2.85	1.90667	2.1	1.45	1.8	1.78333	1.62	4.41	2.57	2.86667	-0.0972292	0.357235	0.595181	2.0646e-10	0.69241	4.08875e-13	2.05	2.14	2	2.06333	4.32	4.44	3.43	4.06333	2.68	3.08	5.85	3.87	0.977781	3.94125e-30	0.911244	3.48137e-26	-0.0665377	0.36069	1.15	0.74	0.63	0.84	0.72	8.37	0.98	3.35667	7.75	10.39	1.57
4328089	LOC4328089	mRNA	1.34	1.95	1.63	1.64	1.68	2.73	1.23	1.88	3.93	2.65	2.04	2.87333	0.197435	0.262223	0.810206	3.08557e-07	0.612771	6.45991e-05	2.27	1.06	0.89	1.40667	3.14	3.01	2.47	2.87333	2.03	1.5	2.09	1.87333	1.03086	7.77124e-10	0.41685	0.0243006	-0.614013	7.50653e-05	1.15	1.39	2.65	1.73	2.02	1.76	1.28	1.68667	2.07	1.8	1.42
4345906	LOC4345906	mRNA	1.49	2.02	1.65	1.72	1.64	2.14	1.39	1.72333	1.63	1.65	1.84	1.70667	0.00835953	0.931123	-0.0167112	0.86336	-0.0250707	0.796487	1.89	1.79	1.09	1.59	4.29	3.71	3.85	3.95	1.53	1.16	2.52	1.73667	1.30942	9.81547e-58	0.132209	0.184001	-1.17721	1.14021e-49	1.46	1.37	1.18	1.33667	1.29	0.85	1.55	1.23	5.19	0.98	1.12
4324191	LOC4324191	mRNA	67.79	83.53	33.06	61.46	63.35	29.72	46.15	46.4067	14.43	33.02	24.53	23.9933	-0.401516	1.40601e-90	-1.36063	0	-0.959116	0	0.51	0.41	0.74	0.553333	1.99	2.62	1.57	2.06	0.66	0.47	0.27	0.466667	1.89156	4.56112e-40	-0.260239	0.20594	-2.1518	1.41338e-47	49.33	23.87	15.2	29.4667	7.16	37.53	23.26	22.65	11.39	9.42	33.58
4334892	LOC4334892	mRNA	16.25	15.92	16.25	16.14	27.15	33.57	23.15	27.9567	22.95	16.83	19.42	19.7333	0.791973	4.57849e-45	0.29095	2.06955e-06	-0.501023	8.61246e-21	13.09	8.25	11.57	10.97	34.08	28.24	26.42	29.58	11.21	7.55	5.82	8.19333	1.42716	1.98523e-116	-0.417122	9.28161e-07	-1.84428	2.95692e-169	19.23	19.54	18.05	18.94	30.77	28.77	27.09	28.8767	29.04	24.54	15.45
4349193	LOC4349193	mRNA	0.69	0.45	0.57	0.57	0.34	0.16	0.27	0.256667	0.16	0.24	0.26	0.22	-1.15176	0.000198362	-1.37092	1.99303e-05	-0.219157	0.577458	0.18	0.11	0.14	0.143333	1.06	0.13	0.21	0.466667	1.34	0.03	0.33	0.566667	1.65087	2.19516e-05	1.99891	3.82105e-08	0.348044	0.203255	1.22	1.28	0.62	1.04	0.15	1.53	1.27	0.983333	0.88	0.53	0.55
4351732	LOC4351732	mRNA	0.83	0.75	1.04	0.873333	1.03	1.55	0.49	1.02333	0.91	0.54	0.66	0.703333	0.226112	0.198737	-0.307412	0.111039	-0.533523	0.00412091	13.81	8	4.42	8.74333	6.68	4.19	3.26	4.71	9.67	6.55	9.34	8.52	-0.910525	9.61478e-40	-0.0316301	0.590799	0.878895	3.66983e-37	0.1	0.53	0.3	0.31	2.38	1.19	3.31	2.29333	0.27	0.19	0.12
4351915	LOC4351915	mRNA	0.05	0.95	0.22	0.406667	0.17	0.05	0.02	0.08	0.17	0.75	4.75	1.89	-2.30708	8.93678e-08	2.22065	1.58304e-29	4.52774	2.06119e-53	0	0	0	0	0.03	0	0	0.01	0.02	0	0.1	0.04			3.28947	0.0426235	2.27927	0.0948011	0.38	0.19	0.67	0.413333	0.36	0.29	0.22	0.29	2.99	0.98	0.29
4327007	LOC4327007	mRNA	2.26	1.48	2.07	1.93667	2.31	2.83	2.83	2.65667	2.68	2.15	3.03	2.62	0.455273	1.26569e-05	0.44479	2.05105e-05	-0.0104828	0.913724	3.68	1.75	1.4	2.27667	3.03	1.32	1.22	1.85667	2.21	1.47	1.46	1.71333	-0.323776	0.00422582	-0.402469	0.000409212	-0.0786932	0.514297	1.77	2.27	2.13	2.05667	3.1	3.25	2.43	2.92667	2.31	2.55	2.26
107279749	LOC107279749	mRNA	0.45	0.31	0.26	0.34	0.2	0.19	0.13	0.173333	0.32	0.18	0.16	0.22	-0.959161	3.38055e-07	-0.625703	0.000420646	0.333459	0.11237	1.03	0.17	0.35	0.516667	0.16	0.15	0.08	0.13	0.59	0.49	0.28	0.453333	-1.9898	2.16426e-25	-0.130638	0.341835	1.85916	1.11492e-21	0.02	0.05	0.06	0.0433333	0.03	0.08	0.04	0.05	0.03	0.05	0.02
4337750	LOC4337750	mRNA	249.15	173.49	196.46	206.367	289.97	317.57	469.57	359.037	467.44	358.89	476.05	434.127	0.797878	0	1.07457	0	0.276687	3.47838e-88	322.25	187.99	146.54	218.927	382.41	215.97	134.54	244.307	208.79	180.04	194.14	194.323	0.131004	1.5992e-12	-0.166486	8.57884e-18	-0.29749	2.16375e-55	283.51	334.86	372.61	330.327	331.6	294.96	306.52	311.027	269.8	409.21	381.5
4331789	LOC4331789	mRNA	1.38	0.62	0.65	0.883333	0.09	0.26	0.26	0.203333	0.4	1.2	0.36	0.653333	-2.12067	5.38761e-18	-0.452964	0.0136581	1.66771	3.58088e-10	0	0	0.02	0.00666667	0.63	0.1	0.16	0.296667	0.04	0.08	0.08	0.0666667	5.36775	2.78835e-11	3.28947	0.00414189	-2.07828	4.5638e-06	0.08	0.09	0.38	0.183333	0.22	0.04	0.16	0.14	0.22	0.07	0.13
4335566	LOC4335566	mRNA	1.1	3.5	3.04	2.54667	0.6	1.14	1.14	0.96	0.28	2.09	0.31	0.893333	-1.414	2.48216e-17	-1.53162	2.4417e-19	-0.117622	0.589853	0	0.06	0.07	0.0433333	0.04	0	0.06	0.0333333	0.03	0.03	0	0.02	-0.404835	0.711901	-1.03246	0.394726	-0.627623	0.630181	3.07	1.02	0.33	1.47333	0.09	0.86	0.59	0.513333	5.19	2.49	0.12
4327467	LOC4327467	mRNA	1.27	1.51	1.43	1.40333	2.33	3.76	3.5	3.19667	0.76	1.76	1.79	1.43667	1.18665	1.53229e-20	0.029573	0.849669	-1.15708	1.03067e-19	1.78	0.65	3.84	2.09	3.84	4.73	3.78	4.11667	3.17	2.58	0.55	2.1	0.992281	2.51932e-19	0.0142734	0.912454	-0.978008	4.21676e-19	6.66	7.52	7.96	7.38	5.99	9.88	8.66	8.17667	11.79	9.36	5.8
107278666	LOC107278666	mRNA	0.34	0.35	0.24	0.31	1.65	2.71	1.92	2.09333	0.31	0.34	0.47	0.373333	2.73296	4.80411e-59	0.244886	0.345315	-2.48807	3.19777e-53	0.02	0.12	0.03	0.0566667	0.92	0.41	0.53	0.62	0.08	0.08	0.01	0.0566667	3.41769	1.17107e-21	0.105046	0.867571	-3.31265	2.29569e-21	0.23	0.32	0.27	0.273333	2.72	2.11	2.44	2.42333	0.83	1.08	0.33
4329932	LOC4329932	mRNA	9.39	6.07	8.8	8.08667	4.8	3.09	3.24	3.71	3.17	6.48	5.61	5.08667	-1.12227	1.17636e-34	-0.674381	1.50051e-15	0.447889	1.35947e-05	11.74	11.68	16.39	13.27	14.65	10.42	8.35	11.14	13.55	18.4	4.36	12.1033	-0.270433	1.55674e-05	-0.133226	0.0280993	0.137207	0.0312229	2.42	2.18	3.51	2.70333	0.39	1.99	1.53	1.30333	1.13	1.35	2.09
9271618	LOC9271618	mRNA	0.37	0.16	0.41	0.313333	0.57	1.66	0.21	0.813333	0.77	0.38	3.08	1.41	1.37392	4.36691e-05	2.17564	1.01108e-13	0.801713	0.000521657	13.61	8.35	2.17	8.04333	6.89	12.55	2.54	7.32667	3.99	3.06	3.25	3.43333	-0.125274	0.15253	-1.22474	2.38914e-31	-1.09947	1.7356e-24	0.24	0.39	0.39	0.34	0.53	0.12	0.89	0.513333	0.6	0.12	0.32
4349363	LOC4349363	mRNA	0.59	1.91	0.89	1.13	5.5	6.46	2.3	4.75333	5.62	7.07	2.42	5.03667	2.07208	2.61296e-20	2.149	2.77036e-22	0.0769204	0.619651	0.27	0	0.09	0.12	2.35	0.25	0.42	1.00667	0.51	0.34	0.59	0.48	3.04583	4.36218e-07	2.05501	0.00382262	-0.990822	0.0182754	2.92	2.33	1.5	2.25	8.54	6.27	6.04	6.95	4.81	3.01	3.64
4333263	LOC4333263	mRNA	3.12	4.39	3.93	3.81333	5.51	7.14	4.65	5.76667	6.28	7.69	6.2	6.72333	0.58675	1.56667e-05	0.807747	6.39882e-10	0.220997	0.0618933	11.31	10.34	10.03	10.56	24.93	23.03	31.78	26.58	11.38	7.82	7.6	8.93333	1.35038	8.36463e-76	-0.218769	0.0219545	-1.56915	1.85064e-95	1.87	2.59	3.21	2.55667	4.25	2.06	1.96	2.75667	2.92	2.31	1.94
4346142	LOC4346142	mRNA	346.06	522.38	188.62	352.353	197.67	35.19	388.87	207.243	23.86	109.22	143.62	92.2333	-0.766315	0	-1.93965	0	-1.17334	0	22.97	24.7	23.6	23.7567	42.56	16.62	15.65	24.9433	40.46	48.5	23.56	37.5067	0.0275788	0.611564	0.656626	4.96394e-42	0.629047	6.08729e-39	549.02	36.91	46.63	210.853	28.12	136.06	33.87	66.0167	114.18	88.23	147.24
9267789	LOC9267789	mRNA	61.23	57.93	64.81	61.3233	82.4	64.47	65.35	70.74	51.49	60.69	59.33	57.17	0.203193	7.51638e-16	-0.100958	0.000143936	-0.30415	2.66872e-32	19.68	16.6	23.39	19.89	89.31	76.03	67.61	77.65	29.91	19.85	10.31	20.0233	1.95732	0	0.0128974	0.780658	-1.94442	0	50.61	50.93	55.28	52.2733	76.45	67.27	57.12	66.9467	42.57	39.97	54.86
4330000	LOC4330000	mRNA	7.81	5.28	6.5	6.53	32.1	34.49	38.37	34.9867	6.78	8.83	10.05	8.55333	2.42219	0	0.388061	8.44908e-11	-2.03413	0	2.49	2.66	1.93	2.36	25.16	26.04	23.94	25.0467	3.5	3.35	3.04	3.29667	3.4052	0	0.480906	1.08887e-06	-2.9243	0	1.71	2.02	2.41	2.04667	34.4	25.04	18.27	25.9033	16.28	9.79	3.7
4347931	LOC4347931	mRNA	26.06	23.12	27.92	25.7	20.86	24.45	17.97	21.0933	23.4	24.18	21.39	22.99	-0.285791	2.83585e-08	-0.163133	0.00120363	0.122657	0.0208319	20.4	9.22	14.33	14.65	20.24	17.83	14.92	17.6633	20.14	13.22	8.42	13.9267	0.269222	2.01669e-05	-0.0664846	0.316991	-0.335707	1.25833e-07	18.46	19.38	29.07	22.3033	19.61	30.33	19.35	23.0967	28.99	26.8	14.49
4328106	LOC4328106	mRNA	0.45	0.37	0.44	0.42	0.89	0.73	0.5	0.706667	0.81	0.45	0.43	0.563333	0.623138	0.0039382	0.364188	0.10704	-0.25895	0.202905	0.22	0.06	0.02	0.1	0.71	0.3	0.56	0.523333	0.17	0.12	0.09	0.126667	2.15577	8.18745e-10	0.0496052	0.921271	-2.10616	1.15635e-09	0.34	0.47	0.38	0.396667	0.63	0.8	0.5	0.643333	0.69	0.5	0.46
4340632	LOC4340632	mRNA	0.23	0.09	0.1	0.14	0.18	0.07	0.15	0.133333	0.2	0.07	0.15	0.14	-0.00544467	0.989227	0.0387644	0.922801	0.044209	0.912308	0	0.02	0.06	0.0266667	0	0.1	0.06	0.0533333	0.12	0.06	0.04	0.0733333	1.0088	0.182613	1.39759	0.0466144	0.388789	0.510463	0.07	0.12	0.13	0.106667	0.16	0.53	0.04	0.243333	0.21	0.19	0.16
4352751	LOC4352751	mRNA	44.53	4.8	2.95	17.4267	1.38	0.86	0.29	0.843333	2.74	7.27	2.49	4.16667	-4.35799	0	-2.06694	1.03337e-161	2.29105	5.15133e-45	9.94	5.13	14.15	9.74	2.6	0.74	1.14	1.49333	119.78	5.5	2.28	42.52	-2.74197	2.54698e-122	2.12715	0	4.86911	0	33.63	36.57	73.08	47.76	5.87	4.15	9.13	6.38333	17.91	4.37	11.75
4348935	LOC4348935	mRNA	0.18	0.47	0.24	0.296667	1.07	1.28	0.79	1.04667	0.15	0.18	0.16	0.163333	1.8222	1.10954e-14	-0.849797	0.0232956	-2.672	1.73403e-22	0.23	0.18	0.18	0.196667	1.28	0.78	0.65	0.903333	0.18	0.16	0.2	0.18	2.15525	5.65623e-15	-0.147935	0.717051	-2.30319	2.77795e-16	0.28	0.38	0.4	0.353333	1.3	0.61	1.01	0.973333	0.28	0.2	0.2
4337905	LOC4337905	mRNA	0	0.02	0	0.00666667	0.04	0.02	0.13	0.0633333	0.02	0	0	0.00666667	2.33677	0.0867744	0.0126992	0.995034	-2.32407	0.0885035	0.14	0.3	0.36	0.266667	1.94	0.51	0.89	1.11333	2.16	1.38	1.75	1.76333	1.94607	1.57738e-10	2.65343	2.95732e-23	0.707361	0.000212291	0	0	0	0	0.04	0.17	0	0.07	0.02	0	0
4349238	LOC4349238	mRNA	65.33	29.82	36.44	43.8633	21.54	11.72	28.9	20.72	11.1	21.81	34.07	22.3267	-1.08045	1.8433e-177	-0.975478	1.94072e-150	0.104973	0.0200593	109.49	140.74	159.63	136.62	126.68	94.84	78.19	99.9033	160.52	152.34	108.02	140.293	-0.469739	5.93341e-126	0.0350486	0.0501683	0.504787	1.52476e-148	6.41	2.95	9.19	6.18333	1.93	7.06	0.68	3.22333	6.82	4.51	1.93
9267479	LOC9267479	mRNA	94.27	119.2	102.25	105.24	133.74	176.71	171.86	160.77	167.46	178.8	185.68	177.313	0.609451	2.32833e-151	0.750382	6.85617e-240	0.140931	5.73328e-12	516.31	355.7	136.7	336.237	393.07	417.38	197.86	336.103	136.6	115.31	193.27	148.393	-0.00708385	0.630697	-1.1761	0	-1.16902	0	156.13	122.71	146.16	141.667	131.91	94.48	155.06	127.15	158.63	135.57	167.57
4345973	LOC4345973	mRNA	1.38	0.32	74.1	25.2667	8	2.04	2.71	4.25	1.53	15.02	3.25	6.6	-2.57623	1.19763e-135	-1.96611	3.12359e-98	0.610126	3.09484e-05	3.07	3.41	2.77	3.08333	7.22	11.79	10.06	9.69	2.3	3.27	1.22	2.26333	1.66287	2.81934e-30	-0.451834	0.030028	-2.1147	1.15029e-41	0.48	1.55	0.62	0.883333	2.65	279.57	6.56	96.26	197.8	102.78	4.59
9269487	LOC9269487	mRNA	11.37	11.28	9.54	10.73	12.01	27.48	21.86	20.45	10.91	10.31	10.59	10.6033	0.946954	5.06544e-42	0.00336136	0.967331	-0.943592	1.31761e-41	5.88	5.28	8.01	6.39	37	28.29	27.72	31.0033	10.59	6.62	4.33	7.18	2.2724	1.01784e-214	0.165687	0.11078	-2.10671	7.45488e-198	10.9	12.2	12.58	11.8933	28.32	17.24	22.49	22.6833	16.74	13.11	10.78
4343616	LOC4343616	mRNA	1.1	0.17	0.39	0.553333	0.17	0.02	0.3	0.163333	0.02	0.05	0.1	0.0566667	-1.75141	1.86478e-07	-3.26741	7.41645e-14	-1.516	0.0106017	0.72	2.1	3.26	2.02667	5.05	2.38	0.88	2.77	3.83	2.04	0.49	2.12	0.396503	0.00119876	0.0539571	0.675593	-0.342546	0.00450081	0.19	0.28	0.09	0.186667	0.36	1.19	0.58	0.71	0.82	0.91	0.83
9272494	LOC9272494	mRNA	0	0.06	0.09	0.05	0.19	0.1	0.13	0.14	0.03	0.03	0.06	0.04	1.39336	0.0524873	-0.309229	0.748577	-1.70258	0.0250334	0.37	0.25	0.13	0.25	1.29	2.28	1.11	1.56	0.1	0.06	0.19	0.116667	2.64651	8.94794e-23	-1.09659	0.0320633	-3.7431	7.01228e-31	0.09	0.09	0.09	0.09	0.19	0.28	0.13	0.2	0	0	0.03
9271042	LOC9271042	mRNA	0.79	0.46	0.46	0.57	1.63	1.16	1.37	1.38667	0.87	0.93	0.86	0.886667	1.2887	1.27105e-17	0.637107	0.000159764	-0.651595	1.47237e-06	0	0	0.19	0.0633333	0	0.36	0.14	0.166667	0	0	0	0	1.48017	0.000922938	-4.67977	0.000284593	-6.15994	7.15417e-10	1.81	0.41	0.86	1.02667	3.42	5.52	2.86	3.93333	2.28	3.59	2.63
9269222	LOC9269222	mRNA	7.81	4.9	5.21	5.97333	4.6	5.39	4.07	4.68667	7.05	5.12	4.38	5.51667	-0.341204	0.000119033	-0.128905	0.131343	0.212299	0.0194774	3.15	2.2	2.78	2.71	7.92	5.44	4.01	5.79	5.07	4.44	4.01	4.50667	1.09082	2.09014e-25	0.727539	4.96449e-11	-0.363282	7.57387e-05	4.27	4.54	7.86	5.55667	4.39	2.65	3.4	3.48	2.86	2.04	2.99
4330481	LOC4330481	mRNA	0.93	0.17	0.13	0.41	0.36	0.44	0.57	0.456667	0.23	0.2	0.3	0.243333	0.162942	0.61819	-0.737323	0.0535689	-0.900265	0.0155998	0	0.03	0	0.01	5.21	0.23	0.03	1.82333	0	0.03	0.3	0.11	7.20988	8.55158e-35	3.28947	0.00414189	-3.9204	1.204e-32	0.03	0.16	0.13	0.106667	0.59	0.29	0.26	0.38	1.2	0.1	0.29
4336343	LOC4336343	mRNA	1.6	0.75	2.87	1.74	1.09	0.57	0.7	0.786667	0.68	1.19	1.29	1.05333	-1.14866	2.4493e-09	-0.735762	4.03249e-05	0.412893	0.0596631	0.69	0.56	0.33	0.526667	0.63	0.37	0.22	0.406667	0.28	0.32	0.28	0.293333	-0.395054	0.206418	-0.839813	0.0122376	-0.444759	0.216162	0.46	0.21	0.92	0.53	0.5	2.37	0.34	1.07	1.4	1.31	0.44
4331735	LOC4331735	mRNA	1.26	0.91	1.96	1.37667	5.09	11.15	5.75	7.33	1.43	0.74	1.38	1.18333	2.40905	9.32923e-78	-0.216326	0.287375	-2.62538	4.06864e-85	0.28	0.08	0.16	0.173333	6.06	4.49	4.77	5.10667	0.04	0.08	0.15	0.09	4.89473	1.96732e-90	-0.925542	0.161173	-5.82027	9.14599e-94	3.43	5.92	1.45	3.6	6.77	7.2	11.23	8.4	14.47	7.56	2.53
4344063	LOC4344063	mRNA	0.9	0.24	0.09	0.41	0.12	3.52	0.64	1.42667	0.32	0.06	0.21	0.196667	1.80207	1.23438e-14	-1.03447	0.00674654	-2.83654	4.27657e-24	0.06	0	0	0.02	0	0.06	0.03	0.03	0	0	0	0	0.595165	0.647995					0.76	2.73	5.33	2.94	3.77	2.75	10.83	5.78333	8.71	5.64	0.12
4337470	LOC4337470	mRNA	22.31	16.24	17.05	18.5333	16.7	14.76	19.68	17.0467	17.01	14.11	16.77	15.9633	-0.120257	0.139082	-0.214072	0.00955114	-0.0938142	0.267223	9.08	6.11	8.14	7.77667	19.93	10.62	6.43	12.3267	11.99	8.69	6.53	9.07	0.632502	1.67708e-08	0.224259	0.0604078	-0.408243	0.000140269	15.2	16.84	22.17	18.07	18.61	21.57	18.76	19.6467	21.42	25.46	15.78
9271377	LOC9271377	mRNA	16.14	16.98	12.57	15.23	13.98	8.77	17.97	13.5733	5.05	7.34	9.31	7.23333	-0.166211	0.00162108	-1.07691	3.57818e-68	-0.910703	2.21735e-46	10.13	3.35	2.47	5.31667	2.04	1.03	1.15	1.40667	3.73	2.78	1.21	2.57333	-1.92885	7.60719e-55	-1.03517	7.16748e-23	0.893681	1.24582e-09	6.95	2.7	1.59	3.74667	2.34	5.83	2.1	3.42333	4.45	4.61	5.9
4346340	LOC4346340	mRNA	20.24	15.23	28.35	21.2733	14.24	11.7	10.56	12.1667	8.84	14.76	11.9	11.8333	-0.806855	9.8445e-26	-0.853308	3.55143e-28	-0.0464532	0.603299	6	4.82	5.11	5.31	19.04	10.6	9	12.88	6.53	4.7	3.79	5.00667	1.2517	3.66843e-30	-0.0846876	0.537216	-1.33639	1.44381e-33	11.47	12.36	11.02	11.6167	5.24	25.26	7.18	12.56	17.26	19.73	9.45
4352236	LOC4352236	mRNA	4.2	3.21	3.74	3.71667	7.17	10.83	8.8	8.93333	8.6	8.92	12.09	9.87	1.24971	1.61204e-101	1.39313	4.43137e-132	0.143416	0.00181926	2.58	1.44	1.56	1.86	5.2	5.04	3.6	4.61333	1.61	1.32	1.12	1.35	1.2927	1.28426e-53	-0.434441	0.000109125	-1.72714	2.96244e-82	3.74	3.6	4.04	3.79333	12.17	13.57	9.55	11.7633	20.29	23.98	6.24
4324068	LOC4324068	mRNA	0.24	0.21	0.34	0.263333	0.92	1.5	0.98	1.13333	0.3	0.25	0.36	0.303333	2.47879	1.15665e-23	-0.32172	0.422929	-2.80051	1.12406e-26	0.17	0.3	0.26	0.243333	0.9	0.38	0.89	0.723333	0.08	0.02	0.26	0.12	2.31137	2.68824e-10	-1.03246	0.111335	-3.34383	1.54668e-14	0.24	0.16	0.31	0.236667	0.74	1.25	0.99	0.993333	0.36	0.83	0.26
9266451	LOC9266451	mRNA	0.11	0.2	0.53	0.28	0.45	0.52	0.6	0.523333	0.11	0.49	11.76	4.12	0.910531	0.00414813	3.88516	2.70966e-93	2.97463	5.64125e-75	0.26	0.14	0.29	0.23	3.94	0.23	1.69	1.95333	0.43	0.56	0.65	0.546667	3.03323	1.16174e-34	1.25888	0.000159743	-1.77435	2.58029e-19	0.11	0.15	0.04	0.1	0.32	0.59	0.71	0.54	0.15	0.08	0.06
107277619	LOC107277619	mRNA	0.73	0.23	0.33	0.43	0.09	0.52	0.12	0.243333	1.08	0.85	0.96	0.963333	-0.86385	0.00604891	1.07463	1.75313e-06	1.93848	1.31597e-13	0	0	0.04	0.0133333	0.18	0	0	0.06	0.03	0.08	0.75	0.286667	1.59517	0.145623	4.177	1.91606e-09	2.58183	1.03514e-06	0.18	0.27	1.11	0.52	0.38	0.18	0.05	0.203333	0.1	0.1	0.18
9267088	LOC9267088	mRNA	45.05	45.36	94.18	61.53	328.82	305.14	303.72	312.56	512.32	579.17	615.9	569.13	2.34188	0	3.20442	0	0.862541	0	143.64	148.63	277.91	190.06	225.51	98.42	190.49	171.473	342.39	203.13	53.25	199.59	-0.16664	1.02777e-15	0.0683414	0.000554685	0.234981	1.12125e-30	57.13	44.84	43.31	48.4267	527.19	268.43	145.93	313.85	156.54	346.18	196.81
4338343	LOC4338343	mRNA	2.14	2.4	2.83	2.45667	4.38	2.99	2.42	3.26333	6.12	4.64	6.91	5.89	0.428241	0.000824457	1.25371	1.29748e-29	0.825467	1.31313e-15	1.06	0.46	1.09	0.87	4.31	6.05	5.63	5.33	1.26	0.79	0.41	0.82	2.63264	2.92814e-70	-0.0905606	0.701655	-2.7232	1.35415e-73	3.02	3.33	3.32	3.22333	5.04	6.2	3.67	4.97	7.95	4.82	4.68
4352543	LOC4352543	mRNA	4.25	4.91	4.9	4.68667	7.53	8.89	8.78	8.4	4.45	3.61	3.13	3.73	0.84085	1.34001e-34	-0.332259	7.57459e-05	-1.17311	1.76342e-58	0	0.02	0.04	0.02	4.37	3.76	2.36	3.49667	0.13	0.15	0.06	0.113333	7.30173	1.34224e-106	2.38258	0.00211319	-4.91915	1.19332e-111	3.39	3.71	4.45	3.85	6.06	17.66	5.56	9.76	2.6	3.41	3.23
4352612	LOC4352612	mRNA	0.52	0.14	0.44	0.366667	0.77	0.82	0.7	0.763333	1.16	0.84	0.72	0.906667	1.06094	4.50381e-08	1.31577	1.31646e-12	0.254828	0.0996337	0.15	0.01	0.13	0.0966667	0.87	0.3	0.37	0.513333	0.38	0.14	0.19	0.236667	2.34649	1.25582e-14	1.26032	0.000547619	-1.08616	7.99265e-06	0.21	0.16	0.33	0.233333	0.71	0.63	0.21	0.516667	0.93	0.73	0.36
4333932	LOC4333932	mRNA	13.09	11.93	41.99	22.3367	11.95	11.1	7.9	10.3167	9.53	22.26	18.24	16.6767	-1.11778	6.62154e-128	-0.433332	8.12881e-26	0.684444	2.43142e-42	17.1	19.52	25.97	20.8633	37.99	31.25	17.55	28.93	21.09	31.83	7.87	20.2633	0.452871	5.73584e-34	-0.0440967	0.274164	-0.496968	2.11087e-40	8.51	10.46	12.45	10.4733	9.75	19.42	6.62	11.93	15.92	9.05	13.17
4343558	LOC4343558	mRNA	7.97	8.6	5.87	7.48	25.7	36.04	24.17	28.6367	56.14	31.1	34.24	40.4933	1.93663	4.13271e-148	2.4403	2.27391e-278	0.503674	1.00129e-24	46.22	26.44	32.59	35.0833	57.38	28.85	29.78	38.67	54.8	30.33	21.95	35.6933	0.117947	0.0143204	0.0288038	0.552968	-0.0891431	0.0613622	12.88	13.98	17	14.62	59.96	12.09	34.83	35.6267	17.38	12.25	30.86
4332562	LOC4332562	mRNA	0.1	0.18	0.18	0.153333	0.36	1.24	0.23	0.61	3.01	0.58	0.61	1.4	2.00937	1.24775e-29	3.22569	2.90509e-111	1.21632	7.2407e-33	0.29	0.11	0.17	0.19	0.88	1.7	1.64	1.40667	0.16	0.15	0.23	0.18	2.91469	3.67068e-99	-0.050605	0.824971	-2.96529	6.02587e-102	0.42	0.34	0.14	0.3	0.68	0.36	0.35	0.463333	0.17	0.27	0.69
4339561	LOC4339561	mRNA	3.56	2.03	2.71	2.76667	1.86	1.96	1.58	1.8	5.56	4.2	3.63	4.46333	-0.617095	1.45366e-08	0.690358	1.79433e-15	1.30745	1.50802e-41	0.2	0.15	0.28	0.21	1.23	0.49	0.44	0.72	0.68	0.35	0.06	0.363333	1.73812	7.95783e-11	0.774897	0.0134671	-0.963226	3.41066e-05	0.41	0.6	0.74	0.583333	1.25	0.63	0.7	0.86	1.85	1.73	1.14
4347807	LOC4347807	mRNA	3.59	4.36	1.74	3.23	31.9	21.86	39.95	31.2367	8	18.62	23.95	16.8567	3.27275	0	2.37835	4.05257e-124	-0.894401	2.38656e-55	0.06	0.11	0.06	0.0766667	9.95	2.77	4.17	5.63	1.57	0.11	0.11	0.596667	6.21477	2.74608e-71	3.01194	5.61654e-07	-3.20284	8.01486e-55	10.03	4.15	2.54	5.57333	42.84	29.69	31.55	34.6933	24.9	13.13	11.91
4333009	LOC4333009	mRNA	15.14	10.02	15.56	13.5733	45.91	25.72	17.88	29.8367	18.96	21.59	27.53	22.6933	1.13922	1.15849e-127	0.739513	4.75044e-48	-0.399711	1.11752e-21	331.33	97.91	104.1	177.78	88.18	46.23	33.59	56	123.48	118.49	106.94	116.303	-1.68648	0	-0.598873	3.19772e-244	1.08761	0	17.74	20.73	40.07	26.18	43.91	20.48	58.91	41.1	20.98	14.76	18.91
4349061	LOC4349061	mRNA	340.25	221.43	342.17	301.283	433.86	656.95	703.9	598.237	246.6	289.5	303.19	279.763	0.987383	0	-0.109348	2.11887e-09	-1.09673	0	393.94	224.88	264.34	294.387	317.01	229.8	225.42	257.41	472.59	319.04	86.71	292.78	-0.201432	6.25001e-26	-0.00481135	0.793177	0.19662	5.21739e-25	178.42	133.44	121.21	144.357	352.34	178.28	271.67	267.43	101.13	111.67	176.51
4336910	LOC4336910	mRNA	6.07	0.55	1.27	2.63	1.5	0.39	1.27	1.05333	0.75	2.01	1.27	1.34333	-1.31766	4.82453e-29	-0.969229	2.27576e-18	0.348426	0.0126004	0.14	0.07	0.31	0.173333	10.6	0.55	2.97	4.70667	1.23	0.65	0.97	0.95	4.70323	2.4343e-178	2.4785	8.56615e-25	-2.22472	3.33063e-96	1.61	0.67	3.47	1.91667	0.4	0.57	0.07	0.346667	2.48	0.24	0.16
4335729	LOC4335729	mRNA	3.26	2.71	1.86	2.61	1.46	1.37	1.8	1.54333	1.56	2.04	1.15	1.58333	-0.754544	7.3682e-05	-0.724266	0.000130011	0.0302771	0.888665	1.1	0.63	0.81	0.846667	2.78	0.94	1.68	1.8	1.43	0.79	0.26	0.826667	1.05553	2.12747e-05	-0.0324577	0.91315	-1.08798	1.17583e-05	1.28	1.35	2.39	1.67333	1.35	1.89	2.43	1.89	1.13	0.51	0.67
9269555	LOC9269555	mRNA	11.46	9.41	12.87	11.2467	13.94	15.6	14.04	14.5267	9.85	11.81	11.71	11.1233	0.368087	1.26843e-06	-0.0193112	0.812073	-0.387398	3.96634e-07	6.16	5.44	7.04	6.21333	11.14	11.65	9.2	10.6633	7.53	3.26	3.14	4.64333	0.778231	9.39217e-16	-0.419481	0.000392197	-1.19771	6.28533e-31	10.02	11.81	12.62	11.4833	14.85	15.58	10.85	13.76	6.71	11.85	10.64
4334477	LOC4334477	mRNA	2.8	2.79	1.23	2.27333	5.94	4.87	6.08	5.63	3.8	5.43	5.47	4.9	1.30984	1.65115e-50	1.10555	3.93498e-34	-0.204288	0.00484641	0.29	0.1	0.61	0.333333	2.85	2.6	3.44	2.96333	0.18	0.08	0.12	0.126667	3.15704	6.44577e-78	-1.39924	0.000151631	-4.55628	1.67773e-100	4.33	2.5	1.88	2.90333	4.98	3.08	6.83	4.96333	1.18	0.97	9.68
4339806	LOC4339806	mRNA	0.93	0.35	1.29	0.856667	0.67	0.19	0.35	0.403333	0.19	0.81	0.76	0.586667	-1.07708	8.41954e-05	-0.545791	0.0288521	0.531288	0.0782948	0.9	0.35	0.2	0.483333	1.69	0.6	0.41	0.9	0.74	0.64	0.64	0.673333	0.854552	0.00129976	0.485391	0.084295	-0.369161	0.128556	0.71	0.49	1.18	0.793333	0.19	0.77	0.35	0.436667	0.53	0.72	0.59
4339403	LOC4339403	mRNA	17.09	14.91	17.81	16.6033	14.94	15.51	14.17	14.8733	11.54	10.87	11.92	11.4433	-0.159407	0.00954458	-0.538115	2.46823e-16	-0.378708	2.18039e-08	5.37	4.51	5.36	5.08	13.57	10.58	10.02	11.39	6.11	4.92	3.91	4.98	1.15529	1.17296e-37	-0.028282	0.796664	-1.18357	1.69831e-39	16.23	15.87	23.02	18.3733	15.79	27.56	16.13	19.8267	21.82	21.05	13.38
4349673	LOC4349673	mRNA	0.52	0.21	0.27	0.333333	0.22	0.12	0.33	0.223333	0.23	0.2	0.46	0.296667	-0.590583	0.187609	-0.162315	0.696394	0.428268	0.353934	0.12	0.04	0.04	0.0666667	0.54	0.18	0.09	0.27	0.09	0.16	0.05	0.1	1.93681	0.00306624	0.518374	0.532356	-1.41844	0.0170404	0.59	0.32	0.53	0.48	0.16	0.35	0.25	0.253333	0.17	0.27	0.41
9270927	LOC9270927	mRNA	0.1	0.13	0.23	0.153333	4.34	2.33	0.83	2.5	4.99	12.17	17.78	11.6467	4.03391	8.94352e-26	6.24539	1.02692e-125	2.21148	2.06392e-64	0.03	0.1	0	0.0433333	0.45	0.2	0.23	0.293333	0.17	0.23	0.5	0.3	2.65406	0.00362869	2.72243	0.00235216	0.0683708	0.903861	1.03	1.7	0.34	1.02333	29.64	24.5	7.7	20.6133	183.74	47.4	14.51
4325538	LOC4325538	mRNA	5.24	2.33	1.15	2.90667	0.51	0.36	0.32	0.396667	0.6	3.8	0.67	1.69	-2.86826	7.82901e-64	-0.797426	1.86512e-11	2.07084	3.57998e-26	1.41	1.01	1.6	1.34	7.71	2.25	2.15	4.03667	3.87	4.5	3.63	4	1.54167	1.27653e-38	1.58259	9.49516e-42	0.0409166	0.64813	4.19	2.05	5.16	3.8	0.47	0.37	0.29	0.376667	0.17	0.15	0.39
4340765	LOC4340765	mRNA	9.37	5.14	6.81	7.10667	5.75	6.2	5	5.65	7.03	6.72	6.42	6.72333	-0.330245	1.09313e-05	-0.0804102	0.263304	0.249835	0.00106117	4.55	3.41	3.28	3.74667	12.44	5.18	3.6	7.07333	4.84	5	4.64	4.82667	0.876276	1.02704e-24	0.369733	6.43549e-05	-0.506543	1.99601e-10	2.11	2.02	3.76	2.63	3.34	5.54	2.56	3.81333	3.55	4.48	2.76
4348631	LOC4348631	mRNA	21.82	13.33	22.52	19.2233	9.92	7.57	9.2	8.89667	20.99	23.52	19.11	21.2067	-1.11161	1.24419e-62	0.138874	0.00952532	1.25049	3.35714e-82	38.01	37.56	50.17	41.9133	66.8	27.31	32.24	42.1167	101.9	68.25	106.36	92.17	-0.0271412	0.474777	1.13741	1.97248e-298	1.16455	0	13.99	7.93	14.16	12.0267	7.93	1.95	6.03	5.30333	2.26	2.26	10.72
4344844	LOC4344844	mRNA	0.51	0.3	0.43	0.413333	0.48	2.09	0.27	0.946667	0.45	2.43	0.1	0.993333	1.18837	0.000416243	1.24743	0.000180771	0.05906	0.828004	0	0	0.11	0.0366667	0.98	0.05	0.05	0.36	0.26	0.1	0.77	0.376667	3.26721	6.82915e-05	3.42763	1.50855e-05	0.160416	0.721743	0	0.25	0.16	0.136667	0.26	0	0.1	0.12	0.21	0	0.1
4332036	LOC4332036	mRNA	12.08	10.14	11.63	11.2833	12.4	12.29	12.81	12.5	12.65	14.27	11.57	12.83	0.148166	0.0412779	0.182199	0.0115618	0.0340326	0.629304	6.22	4.98	5.46	5.55333	11.39	7.51	6.41	8.43667	7.12	6.77	4.16	6.01667	0.584379	2.14632e-09	0.116722	0.266644	-0.467657	8.81724e-07	10.09	8.79	13.21	10.6967	12.59	13.42	11.3	12.4367	11.32	8.6	9.56
4334213	LOC4334213	mRNA	45.36	57.58	26.94	43.2933	22.21	55.33	30.32	35.9533	46.67	55.09	63.19	54.9833	-0.26914	4.84777e-13	0.343835	9.15116e-25	0.612974	4.26115e-68	462.3	315.59	100.52	292.803	221.56	345.79	103.11	223.487	74.22	108.09	137.66	106.657	-0.385585	1.68247e-148	-1.45241	0	-1.06682	0	62.14	14.99	32.9	36.6767	8.22	3.79	24.75	12.2533	15.41	6.88	13.79
4331594	LOC4331594	mRNA	0.63	0.81	0.18	0.54	0.6	0.53	0.73	0.62	0.44	0.29	0.32	0.35	0.181573	0.533525	-0.628135	0.0611152	-0.809708	0.0129648	0.07	0.06	0	0.0433333	0.13	0.04	0	0.0566667	0.04	0.07	0.12	0.0766667	0.159518	0.876365	0.707574	0.444563	0.548057	0.543392	0.91	0.68	1.65	1.08	0.56	0.85	0.49	0.633333	0.72	1.09	2.59
9271431	LOC9271431	mRNA	1.71	1.82	3.2	2.24333	2.02	1.3	1.56	1.62667	1.07	2.16	1.85	1.69333	-0.466808	6.65571e-06	-0.412877	5.74858e-05	0.0539316	0.628808	0.36	0.49	0.78	0.543333	2.77	2.77	2.81	2.78333	0.31	0.49	0.64	0.48	2.3562	5.97248e-72	-0.174012	0.389305	-2.53021	8.01825e-79	3.21	1.85	1.21	2.09	1.67	3.46	2.19	2.44	5.84	3.58	2.95
107279289	LOC107279289	mRNA	0.13	0.07	0.15	0.116667	0.07	0.16	0.34	0.19	0.14	0.04	0.11	0.0966667	0.689004	0.157796	-0.297558	0.607007	-0.986562	0.0552806	1.31	0.12	0.25	0.56	0.54	0.39	0.43	0.453333	0.21	0.23	0.85	0.43	-0.283401	0.297457	-0.341761	0.210177	-0.0583592	0.838848	0.29	0.18	0.52	0.33	0.11	0.03	0.14	0.0933333	2.08	0.23	0
4347873	LOC4347873	mRNA	2.15	1.8	1.96	1.97	7.34	7.06	6.63	7.01	3.62	3.46	4.3	3.79333	1.83136	3.99217e-260	0.944972	1.59311e-52	-0.886386	1.56474e-85	0.73	0.27	0.38	0.46	2.29	1.87	1.83	1.99667	0.51	0.46	0.25	0.406667	2.11055	2.72395e-87	-0.178135	0.257359	-2.28869	2.2319e-97	2.28	3.28	1.9	2.48667	6.51	10.64	7.34	8.16333	5.58	7.44	5.04
107277134	LOC107277134	mRNA	6.26	5.39	16.52	9.39	11.6	1.92	5.7	6.40667	1.92	23.41	12.13	12.4867	-0.551	6.64564e-14	0.392276	3.2666e-10	0.943276	9.78867e-43	5.84	4.77	4.23	4.94667	7.95	5.01	2.21	5.05667	2.82	3.42	0.97	2.40333	0.00106221	0.990961	-1.0416	9.47763e-21	-1.04266	9.94141e-21	2.01	1.16	1.35	1.50667	0.81	10.26	1.05	4.04	7.32	11.46	5.12
4324180	LOC4324180	mRNA	0.04	0.06	0.01	0.0366667	0.04	0.07	0.04	0.05	0.01	0.2	0.19	0.133333	-0.221904	0.781343	2.03095	0.000173343	2.25285	6.39255e-05	0	0	0	0	0	0	0	0	0	0.04	0	0.0133333							0.56	0.7	0.19	0.483333	1.79	0.4	2.98	1.72333	0.27	0.25	0.36
9266952	LOC9266952	mRNA	0.78	0.27	0.75	0.6	0.24	0.37	0.08	0.23	0.04	0.13	0.05	0.0733333	-1.36725	0.000446839	-3.07835	4.14329e-09	-1.7111	0.0101239	0	0.04	0.38	0.14	0.14	0.12	0.08	0.113333	0.04	0.19	0	0.0766667	-0.311725	0.647716	-0.828317	0.263364	-0.516592	0.509433	0	0	0.04	0.0133333	0	0	0	0	0	0	0
4336539	LOC4336539	mRNA	37.86	42.82	131.11	70.5967	29.53	20.43	18.48	22.8133	22.11	83.1	27.62	44.2767	-1.63258	0	-0.690149	2.90275e-202	0.942434	5.73894e-213	18.44	11.66	14.75	14.95	38.12	32.6	29.33	33.35	25.35	17.57	16.58	19.8333	1.15354	1.22101e-217	0.410986	2.84789e-23	-0.742553	3.20839e-106	37.04	31.88	34.96	34.6267	20.37	34.32	25.06	26.5833	23.12	30.26	30.29
4342476	LOC4342476	mRNA	12.42	9.93	14.79	12.38	16.49	16.66	17.68	16.9433	19.5	19.59	16.55	18.5467	0.451749	7.97808e-13	0.581088	4.33318e-21	0.129339	0.0236587	6.73	5.3	4.49	5.50667	13.58	8.83	6.31	9.57333	6.86	7.13	4.73	6.24	0.775493	1.5604e-17	0.181794	0.0693718	-0.5937	1.27159e-11	10.92	10.73	12.39	11.3467	24.39	27.26	17.8	23.15	34.16	34.51	14.1
9267207	LOC9267207	mRNA	0.09	0.07	0.14	0.1	0.86	1.25	1	1.03667	0.13	0.02	0.09	0.08	3.40187	3.02398e-27	-0.228309	0.698784	-3.63018	1.84424e-28	0	0.05	0	0.0166667	0.89	0.34	0.22	0.483333	0.05	0.02	0.07	0.0466667	4.91709	1.50468e-15	1.5525	0.15669	-3.36459	6.79016e-13	0.04	0.07	0.09	0.0666667	0.96	1.16	1.15	1.09	0.39	0.4	0.14
4349032	LOC4349032	mRNA	10.97	10.27	8.81	10.0167	25.95	35.66	29.27	30.2933	16.75	12.31	17.54	15.5333	1.59594	3.46829e-174	0.634477	2.72578e-21	-0.961467	1.69015e-79	5.52	4.49	3.76	4.59	22.56	12.54	10.17	15.09	5.84	3.82	3.52	4.39333	1.68936	2.5783e-90	-0.0632951	0.574511	-1.75266	4.62651e-96	16.79	17.35	13.72	15.9533	48.66	47.3	36.97	44.31	65.98	61.13	20.65
4326909	LOC4326909	mRNA	0.37	0.24	0.06	0.223333	0.65	1.76	0.96	1.12333	0.15	0.19	0.22	0.186667	2.33715	2.02058e-21	-0.271868	0.481617	-2.60901	5.58332e-24	0.07	0	0.06	0.0433333	1.35	0.44	0.6	0.796667	0.32	0.06	0.11	0.163333	4.12003	1.00919e-23	1.88843	0.00163539	-2.2316	3.27616e-14	0.17	0.69	0.09	0.316667	1.37	0.88	1.94	1.39667	0.22	0.23	0.05
4337163	LOC4337163	mRNA	0	0	0	0	0.09	0.04	0.15	0.0933333	0.03	0.04	0	0.0233333	4.01484	0.00538761			-2.00214	0.0496905	0.04	0.3	0.23	0.19	1.1	0.79	1.24	1.04333	0.11	0.27	0.34	0.24	2.41959	5.94366e-13	0.28947	0.548447	-2.13012	2.02419e-11	1.28	1.76	0.99	1.34333	0.89	1.09	0.25	0.743333	1.82	1.02	0.33
4346087	LOC4346087	mRNA	10.8	10.25	22.19	14.4133	29.08	31.59	33.9	31.5233	13.79	25.73	25.92	21.8133	1.12543	2.89455e-155	0.589752	7.44092e-37	-0.535677	2.59374e-44	6.19	5.01	6.98	6.06	29.61	21.66	17.46	22.91	6.07	9.12	3.54	6.24333	1.90346	9.41949e-235	0.0445924	0.575824	-1.85887	5.22731e-230	11.6	15.65	7.13	11.46	21.29	52.22	23.1	32.2033	43.56	32.29	29.29
9266620	LOC9266620	mRNA	68.02	61.91	148.42	92.7833	114.83	98.35	122.17	111.783	72.65	137.91	140.52	117.027	0.265276	1.20194e-17	0.326531	1.8609e-26	0.0612547	0.037044	139.05	73.62	49.88	87.5167	401.25	140.57	99.29	213.703	96.62	61.32	79.62	79.1867	1.24346	0	-0.13789	6.99882e-05	-1.38135	0	42.45	34.16	26.37	34.3267	74.63	168.39	60.54	101.187	151.24	115.33	59.55
4343877	LOC4343877	mRNA	13.26	5.19	72.76	30.4033	44.3	14.12	17.87	25.43	107.06	29.79	45.38	60.7433	-0.260425	0.000458392	0.999588	7.00818e-63	1.26001	5.44805e-90	29.12	30.19	61.4	40.2367	24.42	14.39	18.11	18.9733	181.69	105.13	3.45	96.7567	-1.10072	2.58279e-47	1.26295	1.24493e-139	2.36367	0	9.87	6.59	15.93	10.7967	19.92	13.95	16.21	16.6933	3.15	10.75	15.08
4331501	LOC4331501	mRNA	1.74	3.69	4.81	3.41333	1.07	0.46	3.88	1.80333	0.94	2.37	1.16	1.49	-0.928573	9.91087e-10	-1.21162	3.08539e-14	-0.283045	0.131913	0	0.04	0.04	0.0266667	0	0.08	0	0.0266667	0	0.04	0	0.0133333	0.0102029	0.994357	-1.03246	0.547306	-1.04266	0.543344	5.4	0.79	0.51	2.23333	0.16	1.13	0.57	0.62	1.61	1.13	0.89
4331973	LOC4331973	mRNA	4.58	3.55	4.31	4.14667	4.3	3.3	3.36	3.65333	2.6	2.08	2.19	2.29	-0.181077	0.173242	-0.856056	1.00581e-08	-0.67498	1.25999e-05	3.08	1.79	3.49	2.78667	10.12	6.47	7.19	7.92667	3.82	3	2.73	3.18333	1.49753	7.70379e-34	0.196243	0.20136	-1.30128	5.73231e-28	4.36	5.51	4.99	4.95333	2.06	2.41	4.11	2.86	0.78	1.26	2.52
4333095	LOC4333095	mRNA	13.4	16.59	12.91	14.3	86.59	81.59	107.7	91.96	83.93	37.79	47.48	56.4	2.68395	0	1.98412	0	-0.699834	4.17247e-98	2.35	0.52	3.15	2.00667	34.18	28.33	27.75	30.0867	3.71	0.75	0.69	1.71667	3.91137	0	-0.214936	0.304988	-4.1263	0	43.51	40.62	23.63	35.92	239.37	96.83	147.93	161.377	37.28	44.66	80.61
4325250	LOC4325250	mRNA	7.05	7.11	5.93	6.69667	10.96	14.63	15.12	13.57	8.77	6.89	8.25	7.97	1.01748	8.10032e-65	0.251814	0.000227757	-0.765663	1.45909e-40	2.46	1.08	2.65	2.06333	4.66	5.66	5.29	5.20333	1.52	1.26	0.74	1.17333	1.34749	1.58494e-38	-0.807523	6.87038e-08	-2.15501	1.2629e-73	5.4	6.19	5.93	5.84	6.92	7.9	9.57	8.13	8.24	10.79	6.17
4352769	LOC4352769	mRNA	3.23	1.75	2.29	2.42333	23.89	46.03	34.93	34.95	6.82	4.08	5.77	5.55667	3.84794	0	1.19965	2.58934e-43	-2.64829	0	1.54	0.98	0.87	1.13	18.21	10.69	7.69	12.1967	1.11	0.87	1.08	1.02	3.4067	0	-0.142082	0.381543	-3.54879	0	3.97	6.53	3.74	4.74667	58.29	27.05	37.58	40.9733	17.99	17.24	8.31
4329995	LOC4329995	mRNA	0.49	0.15	0.42	0.353333	2.95	4.87	2.84	3.55333	0.7	0.2	0.37	0.423333	3.3181	1.60406e-128	0.258456	0.26874	-3.05965	3.85635e-119	0.03	0.08	0.08	0.0633333	2.04	0.92	0.55	1.17	0.14	0.12	0.09	0.116667	4.16671	6.96271e-48	0.906142	0.0702511	-3.26057	7.26461e-41	0.37	0.97	0.32	0.553333	3.33	1.88	3.61	2.94	0.99	0.97	0.96
4328133	LOC4328133	mRNA	23.63	23.84	30.68	26.05	62.68	142.41	84.95	96.68	161.07	102.2	93.7	118.99	1.81931	0	2.26056	0	0.441257	1.53516e-102	3.95	2.93	3.76	3.54667	43.78	32.64	32.2	36.2067	5.82	3.83	3.72	4.45667	3.34265	0	0.34953	0.00192886	-2.99312	0	27.7	39.8	39.01	35.5033	221.72	131.06	81.91	144.897	244.86	162.11	59.7
4334124	LOC4334124	mRNA	12.59	4.64	3.75	6.99333	1.36	1.79	0.92	1.35667	4.46	4.27	4.47	4.4	-2.36197	4.61338e-67	-0.66594	5.87471e-11	1.69603	2.32296e-28	25.18	17.19	9.79	17.3867	7.08	6.63	2.36	5.35667	22.03	13.18	24.64	19.95	-1.71462	2.49458e-105	0.202184	0.000306771	1.91681	4.25816e-142	1.69	1.27	4.2	2.38667	0.41	0.2	0.49	0.366667	0.36	0.32	0.56
4332038	LOC4332038	mRNA	5.17	8.14	2.01	5.10667	3.38	2.99	5.98	4.11667	1.98	1.19	2.19	1.78667	-0.312321	0.00325017	-1.50088	1.11298e-30	-1.18856	6.93782e-18	1.23	1.74	2.07	1.68	5.43	3.88	5.23	4.84667	2.13	1.59	0.83	1.51667	1.51206	3.66472e-28	-0.15899	0.382889	-1.67105	1.21694e-32	4.4	1.84	1.18	2.47333	1.79	1.21	1.92	1.64	4.54	2.28	1.69
4325171	LOC4325171	mRNA	4.79	3.46	2.4	3.55	2.79	4.32	4.11	3.74	4.18	2.59	3.67	3.48	0.0758993	0.483718	-0.025385	0.817904	-0.101284	0.353193	0.81	0.37	0.32	0.5	1.81	1.07	0.65	1.17667	0.59	0.59	0.4	0.526667	1.2105	5.50199e-07	0.0853788	0.769665	-1.12512	2.02437e-06	4.81	4.39	6.55	5.25	5.13	2.67	5.13	4.31	2.62	2.26	5.29
4346703	LOC4346703	mRNA	0.12	0.05	0.19	0.12	0.26	0.29	0.16	0.236667	0.12	0.05	0.1	0.09	0.990839	0.000764378	-0.126997	0.722203	-1.11784	0.000210644	0.05	0.02	0.02	0.03	0.11	0.07	0.04	0.0733333	0	0.04	0.01	0.0166667	1.47372	0.00842819	-0.446895	0.563957	-1.92062	0.00139575	0.29	0.25	0.38	0.306667	0.32	0.25	0.34	0.303333	0.25	0.21	0.13
4337342	LOC4337342	mRNA	0.17	0.05	0	0.0733333	0.2	0.4	0.7	0.433333	0.1	0.48	0.25	0.276667	2.54536	6.52884e-09	1.88717	0.000123118	-0.65819	0.0378657	1.07	0.27	0.13	0.49	0.2	0.64	0.12	0.32	0.35	0.37	0.27	0.33	-0.57476	0.0546283	-0.54342	0.0656902	0.03134	0.923587	0.12	0.31	0.07	0.166667	0.02	0.02	0.2	0.08	0.07	0.05	0.07
4341811	LOC4341811	mRNA	17.04	12.89	23.17	17.7	22.23	31.2	17.61	23.68	28.86	26.11	22.99	25.9867	0.418047	1.16282e-18	0.5516	1.0222e-32	0.133553	0.00198211	0.03	0	0.07	0.0333333	0	0	0.03	0.01	0	0	0	0	-1.57476	0.309727					8.92	9	9.76	9.22667	18.61	19.78	10.78	16.39	25.8	20.21	13.71
4333284	LOC4333284	mRNA	9.11	4.18	4.05	5.78	3.61	5.25	1.28	3.38	3.71	3.79	8.25	5.25	-0.770533	1.2647e-20	-0.135693	0.0670898	0.63484	7.62563e-14	22.05	16.44	17.93	18.8067	49.93	29.64	14.97	31.5133	24.81	19.88	18.53	21.0733	0.713336	3.59241e-87	0.164848	2.79238e-05	-0.548488	7.18376e-56	1.83	1.63	5.26	2.90667	1.86	0.62	0.88	1.12	1.32	0.28	0.6
4326760	LOC4326760	mRNA	0	0	0	0	0.03	0.03	0	0.02	0.05	0.16	0.03	0.08			4.18262	0.00282813	2.16778	0.0286341	0	0	0.03	0.01	0	0	0.03	0.01	0	0.03	0	0.01	0.0102029	0.99601	-0.0324577	0.987307	-0.0426606	0.983317	0	0	0	0	0	0.18	0	0.06	0.75	1.01	0
4328218	LOC4328218	mRNA	2.26	0.95	1.71	1.64	4.5	18.53	8.35	10.46	12.99	17.13	16.42	15.5133	2.67385	4.12302e-106	3.24248	1.38398e-188	0.568633	3.8549e-16	27.23	12.53	3.76	14.5067	13.56	16.51	4.17	11.4133	5.24	5.5	7.49	6.07667	-0.347781	8.49749e-07	-1.24641	2.87589e-52	-0.898631	6.41323e-25	2.27	1.45	2.65	2.12333	4.36	3.07	8.78	5.40333	2.34	1.7	5.77
4337073	LOC4337073	mRNA	9.57	8.63	8.79	8.99667	11.26	12.11	12.55	11.9733	9.49	9.04	9.46	9.33	0.411764	4.11163e-14	0.0522914	0.366995	-0.359472	3.0726e-11	5.44	3.4	3.93	4.25667	7.4	6.7	6.46	6.85333	5.41	4.71	4.34	4.82	0.686331	4.41492e-19	0.183631	0.0274352	-0.5027	1.13972e-11	7.56	6.75	7.06	7.12333	9.19	12.87	9.84	10.6333	12.69	13.77	6.87
4324595	LOC4324595	mRNA	11.51	9.56	6.69	9.25333	11.32	17.71	32.5	20.51	15.02	14.53	16.45	15.3333	1.14623	9.05098e-72	0.729363	2.70805e-26	-0.416862	1.6219e-13	8.88	2.97	3.86	5.23667	2.97	1.21	1.05	1.74333	8.7	5.02	3.42	5.71333	-1.61397	9.31101e-31	0.135317	0.187257	1.74928	6.98955e-38	3.68	3.84	7.36	4.96	6.51	3.63	4.2	4.78	6.74	6.9	3.01
4343888	LOC4343888	mRNA	8.5	8.45	4.98	7.31	10.57	12.65	11.23	11.4833	8.84	6.13	7.7	7.55667	0.652606	1.22468e-27	0.0509692	0.443134	-0.601637	4.96962e-24	4.24	2.63	3.9	3.59	10.62	7.83	9.11	9.18667	3.35	2.24	2.89	2.82667	1.35167	7.95901e-69	-0.338084	0.000978372	-1.68976	5.40047e-96	12.09	13.69	12.14	12.64	16.81	18.22	16.73	17.2533	18.91	14.32	13.64
9269620	LOC9269620	mRNA	1.34	0.37	0.65	0.786667	0.24	0.29	0.35	0.293333	0.29	0.32	0.34	0.316667	-1.43262	2.17633e-07	-1.30923	1.28974e-06	0.123387	0.722556	2.77	1.5	0.6	1.62333	2.1	0.89	0.5	1.16333	1.46	1.06	1.71	1.41	-0.519417	0.00188742	-0.194345	0.215271	0.325071	0.0586202	0.44	0.18	0.77	0.463333	0.39	0.23	0.39	0.336667	0.75	0.15	0.44
107279221	LOC107279221	mRNA	0.57	0.24	0.51	0.44	0.3	0.38	0.3	0.326667	0.46	0.53	0.35	0.446667	-0.429941	0.172041	0.0126992	0.965247	0.44264	0.159723	0.57	0.35	0.5	0.473333	0.64	0.32	0.46	0.473333	0.68	0.55	0.38	0.536667	-0.0183663	0.948995	0.17776	0.518731	0.196126	0.478649	0.45	0.23	0.57	0.416667	0.51	0.98	0.53	0.673333	0.56	0.5	0.42
4340018	LOC4340018	mRNA	0.3	0.19	0.39	0.293333	0.09	0.16	0	0.0833333	0.35	0.19	0.14	0.226667	-1.64812	0.000189304	-0.328338	0.349735	1.31978	0.00483746	0	0	0.02	0.00666667	0.03	0	0	0.01	0.05	0	0	0.0166667	0.0102029	0.99601	0.967542	0.572778	0.957339	0.576824	0.3	0.67	0.35	0.44	0.09	0.05	0.21	0.116667	0.27	0.02	0.41
4350721	LOC4350721	mRNA	0.21	0.25	0.27	0.243333	0.44	0.21	0.29	0.313333	0.08	1.07	0.46	0.536667	0.377414	0.243883	1.13134	6.8268e-05	0.75393	0.00471561	0.11	0.08	0	0.0633333	0.07	0	0.02	0.03	0.02	0	0	0.00666667	-1.15972	0.163823	-3.20238	0.0065543	-2.04266	0.156793	0.31	0.52	0.16	0.33	0.47	1.12	0.45	0.68	1.18	1.04	0.98
4332904	LOC4332904	mRNA	19.01	18.92	17.49	18.4733	21.69	18.88	21.49	20.6867	14.76	20.24	19.92	18.3067	0.163417	0.000403439	-0.0163995	0.730645	-0.179816	0.000107393	9.24	5.88	7.78	7.63333	17.37	13.26	10.52	13.7167	9.76	5.57	5.06	6.79667	0.835621	1.13465e-37	-0.163516	0.0334243	-0.999137	7.89229e-51	16.73	14.3	18.2	16.41	21.73	23.28	17.04	20.6833	20.98	18.53	18.46
4326351	LOC4326351	mRNA	5.98	5.73	1.36	4.35667	11.64	14.08	18.67	14.7967	7.18	6.4	7.74	7.10667	1.76495	3.501e-257	0.708891	2.0397e-30	-1.05606	2.57075e-118	0.13	0	0.32	0.15	1.38	1.42	1.53	1.44333	0.03	0.11	0.02	0.0533333	3.29561	1.53571e-51	-1.51788	0.00233957	-4.81349	3.2448e-65	3.67	3.14	1.89	2.9	7.7	4.22	6.86	6.26	2.2	2.87	5.46
9270012	LOC9270012	mRNA	0.92	0.91	0.91	0.913333	10.6	9.95	6.49	9.01333	1.09	0.66	2.02	1.25667	3.30599	8.36772e-163	0.463361	0.0198308	-2.84263	5.50062e-141	0.52	0.25	0.35	0.373333	1.21	1.28	1.25	1.24667	0.4	0.09	0.31	0.266667	1.75698	4.80096e-12	-0.467881	0.207309	-2.22486	4.81086e-16	0.75	0.76	1.42	0.976667	8.39	2.38	6.69	5.82	0.21	0.15	0.87
4330772	LOC4330772	mRNA	3.71	2.63	2.93	3.09	7.49	9.5	7.81	8.26667	3.14	2.38	2.65	2.72333	1.4196	8.35859e-17	-0.179946	0.423595	-1.59954	1.15387e-19	1.78	1.17	1.86	1.60333	11.33	8.54	13.12	10.9967	1.18	0.64	0.64	0.82	2.77959	2.695e-48	-0.968327	0.00742938	-3.74792	6.35513e-63	5.37	4.25	3.01	4.21	12.58	6.8	10.22	9.86667	4.55	5.17	5.99
9272665	LOC9272665	mRNA	2.23	2.47	10.21	4.97	4.87	5.82	5.03	5.24	8.7	12.43	13.51	11.5467	0.0699149	0.432833	1.20675	4.18615e-61	1.13683	1.90222e-55	1.73	2.58	2.67	2.32667	3.63	1.05	0.97	1.88333	5.72	3.89	2.08	3.89667	-0.363962	0.010879	0.738918	2.87324e-10	1.10288	1.13797e-18	2.77	2.02	2.95	2.58	8.15	11.57	3.98	7.9	39.24	19.48	5.69
4328480	LOC4328480	mRNA	17.26	19.29	15.52	17.3567	16.62	5.93	13.84	12.13	9.07	21.07	19.3	16.48	-0.513159	7.28362e-51	-0.0603949	0.0560999	0.452764	4.99012e-39	4.47	1.42	2.26	2.71667	7.36	3.8	3.04	4.73333	4.92	4.77	3.14	4.27667	0.778137	4.39684e-28	0.665887	1.54413e-20	-0.112251	0.0736186	14.24	8	5.61	9.28333	6.98	31.29	7.18	15.15	27.35	34.09	16.76
4335732	LOC4335732	mRNA	98.26	72.43	236.74	135.81	46.88	27.62	23.9	32.8	31.5	69.83	37.6	46.31	-2.05095	0	-1.56419	0	0.486757	6.61785e-62	16.26	12.05	19.81	16.04	63.65	33.99	21.23	39.6233	36.8	27.43	16.35	26.86	1.27318	6.80534e-257	0.745645	6.79098e-76	-0.527531	2.87549e-59	62	63.52	68.18	64.5667	23.9	198.47	23.29	81.8867	118.58	116.08	47.7
4330747	LOC4330747	mRNA	15.34	14.32	11.56	13.74	7.79	2.36	6.57	5.57333	3.35	6.74	5.34	5.14333	-1.2998	2.19325e-79	-1.42371	5.07937e-91	-0.123906	0.160886	5.3	3.36	5.83	4.83	5.74	4.83	2.9	4.49	6.88	6.48	3	5.45333	-0.115328	0.231489	0.179327	0.0485447	0.294655	0.00151659	8.77	2.29	3.21	4.75667	1.57	8.48	1.71	3.92	4.92	5.44	5.2
9269842	LOC9269842	mRNA	0.18	0.06	0.06	0.1	0.06	0	0	0.02	0	0.06	0	0.02	-2.30708	0.0908548	-2.30923	0.0905556	-0.00214434	0.999161	0.19	0	0	0.0633333	0.07	0.06	0.12	0.0833333	0.06	0.12	0.1	0.0933333	0.42524	0.698076	0.636569	0.543952	0.211329	0.828606	8.74	8.44	12.89	10.0233	14.8	22.41	10.3	15.8367	21.51	20.28	9.62
4325995	LOC4325995	mRNA	13.09	11.51	36.32	20.3067	18.96	9.47	14.66	14.3633	6.97	14.37	11.05	10.7967	-0.502081	3.68322e-18	-0.922035	7.98135e-50	-0.419954	6.40022e-10	5.29	1.98	2.68	3.31667	6.45	5.78	6.14	6.12333	4.42	4.31	2.39	3.70667	0.890851	8.24587e-15	0.169445	0.189221	-0.721405	7.45401e-11	5.35	4.61	6.76	5.57333	3.79	16.15	6.54	8.82667	21.98	7.77	4.86
4330363	LOC4330363	mRNA	13.79	11.37	18.34	14.5	12.14	8.27	9.02	9.81	8.54	16.4	10.33	11.7567	-0.563621	2.12484e-27	-0.31057	4.22133e-10	0.253051	4.15489e-06	0.95	1.63	1.63	1.40333	5.55	3.45	2.65	3.88333	2.35	2.53	2.72	2.53333	1.43438	5.01878e-33	0.844233	1.47029e-10	-0.590148	9.82162e-09	8.53	6.96	8.67	8.05333	3.02	21.5	5.98	10.1667	13.99	15.44	9.39
4349414	LOC4349414	mRNA	28.27	27.74	40.68	32.23	101.85	140.15	106.24	116.08	95.02	79.44	84.55	86.3367	1.84693	0	1.42058	0	-0.426343	5.69584e-78	16.55	14.56	18.67	16.5933	56.19	41.4	34.66	44.0833	21.17	13.19	7.84	14.0667	1.39437	3.38377e-214	-0.24097	4.19688e-05	-1.63534	1.60978e-273	40.54	42.74	37.22	40.1667	239.63	133.82	133.46	168.97	174.4	167.92	76.27
4329972	LOC4329972	mRNA	0.85	0.31	3.41	1.52333	5.52	13.37	9.54	9.47667	3.58	7.12	4.06	4.92	2.62729	9.53117e-95	1.66981	9.73592e-29	-0.957475	1.13267e-23	36.17	46.84	65.03	49.3467	30.94	48.56	34.32	37.94	61.09	48.33	9.45	39.6233	-0.370359	3.97019e-22	-0.321469	1.46822e-17	0.0488896	0.22458	0.48	1.58	0.64	0.9	0.7	13.89	4.92	6.50333	8.82	5.52	3.61
112936465	LOC112936465	mRNA	0.11	0	0.22	0.11	0.57	0.52	0.34	0.476667	0.28	1.4	0.17	0.616667	2.07374	0.000375043	2.42774	9.45197e-06	0.353999	0.356136	0.18	0.23	0	0.136667	1.09	0.17	0	0.42	0	0	0.11	0.0366667	1.52478	0.0101496	-1.83981	0.0811007	-3.36459	3.36198e-05	37.12	0.11	0.97	12.7333	0.84	0.39	0.84	0.69	0.22	0.11	25.9
4349807	LOC4349807	mRNA	2.71	1.48	1.21	1.8	1.96	1.73	1.09	1.59333	0.23	0.35	0.11	0.23	-0.176381	0.313903	-2.99728	8.61239e-26	-2.8209	1.17502e-21	26.17	9.92	8.81	14.9667	17.21	11.03	8.41	12.2167	13.93	13.4	14.69	14.0067	-0.308005	1.11595e-06	-0.0894127	0.139071	0.218593	0.000620495	1.36	1.91	2.51	1.92667	0.59	1.18	2.89	1.55333	0.86	0.19	0.73
4348490	LOC4348490	mRNA	0.78	0.46	0.63	0.623333	0.78	1.14	1.92	1.28	1.3	2.08	2.02	1.8	1.03471	1.05396e-05	1.5269	1.41052e-12	0.492192	0.00643935	0	0.14	0.15	0.0966667	1.64	0.14	0.14	0.64	0.29	0.18	0	0.156667	2.62491	1.03653e-08	0.667982	0.295766	-1.95693	1.44379e-06	0.83	1.02	0.77	0.873333	0.28	1.17	0.14	0.53	6.59	9.48	6.39
4327805	LOC4327805	mRNA	0	0.03	0	0.01	0	0	0	0	0.06	0.03	0	0.03			1.59766	0.302742			0	0	0	0	0.13	0	0	0.0433333	0	0	0	0							0.03	0.03	0	0.02	0.06	0.11	0.06	0.0766667	0.03	0.03	0.03
4338650	LOC4338650	mRNA	0.73	0.5	0.57	0.6	1.37	2.07	1.01	1.48333	1.57	1.05	1.46	1.36	1.28445	2.04814e-11	1.1175	1.45196e-08	-0.166955	0.291412	0.95	0.4	0.74	0.696667	1.36	1.58	0.59	1.17667	1.04	0.74	0.77	0.85	0.757816	0.000141668	0.300118	0.160781	-0.457698	0.0149034	0.45	0.32	0.52	0.43	0.85	0.2	0.56	0.536667	0.26	0.37	0.35
4332499	LOC4332499	mRNA	2.35	1.83	0.7	1.62667	3.48	0.71	0.54	1.57667	1.48	1.88	8.74	4.03333	-0.0439687	0.759033	1.33273	3.57738e-32	1.3767	1.46432e-33	15.9	22.05	23.9	20.6167	19.27	13.83	10.64	14.58	53.75	34.1	22.58	36.81	-0.525253	7.67585e-33	0.828437	4.45628e-127	1.35369	2.48383e-279	1.05	0.76	5.54	2.45	2.21	0.68	0.65	1.18	1.3	0.51	1.09
4326673	LOC4326673	mRNA	4.2	3.5	16.16	7.95333	6.31	1.7	3.37	3.79333	3.21	5.7	3.64	4.18333	-1.0701	3.42638e-34	-0.938636	7.04492e-28	0.131465	0.204021	1.83	1.07	1.08	1.32667	3	1.49	1.31	1.93333	2.07	1.88	0.95	1.63333	0.516739	0.00191073	0.303145	0.077105	-0.213593	0.173883	3.73	2.28	3.72	3.24333	1.7	9.2	1.96	4.28667	4.93	4.63	4.48
4342439	LOC4342439	mRNA	0.26	0.21	0.36	0.276667	0.16	0.21	0.21	0.193333	0.1	0.16	0.42	0.226667	-0.525725	0.34797	-0.286861	0.593377	0.238864	0.685587	0.88	0.26	0.49	0.543333	1.94	1.09	0.57	1.2	1.16	0.31	0.21	0.56	1.12568	0.000246023	0.0606517	0.868569	-1.06503	0.000422805	0.2	0.4	0.4	0.333333	0	0.76	0.21	0.323333	0.51	0.46	0.1
4347180	LOC4347180	mRNA	34.5	35.39	45.1	38.33	59.51	66.24	36.37	54.04	35.45	28.22	28.18	30.6167	0.495161	6.54534e-54	-0.325065	1.28297e-18	-0.820227	7.1515e-129	21.34	12.19	13.49	15.6733	98.32	53.49	39.16	63.6567	33.83	16.03	11.91	20.59	1.99651	0	0.397728	1.18937e-14	-1.59878	0	18.64	28.46	20.91	22.67	29.65	57.45	30.57	39.2233	35.68	27.7	13.68
107275879	LOC107275879	mRNA	0.27	0.2	0.15	0.206667	0.44	0.45	0.47	0.453333	0.25	0.26	0.22	0.243333	1.10917	6.40629e-05	0.229511	0.477426	-0.87966	0.000996391	0.13	0.02	0.02	0.0566667	0.42	0.26	0.1	0.26	0	0	0.02	0.00666667	2.26654	8.34002e-07	-3.20238	0.0065543	-5.46893	6.67658e-12	0.12	0.23	0.07	0.14	0.24	0.77	0.29	0.433333	0.65	0.79	0.45
4339496	LOC4339496	mRNA	0	0	0.1	0.0333333	0.41	0.26	0.3	0.323333	0	0.07	0.17	0.08	3.26207	4.19873e-07	1.19392	0.195467	-2.06815	8.26869e-05	2.43	1.02	0.33	1.26	1.86	2.88	0.64	1.79333	0.29	0.81	0.13	0.41	0.518135	0.00276134	-1.61334	8.60363e-11	-2.13147	7.75619e-21	0	0	0	0	0.07	0.07	0.06	0.0666667	0	0	0.03
4347461	LOC4347461	mRNA	72.92	56.56	86.03	71.8367	75.44	85.21	70.85	77.1667	75.13	72.82	66.23	71.3933	0.102131	0.0004055	-0.0110333	0.707833	-0.113164	9.52361e-05	38.87	30.06	35.8	34.91	88.27	75.56	65.61	76.48	44.07	31.09	31.36	35.5067	1.1248	1.33763e-222	0.0261306	0.53777	-1.09867	8.21442e-217	41.7	43.91	60.3	48.6367	69.65	115.09	57.23	80.6567	145.79	128.01	45.66
4351665	LOC4351665	mRNA	5.52	6.76	2.68	4.98667	18.6	32.71	26.92	26.0767	6.17	6.51	8.65	7.11	2.38661	0	0.51187	1.43043e-14	-1.87474	0	0.32	0.17	0.75	0.413333	8.79	6.82	7.5	7.70333	0.04	0.13	0.08	0.0833333	4.22151	1.99005e-254	-2.3093	1.40283e-09	-6.53081	1.90094e-276	9.66	12.95	5.15	9.25333	25.78	11.82	30.7	22.7667	8.96	9.83	12.45
4332622	LOC4332622	mRNA	11.83	9.6	13.23	11.5533	6.83	6.88	6.27	6.66	8.48	12.94	10.76	10.7267	-0.795738	8.6015e-30	-0.11248	0.0711337	0.683258	1.64164e-21	10.79	8.46	7.99	9.08	14.78	6.61	6.1	9.16333	15.28	12.7	9.77	12.5833	-0.0207501	0.768315	0.472043	1.93559e-13	0.492793	2.24922e-14	12.38	9.45	14.87	12.2333	14.56	28.1	9.39	17.35	49.63	37.25	13.62
4328393	LOC4328393	mRNA	3.12	1.19	1.42	1.91	6.2	10.7	5.97	7.62333	1.58	1.22	1.84	1.54667	1.99974	8.85217e-32	-0.299245	0.238381	-2.29898	2.21597e-37	0.59	0.24	0.5	0.443333	12.14	4.93	4.87	7.31333	1.21	0.32	0.88	0.803333	4.02143	3.16472e-56	0.874433	0.0448414	-3.147	1.92292e-47	9.19	8.55	9.09	8.94333	14.86	16.69	18.8	16.7833	14.82	13.25	7.24
4327882	LOC4327882	mRNA	0.53	1.11	0.52	0.72	0.06	0.58	0.18	0.273333	0.69	0.5	0.33	0.506667	-1.40742	0.000472118	-0.509984	0.138733	0.897433	0.0417286	2.39	3.07	2.7	2.72	3.85	3.33	2.16	3.11333	6.21	3.85	6.69	5.58333	0.178192	0.265593	1.03619	3.8092e-14	0.857995	1.10943e-10	0.18	0.34	0.3	0.273333	0.11	0.16	0.17	0.146667	0	0.05	0
9266054	LOC9266054	mRNA	25.78	26.34	24.88	25.6667	6.31	3.19	7.4	5.63333	3.95	10.74	4.44	6.37667	-2.18421	0	-2.01945	0	0.164762	0.0283301	1.37	1.64	2.08	1.69667	2.07	2.14	1.49	1.9	2.41	2.33	1.79	2.17667	0.157419	0.257144	0.359736	0.00689445	0.202317	0.11903	36.68	14.97	13.92	21.8567	4.37	25.87	7.25	12.4967	12.5	12.86	17.26
4344387	LOC4344387	mRNA	0.58	0.15	0.12	0.283333	2.13	2.51	1.49	2.04333	2.7	2.91	3.27	2.96	2.85003	9.24757e-27	3.37982	4.41991e-44	0.529783	0.000360099	0.08	0	0.68	0.253333	1.62	0.39	0.51	0.84	0.63	0.2	0.19	0.34	1.66917	1.99663e-06	0.420055	0.331724	-1.24911	0.000119165	0.11	0.15	0.07	0.11	2.58	0.83	0.65	1.35333	1.79	1.1	0.61
4337762	LOC4337762	mRNA	0	0.02	0	0.00666667	0	0	0	0	0.02	0.03	0	0.0166667			1.0127	0.55501			0.05	0.05	0	0.0333333	0.03	0.05	0	0.0266667	0	0	0.05	0.0166667	-0.404835	0.711901	-1.03246	0.394726	-0.627623	0.630181	0	0	0	0	0	0.1	0.05	0.05	0.1	0.02	0.05
4325354	LOC4325354	mRNA	0.78	0.87	0.64	0.763333	0.62	0.91	0.91	0.813333	0.67	0.51	0.75	0.643333	0.0911945	0.663975	-0.244076	0.272419	-0.335271	0.126601	0.45	0.63	0.31	0.463333	1.02	0.95	0.9	0.956667	0.36	0.25	0.33	0.313333	1.03668	8.16988e-06	-0.577892	0.0582599	-1.61457	2.59795e-10	0.96	1.54	1.12	1.20667	0.72	0.56	1.24	0.84	1.81	0.54	0.61
4337946	LOC4337946	mRNA	16.68	26.45	30.45	24.5267	13.57	9.18	9.91	10.8867	128.81	91.22	98.74	106.257	-1.17264	5.12914e-102	2.11441	0	3.28705	0	0.79	17.05	15.44	11.0933	0.88	2.02	2.63	1.84333	20.73	6.58	0.12	9.14333	-2.57789	2.58517e-133	-0.300195	1.88931e-05	2.2777	1.99882e-95	29.29	30.39	22.87	27.5167	35.89	21.38	8.37	21.88	92.48	79.89	74.36
4324985	LOC4324985	mRNA	14.21	11.48	10.2	11.9633	21.06	40.81	17.06	26.31	46.39	23.01	21.73	30.3767	1.13702	1.92865e-107	1.34928	6.10751e-162	0.212261	2.19864e-07	7.35	6.73	10.12	8.06667	30.52	15.27	14.79	20.1933	20.89	9.02	12.91	14.2733	1.29523	2.854e-96	0.823428	1.05316e-34	-0.471801	1.40689e-18	11.55	15.62	14.65	13.94	66.83	43.07	31.77	47.2233	32.47	26.97	17.56
9269758	LOC9269758	mRNA	3.57	2.86	2.76	3.06333	3.05	2.16	4.05	3.08667	1.16	2.47	2.15	1.92667	0.0256111	0.648535	-0.662735	1.15868e-25	-0.688346	1.1886e-27	0.15	0.24	0.78	0.39	3.15	1.44	1.98	2.19	0.4	0.29	0.62	0.436667	2.48422	2.78011e-123	0.171019	0.272696	-2.3132	7.4921e-115	2.24	2.19	2.12	2.18333	1.5	2.88	1.9	2.09333	1.45	1.29	1.88
107276742	LOC107276742	mRNA	5.43	5.02	4.1	4.85	5.23	4.73	4.73	4.89667	3.01	4.06	3.44	3.50333	0.00300843	0.970961	-0.408638	4.10562e-06	-0.411647	3.65058e-06	1.6	1.2	1.39	1.39667	3.81	3.58	2.84	3.41	1.95	1	0.81	1.25333	1.23981	8.08619e-23	-0.119393	0.450965	-1.3592	2.41368e-26	3.37	4.17	3.76	3.76667	2.36	4.11	4.18	3.55	2.03	2.5	3.07
9270374	LOC9270374	mRNA	0.29	0.11	0.82	0.406667	0.45	0.81	0.27	0.51	0.21	0.44	0.4	0.35	0.324172	0.255553	-0.225461	0.472029	-0.549632	0.0643467	0	0.16	0	0.0533333	5.29	0.48	0.45	2.07333	0.43	0.24	0.4	0.356667	5.14634	3.6718e-51	2.70451	1.81321e-07	-2.44183	1.82577e-30	0.39	2.76	2.48	1.87667	2.48	1.3	1.87	1.88333	1.33	0.86	0.49
4332788	LOC4332788	mRNA	15.28	16.64	19.62	17.18	237.12	403.04	349.29	329.817	143.47	91.49	168.01	134.323	4.25972	0	2.9681	0	-1.29161	0	5.88	3.74	10.41	6.67667	41.79	27.83	26.18	31.9333	10.36	5.26	2.09	5.90333	2.24505	0	-0.175722	0.00578303	-2.42077	0	16.45	23.03	12.26	17.2467	417.57	54.58	165.48	212.543	13.82	17.42	42.93
4334192	LOC4334192	mRNA	0.55	0.35	0.19	0.363333	1.6	3.23	2.14	2.32333	0.95	0.39	0.93	0.756667	2.68227	4.47783e-34	1.07498	0.000221479	-1.60728	1.84122e-18	0.2	0.13	0.03	0.12	4.26	1.53	1.92	2.57	0	0.16	0.03	0.0633333	4.37095	1.06898e-51	-0.906927	0.205149	-5.27788	1.54828e-55	1.1	1.1	0.82	1.00667	4.48	1.19	2.97	2.88	0.75	0.34	1.13
4330189	LOC4330189	mRNA	2.09	0.8	1.49	1.46	2.8	3.42	2.96	3.06	5.74	7.22	10.82	7.92667	1.07007	1.81058e-11	2.44131	2.78839e-84	1.37124	2.59238e-39	10.24	11.22	3.95	8.47	10.3	10.14	6.87	9.10333	2.97	3.53	5.72	4.07333	0.0932063	0.240651	-1.05759	4.36296e-28	-1.1508	7.33185e-34	1.92	0.96	1.32	1.4	3.67	1.46	3.23	2.78667	6.64	3.66	2.52
4325596	LOC4325596	mRNA	1.52	1.8	3.86	2.39333	4.37	2.92	4.11	3.8	1.3	4.95	2.89	3.04667	0.664346	5.84646e-15	0.33274	0.000221385	-0.331606	3.80279e-05	0.23	0.11	0.16	0.166667	2.31	1.87	2.13	2.10333	0.21	0.1	0.06	0.123333	3.64097	1.51444e-77	-0.463092	0.240833	-4.10406	1.07068e-84	2.57	1.89	1.36	1.94	3.08	28.42	4.57	12.0233	25.17	19.91	3.17
4346491	LOC4346491	mRNA	1.12	1.14	0.77	1.01	4.42	7.05	5.86	5.77667	1.54	1.14	1.33	1.33667	2.51624	7.74413e-184	0.408878	0.00110499	-2.10736	2.53749e-148	0.23	0.14	0.13	0.166667	2.48	1.51	1.53	1.84	0.25	0.11	0.2	0.186667	3.51392	5.04509e-78	0.195811	0.554714	-3.3181	2.26804e-75	1.3	2.34	0.72	1.45333	11.36	6.52	9.47	9.11667	7.68	5.53	2.51
4340880	LOC4340880	mRNA	6.49	6.77	3.42	5.56	7.03	6.47	8.85	7.45	7.54	3.94	6.9	6.12667	0.396805	1.6151e-08	0.127125	0.0840341	-0.26968	9.00334e-05	2.63	2.08	2.1	2.27	6.33	5.56	5.34	5.74333	2.38	1.69	1.42	1.83	1.27566	4.79165e-41	-0.280993	0.0229963	-1.55666	1.96686e-55	5.75	6.15	5.33	5.74333	10.55	4.9	5.77	7.07333	4.65	4.69	8.47
4347731	LOC4347731	mRNA	3.62	3.09	5.36	4.02333	2.78	3.51	2.26	2.85	3.18	3.81	3.19	3.39333	-0.499279	1.7059e-06	-0.249704	0.0124174	0.249575	0.0222681	0.76	0.85	1.62	1.07667	1.77	1.67	1.46	1.63333	0.67	1.23	0.56	0.82	0.595165	0.000453491	-0.391539	0.0501221	-0.986704	4.67137e-08	4.46	4.71	5	4.72333	4.48	3.49	6.5	4.82333	3.53	2.96	3.63
9268320	LOC9268320	mRNA	34.31	26.39	40.26	33.6533	16.05	7.47	11.58	11.7	7.54	18.06	11.94	12.5133	-1.52303	3.46585e-109	-1.43624	2.68447e-100	0.0867894	0.325048	9.93	6.82	6.76	7.83667	18.37	10.94	10.1	13.1367	11.25	10.31	6.35	9.30333	0.725667	1.34073e-13	0.249657	0.0181554	-0.47601	3.41438e-07	19.01	15.93	24.94	19.96	3.6	31.14	7.97	14.2367	26.41	20.14	13.48
4344462	LOC4344462	mRNA	10.62	10.38	11.47	10.8233	11.43	12.62	9.68	11.2433	9.57	7.84	7.07	8.16	0.0558097	0.52103	-0.408858	1.42903e-05	-0.464667	6.80695e-07	5.7	5.04	5.02	5.25333	23.99	15.57	19.14	19.5667	5.61	4.71	4.73	5.01667	1.8807	6.613e-92	-0.067757	0.598526	-1.94845	2.42372e-97	7	7.97	9.07	8.01333	7.45	15.19	7.65	10.0967	16.4	12.71	6.35
4340635	LOC4340635	mRNA	1.24	1.45	1.36	1.35	1.82	2.58	1.74	2.04667	1.05	1.49	1.27	1.27	0.59948	0.000949024	-0.0883531	0.665337	-0.687833	0.000194159	0.54	0.32	0.28	0.38	0.62	0.16	0.39	0.39	0.8	0.43	0.43	0.553333	0.0102029	0.978889	0.550786	0.114005	0.540583	0.120852	1.01	0.57	0.67	0.75	1.18	1.71	0.47	1.12	16.2	3.6	0.62
4328351	LOC4328351	mRNA	0.94	0.64	1.06	0.88	1.24	1.56	1.26	1.35333	1.03	1.85	1.03	1.30333	0.615367	2.08213e-06	0.561176	1.79852e-05	-0.0541911	0.645841	0.18	0.37	0.37	0.306667	0.7	1.01	0.73	0.813333	0.17	0.37	0.37	0.303333	1.40656	4.44779e-13	-0.0113961	0.963127	-1.41795	2.35497e-13	0.44	0.52	0.49	0.483333	0.34	1.92	0.57	0.943333	1.84	2.53	0.93
4346529	LOC4346529	mRNA	1.73	1.3	2.82	1.95	4.58	5.71	4.05	4.78	5.38	6.42	5.65	5.81667	1.29048	5.88846e-25	1.57213	8.48147e-40	0.281649	0.00317386	6.16	4.21	6.45	5.60667	14.08	3.99	4.94	7.67	8.1	6.29	9.09	7.82667	0.406009	3.65154e-06	0.485779	1.52289e-08	0.0797694	0.319614	0.16	0.33	0.2	0.23	0.17	0.17	0.13	0.156667	0.33	0.17	0.13
4350680	LOC4350680	mRNA	1.59	0.28	0.9	0.923333	0.59	0.24	0.68	0.503333	0.16	0.69	0.28	0.376667	-0.866512	0.00228795	-1.30923	1.9578e-05	-0.442717	0.215239	0.5	0.36	0	0.286667	2.73	0.83	0.6	1.38667	0.24	0.64	1.19	0.69	2.2178	2.82108e-13	1.27566	0.000325242	-0.942134	9.95391e-05	1.2	0.49	0.83	0.84	0.16	0.31	0.04	0.17	0.27	0	0.04
4326146	LOC4326146	mRNA	2.4	2	3.33	2.57667	3.3	3.04	4.4	3.58	1.26	1.33	2.07	1.55333	0.47178	4.92827e-05	-0.731599	3.19573e-07	-1.20338	8.99145e-20	0.72	0.92	1.28	0.973333	4.23	3.68	3.13	3.68	0.96	0.65	0.5	0.703333	1.90906	3.54348e-37	-0.467673	0.0372687	-2.37673	5.59658e-49	2.19	1.98	4.29	2.82	6	11.74	5.39	7.71	10.14	8.81	2.16
4345706	LOC4345706	mRNA	1.4	1.01	1.43	1.28	10.35	9.66	5.05	8.35333	5.2	7.28	6.55	6.34333	2.70874	1.70748e-217	2.30695	4.15891e-138	-0.401795	3.68372e-12	1.54	2.03	1.14	1.57	5.43	8.51	2.65	5.53	1.22	1.86	0.75	1.27667	1.81363	1.97713e-86	-0.303192	0.0214727	-2.11683	9.55628e-107	1.45	1.12	1.82	1.46333	16.4	6.27	5.37	9.34667	6.86	5.23	3.83
4332571	LOC4332571	mRNA	0	0	0	0	0	0.08	0.04	0.04	0	0	0	0							0	0	0	0	0.09	0.26	0.08	0.143333	0	0	0	0	4.46963	0.000794049			-4.50209	0.000726449	2.18	2.69	2.36	2.41	7.37	5.62	5.84	6.27667	2.62	3.74	2.36
9270610	LOC9270610	mRNA	5.35	3.63	6.5	5.16	6.41	9.14	6.73	7.42667	4.27	3.82	3.44	3.84333	0.523308	4.34822e-05	-0.42739	0.00461506	-0.950698	5.9185e-12	9	8.94	8.02	8.65333	35.75	26.21	29.17	30.3767	11.61	8.61	10.26	10.16	1.80013	1.27151e-110	0.230577	0.0280147	-1.56955	1.85395e-92	4.93	4.83	9.79	6.51667	5.29	16.36	6.34	9.33	12.43	11.21	3.5
4333797	LOC4333797	mRNA	0.12	0.06	0.08	0.0866667	0.26	0.29	0.22	0.256667	0.09	0.21	0.06	0.12	1.59981	1.42525e-07	0.482185	0.191142	-1.11762	6.67627e-05	0	0.05	0	0.0166667	0.19	0.14	0.12	0.15	0.05	0.06	0.09	0.0666667	3.11454	5.05307e-09	1.96754	0.00229117	-1.147	0.00233039	0.41	0.24	0.33	0.326667	1.23	0.77	1	1	0.32	0.47	0.19
4336810	LOC4336810	mRNA	3.81	2.61	6.27	4.23	0.71	0.77	0.41	0.63	3.01	1.96	2.05	2.34	-2.71308	2.63315e-168	-0.854873	2.54917e-33	1.8582	1.06421e-59	0.04	0	0.02	0.02	0.15	0.09	0.09	0.11	0.03	0	0	0.01	2.33213	0.000132366	-0.769423	0.457975	-3.10155	7.68329e-06	8.18	5.94	6.09	6.73667	0.96	2.07	0.76	1.26333	8.97	5.88	7.62
4335977	LOC4335977	mRNA	18.76	16.31	35.07	23.38	4.29	1.6	2.07	2.65333	7.64	10.17	7.26	8.35667	-3.13822	0	-1.49076	6.77878e-195	1.64746	5.74592e-81	0.98	0.48	0.37	0.61	0.64	0.45	0.3	0.463333	0.64	0.48	0.13	0.416667	-0.410199	0.117677	-0.544738	0.0408544	-0.13454	0.638641	6.94	4.59	9.49	7.00667	2.16	8.25	1.8	4.07	7.09	4.84	7.84
4330050	LOC4330050	mRNA	1.7	1.05	2.2	1.65	2.87	3.2	1.98	2.68333	3.45	1.82	2.4	2.55667	0.699778	1.3753e-13	0.63517	3.06769e-11	-0.0646084	0.446717	0.41	0.56	0.28	0.416667	3.07	1.77	1.14	1.99333	0.92	0.78	0.64	0.78	2.21879	1.06929e-51	0.893542	1.07122e-06	-1.32525	2.72036e-26	1.17	0.8	1.79	1.25333	1.8	1.43	1.8	1.67667	1.45	0.87	1.22
4324925	LOC4324925	mRNA	0.24	0.24	0.18	0.22	0.93	1.52	1.32	1.25667	0.46	0.17	0.31	0.313333	2.51734	3.24949e-30	0.5152	0.0983436	-2.00214	3.73843e-23	0.06	0.02	0.1	0.06	1.31	0.86	0.81	0.993333	0.19	0.06	0.15	0.133333	4.10706	1.12566e-34	1.18993	0.0305771	-2.91713	4.15774e-27	0.36	0.55	0.56	0.49	2.28	1.09	1.79	1.72	0.49	0.61	0.63
4336160	LOC4336160	mRNA	59.14	68.25	35.26	54.2167	69.01	38.87	72.44	60.1067	31.04	50.1	50.69	43.9433	0.150299	9.20157e-22	-0.306233	7.73249e-73	-0.456533	4.4523e-167	0	0	0	0	0	0	0	0	0	0.02	0	0.00666667							89.28	71.1	12.51	57.63	11.88	21.21	37.1	23.3967	4.15	4.57	90.91
4333384	LOC4333384	mRNA	2.13	1.34	2.23	1.9	8.99	15.1	10.28	11.4567	3.87	2.12	3.55	3.18	2.58257	0	0.736664	1.60359e-15	-1.84591	3.95104e-213	0.35	0.26	0.21	0.273333	3.22	2.14	1.69	2.35	0.25	0.2	0.12	0.19	3.09112	1.72151e-77	-0.523444	0.0892805	-3.61457	4.27341e-89	4.61	6.63	3.04	4.76	19.77	14.91	17.26	17.3133	18.37	15.65	7.9
4324176	LOC4324176	mRNA	156.27	130.45	255.88	180.867	114.01	95.41	76.11	95.1767	95.24	163.41	125.52	128.057	-0.927223	0	-0.505774	1.9e-209	0.421449	6.45014e-106	32.93	22.58	27.36	27.6233	118.82	83.9	64.8	89.1733	42.19	32.41	22.01	32.2033	1.67536	0	0.224042	2.00387e-09	-1.45132	0	107.74	94.54	125.45	109.243	74.62	286.8	66.93	142.783	259.56	238.81	84.19
4342346	LOC4342346	mRNA	1.42	1.15	3.19	1.92	1.84	2.09	1.48	1.80333	0.76	2.55	1.46	1.59	-0.0942782	0.577399	-0.283191	0.105154	-0.188913	0.288839	1.54	0.54	0.79	0.956667	2.6	1.42	1.34	1.78667	1.9	1.04	0.23	1.05667	0.884672	1.85842e-05	0.155169	0.504977	-0.729503	0.000265124	3.68	3.57	5.91	4.38667	2.13	18.72	3.1	7.98333	18.06	14.52	3.86
107276572	LOC107276572	mRNA	0	0	0	0	0	0	0	0	0	15.08	8.17	7.75			10.4812	5.02231e-110	10.4663	1.01812e-109	0	0	0	0	0	0	0	0	0	0	0	0							12.62	5.61	0	6.07667	0	0	0	0	12.73	21.36	6
4349818	LOC4349818	mRNA	0.93	0.69	0.51	0.71	2.22	1.77	2.19	2.06	2.41	1.62	2	2.01	1.55372	1.20906e-22	1.52048	1.54583e-21	-0.0332369	0.785595	4.75	1.13	1.35	2.41	1.94	1.52	0.65	1.37	3.31	2.42	0.6	2.11	-0.789429	2.26976e-09	-0.173025	0.141937	0.616404	5.23684e-06	1.92	1.4	2.12	1.81333	2.5	1.59	2.15	2.08	0.83	0.58	3.18
9272173	LOC9272173	mRNA	2.36	2.29	3	2.55	3.18	2.58	2.61	2.79	2.53	2.67	2.74	2.64667	0.12886	0.261361	0.0501739	0.666056	-0.0786859	0.489997	2.85	1.98	1.99	2.27333	3.26	2.6	1.72	2.52667	2.1	1.76	1.55	1.80333	0.137115	0.267058	-0.332443	0.0124503	-0.469558	0.000308041	0.54	0.68	0.77	0.663333	1.38	1.78	0.97	1.37667	1.36	0.97	0.45
4348957	LOC4348957	mRNA	21.3	16.59	25.43	21.1067	28.68	30.33	30.85	29.9533	21.55	24.41	22.89	22.95	0.503822	6.82009e-21	0.117835	0.0401824	-0.385987	2.56368e-13	9.36	5.45	8.23	7.68	25	17.4	14.18	18.86	9.48	8.74	5.72	7.98	1.28252	7.613e-59	0.0593812	0.541619	-1.22314	2.277e-55	17.32	16.73	19.27	17.7733	21.25	36.36	23.47	27.0267	49.92	45.7	14.56
4333794	LOC4333794	mRNA	1.83	1.72	2.73	2.09333	41.36	18.7	9.69	23.25	36.66	10.16	45.23	30.6833	3.47658	7.36436e-275	3.87864	0	0.402056	1.19292e-15	23.01	12.56	18.43	18	14.4	9.86	4.79	9.68333	54.95	25.5	9.08	29.8433	-0.916167	4.34712e-36	0.732398	3.43121e-41	1.64857	1.92423e-146	9.95	8.13	6.36	8.14667	48.27	26.36	65.83	46.82	1.28	5.74	14.12
4326319	LOC4326319	mRNA	20.45	19.72	16.18	18.7833	31.42	23.78	29.8	28.3333	18.91	20.6	30.66	23.39	0.594151	2.61942e-40	0.316223	1.54544e-11	-0.277928	5.6476e-11	6.26	6.03	7.87	6.72	12.09	9.73	9.8	10.54	11.6	6.32	3.46	7.12667	0.640969	1.81447e-17	0.0828311	0.314799	-0.558138	4.16181e-14	19.69	19.33	27.53	22.1833	40.93	25.18	37.59	34.5667	22.89	20.93	28.31
107277524	LOC107277524	mRNA	7.68	4.94	5.47	6.03	3.93	7.32	6.53	5.92667	4.41	4.66	2.46	3.84333	-0.02657	0.797622	-0.651676	1.64496e-08	-0.625106	7.583e-08	3.65	1.16	3.45	2.75333	5.7	5.16	5.01	5.29	2.4	2.45	1.68	2.17667	0.947641	7.30553e-13	-0.330995	0.0431147	-1.27864	3.86764e-20	1.42	2.33	4.04	2.59667	2.02	1.76	4.43	2.73667	2.8	2.37	1.12
4350355	LOC4350355	mRNA	3.31	2.88	2.66	2.95	8.78	12.01	10.25	10.3467	3.23	2.59	3.14	2.98667	1.81002	1.91421e-72	0.0192125	0.888544	-1.79081	4.14156e-71	1.31	0.4	0.54	0.75	6.89	5.05	4.34	5.42667	0.85	0.73	0.52	0.7	2.84777	3.96739e-63	-0.0869055	0.756502	-2.93468	1.02527e-65	2.48	3.62	2.6	2.9	8.29	8.54	8.25	8.36	6.25	6.57	2.79
4332004	LOC4332004	mRNA	0.05	0.2	0.11	0.12	0.21	0.26	0.25	0.24	0.09	0.04	0.07	0.0666667	1.15686	0.000197897	-0.757819	0.0800823	-1.91468	7.05763e-08	0.02	0	0	0.00666667	0.33	0.34	0.38	0.35	0.02	0	0.04	0.02	5.46963	1.59958e-22	1.28947	0.261047	-4.18016	6.34802e-21	0.12	0.16	0.03	0.103333	0.04	0.07	0.15	0.0866667	0.07	0.03	0.1
4329094	LOC4329094	mRNA	2.45	1.48	3.45	2.46	3.45	3.18	1.39	2.67333	2.26	4	2.99	3.08333	0.120255	0.329414	0.317364	0.00771463	0.197109	0.0919403	2.52	1.38	0.99	1.63	8.28	7.01	1.41	5.56667	1	1.7	1.64	1.44667	1.74991	4.85449e-51	-0.167216	0.299391	-1.91713	3.29104e-58	0.69	1.16	1.82	1.22333	1.25	1.04	1.41	1.23333	0.41	0.44	0.52
4344591	LOC4344591	mRNA	29.95	23.23	24.18	25.7867	17.68	18.19	19.22	18.3633	16.26	18.26	15.43	16.65	-0.489867	2.37068e-52	-0.632852	3.98648e-82	-0.142985	7.07118e-05	7.55	6.57	7.69	7.27	12.73	10.41	8.86	10.6667	7.73	8.33	4.81	6.95667	0.542589	6.17928e-26	-0.062643	0.270034	-0.605232	1.4893e-31	27.81	27.36	27.02	27.3967	19.61	20.26	25.06	21.6433	11.85	13.38	23.59
4329889	LOC4329889	mRNA	10.78	3.64	4.63	6.35	2.52	2.78	3.85	3.05	4.88	5.64	5.02	5.18	-1.05498	1.94792e-32	-0.291821	0.000180145	0.763157	4.04595e-16	0.74	0.8	0.52	0.686667	21.91	1.92	4.01	9.28	3.3	2.27	2.54	2.70333	3.67269	1.29008e-202	1.97653	1.25854e-34	-1.69616	7.59054e-88	4.8	5.78	8.13	6.23667	3.82	8.14	2.97	4.97667	5.82	8.19	5.21
9269040	LOC9269040	mRNA	2.53	2.22	4.66	3.13667	10.58	13.17	9.98	11.2433	16.21	13.59	14.39	14.73	1.80067	1.16459e-126	2.15794	9.17633e-205	0.357277	5.62368e-12	0.45	0.43	1.2	0.693333	2.57	1.77	1.34	1.89333	1.25	0.87	0.57	0.896667	1.42318	1.68127e-18	0.14146	0.481528	-1.28172	3.73944e-16	0.9	1.45	1.34	1.23	3.98	8.48	2.48	4.98	17.75	17.23	3.06
4332782	LOC4332782	mRNA	449.41	414.11	191.5	351.673	487.99	387.07	604.76	493.273	142.95	146.13	158.46	149.18	0.489829	0	-1.23613	0	-1.72596	0	0	0	0.29	0.0966667	1.92	1.26	0.55	1.24333	0	0.16	0	0.0533333	3.67858	2.10408e-19	-0.839813	0.343699	-4.51839	6.57491e-22	408.03	408.26	235.43	350.573	57.4	0.42	439.08	165.633	0.19	0	241.94
4341032	LOC4341032	mRNA	0.05	0	0.13	0.06	4.92	10.32	1.33	5.52333	0	0.09	0.09	0.06	6.52264	8.31588e-87	0.0126992	0.990068	-6.50994	1.78353e-86	0	0.14	0.05	0.0633333	32.77	38.3	37.78	36.2833	0	0.05	0	0.0166667	9.19322	0	-2.03246	0.158883	-11.2257	0	0.04	0	0	0.0133333	9.38	3.04	4.91	5.77667	0.13	0.04	0.04
4325578	LOC4325578	mRNA	0.09	0	0.13	0.0733333	0.33	0.37	0.11	0.27	0.04	0.02	0.04	0.0333333	1.90237	4.32509e-05	-0.987301	0.198171	-2.88967	1.75685e-07	0	0	0	0	0.54	0.3	0.15	0.33	0	0	0	0	6.43647	1.09737e-11			-6.46893	8.62723e-12	0.06	0.06	0.12	0.08	0.11	0.45	0.3	0.286667	0.17	0.21	0.11
4347682	LOC4347682	mRNA	42.68	35.29	40.06	39.3433	57.1	32.82	73.23	54.3833	21.68	72.67	62.3	52.2167	0.478415	8.2718e-65	0.399495	1.39937e-44	-0.0789198	0.00271162	15.01	10.99	9.79	11.93	44.31	24.83	19.88	29.6733	10.07	10.74	11.14	10.65	1.28843	6.88012e-181	-0.161047	0.00496483	-1.44948	1.53762e-218	21.39	18.37	17.14	18.9667	12.93	34.42	21.43	22.9267	18.15	30.38	30
9269575	LOC9269575	mRNA	2.17	1.25	2.14	1.85333	1.56	0.85	1.25	1.22	0.78	1.22	1.61	1.20333	-0.606645	3.53384e-05	-0.627405	2.01003e-05	-0.02076	0.899195	1.42	0.96	1.06	1.14667	4.36	3.09	1.4	2.95	1.46	1.74	1.87	1.69	1.33817	5.47205e-23	0.562558	0.000256739	-0.775613	2.23785e-10	0.2	0.07	0.27	0.18	0.09	0.88	0.11	0.36	0.82	1	0.09
4326542	LOC4326542	mRNA	4.61	5.56	3.63	4.6	13.81	12.72	12.66	13.0633	2.68	3.45	3.55	3.22667	1.49851	2.30818e-128	-0.507646	7.93795e-09	-2.00616	4.33119e-191	0.31	0.39	1.14	0.613333	17.79	12.11	11.68	13.86	0.22	0.24	0.27	0.243333	4.16852	0	-1.20934	8.2363e-07	-5.37786	0	6.48	7.76	2.87	5.70333	10.36	7.36	15.34	11.02	2.02	2.62	7.82
107276908	LOC107276908	mRNA	8.82	6.55	3.59	6.32	8.27	6.67	8.58	7.84	5.95	8.74	7.52	7.40333	0.313404	1.38206e-05	0.225928	0.00201876	-0.0874764	0.208069	3.86	3.01	1.69	2.85333	6.12	3.91	3.43	4.48667	4	3.47	2.85	3.44	0.632836	8.66637e-10	0.271961	0.0126312	-0.360875	0.000227349	2.03	2.14	1.28	1.81667	4.57	2.36	3.82	3.58333	3.58	3.01	2.42
4339843	LOC4339843	mRNA	1.25	0.67	0.69	0.87	0.89	0.91	1.16	0.986667	0.51	0.63	0.81	0.65	0.18664	0.360408	-0.420942	0.0632699	-0.607582	0.00574873	1.77	1.28	1.18	1.41	2.64	1.19	1.71	1.84667	0.75	0.97	0.99	0.903333	0.367857	0.0197583	-0.639326	0.0006089	-1.00718	9.18147e-09	0.37	0.45	0.95	0.59	0.38	0.66	0.4	0.48	0.96	0.4	0.36
4336957	LOC4336957	mRNA	1.68	0.57	1.46	1.23667	0.75	1.23	1.16	1.04667	0.73	1.95	0.82	1.16667	-0.235642	0.135703	-0.0942952	0.540494	0.141347	0.379671	0.02	0.12	0.08	0.0733333	1.47	0.14	0.18	0.596667	0.5	0.41	0.41	0.44	2.8727	1.73724e-14	2.50811	2.41472e-10	-0.364589	0.13062	1.6	1.21	1.52	1.44333	0.68	1.67	0.5	0.95	2.2	1.24	1.72
107275322	LOC107275322	mRNA	0.32	0.03	0.13	0.16	0.26	0.29	0.33	0.293333	0.13	0.2	0.1	0.143333	0.86284	0.0578047	-0.193752	0.722689	-1.05659	0.0249917	0	0.06	0	0.02	0.44	0.26	0.1	0.266667	0.07	0	0	0.0233333	3.53376	6.46299e-06	-0.0324577	0.98205	-3.56622	5.30593e-06	0.25	0.34	0.65	0.413333	0.39	0.88	0.29	0.52	0.95	1.49	0.51
4340994	LOC4340994	mRNA	66.67	103.02	45.84	71.8433	180.11	219.67	184.04	194.607	85.74	70.57	77.75	78.02	1.43772	0	0.120095	7.51415e-06	-1.31762	0	4.65	7.11	32.77	14.8433	257.17	256.93	322.15	278.75	4.06	2.5	1.21	2.59	4.23586	0	-2.52334	3.4707e-158	-6.75919	0	98.19	125.26	70.61	98.02	105.37	52.31	151.69	103.123	15.92	24.58	103.97
4344632	LOC4344632	mRNA	7.22	10.27	7.77	8.42	48.97	47.4	51.33	49.2333	42.84	36.17	33.76	37.59	2.54681	0	2.15771	0	-0.389105	3.20151e-26	86.52	132.15	151.15	123.273	207.43	139.38	157.25	168.02	175.01	126.69	39.35	113.683	0.428781	4.71184e-98	-0.123344	3.11788e-08	-0.552126	2.36428e-156	3.98	1.91	2.25	2.71333	66.73	9.2	20.52	32.15	8.47	8.83	7.48
4337909	LOC4337909	mRNA	1.05	0.51	0.38	0.646667	0.25	0.31	0.35	0.303333	0.23	0.92	0.49	0.546667	-1.24502	2.87607e-06	-0.365812	0.109202	0.879211	0.00196985	0.12	0	0.21	0.11	0.56	0.31	0.15	0.34	0.26	0.1	0.07	0.143333	1.73603	3.5135e-05	0.354565	0.502815	-1.38146	0.000430097	0.75	0.5	0.55	0.6	1.1	1.7	0.78	1.19333	5.11	3.43	0.85
4342752	LOC4342752	mRNA	0.83	0.49	1.9	1.07333	7.85	4.52	3.55	5.30667	6.78	8.62	6.99	7.46333	2.30556	2.70741e-151	2.78659	8.71928e-260	0.481027	9.5957e-19	1.07	0.28	0.39	0.58	0.91	0.79	0.47	0.723333	0.43	0.49	0.46	0.46	0.311205	0.072389	-0.325817	0.0897014	-0.637022	0.000473034	1.06	1.18	0.78	1.00667	5	5.94	2.13	4.35667	5.49	4.81	4.75
4338934	LOC4338934	mRNA	6.52	4.58	6.81	5.97	7.95	5.94	6.32	6.73667	7.45	8.32	7.84	7.87	0.113848	0.136541	0.369572	4.33182e-07	0.255724	0.000374497	5.96	5.21	4.28	5.15	21.3	10.05	9.87	13.74	6.95	7.18	8.58	7.57	1.3813	1.06325e-89	0.556911	1.53758e-12	-0.824384	3.24569e-40	3.9	4.76	5.59	4.75	6.15	4.8	4.66	5.20333	4.2	3.57	5.68
9272023	LOC9272023	mRNA	0.51	0.61	0.38	0.5	2.33	3.54	2.11	2.66	0.58	0.49	0.43	0.5	2.4176	2.46963e-43	0.0126992	0.961868	-2.4049	6.74333e-43	0.4	0.2	0.32	0.306667	1.84	1.57	1.4	1.60333	0.44	0.28	0.13	0.283333	2.38077	2.22396e-25	-0.117347	0.737395	-2.49811	5.0626e-27	1.02	0.85	0.87	0.913333	4.99	2.4	3.91	3.76667	1.04	0.99	0.84
4336324	LOC4336324	mRNA	1.77	0.77	0.45	0.996667	3.15	1.46	0.94	1.85	1.04	2.22	3.6	2.28667	0.890581	1.19958e-07	1.20488	3.86665e-14	0.314299	0.0216266	6.55	7.22	5.57	6.44667	21.67	8.53	3.15	11.1167	13.64	8.65	5.19	9.16	0.737781	3.51645e-26	0.518551	5.37912e-13	-0.219231	0.000539246	0.47	0.1	1.23	0.6	0.67	0.39	0.81	0.623333	0.7	0.23	0.28
107277528	LOC107277528	mRNA	0	0	0	0	0	0	0	0	0	0	0	0							0	0	0	0	0	0	0	0	0	0	0	0							0.15	0.21	0	0.12	1.86	0.33	0.42	0.87	0.39	0.69	1.01
107277093	LOC107277093	mRNA	0.1	0.05	0.15	0.1	0.1	0	0.05	0.05	0.2	0	0.15	0.116667	-0.985156	0.319944	0.235092	0.769267	1.22025	0.200438	0	0.05	0.05	0.0333333	0.17	0	0.05	0.0733333	0.05	0.2	0.1	0.116667	1.0102	0.405009	1.7749	0.0924161	0.764694	0.388574	0.29	0.29	0.47	0.35	0.2	0.1	0.2	0.166667	0.1	0.1	0.19
4336691	LOC4336691	mRNA	0.67	0.36	0.71	0.58	0.39	0.45	0.48	0.44	0.22	0.37	0.39	0.326667	-0.407848	0.140323	-0.835298	0.00502427	-0.42745	0.182121	2.69	2.37	1.55	2.20333	5.45	1.86	2.23	3.18	2	1.57	2.73	2.1	0.484883	8.79101e-05	-0.0704255	0.602228	-0.555309	8.11511e-06	0.27	0.35	0.32	0.313333	0.14	1.27	0.03	0.48	1.88	0.76	0.27
4342317	LOC4342317	mRNA	0.73	1.59	0.22	0.846667	0.07	0	0	0.0233333	0.15	2.42	2.64	1.73667	-5.26535	1.3632e-12	1.02887	3.72803e-05	6.29422	5.30243e-24	0.4	0.06	0	0.153333	0	0	0	0	0.49	0.15	0.68	0.44	-4.02366	0.00502523	1.52643	0.00502864	5.5501	3.97608e-07	1.67	0.12	0.46	0.75	0.11	0	0.06	0.0566667	2.1	0.05	0
4342435	LOC4342435	mRNA	3.49	2.77	4.12	3.46	12.06	15.72	13.46	13.7467	2.46	4.21	4.8	3.82333	1.38983	5.87368e-71	-0.018984	0.8488	-1.40881	4.41234e-72	4.36	2.2	2.6	3.05333	6.58	5.1	4.46	5.38	2.92	2.86	1.98	2.58667	0.568873	2.15321e-11	-0.252367	0.00944854	-0.82124	1.34618e-20	2.71	4.24	3.91	3.62	15.28	18.08	17.5	16.9533	17.44	13.99	2.43
4325938	LOC4325938	mRNA	11.25	11.89	11.28	11.4733	1.6	1.78	6.37	3.25	5.95	9.91	2.9	6.25333	-1.82367	2.53596e-81	-0.883076	1.28649e-27	0.940596	3.3217e-17	0.84	0.16	0.12	0.373333	89.56	3.31	9.26	34.0433	34.46	34.1	48.03	38.8633	6.42121	0	6.71022	0	0.289009	6.38476e-13	10.76	2.88	4.64	6.09333	3.74	1.6	0.51	1.95	4.27	1.02	2.78
4326742	LOC4326742	mRNA	53.93	46.51	130.23	76.89	32.76	15.72	22.12	23.5333	11.43	33.11	14.24	19.5933	-1.70975	0	-1.98682	0	-0.277063	3.80841e-08	5.66	3.2	3.15	4.00333	11.38	9.82	5.54	8.91333	2.96	2.86	2.38	2.73333	1.14418	4.77484e-32	-0.544267	2.50528e-05	-1.68845	5.14177e-57	20.71	24.89	25.46	23.6867	7.45	121.98	14.49	47.9733	65.05	52.41	16.1
4328879	LOC4328879	mRNA	8.96	8.43	11.33	9.57333	10.94	8.4	11.76	10.3667	15.16	15.75	18.25	16.3867	0.112974	0.12222	0.772475	2.11142e-32	0.659501	7.67332e-25	6.58	3.62	2.46	4.22	8.82	6.57	10.01	8.46667	2.83	4.25	2.5	3.19333	1.00794	9.71355e-26	-0.395674	0.00114376	-1.40361	8.1308e-43	11.62	10.43	7.32	9.79	11.67	5.04	11.61	9.44	6.64	7.31	15.62
4335798	LOC4335798	mRNA	1.12	4.56	0.34	2.00667	1.38	4.47	8.18	4.67667	4.12	1.42	3.78	3.10667	1.21608	3.69455e-20	0.636942	1.30929e-05	-0.579136	1.06067e-06	10.99	7.72	2.71	7.14	1.04	7.44	0.62	3.03333	1.64	1.86	0.35	1.28333	-1.19357	2.90745e-28	-2.47724	4.80807e-76	-1.28367	8.32849e-15	11.47	2.47	1.79	5.24333	5.65	0.6	2.2	2.81667	0.64	0.68	0.64
9267198	LOC9267198	mRNA	4.6	0.85	1.37	2.27333	0.21	0.59	0.32	0.373333	0.5	1.01	0.29	0.6	-2.59284	2.6481e-38	-1.92121	4.45774e-27	0.671627	0.0165045	0	0	0	0	0.15	0.08	0.03	0.0866667	0	0.11	0.43	0.18	4.18013	0.0028447	5.28947	4.0194e-06	1.10934	0.0464069	0.7	0.41	1.39	0.833333	0.29	0.05	0.13	0.156667	0.03	0.05	0.21
4343545	LOC4343545	mRNA	0.2	0.06	0.06	0.106667	0.14	0.06	0	0.0666667	0.03	0.03	0.65	0.236667	-0.637233	0.354863	1.19712	0.0168769	1.83436	0.0010753	0.27	0.17	0.17	0.203333	3.74	1.85	0.31	1.96667	0.2	0.51	0.28	0.33	3.22522	1.18543e-36	0.704508	0.072182	-2.52071	2.9023e-29	0.19	0.03	0.16	0.126667	0.03	0	0	0.01	0.03	0	0
4337210	LOC4337210	mRNA	0.13	0.04	0.05	0.0733333	0.07	0.23	0.11	0.136667	0.04	0.04	0.06	0.0466667	0.971775	0.0204475	-0.616644	0.263823	-1.58842	0.000680161	0.09	0.05	0.13	0.09	0.21	0.3	0.28	0.263333	0.11	0.08	0.04	0.0766667	1.53699	6.30435e-06	-0.266482	0.563881	-1.80347	3.60801e-07	0.11	0.04	0.04	0.0633333	0.1	0.11	0.16	0.123333	0.05	0	0.04
9266552	LOC9266552	mRNA	0	0	0	0	0	0	0	0	0	0	0	0							0	0	0	0	0	0	0	0	0	0	0	0							0.03	0.06	0.25	0.113333	0	0	0	0	0.26	0.03	0.03
9267950	LOC9267950	mRNA	6.8	4.57	3.61	4.99333	3.68	2.76	4.62	3.68667	0.24	3.52	1.69	1.81667	-0.436605	4.23958e-05	-1.47138	8.64205e-31	-1.03478	6.25268e-14	0.52	0.56	0.98	0.686667	1.15	0.8	0.42	0.79	1.17	1.13	0.6	0.966667	0.177313	0.499417	0.492204	0.0460684	0.314891	0.18895	7.13	3.9	1.67	4.23333	0.9	11.31	4.33	5.51333	7.31	4.7	5.69
4352835	LOC4352835	mRNA	2.04	1.71	1.7	1.81667	1.21	0.65	1.23	1.03	0.72	1.85	1.3	1.29	-0.820412	4.27396e-08	-0.498554	0.000428487	0.321858	0.0491508	0.4	0.09	0.18	0.223333	1.19	0.37	0.46	0.673333	0.63	0.16	0.13	0.306667	1.57849	4.56809e-08	0.467113	0.178806	-1.11137	2.69599e-05	1.49	1.12	1.4	1.33667	0.15	4.6	0.67	1.80667	1.34	1.27	2.57
4347343	LOC4347343	mRNA	2.82	2.26	2.17	2.41667	8.17	11.85	8.37	9.46333	3.52	2.21	3.58	3.10333	1.96894	8.63e-190	0.364337	3.8052e-05	-1.6046	6.7629e-143	0.39	0.28	0.51	0.393333	8.42	5.31	5.86	6.53	0.45	0.51	0.4	0.453333	4.03796	1.47399e-256	0.217521	0.338187	-3.82044	1.59987e-250	4.27	6.25	2.77	4.43	7.54	7.84	7.94	7.77333	4.59	4.44	4.48
4330896	LOC4330896	mRNA	0.64	0.49	0.53	0.553333	0.88	0.5	0.3	0.56	0.49	0.71	0.94	0.713333	0.0148436	0.966162	0.351501	0.286735	0.336658	0.307577	12.9	4.74	3	6.88	25.46	8.63	8.56	14.2167	6.22	4.51	8.63	6.45333	1.01199	1.91799e-32	-0.0796444	0.43642	-1.09163	6.76358e-37	0.43	0.99	1.21	0.876667	1.61	1.48	0.92	1.33667	0.77	0.63	0.86
4347611	LOC4347611	mRNA	22.44	24.9	6.85	18.0633	27.83	31.02	39.84	32.8967	20.01	19.19	20.09	19.7633	0.866244	1.52942e-108	0.131738	0.00302936	-0.734506	8.32335e-82	11.71	10.48	28.47	16.8867	15.96	11.61	7.42	11.6633	25.31	15.33	5.22	15.2867	-0.552428	8.7917e-26	-0.143205	0.00324816	0.409224	2.35775e-14	16.4	10.8	4.11	10.4367	17.38	7.82	16.93	14.0433	5.33	8.06	18.18
4341765	LOC4341765	mRNA	5.47	3.69	4.76	4.64	8.39	11.68	10.1	10.0567	8.03	8.65	8.18	8.28667	1.10249	1.62775e-45	0.840475	5.76953e-25	-0.262011	0.000102695	3.06	1.58	2.67	2.43667	5.45	5.19	3.81	4.81667	3.88	2.5	1.59	2.65667	0.966387	1.21715e-17	0.19521	0.127874	-0.771177	1.25752e-12	2.57	2.97	3.13	2.89	6.18	5.8	5.1	5.69333	4.08	3.68	3.39
9267051	LOC9267051	mRNA	13.2	12.76	11.96	12.64	6.03	13.14	7.29	8.82	20.47	16.28	16.26	17.67	-0.52027	3.05556e-15	0.483923	2.4279e-18	1.00419	2.56856e-61	104.01	66.5	22.01	64.1733	24.27	37.26	12.74	24.7567	21.52	18.31	21.72	20.5167	-1.36851	0	-1.64091	0	-0.272395	2.33158e-09	12.24	10.99	14.64	12.6233	5.14	3.8	6.65	5.19667	8.7	6.59	10.01
9268872	LOC9268872	mRNA	6.61	3.27	5.04	4.97333	5.32	7.95	6.3	6.52333	4.21	6.38	3.3	4.63	0.39094	0.00123007	-0.107804	0.413527	-0.498743	5.39607e-05	1.07	0.6	0.62	0.763333	1.55	1.79	1.62	1.65333	1.14	0.89	0.42	0.816667	1.12418	4.89037e-05	0.0996361	0.761427	-1.02454	0.000152611	1.15	1.7	1.92	1.59	4.33	5.48	3.66	4.49	4.79	3.93	1.52
9268653	LOC9268653	mRNA	0.27	0.16	0.04	0.156667	0.1	0.12	0.12	0.113333	0	0.23	0	0.0766667	-0.421256	0.358552	-1.05143	0.0398508	-0.630176	0.253381	0.26	0.06	0.06	0.126667	0.05	0	0	0.0166667	0.06	0.1	0.08	0.08	-3.15972	0.000148558	-0.61742	0.245983	2.5423	0.00581337	0.08	0.02	0.08	0.06	0.02	1.58	0.08	0.56	1.79	0.74	0.06
4339678	LOC4339678	mRNA	0.03	0.03	0	0.02	0.05	0.03	0.11	0.0633333	0	0.11	0.05	0.0533333	1.8112	0.0812227	1.59766	0.138145	-0.213543	0.786736	0.17	0.75	1.78	0.9	0.93	1.16	0.54	0.876667	0.86	1.23	0.29	0.793333	-0.0398659	0.844439	-0.186165	0.368113	-0.146299	0.483186	0.05	0.03	0	0.0266667	0.08	0.08	0.03	0.0633333	0.38	0.2	0.08
4331007	LOC4331007	mRNA	4.37	3.06	4.14	3.85667	2.96	3.86	3.49	3.43667	2.95	3.53	2.18	2.88667	-0.167486	0.239176	-0.422238	0.00450749	-0.254751	0.096847	3.07	1.81	2.03	2.30333	4.73	3.86	3.35	3.98	2.79	1.92	1.28	1.99667	0.781116	9.02991e-07	-0.202383	0.27962	-0.983498	1.91176e-09	4.67	5.24	5.4	5.10333	6.63	9.51	7.07	7.73667	7.84	8.87	5.29
4344676	LOC4344676	mRNA	0.58	0.7	0.62	0.633333	0.85	1.13	1.11	1.03	0.52	0.46	0.38	0.453333	0.709431	0.000628442	-0.480341	0.0595162	-1.18977	1.40646e-07	0.5	0.28	0.13	0.303333	1.61	1.87	1.4	1.62667	0.2	0.18	0.13	0.17	2.43551	5.84745e-27	-0.839813	0.0342349	-3.27532	3.03122e-36	0.98	1.51	0.69	1.06	0.82	1.29	1.43	1.18	0.86	1.05	1.22
4335608	LOC4335608	mRNA	4.63	4.07	6.5	5.06667	7.15	4.71	4.33	5.39667	5.1	8.27	7.33	6.9	0.0917792	0.0853752	0.440094	1.85701e-18	0.348315	2.05493e-12	1.01	0.41	0.72	0.713333	1.32	1.42	0.98	1.24	1.18	0.8	0.43	0.803333	0.804619	3.58654e-10	0.18348	0.195789	-0.621139	5.01154e-07	4.12	3.49	3.39	3.66667	4.19	11.08	3.9	6.39	9.69	10.71	5.86
4352463	LOC4352463	mRNA	0	0	0	0	0	0.02	0	0.00666667	0	0	0	0							0	0	0	0	0	0	0	0	0	0	0	0							1.93	1.07	2.1	1.7	1.89	2.09	1.62	1.86667	1.69	1.6	1.07
4347546	LOC4347546	mRNA	30.45	10.56	12.86	17.9567	7.19	5.49	4	5.56	9.52	8.15	8.19	8.62	-1.68609	8.84886e-180	-1.05562	9.36029e-89	0.630476	6.4559e-19	1.98	0.92	4.9	2.6	5.22	6.26	4.68	5.38667	3.77	2.34	0.93	2.34667	1.05961	3.20336e-27	-0.141454	0.237881	-1.20106	2.76722e-33	17.35	18.35	44.8	26.8333	13.06	7.79	17.51	12.7867	4.26	5.49	10.27
4326065	LOC4326065	mRNA	0.03	0.06	0.06	0.05	0.03	0	0	0.01	0.03	0.06	2.47	0.853333	-2.30708	0.0908548	4.11704	3.9681e-20	6.42412	8.94099e-22	0	0	0	0	0.13	0.03	0	0.0533333	0	0.03	0.21	0.08	3.33213	0.040013	3.96754	0.00595629	0.635411	0.433476	0.03	0	0.08	0.0366667	0.12	0	0	0.04	0.06	0.03	0.09
9270043	LOC9270043	mRNA	1.14	0.53	0.72	0.796667	2.67	2.79	2.22	2.56	1.73	1.37	1.79	1.63	1.68679	2.1662e-17	1.03695	3.13063e-06	-0.649843	9.48121e-05	0.3	0.2	0.17	0.223333	1.69	0.69	0.49	0.956667	0.25	0.29	0.24	0.26	2.0546	9.43617e-09	0.21547	0.65922	-1.83913	8.12225e-08	1.03	1.91	1.5	1.48	3.38	1.98	2.72	2.69333	2.7	1.55	1.86
9270402	LOC9270402	mRNA	2.1	1.38	1.77	1.75	5.96	7.46	7.27	6.89667	1.67	1.15	1.3	1.37333	1.9781	1.83912e-138	-0.349261	0.0031181	-2.32736	1.26397e-168	0.66	0.19	0.23	0.36	3.45	2.11	2	2.52	0.38	0.2	0.22	0.266667	2.8113	6.3754e-74	-0.404426	0.131074	-3.21573	9.53001e-85	2.89	4.94	1.41	3.08	8.39	6.06	8.32	7.59	2.26	2.73	4.74
4352399	LOC4352399	mRNA	78.85	123.38	40.61	80.9467	68.81	24.35	85.37	59.51	21.13	31.64	51.28	34.6833	-0.442537	1.32102e-70	-1.22386	0	-0.781322	2.20124e-141	0.87	0.76	2.98	1.53667	3.22	2.38	3.04	2.88	2.01	2.75	0.12	1.62667	0.903303	5.78068e-10	0.0861894	0.605164	-0.817114	1.05401e-08	99.79	75.87	29.04	68.2333	9.4	23.82	44.81	26.01	27.46	13.99	51.11
4327316	LOC4327316	mRNA	13.93	8.61	8.25	10.2633	4.06	2.64	8	4.9	3.95	8.23	5.05	5.74333	-1.06683	4.68678e-22	-0.843465	2.06136e-15	0.223367	0.0813782	21.45	10.31	8.51	13.4233	8.78	5.65	4.05	6.16	12.99	13.48	5.68	10.7167	-1.14077	2.59173e-30	-0.31786	0.000212193	0.822913	3.97616e-15	3.77	3.58	6.8	4.71667	2.65	1.64	3.13	2.47333	1.83	2.44	2.8
4330262	LOC4330262	mRNA	1.19	1.13	1.15	1.15667	4.65	7.44	5.66	5.91667	1.62	1.19	1.73	1.51333	2.35551	8.00902e-102	0.391936	0.0111632	-1.96357	4.31015e-81	0.57	0.32	0.52	0.47	4.13	2.04	1.59	2.58667	0.3	0.3	0.41	0.336667	2.42974	1.0314e-44	-0.479917	0.0917707	-2.90966	1.6493e-54	1.33	2.42	1.51	1.75333	8.23	5.05	6.93	6.73667	3.67	3.54	2.36
9269597	LOC9269597	mRNA	0	0	0	0	0	0	0	0	0	0	0	0							0	0	0	0	0	0	0	0	0	0	0	0							0	0	0	0	0	0	0	0	0	0	0.05
4347312	LOC4347312	mRNA	1.72	1.24	0.96	1.30667	2.25	2.44	1.89	2.19333	0.97	1.12	1.72	1.27	0.74895	2.79429e-05	-0.0455994	0.824038	-0.794549	1.08255e-05	0.49	0.35	0.16	0.333333	3.38	1.79	1.4	2.19	0.36	0.39	0.35	0.366667	2.67923	1.86836e-25	0.131041	0.741117	-2.54819	1.93318e-24	1.18	0.97	0.85	1	1.47	4.1	1.65	2.40667	5.22	3.2	1.6
9272710	LOC9272710	mRNA	3.19	2.46	2.05	2.56667	5.95	6.88	6.03	6.28667	3.92	3.29	3.95	3.72	1.29231	1.71604e-40	0.536731	1.19862e-06	-0.755583	1.46821e-17	1.14	0.63	1.24	1.00333	4.42	2.89	2.48	3.26333	1.02	1.01	0.57	0.866667	1.68938	2.68307e-30	-0.199207	0.327293	-1.88859	1.94144e-35	2.81	3.74	3.1	3.21667	5.4	6.71	6.55	6.22	3.74	4.81	3.3
4345238	LOC4345238	mRNA	5.03	4.83	4.27	4.71	12.06	17.02	12.39	13.8233	3.79	4.15	3.45	3.79667	1.55237	1.42856e-81	-0.313123	0.00520932	-1.86549	1.1609e-104	2.7	1.23	1.47	1.8	16.09	12.73	13.9	14.24	1.24	1.16	1.07	1.15667	2.98614	1.00313e-179	-0.628067	0.00120373	-3.6142	8.51617e-214	5.23	8.79	5.49	6.50333	16	15.42	19.21	16.8767	10.7	11.37	6.76
9267680	LOC9267680	mRNA	6.57	3.72	7.63	5.97333	5.09	6.28	6.23	5.86667	5.36	6.83	4.95	5.71333	-0.0276191	0.734669	-0.0683708	0.404619	-0.0407517	0.621945	2.5	1.12	2.55	2.05667	2.66	2.75	2.13	2.51333	3.76	2.27	1.7	2.57667	0.296885	0.0266608	0.331821	0.0120432	0.0349359	0.781143	3.32	3.98	5.25	4.18333	4.31	10.16	5.03	6.5	12.1	11.58	3.76
107277036	LOC107277036	mRNA	0.52	0.14	0.67	0.443333	0.48	0.15	0.32	0.316667	0.25	0.32	0.35	0.306667	-0.479659	0.23739	-0.550532	0.180226	-0.0708736	0.874184	1.15	0.27	0.33	0.583333	0.53	0.39	0.34	0.42	0.06	0.55	0.41	0.34	-0.465435	0.197691	-0.770703	0.04153	-0.305268	0.457205	1.29	1.44	1.49	1.40667	0.51	2.18	1.51	1.4	1.52	2.14	0.85
9270198	LOC9270198	mRNA	147.54	125.93	190.73	154.733	130.25	104.19	102.88	112.44	106.03	159.02	107.5	124.183	-0.460697	5.41601e-92	-0.323661	1.55071e-48	0.137035	1.14163e-08	24.65	17.08	22.93	21.5533	129.27	69.87	52	83.7133	36.52	30.22	20.78	29.1733	1.93098	0	0.441023	4.39977e-17	-1.48996	0	105.68	90.23	101.02	98.9767	108.13	285.9	88.64	160.89	272.13	243.99	103.96
4342022	LOC4342022	mRNA	0.23	0.14	0.08	0.15	1.29	1.89	1.54	1.57333	0.22	0.15	0.19	0.186667	3.3883	2.18208e-44	0.308155	0.455885	-3.08015	8.77557e-41	0.02	0.25	0.21	0.16	1.28	0.86	1.03	1.05667	0.12	0.1	0.06	0.0933333	2.68631	1.01763e-23	-0.748665	0.120078	-3.43498	8.29806e-30	0.26	0.35	0.18	0.263333	2.98	1.08	2.37	2.14333	0.22	0.28	0.18
4341300	LOC4341300	mRNA	8.99	7.85	9.96	8.93333	16.75	15.3	13.5	15.1833	8.11	9.24	7.27	8.20667	0.764594	9.08985e-28	-0.12608	0.122602	-0.890674	2.03211e-35	6.97	4.41	7.36	6.24667	29.57	25.4	25.68	26.8833	3.75	3.61	2.1	3.15333	2.10363	1.428e-212	-0.982894	9.5161e-18	-3.08652	0	13.33	18.03	20.42	17.26	21.74	28.39	24.17	24.7667	13.9	17.69	11.04
4352171	LOC4352171	mRNA	0.87	1.3	0.89	1.02	3.41	2.86	2.47	2.91333	1.53	1.62	1.95	1.7	1.52621	1.09135e-66	0.760615	4.9901e-14	-0.765592	6.76643e-23	0.14	0.24	0.37	0.25	0.74	0.97	1.09	0.933333	0.22	0.23	0.13	0.193333	1.99444	2.29507e-30	-0.333627	0.197303	-2.32806	6.83132e-37	0.82	0.93	0.47	0.74	2.64	2.54	2.88	2.68667	1.03	1.18	1.65
4347339	LOC4347339	mRNA	2.01	1.92	1.4	1.77667	2.69	3.5	4.27	3.48667	1.49	1.78	1.97	1.74667	0.971196	1.61763e-22	-0.0260332	0.825671	-0.997229	2.32912e-23	0.67	0.55	0.99	0.736667	2.34	2.05	2.8	2.39667	0.95	0.77	0.46	0.726667	1.70236	8.44198e-35	-0.0205836	0.911452	-1.72295	9.50646e-36	3.39	2.82	2.79	3	1.37	1.33	2.5	1.73333	1.23	1.26	1.78
4334956	LOC4334956	mRNA	9.92	4.77	4.87	6.52	5.87	9.36	2.27	5.83333	12.89	10.48	11.21	11.5267	-0.15699	0.0520015	0.825173	9.02347e-34	0.982163	1.68727e-44	0.56	0.03	0.14	0.243333	3.65	0.75	0.96	1.78667	1.16	1.28	1.53	1.32333	2.86614	4.71429e-29	2.4957	3.46024e-20	-0.370434	0.0250338	3.4	3.39	5.84	4.21	4.53	1.83	1.76	2.70667	5.23	3.46	3.31
4341681	LOC4341681	mRNA	2.58	2.3	3.74	2.87333	2.21	0.99	2.26	1.82	0.69	2.6	1.91	1.73333	-0.66065	9.7502e-12	-0.738966	5.5815e-14	-0.078316	0.478509	0.18	0.19	0.34	0.236667	1.98	0.94	0.64	1.18667	0.41	0.3	0.42	0.376667	2.29896	1.08894e-28	0.678036	0.0126564	-1.62093	7.84553e-19	1.65	0.76	0.63	1.01333	0.4	0.89	0.6	0.63	0.71	0.42	1.94
112936846	LOC112936846	mRNA	0.03	0	0.29	0.106667	0	0.07	0.07	0.0466667	0.1	0.1	0	0.0666667	-1.30708	0.10715	-0.724266	0.323162	0.582818	0.527216	0	0	0	0	0	0.03	0	0.01	0	0	0	0							0.26	0.6	0.53	0.463333	0.23	0.06	0.26	0.183333	0.23	0.35	0.39
4328111	LOC4328111	mRNA	0.7	0.41	0.5	0.536667	2.35	2.99	2.09	2.47667	0.5	0.35	0.32	0.39	2.25188	6.48138e-22	-0.416144	0.262605	-2.66803	3.56728e-26	0.15	0.38	0.71	0.413333	5.26	3.43	3.86	4.18333	0.7	0.61	0.19	0.5	3.32126	4.48698e-50	0.282928	0.450693	-3.03834	7.19386e-47	0.32	0.8	1.01	0.71	3.02	1.71	3.64	2.79	0.46	0.34	0.41
4328733	LOC4328733	mRNA	6.84	6.97	6.52	6.77667	8.05	9.53	9.91	9.16333	6.17	7.43	8.43	7.34333	0.433742	5.17109e-09	0.112971	0.14994	-0.320771	1.10372e-05	4.35	2.73	4.47	3.85	10.3	9.42	9.55	9.75667	3.74	3.66	2.29	3.23	1.3426	2.71956e-55	-0.250143	0.0256927	-1.59274	1.31436e-71	7.12	6.74	7.37	7.07667	8.68	18.61	8.36	11.8833	18.7	19.61	5.81
4328384	LOC4328384	mRNA	0.64	0.37	0.31	0.44	0.25	0.49	0.29	0.343333	0.09	0.27	0.38	0.246667	-0.37218	0.115786	-0.842103	0.00103299	-0.469923	0.0868337	0	0.02	0.02	0.0133333	0.16	0.12	0.11	0.13	0	0.02	0.02	0.0133333	3.59517	3.5161e-06	-0.0324577	0.98205	-3.62762	2.86561e-06	0.18	0.18	0.58	0.313333	1.68	0.72	0.88	1.09333	0.43	0.2	0.15
4327067	LOC4327067	mRNA	0.4	0.21	0.27	0.293333	0.23	0.65	0.61	0.496667	0.35	0.64	0.94	0.643333	0.772273	0.005156	1.14394	9.8448e-06	0.37167	0.101487	0.22	0.25	0.26	0.243333	0.85	0.46	0.29	0.533333	0.25	0.25	0.34	0.28	1.09267	0.000165185	0.202008	0.547654	-0.890657	0.00138332	0.08	0.12	0.36	0.186667	0.29	0.26	0.19	0.246667	0.39	0.2	0.1
4341299	LOC4341299	mRNA	0.33	0.37	0.24	0.313333	33.32	46.33	18	32.55	16.99	9.24	10.48	12.2367	6.70292	0	5.29377	3.67032e-212	-1.40915	3.11167e-153	1.72	0.74	0.47	0.976667	14.45	3.35	3.4	7.06667	1.37	0.74	0.98	1.03	2.80163	1.50594e-76	0.0826501	0.731178	-2.71898	4.45231e-75	0.65	0.91	0.63	0.73	92.25	32.96	32.09	52.4333	29.51	17.72	13.43
4336210	LOC4336210	mRNA	1.44	1.01	0.85	1.1	1.44	1.51	1.16	1.37	1.37	1.11	1.01	1.16333	0.422305	0.0316778	0.125529	0.543962	-0.296776	0.12365	1.48	0.7	1.05	1.07667	3.38	1.59	1.71	2.22667	1.17	0.78	0.83	0.926667	1.08791	7.82051e-10	-0.21344	0.332084	-1.30135	1.01761e-12	1.1	1.9	1.84	1.61333	3.09	4.61	2.82	3.50667	3.68	3.67	2.23
4326944	LOC4326944	mRNA	0.23	0.11	0.17	0.17	0.84	1.43	0.87	1.04667	0.14	0	0.06	0.0666667	2.7029	3.39073e-19	-1.34987	0.0266469	-4.05277	2.86853e-26	0	0.08	0.12	0.0666667	0.57	0.2	0.23	0.333333	0.09	0.06	0	0.05	2.33213	6.11804e-06	-0.517885	0.536964	-2.85002	3.75643e-07	0.33	0.21	0.13	0.223333	2.07	1.87	1.77	1.90333	0.56	0.77	0.2
4346217	LOC4346217	mRNA	16.69	19	6.65	14.1133	55.69	61.95	59.99	59.21	41.1	30.09	43.87	38.3533	2.07068	0	1.44759	2.13463e-216	-0.623095	5.45877e-83	35.73	20.07	23.07	26.29	72.5	61.63	47.26	60.4633	31.7	21.52	11.59	21.6033	1.19595	9.93132e-243	-0.280174	1.20035e-09	-1.47612	0	28.02	31.34	17.82	25.7267	164.59	109.58	103.4	125.857	77.47	90.32	80.95
4347535	LOC4347535	mRNA	0.03	0.05	0.05	0.0433333	9.65	22.47	12.26	14.7933	1.51	2.76	1.55	1.94	8.45391	0	5.51732	1.6101e-55	-2.93659	1.01341e-284	0	0.05	0.03	0.0266667	3.44	1.16	1.19	1.93	0.08	0	0	0.0266667	6.15995	4.81692e-52	-0.0324577	0.978017	-6.19241	1.40149e-52	0.02	0.15	0.02	0.0633333	16.61	10.11	3.68	10.1333	6.16	5.46	0.5
4339005	LOC4339005	mRNA	1.23	0.5	1.19	0.973333	0.58	1.14	0.88	0.866667	1.18	0.97	0.4	0.85	-0.174981	0.315978	-0.199845	0.253977	-0.0248644	0.890765	0.19	0.08	0	0.09	1.29	0.22	0.18	0.563333	0.16	0.12	0.14	0.14	2.57655	1.2183e-12	0.65942	0.188916	-1.91713	2.54e-09	0.47	0.77	1.4	0.88	1.88	1.9	1.37	1.71667	1.52	0.77	0.37
4343098	LOC4343098	mRNA	0.28	0.16	0.26	0.233333	1.3	1.58	1	1.29333	0.15	0.14	0.19	0.16	2.42794	1.34693e-34	-0.701987	0.0391253	-3.12993	2.29004e-44	0.04	0.05	0.01	0.0333333	0.58	0.35	0.45	0.46	0.04	0.01	0.04	0.03	4.29192	1.5774e-20	0.145424	0.877179	-4.14649	2.15597e-20	0.09	0.24	0.17	0.166667	1.69	0.97	1.9	1.52	0.26	0.26	0.23
4343809	LOC4343809	mRNA	0	0.75	0.04	0.263333	0.14	0.25	0	0.13	0.71	0.44	0.69	0.613333	-0.985156	0.05685	1.22569	0.000507241	2.21085	1.33744e-07	0	0	0	0	0.28	0	0.14	0.14	0.04	0.07	0.54	0.216667	4.46963	0.000794049	5.13747	1.29185e-05	0.667833	0.219479	0.32	0.03	0.03	0.126667	0.57	0.04	0.14	0.25	0.74	0.04	0.07
9267897	LOC9267897	mRNA	0.34	0.2	0.17	0.236667	0.1	0.27	0.24	0.203333	0.03	0.27	0.86	0.386667	-0.192533	0.663926	0.731052	0.0527618	0.923586	0.0182462	0.87	0.98	0.72	0.856667	1.97	1.45	1.11	1.51	0.6	0.38	0.89	0.623333	0.79255	6.04415e-05	-0.460926	0.0585873	-1.25348	3.85807e-09	0.26	0.34	0.44	0.346667	0.13	0.16	0.19	0.16	0.2	0	0.1
4341087	LOC4341087	mRNA	0.56	0.07	0.08	0.236667	0.39	0.38	0.16	0.31	0.21	0.89	0.18	0.426667	0.412603	0.0854884	0.855598	0.000117152	0.442995	0.0326202	0.07	0.02	0.05	0.0466667	1.15	0.28	0.21	0.546667	0.71	0.27	0.3	0.426667	3.50206	1.2914e-27	3.21547	9.24935e-22	-0.286586	0.11768	0.16	0.05	0.98	0.396667	0.17	0.31	0.25	0.243333	0.47	0.14	0.04
4343967	LOC4343967	mRNA	2.92	2.08	2.49	2.49667	3.56	3.77	2.58	3.30333	3.9	3.13	3.23	3.42	0.404431	1.07377e-06	0.455423	2.96655e-08	0.0509921	0.506677	0.87	0.21	0.62	0.566667	1.41	1.43	0.61	1.15	0.85	1.15	0.26	0.753333	1.02269	1.49133e-10	0.416673	0.0179141	-0.606021	4.06699e-05	1.61	1.53	1.88	1.67333	3.02	4.33	2.34	3.23	4.41	4.99	2.53
4340413	LOC4340413	mRNA	1.17	0.73	0.77	0.89	0.86	0.61	0.79	0.753333	1.5	2.56	2.08	2.04667	-0.238913	0.377575	1.19805	1.36313e-08	1.43697	7.16155e-11	0.23	0.09	0.04	0.12	1.07	0.3	0.17	0.513333	0.57	0.3	0.61	0.493333	2.0546	4.9243e-05	2.05501	4.30392e-05	0.000408169	0.999076	0	0.17	0.41	0.193333	0.26	0.29	0	0.183333	0.51	0.04	0.13
9269478	LOC9269478	mRNA	4.77	3.17	4.84	4.26	3.63	2.83	1.27	2.57667	6.73	8.97	5.26	6.98667	-0.706903	1.78663e-11	0.712661	4.30033e-18	1.41956	1.90397e-52	0.52	0.47	0.99	0.66	1.77	1.62	1.45	1.61333	1.55	0.66	0.27	0.826667	1.28781	3.21092e-11	0.356489	0.115265	-0.931322	2.83141e-07	2.62	2.98	5.69	3.76333	4.2	1.92	2.69	2.93667	2.35	2.09	3.14
4328748	LOC4328748	mRNA	6.84	4.69	12.04	7.85667	10.52	12.2	10.37	11.03	4.59	5.18	4.98	4.91667	0.486791	1.13697e-09	-0.680584	3.49114e-12	-1.16737	2.38797e-38	6.6	2.97	2.98	4.18333	8.7	6.92	6.44	7.35333	4.91	4.49	4.09	4.49667	0.813166	1.44718e-14	0.113393	0.338455	-0.699773	1.12707e-11	3.6	3.37	6.03	4.33333	4.93	82.74	9.22	32.2967	18.84	57.4	3.48
4331076	LOC4331076	mRNA	1.43	1.42	1.03	1.29333	1.34	0.78	3.82	1.98	1.26	2.37	3.97	2.53333	0.61402	0.000792389	0.969198	1.75377e-08	0.355178	0.021973	0.81	1.2	0.2	0.736667	0.65	0.27	0.27	0.396667	0.78	0.58	1.31	0.89	-0.939171	0.00347619	0.268712	0.299077	1.20788	7.50191e-05	1.92	2.14	3.62	2.56	3.89	6.64	2.66	4.39667	26.32	9.82	1.5
112936023	LOC112936023	mRNA	9.97	7.85	9.1	8.97333	12.79	11.82	13.32	12.6433	7.5	9.7	11.07	9.42333	0.49424	9.47845e-08	0.0677969	0.496423	-0.426443	3.34244e-06	13.44	8.05	7.77	9.75333	19.06	16.46	16.72	17.4133	6.79	6.43	5.54	6.25333	0.835657	1.13294e-22	-0.635992	5.80596e-09	-1.47165	1.73477e-54	9.32	8.57	5.5	7.79667	8.67	13.52	11.81	11.3333	25.48	18.07	8.35
4335176	LOC4335176	mRNA	0.76	0.67	1.56	0.996667	0.72	0.51	0.54	0.59	0.83	0.91	0.97	0.903333	-0.756456	4.71866e-09	-0.141272	0.223497	0.615184	3.52512e-06	0.39	0.16	0.2	0.25	1.9	0.57	0.34	0.936667	0.44	0.46	0.65	0.516667	1.86435	9.14297e-29	1.06584	2.38978e-08	-0.798508	8.12977e-09	0.63	0.64	0.82	0.696667	0.75	0.85	0.46	0.686667	0.64	0.54	0.64
4342332	LOC4342332	mRNA	0	0.02	0.09	0.0366667	0.02	0	0.02	0.0133333	0.03	0.07	0	0.0333333	-1.30708	0.254601	-0.259598	0.786085	1.04749	0.383811	0.02	0	0	0.00666667	0.05	0	0	0.0166667	0	0	0	0	1.0102	0.555986					1.08	0.28	1.65	1.00333	0	0	0	0	0	0	0
4352218	LOC4352218	mRNA	2.55	1.83	2.21	2.19667	8.14	13.78	9.63	10.5167	2.88	2.23	2.31	2.47333	2.25943	2.42551e-213	0.17379	0.094695	-2.08564	1.99407e-192	0.86	0.77	0.64	0.756667	10.34	6.61	6.8	7.91667	0.53	0.66	0.56	0.583333	3.37211	1.78424e-232	-0.366358	0.0622922	-3.73847	2.4751e-254	3.75	6.73	2.88	4.45333	13.88	10.6	14.37	12.95	9.93	7.05	5.11
4340297	LOC4340297	mRNA	0.14	0.11	0.21	0.153333	0.04	0.07	0.07	0.06	0	0.11	0	0.0366667	-1.36367	0.0577225	-2.10278	0.0100077	-0.73911	0.475894	1.98	2.06	0.71	1.58333	0.41	0.32	0.29	0.34	0.62	0.94	0.4	0.653333	-2.23491	4.51198e-17	-1.27757	1.13202e-08	0.957339	0.00373627	0.21	0.62	0.55	0.46	0.07	0.04	0.14	0.0833333	0.04	0	0.07
4341964	LOC4341964	mRNA	18.53	19.25	11.07	16.2833	23.35	28.42	30.06	27.2767	14.97	16.53	19.25	16.9167	0.744555	5.35948e-121	0.0550362	0.124831	-0.689519	1.47447e-105	2.65	1.37	2.1	2.04	8.45	7.98	7.03	7.82	1.71	1.58	1.25	1.51333	1.93916	1.30654e-149	-0.426415	0.000127952	-2.36557	1.23303e-193	14.83	14.94	13.25	14.34	30.03	39.58	26.46	32.0233	51.63	40.05	21.88
4335025	LOC4335025	mRNA	9.01	6.32	8.58	7.97	9.42	9.79	10.76	9.99	7.62	7.52	7.88	7.67333	0.331388	2.1003e-07	-0.0501581	0.461979	-0.381546	3.39956e-09	1.6	1.03	1.23	1.28667	6.15	2.65	1.79	3.53	2.29	1.61	0.95	1.61667	1.42781	3.45847e-26	0.322075	0.047009	-1.10574	2.8305e-18	4.82	5.15	7.15	5.70667	10.39	20.7	12.38	14.49	14.01	15.6	5.06
9267512	LOC9267512	mRNA	10.36	7.28	8.89	8.84333	10.84	13.97	11.28	12.03	5.59	5.43	4.62	5.21333	0.443551	1.36502e-09	-0.763496	2.56267e-17	-1.20705	4.18723e-47	0.54	0.96	1.63	1.04333	16.76	10.24	11.73	12.91	1.43	0.76	1.5	1.23	3.61189	2.98813e-183	0.234604	0.292731	-3.37729	7.38112e-176	15.23	17.75	8.45	13.81	7.27	22.68	13.63	14.5267	9.58	9.46	11.22
9270965	LOC9270965	mRNA	0.25	0.15	0.12	0.173333	0.12	0.06	0.22	0.133333	0.12	0.25	0.15	0.173333	-0.37218	0.481845	0.0126992	0.979526	0.384879	0.467023	8.39	3.22	1.54	4.38333	3.57	2.8	1.08	2.48333	2.47	4.6	3.04	3.37	-0.823787	1.48932e-12	-0.36321	0.000664187	0.460578	0.000187179	0.12	0.06	0.17	0.116667	0.31	0.3	0.12	0.243333	0.06	0	0.24
4345574	LOC4345574	mRNA	3.04	4.01	8.47	5.17333	0.5	3.56	5.61	3.22333	0.5	0.52	0.51	0.51	-0.691448	1.2366e-08	-3.35701	5.18278e-68	-2.66557	1.8279e-34	9.56	6.58	2.61	6.25	11.94	9.55	11.1	10.8633	2.55	3.05	2.53	2.71	0.794492	6.89001e-20	-1.2024	7.00333e-23	-1.99689	2.51122e-78	6.9	3.38	4.31	4.86333	1	0.49	0.99	0.826667	1.97	1.48	2.46
4350358	LOC4350358	mRNA	0.13	0	0.05	0.06	0	0.03	0	0.01	0.07	0.09	0.1	0.0866667	-2.44459	0.00946117	0.460158	0.418898	2.90475	0.000862384	0	0.03	0.02	0.0166667	0.19	0.05	0	0.08	0	0.03	0.03	0.02	2.12568	0.00922477	0.38258	0.72708	-1.7431	0.0217711	0.03	0.03	0.06	0.04	0.02	0.08	0.05	0.05	0.18	0.05	0.03
4327035	LOC4327035	mRNA	0.31	0.15	0.26	0.24	0.34	0.12	0.19	0.216667	0.15	0.16	0.54	0.283333	-0.129546	0.68818	0.235092	0.437697	0.364638	0.240396	4.99	3.86	0.88	3.24333	0.62	1.53	0.16	0.77	0.86	1.3	1.18	1.11333	-2.06019	4.96264e-61	-1.54025	4.95516e-42	0.519934	0.00135874	0.12	0.07	0.26	0.15	0.05	0.13	0.03	0.07	0.07	0.07	0.1
4324952	LOC4324952	mRNA	12.17	12.47	11.22	11.9533	27.3	33.83	28.79	29.9733	21.26	20.43	21.89	21.1933	1.32807	0	0.829019	6.60616e-128	-0.499048	6.83484e-74	5.74	3.34	5.31	4.79667	14.99	13.38	12.22	13.53	5.69	4.65	3.51	4.61667	1.49719	2.50363e-196	-0.0545635	0.401625	-1.55175	3.58327e-209	19.22	21.19	15.65	18.6867	50.31	37.83	37.33	41.8233	27.26	31.72	27.94
4336363	LOC4336363	mRNA	19.97	11.29	9.84	13.7	6.96	9.39	10.31	8.88667	13.15	11.32	11.66	12.0433	-0.668628	1.59206e-16	-0.227166	0.00247266	0.441462	1.74272e-07	4.84	2.49	3.19	3.50667	19.82	8	4.95	10.9233	7.95	8.23	4.28	6.82	1.56058	8.31418e-45	0.930453	3.92565e-14	-0.630126	2.06994e-11	6.47	6.2	13.99	8.88667	5.71	2.1	5.16	4.32333	4.04	3.19	6.07
4333955	LOC4333955	mRNA	5.19	5.68	5.74	5.53667	6.77	7.01	8.03	7.27	4.46	6.32	6.42	5.73333	0.391611	4.02865e-12	0.0462952	0.43974	-0.345316	7.6575e-10	0.06	0.1	0.11	0.09	2.02	0.49	0.74	1.08333	0.32	0.12	0.28	0.24	3.54072	5.64048e-42	1.41233	0.000161634	-2.12839	1.04335e-25	5.78	6.72	4.41	5.63667	5.77	24.8	10.11	13.56	18.88	16.31	7.45
4327999	LOC4327999	mRNA	10.94	8.56	10.29	9.93	23.21	33.49	22.53	26.41	9.45	9.91	9.27	9.54333	1.41093	3.69417e-96	-0.0590118	0.499789	-1.46994	1.07792e-101	7.38	5.12	5.29	5.93	29.89	18.41	14.55	20.95	5.64	4.94	6.79	5.79	1.79913	5.20468e-103	-0.030887	0.786052	-1.83002	1.40877e-106	35.72	57.25	25.17	39.38	44.46	57.8	59.82	54.0267	31.75	24.13	32.21
4334038	LOC4334038	mRNA	2.52	2.16	6.09	3.59	2.45	2.07	2.31	2.27667	1.36	3.45	2.51	2.44	-0.660194	7.25086e-05	-0.568472	0.000515342	0.0917226	0.618164	4.39	2.92	1.71	3.00667	10.36	3.24	3.02	5.54	2.54	2.3	5.66	3.5	0.834964	5.22737e-09	0.225854	0.152148	-0.60911	8.3741e-06	2.73	2.84	3.2	2.92333	0.68	1.67	1.13	1.16	1.12	1.17	2.28
4339332	LOC4339332	mRNA	4.1	2.35	3.58	3.34333	3.24	3.23	3.5	3.32333	3.22	3.17	3.63	3.34	-0.00787651	0.957506	-0.00240767	0.986988	0.00546884	0.970566	10.28	6.95	5.92	7.71667	7.75	8.1	6.35	7.4	6.11	6.92	4.16	5.73	-0.0590044	0.55487	-0.426254	5.5192e-05	-0.36725	0.000597072	1.44	2.11	2.44	1.99667	1.98	1.63	2.33	1.98	1.54	1.23	0.92
4337241	LOC4337241	mRNA	27.26	21.11	25.98	24.7833	22.76	33.31	29.28	28.45	16.27	18.57	18.11	17.65	0.197606	0.000233271	-0.492021	4.16521e-16	-0.689627	5.76767e-32	15.67	12.83	15.52	14.6733	36.48	32.52	32.42	33.8067	14.34	12.82	8.68	11.9467	1.2011	3.86099e-90	-0.295492	0.000118173	-1.49659	5.92983e-127	50.95	47.4	43.87	47.4067	95.05	93.76	98.67	95.8267	95.37	85.09	49.15
4338508	LOC4338508	mRNA	0.1	0.1	0.26	0.153333	0.79	1.62	0.82	1.07667	0.43	0.37	0.31	0.37	2.83301	5.99987e-23	1.28833	0.000596158	-1.54467	1.96902e-11	1.13	0.62	0.47	0.74	3.37	0.95	1.17	1.83	0.77	0.63	0.79	0.73	1.25982	3.48542e-13	-0.0165161	0.938615	-1.27633	1.4649e-13	0.23	0.16	0.3	0.23	0.73	0.37	1.08	0.726667	0.61	0.58	0.21
4340613	LOC4340613	mRNA	2.59	1.65	1.98	2.07333	4.9	6.45	5.61	5.65333	2.1	1.68	1.59	1.79	1.45008	4.65706e-74	-0.209693	0.0482264	-1.65977	2.00275e-89	0.4	0.33	0.23	0.32	6.36	2.9	2.21	3.82333	0.27	0.19	0.36	0.273333	3.55173	1.05858e-134	-0.214661	0.433596	-3.76639	4.14257e-142	3.97	7.26	2.47	4.56667	5.87	9.37	7.67	7.63667	4.66	4.92	6.1
4350746	LOC4350746	mRNA	14.73	2.69	1.42	6.28	4.24	18.41	12.84	11.83	15.6	0.94	1.09	5.87667	0.917458	1.34917e-43	-0.073113	0.352532	-0.990571	4.23569e-49	2.88	2.66	5.95	3.83	5.08	12.3	9.26	8.88	2.96	4.66	0.71	2.77667	1.24035	2.14605e-52	-0.463753	1.94911e-05	-1.70411	5.03974e-84	3.03	30.92	56.01	29.9867	28.52	1.69	51.68	27.2967	0.17	0.22	2.78
4325587	LOC4325587	mRNA	4.18	4.17	3.73	4.02667	14.55	25.13	15.69	18.4567	7.1	4.28	6.24	5.87333	2.19313	4.51831e-196	0.547792	1.9947e-08	-1.64534	1.69116e-133	2.55	0.7	1.18	1.47667	14.68	10.51	9.26	11.4833	0.88	0.47	0.8	0.716667	2.95668	4.65121e-163	-1.02114	2.01084e-06	-3.97783	6.03056e-209	8.36	12.58	6.53	9.15667	30.02	18.51	28.72	25.75	13.19	15.22	11.58
4326810	LOC4326810	mRNA	1.36	0.42	0.46	0.746667	0.37	0.05	0	0.14	0.05	0.1	0.14	0.0966667	-2.40019	8.1723e-08	-2.9873	1.62244e-09	-0.587107	0.435358	0.88	1.31	1.74	1.31	1.05	1.72	0.98	1.25	0.38	0.52	1.12	0.673333	-0.0619469	0.785988	-0.963745	0.000272587	-0.901798	0.00076868	0.96	0.85	1.68	1.16333	0.09	0.18	0.69	0.32	0.14	0.23	0.64
107276277	LOC107276277	mRNA	17.24	15.29	8.65	13.7267	12.75	28	26.62	22.4567	11.59	4.21	5.01	6.93667	0.709201	4.19935e-36	-0.976074	4.59662e-38	-1.68527	3.19661e-139	0.55	0.53	1.09	0.723333	6.05	7.6	8.44	7.36333	0.69	0.28	0.04	0.336667	3.36233	3.78078e-100	-1.08904	0.00134971	-4.45137	2.67253e-121	20.97	30.68	31.73	27.7933	23.31	3.93	43.17	23.47	3.9	3.75	5.99
4340331	LOC4340331	mRNA	2.71	1.64	2.43	2.26	4.04	3.25	2.75	3.34667	2.02	1.92	1.76	1.9	0.567185	4.67404e-15	-0.252096	0.00250478	-0.81928	3.07675e-27	2.8	0.49	0.9	1.39667	1.97	1.97	1.09	1.67667	1.24	1.45	0.59	1.09333	0.268881	0.00669951	-0.334027	0.00223715	-0.602908	7.90304e-09	2.29	2.63	2.92	2.61333	4.9	5.04	3.88	4.60667	2.65	3.18	2.98
4343648	LOC4343648	mRNA	4.3	3.36	4.78	4.14667	4.77	4.4	4.69	4.62	4.49	4.77	4.86	4.70667	0.154061	0.0190923	0.180177	0.00587828	0.026117	0.682528	1.29	1.09	1.04	1.14	4.39	2.65	1.72	2.92	1.54	1.17	1.02	1.24333	1.32502	3.53022e-37	0.124268	0.328258	-1.20075	1.8226e-32	2.45	2.82	3.16	2.81	5.51	10.53	4.14	6.72667	11.36	9.76	4.42
107281387	LOC107281387	mRNA	0	0.05	0	0.0166667	0	0	0	0	0.05	0	0	0.0166667			0.0126992	0.995034			0	0	0.06	0.02	0	0	0	0	0.11	0.05	0.27	0.143333			2.96754	0.0144367	3.95734	0.00608494	0.05	0	0.05	0.0333333	0	0	0	0	0	0	0
4339960	LOC4339960	mRNA	0.5	1.63	0.9	1.01	21.97	12.47	8.26	14.2333	3.3	4.06	5.8	4.38667	3.81449	4.55124e-192	2.11152	3.64597e-34	-1.70297	2.17711e-80	0.1	0.14	0.05	0.0966667	4.27	1.23	2.83	2.77667	0.23	0.23	0	0.153333	4.85151	2.12263e-41	0.704508	0.336525	-4.147	3.74037e-39	1.2	0.61	0.35	0.72	17.4	8.93	8.5	11.61	1.65	2.45	3.3
4341658	LOC4341658	mRNA	2.6	3.76	8.65	5.00333	25.22	33.97	20.64	26.61	34.03	32.35	28.45	31.61	2.40581	2.69941e-143	2.65316	2.39641e-189	0.247344	3.46114e-05	442.15	242.1	51.3	245.183	331.42	314.58	228.49	291.497	79.83	81.65	137.23	99.57	0.24787	2.83844e-35	-1.29243	0	-1.5403	0	5.87	9.94	6.48	7.43	48.23	23.98	37.02	36.41	36.2	25.02	30.14
4330385	LOC4330385	mRNA	45.15	22.13	26.44	31.24	32.42	35.93	20.55	29.6333	51	35.94	32.11	39.6833	-0.0733508	0.0722217	0.348502	3.83964e-20	0.421853	6.05507e-28	54.16	35.8	41.44	43.8	78.2	33.09	26.41	45.9	61.03	44.01	33.64	46.2267	0.0308884	0.369631	0.0808703	0.0169868	0.049982	0.138709	13.82	11.98	23.18	16.3267	21.68	9.38	19.25	16.77	13.85	8.3	13.17
107275895	LOC107275895	mRNA	1.2	0.99	1.13	1.10667	0.59	0.51	0.56	0.553333	0.66	0.86	0.77	0.763333	-0.994742	4.91489e-07	-0.539205	0.0031639	0.455537	0.0363318	0.42	0.11	0.18	0.236667	0.72	0.4	0.44	0.52	0.38	0.42	0.15	0.316667	1.1221	0.000204982	0.439611	0.192927	-0.682485	0.0142527	0.54	0.53	1.01	0.693333	0.26	2.71	0.41	1.12667	1.06	1.45	0.52
107278342	LOC107278342	mRNA	28.93	8.87	13.65	17.15	20.24	13.69	9.88	14.6033	28.34	25.38	31.93	28.55	-0.226371	0.000146675	0.738287	1.54315e-48	0.964658	3.5127e-75	0.6	0.08	0	0.226667	0.37	0.16	0.2	0.243333	0.37	0.08	0.08	0.176667	0.0976657	0.845863	-0.332018	0.536563	-0.429684	0.416765	6.29	10.98	14.85	10.7067	18.91	17.44	6.03	14.1267	19.02	11.6	8.98
4348791	LOC4348791	mRNA	1.14	1.89	1.1	1.37667	2.04	1.77	1.95	1.92	1.59	2.3	2.6	2.16333	0.479806	0.00238551	0.650855	2.1774e-05	0.171048	0.226485	0.55	0.47	0.15	0.39	1.25	1.05	0.53	0.943333	0.24	0.24	0.29	0.256667	1.24836	2.18515e-06	-0.61742	0.0876898	-1.86578	1.59849e-10	2.42	1.93	0.86	1.73667	1.16	2.05	1.99	1.73333	1.37	2	1.91
4325843	LOC4325843	mRNA	31.02	12.75	11.66	18.4767	4.82	10.29	6.78	7.29667	6.87	8.1	4.55	6.50667	-1.33842	1.74294e-101	-1.50588	6.21349e-121	-0.167467	0.0396973	63.17	60.59	54.83	59.53	33.57	37.23	19.33	30.0433	52.32	46.75	31.4	43.49	-0.993338	4.38472e-195	-0.45413	2.63935e-51	0.539208	4.32651e-51	4.95	9.67	45.33	19.9833	7.97	0.73	10.09	6.26333	2.46	0.99	1.92
4348654	LOC4348654	mRNA	2.09	2.31	1.5	1.96667	2.62	2.67	2.5	2.59667	2.77	2.54	2.38	2.56333	0.486667	1.36434e-09	0.49775	5.23686e-10	0.0110828	0.88069	0.39	0.78	1.02	0.73	6.04	6.13	7.11	6.42667	0.58	0.45	0.3	0.443333	2.98421	3.22855e-230	-0.529472	0.00163382	-3.51368	2.51158e-268	3.77	4.73	4.41	4.30333	7.34	4.97	6.2	6.17	4.72	5.07	5.92
4327728	LOC4327728	mRNA	46.59	2.28	3.66	17.51	1.17	0.9	1.32	1.13	1.83	5.23	2.62	3.22667	-3.94996	0	-2.44217	0	1.5078	1.93048e-66	3.08	2.94	24.49	10.17	23.35	5.26	3.98	10.8633	17.29	5.38	2.63	8.43333	0.032157	0.400214	-0.269451	1.58599e-11	-0.301608	3.6447e-14	0.82	0.69	1.81	1.10667	0.8	1.09	0.82	0.903333	1.92	0.65	1.12
4347510	LOC4347510	mRNA	6.35	5.64	21.75	11.2467	17.57	8.59	11.67	12.61	17.54	26.23	17.62	20.4633	0.1623	0.00114155	0.853516	6.30101e-83	0.691216	8.19504e-58	6.06	5.35	7.87	6.42667	13.25	9.75	6.49	9.83	4.75	7.65	2.6	5	0.594614	1.5906e-21	-0.361426	7.64543e-07	-0.956041	1.8063e-47	1.09	0.92	1.06	1.02333	2.65	18.11	1.03	7.26333	15.37	13.06	1.78
4345257	LOC4345257	mRNA	22.16	15.19	14.95	17.4333	12.37	13.69	11.71	12.59	12.51	14.78	12.43	13.24	-0.468591	9.38946e-16	-0.398687	4.45707e-12	0.0699034	0.264377	12.8	8.26	14.46	11.84	29	15.22	17.46	20.56	13.7	9.32	8.77	10.5967	0.776723	7.95448e-41	-0.156466	0.0208947	-0.933189	8.85505e-56	7.19	6.84	9.68	7.90333	4.17	13.88	5.08	7.71	8.8	8.26	5.07
4329027	LOC4329027	mRNA	0.1	0.72	0.3	0.373333	0.21	0.54	0.23	0.326667	0.11	0.12	0.15	0.126667	-0.195374	0.478183	-1.54802	8.71134e-06	-1.35264	0.00017921	0.06	0	0.04	0.0333333	0	0	0	0	0.02	0	0.02	0.0133333	-3.31173	0.041247	-1.35439	0.237801			0.39	0.64	0.32	0.45	0.21	0.42	1.1	0.576667	4.52	0.89	0.37
4335606	LOC4335606	mRNA	0.45	0.2	0.18	0.276667	0.09	0.12	0.09	0.1	0.28	0.28	0.11	0.223333	-1.3482	1.41737e-05	-0.225867	0.376834	1.12234	0.000525329	0.03	0.04	0.03	0.0333333	0.51	0.05	0.05	0.203333	0.26	0.16	0.52	0.313333	2.23578	3.33143e-07	3.05085	6.45004e-16	0.815077	0.00149939	0.45	0.16	0.17	0.26	0.1	0.04	0.1	0.08	0.05	0.06	0.03
4344529	LOC4344529	mRNA	1.29	1.97	1.84	1.7	4.65	3.56	1.95	3.38667	6.79	7.65	5.96	6.8	0.99797	1.82692e-17	1.99922	2.27933e-91	1.00125	2.23846e-33	0.63	0.86	0.37	0.62	2.55	1.09	1	1.54667	1.08	1.22	1.36	1.22	1.27798	1.03017e-11	0.977003	6.60099e-07	-0.300973	0.0563521	1.72	1.85	2.51	2.02667	5.38	6	2.91	4.76333	7.87	4.96	2.63
9271228	LOC9271228	mRNA	2.91	0	1.77	1.56	2	3.64	0.98	2.20667	0.78	0.71	0	0.496667	0.502826	0.0108423	-1.64657	8.88836e-09	-2.14939	3.10504e-16	6.97	0	0	2.32333	0	0	1.88	0.626667	1.59	0	6.58	2.72333	-1.80505	3.15421e-13	0.26577	0.121707	2.07082	1.31392e-18	3.7	7.23	3.16	4.69667	6.32	4.55	7.5	6.12333	3.36	1.8	2.25
4341186	LOC4341186	mRNA	0.62	0.27	0.4	0.43	3.21	4.4	2.63	3.41333	0.49	0.24	0.58	0.436667	2.98447	3.13106e-119	0.0126992	0.952913	-2.97177	3.11138e-118	0.29	0.01	0.03	0.11	2.23	0.93	0.72	1.29333	0.06	0.01	0.06	0.0433333	3.52805	2.40039e-50	-1.32196	0.0150746	-4.85002	1.74814e-60	0.45	1.31	0.53	0.763333	5.49	3.61	5.67	4.92333	2.41	2.5	1.2
4340459	LOC4340459	mRNA	11.49	6.89	24.8	14.3933	6.96	7.09	7.29	7.11333	6.42	10.95	7.78	8.38333	-1.02032	2.69486e-67	-0.789557	2.56612e-44	0.23076	0.000646995	7.94	5.61	6.49	6.68	18.79	9.32	7.59	11.9	8.17	7.41	5.27	6.95	0.80313	6.72394e-36	0.060406	0.404656	-0.742724	6.59499e-32	9.15	7.31	12.98	9.81333	6.67	35.97	5.04	15.8933	21.51	22.53	11.12
4346671	LOC4346671	mRNA	0	0	0	0	0	0	0	0	0	0	0	0							0	0	0	0	0	0	0	0	0	0	0	0							0.95	1.04	1.6	1.19667	5.98	2.85	6.9	5.24333	1.11	1.05	0.89
4340548	LOC4340548	mRNA	0.51	0.34	0.73	0.526667	1.19	0.57	1.09	0.95	2.64	3.83	4.66	3.71	0.851345	0.010698	2.81267	2.14342e-32	1.96133	1.26722e-21	43.9	34.25	28.3	35.4833	50.52	16.39	19.29	28.7333	30.61	24.56	22.81	25.9933	-0.347052	9.14595e-12	-0.44776	3.02879e-18	-0.100708	0.0655442	0.5	0.65	0.27	0.473333	0.17	0.22	0.28	0.223333	1.11	1	0.66
4326229	LOC4326229	mRNA	5.32	5.06	4.85	5.07667	10.43	15.15	11.75	12.4433	7.04	6.92	7.88	7.28	1.29245	2.84153e-150	0.519299	4.36707e-20	-0.773151	3.38202e-65	0.93	1.01	1.58	1.17333	5.85	5.66	5.42	5.64333	1.52	1.17	0.67	1.12	2.26062	4.02865e-144	-0.0683773	0.602876	-2.329	5.36487e-151	3.97	6.43	2.74	4.38	12.79	11.52	12.25	12.1867	17.08	13.63	7.29
4337327	LOC4337327	mRNA	0.23	0.17	0.23	0.21	0.41	0.35	0.31	0.356667	0.37	0.33	0.3	0.333333	0.776542	0.00291819	0.667817	0.0119819	-0.108725	0.640643	0.11	0.08	0.31	0.166667	6.66	2.07	0.46	3.06333	0.34	0.27	0.15	0.253333	4.13233	2.68233e-136	0.61295	0.0436045	-3.51938	7.65935e-124	0.2	0.26	0.75	0.403333	0.33	0.21	0.4	0.313333	0.16	0.09	0.47
4341435	LOC4341435	mRNA	0.55	0.45	0.33	0.443333	1.27	2.01	0.86	1.38	0.28	0.48	0.4	0.386667	1.65043	9.20408e-16	-0.179946	0.523254	-1.83038	6.65986e-18	0.07	0.02	0.17	0.0866667	1.07	0.73	0.71	0.836667	0.31	0.19	0.09	0.196667	3.20898	1.08117e-19	1.15197	0.0214874	-2.05702	8.85506e-13	0.93	0.79	1.17	0.963333	2.11	2.95	2.19	2.41667	0.81	2.5	0.6
4333330	LOC4333330	mRNA	0.94	1.09	0.93	0.986667	1.49	1.77	1.16	1.47333	0.96	1.17	1.55	1.22667	0.579107	0.000710328	0.31226	0.0812156	-0.266848	0.100352	0	0.25	0.47	0.24	1.12	1.21	1.37	1.23333	0.26	0.23	0.08	0.19	2.3424	8.98819e-20	-0.380381	0.352975	-2.72278	2.28162e-23	0.69	0.8	0.77	0.753333	1.21	1.04	1.48	1.24333	0.65	0.5	0.77
4351429	LOC4351429	mRNA	1.07	0.8	0.44	0.77	0.71	0.47	0.59	0.59	0.54	0.53	0.62	0.563333	-0.384106	0.210364	-0.447407	0.14885	-0.0633008	0.848837	0.53	0.54	0.29	0.453333	2.28	1.05	1.38	1.57	1.95	0.79	0.21	0.983333	1.777	2.08481e-10	1.13669	0.000247115	-0.640312	0.00504242	0.81	1.01	1.58	1.13333	0.8	0.39	0.76	0.65	0.17	0.11	0.69
4337615	LOC4337615	mRNA	3.77	2.73	2.45	2.98333	2.9	1.24	2.18	2.10667	0.95	0.92	3.16	1.67667	-0.482136	9.05424e-05	-0.820329	3.30507e-10	-0.338194	0.0174636	0.28	0.23	0.31	0.273333	1.04	0.16	0.19	0.463333	1.13	0.25	0.3	0.56	0.706811	0.0352968	1.01645	0.00129213	0.309641	0.268726	1.22	2.23	3.26	2.23667	1.49	3.79	1.14	2.14	1.63	1.83	1.51
4341654	LOC4341654	mRNA	0.05	0.02	0.19	0.0866667	0.05	0.07	0.07	0.0633333	0.12	0.1	0.27	0.163333	-0.444588	0.504511	0.875196	0.0985241	1.31978	0.0214136	0	0	0	0	0.03	0	0	0.01	0	0	0	0							0.02	0.19	0.12	0.11	0.22	0.07	0.05	0.113333	0.24	0.05	0.19
4344940	LOC4344940	mRNA	0.3	0	0.05	0.116667	0.02	0	0.03	0.0166667	0.02	0.1	0.05	0.0566667	-2.79251	0.00164135	-0.987301	0.127874	1.80521	0.0869936	0.03	0	0.08	0.0366667	0.06	0	0	0.02	0.18	0.03	0	0.07	-0.989797	0.414564	0.967542	0.25935	1.95734	0.0550093	0.02	0.02	0.02	0.02	0.05	0.05	0	0.0333333	0.22	0.1	0.05
4347565	LOC4347565	mRNA	43.66	42.74	6.71	31.0367	37.55	4.14	49.05	30.2467	2.92	19.14	37.42	19.8267	-0.0331218	0.39056	-0.648027	1.47487e-51	-0.614905	7.35915e-46	0.59	0.33	0.44	0.453333	2.07	1.9	1.15	1.70667	0.27	0.59	0.13	0.33	1.90744	2.13246e-16	-0.447495	0.196722	-2.35494	3.79103e-21	33.42	9.01	5.98	16.1367	3.51	11.85	6.66	7.34	10.17	11.32	54.17
4334911	LOC4334911	mRNA	51.78	31.04	34.39	39.07	31.49	18.35	40.49	30.11	23.38	26.96	24.67	25.0033	-0.375068	4.88388e-20	-0.645037	3.47624e-51	-0.269969	3.92887e-09	13.58	5.6	11.81	10.33	17.15	17.22	13.6	15.99	7.36	8.57	3.65	6.52667	0.635179	1.07318e-20	-0.653793	1.0175e-14	-1.28897	8.35302e-65	17.77	11.6	13.23	14.2	7.74	22.74	14.51	14.9967	19.89	15.96	20.91
9269830	LOC9269830	mRNA	31.83	29.29	30.27	30.4633	66.81	81.84	74.27	74.3067	31.36	23.29	26.77	27.14	1.28567	2.6782e-169	-0.165638	0.00544189	-1.4513	2.17526e-202	12.33	4.87	9.53	8.91	65.99	36.09	39.7	47.26	8.94	5.41	5.24	6.53	2.39346	3.00424e-241	-0.439275	0.000174124	-2.83274	4.71196e-293	39.13	58.94	26.92	41.6633	54.28	48.67	76.24	59.73	45.07	31.31	31.49
4325699	LOC4325699	mRNA	4.97	5.27	3.13	4.45667	4.26	2.11	4.51	3.62667	1.51	3.47	1.87	2.28333	-0.294841	0.0101813	-0.970999	5.08892e-14	-0.676158	6.71993e-07	3.05	1.49	1.89	2.14333	9.88	7.25	4.84	7.32333	1.12	1.23	1.34	1.23	1.75951	2.88416e-50	-0.796223	1.27181e-05	-2.55573	2.90666e-80	6.22	3.21	0.36	3.26333	0.76	0.3	2.03	1.03	0.07	0.04	3.69
4339366	LOC4339366	mRNA	1	1.49	2.96	1.81667	12.19	27.46	9.66	16.4367	21.16	16.19	18.34	18.5633	3.17012	1.23964e-191	3.34768	4.83659e-227	0.177562	0.00320047	127.4	46.77	9.32	61.1633	61.33	73.77	17.82	50.9733	6.95	10.39	17.64	11.66	-0.261919	2.27217e-14	-2.37721	0	-2.11529	0	3.55	3.7	2.29	3.18	14.68	15.09	11.7	13.8233	26.84	22.7	8.34
4348531	LOC4348531	mRNA	3.33	2.8	6.51	4.21333	9.51	5.44	10.15	8.36667	9.62	12.51	12.23	11.4533	0.987601	1.40859e-72	1.43737	6.35304e-177	0.449767	8.33371e-26	0.53	0.61	0.52	0.553333	1.77	0.88	0.45	1.03333	0.68	0.38	0.52	0.526667	0.864598	3.93144e-08	-0.0793787	0.666125	-0.943976	2.68089e-09	3.42	3.5	2.06	2.99333	3.54	12.95	3.84	6.77667	14.45	14.78	6.56
4342694	LOC4342694	mRNA	0.18	0	0.24	0.14	2.26	0.66	0.6	1.17333	0.12	0.06	0.84	0.34	3.09013	8.62539e-12	1.29281	0.0363647	-1.79732	7.14075e-07	134.03	82.87	39.37	85.4233	72.89	112.24	17.68	67.6033	34.87	27.47	49.08	37.14	-0.336426	1.4179e-23	-1.19597	2.23894e-209	-0.859544	5.37231e-97	0	0.11	0	0.0366667	0.24	0.06	0.06	0.12	0.06	0.06	0.06
4336462	LOC4336462	mRNA	3.98	2.81	2.74	3.17667	1.93	2	2.85	2.26	1.86	2.46	2.35	2.22333	-0.489629	0.00293288	-0.514316	0.00185522	-0.0246869	0.891117	9.41	11.06	15.09	11.8533	21.38	8.59	9.77	13.2467	18.3	12.84	7.33	12.8233	0.123496	0.112499	0.110789	0.152371	-0.0127073	0.867042	2.3	1.9	4.56	2.92	2.95	1.53	1.34	1.94	1.99	1.07	1.84
4344334	LOC4344334	mRNA	0.9	0.46	0.46	0.606667	0.75	0.58	0.87	0.733333	0.32	0.73	0.5	0.516667	0.273156	0.317368	-0.233461	0.4336	-0.506617	0.0755665	0.04	0	0.11	0.05	0.44	0.18	0.25	0.29	0.07	0.04	0	0.0366667	2.53376	0.000119993	-0.447495	0.683103	-2.98126	2.53577e-05	0.1	0.07	0.44	0.203333	0.21	1.98	0.28	0.823333	0.87	1.05	0.42
4330921	LOC4330921	mRNA	3.65	2.5	1.64	2.59667	3.95	6.37	5.09	5.13667	3.21	3.2	3.4	3.27	0.98489	1.69107e-22	0.334627	0.00304235	-0.650263	9.57398e-12	0.93	0.38	0.64	0.65	3.32	2.74	2.49	2.85	0.68	0.7	0.46	0.613333	2.13831	7.72419e-37	-0.0742779	0.762345	-2.21259	8.76945e-39	2.17	2.74	2.74	2.55	5.27	7	5.14	5.80333	6.88	6.54	2.35
4349375	LOC4349375	mRNA	1.03	0.49	1.09	0.87	0.69	0.54	0.12	0.45	0.49	0.63	0.38	0.5	-0.964398	0.000921058	-0.810423	0.00422438	0.153975	0.646438	0	0.31	0.08	0.13	0.73	0.34	0.11	0.393333	0.19	0.08	0.04	0.103333	1.54626	0.0017632	-0.354386	0.603423	-1.90064	0.000277061	0.34	0.15	0.54	0.343333	0.15	0.45	0.19	0.263333	0.49	0.52	0.34
107276171	LOC107276171	mRNA	0.09	0.08	0.08	0.0833333	0.08	0.08	0.03	0.0633333	0	0.13	0	0.0433333	-0.722122	0.48609	-0.309229	0.748577	0.412893	0.70643	0	0.03	0	0.01	0	0.11	0.16	0.09	0.08	0	0	0.0266667	2.0102	0.163508	-0.0324577	0.987307	-2.04266	0.156793	0	0	0	0	0	0	0.03	0.01	0	0	0
9269489	LOC9269489	mRNA	10.79	10.26	1.99	7.68	5.1	2.71	4.43	4.08	1.81	1.01	3.57	2.13	-0.908475	9.5219e-18	-1.84518	1.08244e-49	-0.936705	1.44465e-10	0.19	0.14	0.74	0.356667	1.23	1.04	0.47	0.913333	0.55	0.05	0.11	0.236667	1.33966	7.56044e-05	-0.606134	0.197838	-1.9458	1.9403e-07	1.79	5.33	2.39	3.17	1	0.48	2.07	1.18333	0.78	0.22	2.06
4343609	LOC4343609	mRNA	3.19	3.17	3.39	3.25	4.2	9.14	7.63	6.99	6.8	5.47	7.83	6.7	1.10077	2.25658e-27	1.04362	2.4766e-24	-0.0571584	0.50102	1.79	0.82	1.43	1.34667	2.83	7.3	2.65	4.26	1.07	1.6	2.16	1.61	1.69237	2.46433e-31	0.273645	0.13798	-1.41872	7.54285e-25	3.11	2.27	4.1	3.16	3.93	3.69	3.7	3.77333	3.81	5.19	3.73
4350401	LOC4350401	mRNA	173.21	128.28	109.56	137.017	21.19	23.67	40.86	28.5733	162.8	84.87	110.9	119.523	-2.26228	0	-0.191405	1.128e-27	2.07088	0	2.21	0.68	1.26	1.38333	1.58	0.47	0.43	0.826667	8.95	4.24	8.5	7.23	-0.809724	4.7825e-05	2.40392	5.74236e-100	3.21364	8.634e-134	65.51	59.01	89.74	71.42	4.37	5.73	5.81	5.30333	20.61	27.36	46.53
9272245	LOC9272245	mRNA	0.83	0.64	0.52	0.663333	1.44	2.07	1.82	1.77667	0.79	0.99	0.91	0.896667	1.02708	1.81561e-05	0.0832904	0.767788	-0.943794	6.68336e-05	0.1	0.32	0.09	0.17	0.28	0.38	0.92	0.526667	0	0.21	0.14	0.116667	1.99847	2.57447e-07	-0.768385	0.216615	-2.76686	3.39828e-10	5.28	2.03	5.72	4.34333	1.34	0.93	2.13	1.46667	0.7	0.8	1.08
4346548	LOC4346548	mRNA	15.64	13.72	16.41	15.2567	30.77	32.99	29.34	31.0333	20.92	19.9	23.01	21.2767	1.0236	1.85185e-231	0.478817	1.65774e-43	-0.544788	2.22424e-78	4.85	3.11	4.34	4.1	13.62	12.21	10.2	12.01	4.06	3.23	2.7	3.33	1.54782	5.97486e-165	-0.294737	0.00013582	-1.84255	7.48072e-213	18.78	20.33	16.3	18.47	32.79	38.68	33.82	35.0967	37.34	40.75	24.53
4345369	LOC4345369	mRNA	41.18	31.87	34.86	35.97	38.89	57.28	47.2	47.79	23.15	20.31	19.14	20.8667	0.409023	5.78324e-24	-0.785553	5.0606e-56	-1.19458	2.20973e-145	16.3	9.88	7.76	11.3133	82.19	56.05	49.06	62.4333	8.88	6.86	8.6	8.11333	2.45072	0	-0.475031	2.37962e-08	-2.92575	0	43.8	56.67	44.21	48.2267	66.33	104.71	71.37	80.8033	81.27	73.04	39.43
4325479	LOC4325479	mRNA	13.34	14.53	6.64	11.5033	10.76	12	18.63	13.7967	24.55	19.91	26.56	23.6733	0.2624	8.7657e-06	1.04376	3.21506e-91	0.781361	2.01316e-56	0.76	0.73	1.36	0.95	14.03	1.11	1.36	5.5	1.69	0.9	2.72	1.77	2.44224	2.52421e-65	0.900146	1.22357e-06	-1.54209	8.79303e-37	5.67	11.94	7.99	8.53333	9.7	7.5	5.6	7.6	18.86	14.49	29.88
112936042	LOC112936042	mRNA	18.15	19.5	8.66	15.4367	22.68	21.6	27.16	23.8133	19.17	23.85	25.57	22.8633	0.626429	4.15883e-63	0.566063	7.30573e-51	-0.0603659	0.0753212	3.45	1.66	4.68	3.26333	8.14	7.04	6.84	7.34	3.76	3.47	1.74	2.99	1.17052	1.86077e-54	-0.120801	0.19644	-1.29132	5.88557e-64	9.78	9.96	9.24	9.66	19.94	13.16	12.86	15.32	15.82	10.03	16.16
4326501	LOC4326501	mRNA	0.7	0.24	0.77	0.57	0.41	0.52	0.52	0.483333	0.49	0.79	0.74	0.673333	-0.237475	0.446527	0.236416	0.410518	0.473891	0.114319	0	0.4	0.43	0.276667	0	0	0.06	0.02	0.51	0.53	0.37	0.47	-3.68118	7.25474e-06	0.739783	0.0507048	4.42096	7.30384e-10	0	0	0.1	0.0333333	0	0	0.07	0.0233333	0	0	0.14
4351209	LOC4351209	mRNA	1.98	2.02	1.49	1.83	2.6	2.92	1.7	2.40667	2.12	1.3	0.93	1.45	0.399184	0.0415174	-0.328338	0.139266	-0.727522	0.000462317	1.28	0.76	0.9	0.98	8.03	5.02	5.04	6.03	1.35	1.05	0.76	1.05333	2.60981	7.76229e-45	0.10772	0.704928	-2.50209	2.49689e-43	0.45	0.67	1.27	0.796667	0.17	0.39	0.74	0.433333	1.02	0.51	0.34
4325557	LOC4325557	mRNA	1.41	1.15	1.7	1.42	0.88	0.39	0.87	0.713333	0.51	0.27	0.72	0.5	-0.995379	2.74743e-08	-1.51406	1.08653e-14	-0.51868	0.0262521	0	0	0	0	0.03	0.02	0.02	0.0233333	0.02	0.05	0	0.0233333					-0.0426606	0.971109	3.3	3.59	2.63	3.17333	1.16	0.83	4.68	2.22333	0.12	0.28	1.67
4341175	LOC4341175	mRNA	8.6	9.11	6.6	8.10333	7.62	6.85	9.21	7.89333	4.86	6.13	5.61	5.53333	-0.0382399	0.580634	-0.55284	2.70577e-13	-0.5146	1.57898e-11	1.39	1.05	1.57	1.33667	5.91	4.54	3.26	4.57	1.31	1.36	0.75	1.14	1.75635	1.59239e-43	-0.229495	0.196753	-1.98584	1.24729e-51	6.82	6.15	7.02	6.66333	5.66	11.98	6.45	8.03	7.39	6.77	5.87
4327127	LOC4327127	mRNA	5.49	4.18	5.4	5.02333	2.37	2.39	2.32	2.36	2.1	4	2.52	2.87333	-1.09603	2.5383e-17	-0.812553	4.25673e-11	0.283477	0.0577128	0.83	0.58	0.99	0.8	2.06	1.7	1.71	1.82333	0.76	0.46	0.42	0.546667	1.18013	1.14993e-07	-0.55441	0.0632157	-1.73454	1.09255e-12	7.44	8	6.37	7.27	2.83	13.99	5.09	7.30333	11.4	11.05	7.03
4348969	LOC4348969	mRNA	2.9	1.91	2.58	2.46333	6.84	8.73	7.51	7.69333	5.39	3.9	3.59	4.29333	1.64198	2.23709e-60	0.802482	4.25204e-12	-0.839494	7.32753e-22	1.52	1.01	1.4	1.31	3.65	2.66	3.65	3.32	1.34	0.89	0.57	0.933333	1.33927	9.84571e-20	-0.491889	0.0143208	-1.83116	1.68459e-30	2.95	3.34	3.32	3.20333	7.64	6.37	7.2	7.07	8.27	5.72	3.19
4329102	LOC4329102	mRNA	0.18	0.43	0.76	0.456667	0.7	0.56	0.53	0.596667	0.21	0.75	0.4	0.453333	0.380971	0.181992	-0.0197223	0.948587	-0.400694	0.162755	0	0	0	0	0.17	0.09	0.15	0.136667	0	0.09	0	0.03	4.71064	0.000227313			-2.15814	0.00820534	0.27	0.32	0.15	0.246667	0.39	4.86	0.63	1.96	4.46	2.72	0.24
4337513	LOC4337513	mRNA	16.1	12.15	20.24	16.1633	23.99	23.13	22.93	23.35	34.49	30.69	29.79	31.6567	0.529906	1.16662e-27	0.968443	1.58406e-102	0.438536	1.85439e-26	9.69	7.14	9.63	8.82	13.24	11.97	11.45	12.22	7.07	8.26	5.97	7.1	0.469296	4.23265e-12	-0.308975	5.9154e-05	-0.778271	6.34719e-28	6.37	7.32	7.83	7.17333	5.05	11.79	4.76	7.2	15.99	12.94	6.4
4332551	LOC4332551	mRNA	0.33	0	0	0.11	0.02	0.08	0.06	0.0533333	0.04	0.21	0.12	0.123333	-0.985156	0.104348	0.182624	0.712322	1.16778	0.0473982	1.27	1	0.3	0.856667	2.53	1.12	1.31	1.65333	7.72	1.55	3.21	4.16	0.917093	8.3164e-09	2.2774	2.19072e-74	1.3603	2.96148e-37	0.04	0.08	0.06	0.06	0	0.06	0.02	0.0266667	0.02	0.02	0.06
4327333	LOC4327333	mRNA	0.13	0.09	6.67	2.29667	0.52	0	0.11	0.21	0.02	4.63	0.17	1.60667	-3.4491	7.92112e-62	-0.547678	1.31535e-05	2.90143	9.13436e-37	0	0	0	0	0	0	0	0	0	0	0	0							0.26	0.02	0.04	0.106667	0	0.13	0	0.0433333	0.11	1.36	0.26
9271219	LOC9271219	mRNA	7.57	9.63	7.96	8.38667	37.36	38.22	64.11	46.5633	28.18	31.71	40.48	33.4567	2.24593	0	1.7803	8.06778e-207	-0.465623	3.27294e-32	2.56	2.5	5.59	3.55	12.37	11.56	14.21	12.7133	2.91	1.71	1.33	1.98333	1.73634	2.78226e-108	-0.617848	1.36485e-07	-2.35419	1.60997e-161	0.68	0.63	1.27	0.86	0.83	1.05	1.17	1.01667	0.76	1.03	1.03
4350404	LOC4350404	mRNA	0.23	0.08	0.34	0.216667	0.19	0.06	0.23	0.16	0.11	0.22	0.19	0.173333	-0.458202	0.168379	-0.35285	0.279845	0.105352	0.766265	0.34	0.54	0.33	0.403333	1.17	0.44	0.62	0.743333	0.68	0.8	1.28	0.92	0.836275	2.37216e-05	1.17913	1.8734e-10	0.342857	0.0325349	0.14	0.02	0.12	0.0933333	0.06	5.15	0.12	1.77667	16.07	9.91	0.41
4348632	LOC4348632	mRNA	184.82	89.45	108.4	127.557	74.15	54.28	47.81	58.7467	34.64	56.55	30.88	40.69	-1.11501	3.54588e-238	-1.6525	0	-0.537493	1.12813e-32	171.43	87.9	63.84	107.723	143.86	50.49	34.2	76.1833	125.78	100.97	99.68	108.81	-0.544561	7.53022e-58	0.0212935	0.486015	0.565855	1.84521e-63	92.73	90	182.61	121.78	16.13	11.88	55.25	27.7533	7.75	8.44	13.59
4343852	LOC4343852	mRNA	1.39	1.25	1.14	1.26	5.82	8.5	6.42	6.91333	1.95	1.23	1.86	1.68	2.452	3.92267e-132	0.413483	0.00375197	-2.03852	2.43413e-105	0.47	0.21	0.18	0.286667	3.66	2.34	2.61	2.87	0.09	0.11	0.06	0.0866667	3.30976	5.19399e-72	-1.7329	7.79687e-05	-5.04266	3.4584e-92	2.17	4.36	1.85	2.79333	8.75	7.28	10.82	8.95	3.7	6.12	5.68
4344901	LOC4344901	mRNA	3.75	1.94	2.73	2.80667	6.29	4.79	5.36	5.48	2.96	7.62	4.07	4.88333	0.96689	2.02102e-19	0.791231	8.28261e-13	-0.175659	0.0609668	0.17	0.46	0.24	0.29	4.03	1.62	0.2	1.95	0.1	0.26	0.07	0.143333	2.6848	1.47075e-26	-1.03246	0.0300197	-3.71726	2.07336e-35	0.38	0.37	0.31	0.353333	1.1	0.35	1.25	0.9	0.38	0.13	0.16
107278221	LOC107278221	mRNA	1.43	0.93	1.23	1.19667	0.93	1.41	1.41	1.25	0.49	0.86	0.64	0.663333	0.0606473	0.738648	-0.812214	0.00012179	-0.872861	3.15061e-05	0.7	0.35	0.24	0.43	2.85	1.88	2.15	2.29333	0.59	0.47	0.52	0.526667	2.43569	9.53571e-33	0.296165	0.313607	-2.13952	1.51898e-28	1.42	1.62	2.73	1.92333	1.99	2.58	2.08	2.21667	5.73	2.68	0.65
4328686	LOC4328686	mRNA	33.86	15.88	14.51	21.4167	6.82	6	11.95	8.25667	8.44	8.69	6.7	7.94333	-1.37397	1.17265e-111	-1.42959	1.5461e-118	-0.0556232	0.478956	5.43	3.02	3.93	4.12667	5.77	4.14	2.54	4.15	5.76	4.36	3.95	4.69	-0.00717921	0.948879	0.191168	0.0750597	0.198348	0.0655575	3.46	2.71	5.75	3.97333	1.74	1.88	1.45	1.69	2.31	1.68	2.13
112936050	LOC112936050	mRNA	23.02	20.87	16.67	20.1867	30.56	45.49	36.44	37.4967	22.51	18.56	23.74	21.6033	0.892829	5.88047e-103	0.0988325	0.037604	-0.793997	3.01863e-84	16.69	9.31	12.68	12.8933	33.28	27.89	29.19	30.12	12.22	7.29	7.57	9.02667	1.22394	5.18393e-133	-0.508725	2.7107e-14	-1.73267	1.36788e-224	22.46	29.37	25.29	25.7067	49.91	45.03	41.96	45.6333	56.18	50.83	25.61
4327049	LOC4327049	mRNA	0.08	0.06	0.22	0.12	0.25	0.2	0.43	0.293333	0.53	0.46	0.45	0.48	1.2686	0.00533805	1.98468	7.97065e-07	0.716085	0.0268883	1.92	0.59	0.64	1.05	1.96	0.81	0.59	1.12	0.6	0.48	0.54	0.54	0.0626703	0.747352	-0.954455	3.41514e-05	-1.01713	8.33551e-06	0.05	0.03	0.19	0.09	0.06	1.64	0.03	0.576667	0.71	0.74	0.05
4332475	LOC4332475	mRNA	9.42	5.72	5.78	6.97333	4.39	4.18	7.36	5.31	5.39	5.44	5.89	5.57333	-0.391529	4.05144e-06	-0.323421	0.000116372	0.0681079	0.449447	11.62	7.18	4.45	7.75	26.59	25.79	13.11	21.83	7.2	8.86	11.63	9.23	1.48446	7.64451e-139	0.256313	0.000420695	-1.22814	1.56665e-105	3.83	3.3	7.66	4.93	2.38	5.48	1.65	3.17	7.45	3.34	2.91
4334660	LOC4334660	mRNA	0	0	0	0	0	0	0	0	0	0	0	0							0	0	0	0	0.06	0	0	0.02	0	0	0	0							0.34	0.05	0.42	0.27	0.24	0.05	0.63	0.306667	0.19	0.05	0.1
4326683	LOC4326683	mRNA	0	0	0	0	0	0	0	0	0	0	0	0							0	0	0	0	0	0	0	0	0	0	0	0							0.54	0.33	0.86	0.576667	0.35	0.34	0.11	0.266667	1.17	0.2	0.31
4352268	LOC4352268	mRNA	0.03	0.07	0.03	0.0433333	1.28	1.16	0.63	1.02333	0.55	0.39	0.59	0.51	4.47428	2.12188e-21	3.47213	5.70025e-10	-1.00214	0.000106808	0.66	0.14	0.11	0.303333	1.14	1.52	0.35	1.00333	0.18	0.17	0.45	0.266667	1.74139	8.38558e-09	-0.152752	0.713895	-1.89414	8.41592e-10	0.07	0.07	0.3	0.146667	1.72	0.71	0.62	1.01667	0.51	0.54	0.2
4347320	LOC4347320	mRNA	0.42	0.19	0.05	0.22	0.4	0.9	0.42	0.573333	0.23	0.16	0.24	0.21	1.38727	4.98103e-05	-0.0499496	0.909317	-1.43722	3.22217e-05	1.2	0.1	0.81	0.703333	0.94	0.55	0.47	0.653333	0.84	0.44	1.31	0.863333	-0.109408	0.665225	0.312121	0.180934	0.421529	0.0767555	0.13	0	0.51	0.213333	0	0	0.04	0.0133333	0	0	0.04
4330575	LOC4330575	mRNA	0.11	0	0.06	0.0566667	0.26	0.06	0.31	0.21	0.05	0	0	0.0166667	1.8441	0.00357986	-1.8548	0.122592	-3.6989	2.36328e-05	0.21	0.4	0.08	0.23	1.08	0.51	0.89	0.826667	0	0	0.14	0.0466667	1.80283	2.48729e-08	-2.36318	0.000348633	-4.16602	7.88341e-18	0.05	0	0	0.0166667	0.04	0.09	0.1	0.0766667	0	0.04	0
4341417	LOC4341417	mRNA	45.48	13.09	12.17	23.58	37.95	12.75	12.33	21.01	6.13	38.49	13.95	19.5233	-0.15656	0.0135751	-0.282219	1.32939e-05	-0.125659	0.0597805	31.86	21.28	2.47	18.5367	424.51	129.24	38.84	197.53	131.5	67.16	68.3	88.9867	3.34948	0	2.26472	0	-1.08475	0	29.05	4.63	54.89	29.5233	5.62	2.51	5.79	4.64	14.57	9.14	1.45
4350603	LOC4350603	mRNA	4.01	1.89	2.53	2.81	3.23	3.3	4.32	3.61667	3.07	3.89	3.09	3.35	0.37484	0.000155752	0.36365	0.000249209	-0.0111895	0.904509	3.29	1.64	2.47	2.46667	8.96	3.18	3.29	5.14333	3.48	3.12	2.74	3.11333	1.05608	1.96495e-26	0.386255	0.000482155	-0.669828	3.98843e-13	1.76	2.12	2.27	2.05	3.89	2.9	2.04	2.94333	2.98	1.76	1.88
4327059	LOC4327059	mRNA	0	0	0.05	0.0166667	0.05	0.26	0.1	0.136667	0.05	0.21	0.05	0.103333	3.01484	0.0129501	2.59766	0.0462988	-0.417182	0.590437	0.16	0.41	0.16	0.243333	0.46	0.51	0.52	0.496667	0.05	0.1	0.15	0.1	1.0102	0.0275849	-1.25485	0.0625993	-2.26505	6.41359e-05	0.2	0.05	0.29	0.18	0.26	0.35	0	0.203333	0.2	0	0.2
4324247	LOC4324247	mRNA	54.84	46.52	78.63	59.9967	40.35	31.95	28.7	33.6667	32.91	49.79	37.61	40.1033	-0.834121	1.17033e-188	-0.58733	6.93669e-103	0.24679	5.64404e-15	22.24	19.26	20.45	20.65	36.16	24.21	18	26.1233	32.15	23.41	17.91	24.49	0.318043	3.74223e-15	0.246001	1.43594e-09	-0.0720418	0.0615796	35.98	30.96	44.87	37.27	34.13	77.35	31.01	47.4967	74.13	66.08	34.85
4340258	LOC4340258	mRNA	1.82	2.34	1.44	1.86667	3.25	5.12	5.45	4.60667	1	1.21	1.12	1.11	1.30067	4.61436e-51	-0.748829	1.28714e-09	-2.0495	1.07689e-95	0.27	0.21	0.29	0.256667	2.64	2.02	1.31	1.99	0.24	0.24	0.13	0.203333	2.94345	9.49333e-61	-0.339119	0.279895	-3.28257	1.00387e-67	1.17	1.32	0.84	1.11	3.17	3.83	5.52	4.17333	3.42	1.42	1.11
107278529	LOC107278529	mRNA	2.92	2.52	3.7	3.04667	3.06	4.72	3.19	3.65667	3.04	2.38	2.29	2.57	0.259956	0.0219591	-0.247424	0.045736	-0.50738	1.915e-05	1.08	1.74	1.51	1.44333	7.12	4.53	4.61	5.42	1.54	1.81	1.77	1.70667	1.88852	1.62205e-50	0.237631	0.154623	-1.65089	1.11361e-42	1.75	2.61	3.88	2.74667	3.87	5.52	2.87	4.08667	6.15	5.45	1.97
4344897	LOC4344897	mRNA	5.08	3.48	2.64	3.73333	1.7	7.41	9.54	6.21667	1.28	1.61	1.05	1.31333	0.72336	1.84401e-13	-1.51438	1.33268e-25	-2.23774	2.27393e-68	0.22	0.27	0.14	0.21	0.19	0.03	0.03	0.0833333	0.38	0.72	0.31	0.47	-1.35237	0.0263681	1.15517	0.00316644	2.50754	4.21787e-07	1.52	0.98	0.29	0.93	1.38	15.44	1.25	6.02333	11.58	8.57	3.49
4349248	LOC4349248	mRNA	131.81	123.11	99.59	118.17	117.05	148.73	134.12	133.3	108.81	70.02	69.76	82.8633	0.173549	4.42059e-08	-0.509335	3.12055e-46	-0.682884	3.67367e-86	99.4	78.4	127.69	101.83	175.17	212.06	246.7	211.31	141.23	103.75	88.87	111.283	1.06524	2.6463e-280	0.130018	0.000183338	-0.935219	5.47056e-229	82.45	92.81	139.36	104.873	128.61	93.36	128.93	116.967	100.96	105	53.33
4331911	LOC4331911	mRNA	1.22	1.05	0.98	1.08333	1.51	2.92	2.04	2.15667	0.81	1.2	1.18	1.06333	1.13914	2.85464e-22	0.286024	0.0354815	-0.853119	2.51453e-14	1.52	0.52	0.81	0.95	1.7	2.04	2.24	1.99333	1.27	1.01	0.28	0.853333	1.02724	6.94419e-12	-0.15292	0.401812	-1.18016	1.18685e-14	1.79	1.88	2.41	2.02667	4.8	6.23	3.65	4.89333	2.33	2.31	1.82
4343897	LOC4343897	mRNA	0.08	0.17	0.12	0.123333	1.71	2.71	1.85	2.09	0.11	0.04	0.1	0.0833333	3.99974	8.89051e-102	-0.646264	0.121691	-4.646	3.85259e-109	0.03	0	0.02	0.0166667	0.59	0.43	0.19	0.403333	0.06	0	0.04	0.0333333	4.48594	1.29034e-21	0.967542	0.25935	-3.51839	5.17834e-19	2.4	3.91	1.22	2.51	6.16	2.2	5.77	4.71	0.57	0.81	3.84
4327900	LOC4327900	mRNA	0	0	8.06	2.68667	0	8.23	0	2.74333	0	0	8.06	2.68667	0.0148436	0.932863	-0.00560068	0.974723	-0.0204442	0.907921	5.37	1.38	0	2.25	4.12	4.1	4.4	4.20667	8.25	0	3.67	3.97333	0.921342	4.85517e-08	0.834787	9.26682e-07	-0.0865549	0.551331	0	7.81	0	2.60333	16.16	0	23.51	13.2233	0	0	15.93
9271241	LOC9271241	mRNA	24.2	23.51	29.42	25.71	43.14	47.68	44.21	45.01	19.06	24.45	25.42	22.9767	0.806552	3.92792e-99	-0.16597	0.000237248	-0.972522	9.44072e-135	13.8	9.95	17.33	13.6933	34.53	30.77	29.75	31.6833	15.97	12.83	8.73	12.51	1.20834	9.73836e-131	-0.127468	0.0402415	-1.33581	3.00484e-154	17.82	15.83	21.02	18.2233	31.02	33.89	29.89	31.6	25.87	23.14	16.21
4332057	LOC4332057	mRNA	51.97	34.89	30.33	39.0633	7.16	5.52	9.76	7.48	11.34	13.85	14.72	13.3033	-2.35479	0	-1.52516	0	0.829622	9.06062e-42	2.87	4.62	4.06	3.85	16.82	6.39	4.36	9.19	6.6	7.14	5.96	6.56667	1.21754	1.01984e-49	0.770129	2.29184e-18	-0.447411	3.83259e-10	15	12.41	29.57	18.9933	6.16	12.63	6.53	8.44	11.91	9.88	8.98
4348931	LOC4348931	mRNA	4.42	2.05	3.73	3.4	5.53	6.4	4.51	5.48	3.63	2.17	1.89	2.56333	0.690899	3.51138e-07	-0.405027	0.013492	-1.09593	5.66752e-14	1.99	1.38	1.84	1.73667	15.34	9.4	9.55	11.43	2.26	1.32	1.09	1.55667	2.70559	1.20318e-87	-0.152039	0.493511	-2.85763	1.11544e-93	4.25	6.08	2.82	4.38333	4.19	7.63	3.72	5.18	2.46	3.8	3.07
4327382	LOC4327382	mRNA	0.39	0.61	0.43	0.476667	0.3	0.39	0.44	0.376667	0.44	0.62	0.39	0.483333	-0.346885	0.202586	0.00474671	0.985209	0.351632	0.197097	0	0	0.02	0.00666667	0.08	0	0.02	0.0333333	0	0	0	0	1.99945	0.164457					0.46	0.54	0.55	0.516667	0.35	0.07	0.31	0.243333	0.13	0.24	0.49
4333818	LOC4333818	mRNA	0.2	0.23	0.18	0.203333	0.3	0.25	0.18	0.243333	0.16	0.61	0.3	0.356667	0.264822	0.409666	0.803246	0.00602615	0.538424	0.0545557	0.05	0.08	0.03	0.0533333	0.06	0.18	0.12	0.12	0.07	0.03	0.05	0.05	1.08059	0.0437815	-0.184461	0.780646	-1.26505	0.0214991	0.18	0.3	0.16	0.213333	0.33	1.13	0.25	0.57	0.88	0.6	0.5
4338845	LOC4338845	mRNA	0.03	0	0.08	0.0366667	0.2	0.28	0	0.16	0.46	0.21	0.18	0.283333	2.26277	0.00105814	3.05709	3.7974e-07	0.794322	0.051396	0	0	0	0	0.06	0	0.03	0.03	0.16	0	0	0.0533333			3.5525	0.0219286	0.957339	0.333776	0.2	0.32	0.24	0.253333	10.16	1.2	2.38	4.58	0.03	0.2	1
4352853	LOC4352853	mRNA	0.07	0	0	0.0233333	0	0	0	0	0.13	1.11	0	0.413333			4.18343	2.40013e-05	5.16858	1.14205e-05	0.14	0	0	0.0466667	1.23	0.13	0.14	0.5	0.48	0.34	2.85	1.22333	3.33717	3.83775e-05	4.72216	8.58238e-14	1.38499	9.82387e-05	0.92	0.14	0.52	0.526667	0.35	0.07	0	0.14	0.21	0	0.13
4336814	LOC4336814	mRNA	0.17	0.07	0.12	0.12	0.04	0.1	0.08	0.0733333	0.07	0.08	0.1	0.0833333	-0.753934	0.201579	-0.535714	0.345809	0.218219	0.736778	0.16	0.1	0.05	0.103333	0.12	0.02	0.09	0.0766667	0.11	0.14	0.02	0.09	-0.415393	0.498645	-0.190736	0.74486	0.224657	0.721799	0.5	0.46	0.58	0.513333	0.96	0.82	0.49	0.756667	0.44	0.54	0.29
4331113	LOC4331113	mRNA	5.07	3.14	2.47	3.56	2.78	0.95	1.64	1.79	2.57	8.99	1.96	4.50667	-0.987193	1.63391e-16	0.328141	0.000573119	1.31533	3.90649e-31	4.91	3.54	4.13	4.19333	9.83	1.27	2.29	4.46333	27.85	24.1	17.32	23.09	0.0227127	0.809416	2.46382	0	2.44111	0	0.66	0.02	1.56	0.746667	0.03	3.04	0.03	1.03333	5.4	4.89	0.15
4337345	LOC4337345	mRNA	1.28	0.56	0.65	0.83	0.84	0.78	0.96	0.86	1.5	1.32	0.89	1.23667	-0.180566	0.35754	0.639262	0.000172693	0.819828	3.21719e-06	1.35	0.96	0.96	1.09	3.61	2.72	1.56	2.63	2.04	1.55	0.84	1.47667	1.08217	6.5182e-16	0.462545	0.00177939	-0.619626	4.64189e-07	1.17	0.9	1.44	1.17	0.59	0.73	0.69	0.67	1.37	0.85	0.76
4324827	LOC4324827	mRNA	27.04	20.87	12.01	19.9733	10.06	9.84	6.3	8.73333	9.29	10.37	5.79	8.48333	-1.1902	4.07498e-159	-1.23635	5.73675e-169	-0.0461515	0.401273	37.06	102.23	132.92	90.7367	46.4	48.42	55.63	50.15	67.66	85.18	33.94	62.26	-0.858923	0	-0.551612	4.01248e-191	0.30731	2.42699e-45	11.7	7.36	6.52	8.52667	1.83	4.76	1.93	2.84	1.6	3.3	4.81
4326392	LOC4326392	mRNA	0.83	0.55	0.64	0.673333	4.36	5.33	4.78	4.82333	1.1	0.89	0.7	0.896667	2.84253	7.46891e-172	0.418151	0.00689723	-2.42438	3.35121e-144	0.25	0.26	0.21	0.24	2.57	1.75	1.6	1.97333	0.43	0.18	0.3	0.303333	3.02401	1.40531e-72	0.333192	0.209589	-2.69082	2.00543e-65	0.66	0.95	1.08	0.896667	6.74	5.85	5.21	5.93333	3.86	3.12	0.79
4344646	LOC4344646	mRNA	0.36	0.17	0.47	0.333333	0.06	0.03	0	0.03	0.14	0.09	0.17	0.133333	-3.57012	1.69118e-08	-1.34987	0.0017196	2.22025	0.00560073	0.12	1.14	0.72	0.66	1.94	1.3	0.72	1.32	0.45	0.81	0.33	0.53	0.957735	3.6879e-06	-0.328851	0.200176	-1.28659	3.49587e-09	0	0	0	0	0	0.11	0	0.0366667	0.03	0	0
4342892	LOC4342892	mRNA	0.77	0.78	0.74	0.763333	0.28	0.66	0.28	0.406667	1.46	0.71	0.64	0.936667	-0.905303	2.71939e-05	0.299003	0.087636	1.20431	4.47999e-09	0.24	0.09	0	0.11	0.04	0.06	0.02	0.04	0.04	0.13	0.04	0.07	-1.4923	0.0201022	-0.660489	0.231246	0.831809	0.245195	0.91	0.88	1.35	1.04667	0.22	0.18	0.37	0.256667	0.55	0.66	0.77
4341702	LOC4341702	mRNA	5.2	4.58	3.32	4.36667	8.63	9.2	7.46	8.43	5.34	4.89	6.2	5.47667	0.950395	7.70703e-103	0.329201	2.08666e-11	-0.621194	5.36064e-50	2.56	0.69	1.91	1.72	4.18	4.12	3.96	4.08667	1.76	1.45	0.9	1.37	1.26364	1.96884e-76	-0.309538	0.000507863	-1.57318	7.56403e-107	4.22	4.91	4.34	4.49	9.63	8.69	8.48	8.93333	5.87	6.62	6.06
4344297	LOC4344297	mRNA	0	0.09	0.09	0.06	50.44	64.28	75.2	63.3067	162.99	140.67	163.73	155.797	10.0035	0	11.3055	0	1.30192	0	0.59	0.47	0.1	0.386667	1.73	2.08	0.98	1.59667	1.98	0.94	0.09	1.00333	2.0546	2.0546e-12	1.38258	2.21135e-05	-0.672017	0.00329496	0.05	0.22	0	0.09	406.94	66.14	24.95	166.01	55.02	53.45	46.06
4334644	LOC4334644	mRNA	7.88	2.71	3.03	4.54	0.8	1.22	1.68	1.23333	1.43	1.93	1.19	1.51667	-1.87976	9.8988e-61	-1.58309	3.70409e-48	0.296673	0.0490929	0	0	0	0	0.05	0	0	0.0166667	0.02	0	0	0.00666667					-1.04266	0.543344	0.43	0.6	0.65	0.56	0.07	0.82	0.3	0.396667	0.07	1.22	0.41
4331590	LOC4331590	mRNA	1.68	0.75	1.01	1.14667	3.36	4.38	3.63	3.79	0.88	0.73	0.87	0.826667	1.72537	1.73829e-45	-0.468709	0.00853627	-2.19408	1.36613e-61	0.82	0.13	0.44	0.463333	4.95	2.69	2.52	3.38667	0.72	0.27	0.25	0.413333	2.85534	1.86386e-70	-0.15777	0.557854	-3.01311	5.24593e-75	3.07	4.4	3.01	3.49333	5.35	2.17	8.13	5.21667	0.98	0.87	5.53
4340377	LOC4340377	mRNA	7.03	19.1	9.99	12.04	5.85	19.02	12.65	12.5067	3.23	3.32	2.05	2.86667	0.0500184	0.609234	-2.07482	8.93076e-49	-2.12484	1.13212e-51	1.57	0.82	1.19	1.19333	0.77	1.7	0.78	1.08333	1.24	1.88	1.37	1.49667	-0.115745	0.722576	0.331248	0.268716	0.446993	0.144207	4.14	6.4	5.47	5.33667	1.86	2.51	12.17	5.51333	45.28	7.38	1.41
4324129	LOC4324129	mRNA	2.38	1.55	2.02	1.98333	4.71	6.26	6.01	5.66	1.86	1.56	0.82	1.41333	1.52095	3.47919e-40	-0.4758	0.00330324	-1.99675	1.15067e-57	0.55	0.39	0.3	0.413333	5.41	4.97	3.06	4.48	0.22	0.2	0.16	0.193333	3.44821	1.20006e-77	-1.07199	0.00760309	-4.52019	1.06863e-92	2.16	4.12	2.68	2.98667	5.63	10.12	7.51	7.75333	4.69	5.92	3.42
4336777	LOC4336777	mRNA	2.19	1.28	1.58	1.68333	2.68	6.08	2.36	3.70667	3.74	8.28	8.65	6.89	1.14222	8.47073e-15	2.03199	2.07082e-58	0.889768	9.67898e-18	2.7	1.25	0.44	1.46333	9.91	4.61	4.55	6.35667	0.67	1.53	2.5	1.56667	2.09377	2.48447e-53	0.106249	0.577576	-1.98752	1.58923e-50	1.52	1.08	1.96	1.52	1.77	1.7	2.23	1.9	4.03	0.99	1.22
4331768	LOC4331768	mRNA	10.45	8.16	12.88	10.4967	8.53	6.46	7.83	7.60667	8.71	10.9	7.99	9.2	-0.465326	9.84034e-07	-0.19518	0.0313727	0.270146	0.00612295	17.65	19.38	19.83	18.9533	28.74	15.54	13.33	19.2033	26.1	23.74	26.73	25.5233	-0.0112389	0.865744	0.428217	2.50231e-12	0.439456	8.03918e-13	4.89	4.35	4.87	4.70333	7.38	9.41	4.31	7.03333	8.88	9.22	3.69
4348184	LOC4348184	mRNA	5.16	5.66	3.4	4.74	11	15.55	12.28	12.9433	4.9	2.76	4.64	4.1	1.44959	1.97852e-62	-0.205823	0.0754227	-1.65541	4.32164e-75	1.27	0.56	1.59	1.14	10.35	5.93	5.71	7.33	1.29	0.56	0.9	0.916667	2.67334	1.43492e-74	-0.303921	0.211621	-2.97727	5.98833e-84	4.6	9.3	6.52	6.80667	10.11	10.58	12	10.8967	6.37	6.02	6.9
9267719	LOC9267719	mRNA	0.6	0.79	0.78	0.723333	1.08	1.14	1.38	1.2	0.33	0.64	0.65	0.54	0.726217	0.000122565	-0.429006	0.0631631	-1.15522	1.51651e-08	0.23	0	0.17	0.133333	0.49	0.26	0.14	0.296667	0.12	0.07	0.07	0.0866667	1.13949	0.00659037	-0.573026	0.306307	-1.71251	0.000200645	0.49	0.25	0.46	0.4	0.59	2.05	0.64	1.09333	1.36	1.62	0.3
4350878	LOC4350878	mRNA	0	0	0.55	0.183333	0.89	0.87	0.07	0.61	1.09	3.67	2.73	2.49667	1.74276	4.03697e-06	3.76089	2.98311e-45	2.01813	1.61838e-24	6.54	1.97	1.64	3.38333	1.79	0.41	0.1	0.766667	14.7	6.04	14.28	11.6733	-2.20372	3.3217e-35	1.80016	1.98795e-92	4.00388	1.05709e-209	0.1	0.07	0	0.0566667	0.03	0.07	0	0.0333333	2.06	0.13	0.24
4332162	LOC4332162	mRNA	8.33	7.61	12.98	9.64	4.44	3.34	3.59	3.79	3.42	7.06	5.9	5.46	-1.34717	2.55728e-42	-0.828411	4.51441e-20	0.518763	5.68983e-06	3.5	1.43	1.67	2.2	4.05	2.56	2.05	2.88667	1.78	2.24	1.09	1.70333	0.377158	0.0159624	-0.360932	0.0409194	-0.738091	8.38264e-06	4.38	3.18	5.85	4.47	2.14	9.76	2.74	4.88	9.65	8.7	4.04
4338394	LOC4338394	mRNA	2.05	1.57	1.94	1.85333	7.61	12.28	10.25	10.0467	15.97	7.78	8.36	10.7033	2.43604	3.72247e-159	2.53368	5.56333e-178	0.0976373	0.0953974	1.1	0.56	0.79	0.816667	5.55	1.55	1.3	2.8	0.93	0.67	0.77	0.79	1.72371	5.68756e-28	-0.0480545	0.820789	-1.77176	2.59663e-29	1.79	1.98	2.16	1.97667	6.47	6.21	4.2	5.62667	11.98	8.45	5.23
4336249	LOC4336249	mRNA	1.71	1.96	0.34	1.33667	4.11	1.23	1.9	2.41333	0.69	1.6	1.78	1.35667	0.866321	8.43114e-14	0.0251902	0.851151	-0.841131	3.81267e-13	0.1	0	0.13	0.0766667	0.76	0.38	0.42	0.52	0.09	0	0.04	0.0433333	2.81756	7.1806e-15	-0.810065	0.229353	-3.62762	2.02482e-18	1.02	0.5	0.21	0.576667	0.98	0.86	1.15	0.996667	0.26	0.82	1.26
9267822	LOC9267822	mRNA	4.65	4.26	3.37	4.09333	2.77	1.73	3.03	2.51	2.81	3.23	2.38	2.80667	-0.705696	2.7821e-12	-0.54499	2.83479e-08	0.160706	0.148509	3.3	2.92	3.1	3.10667	3.61	3.9	2.54	3.35	3.29	4.17	2.62	3.36	0.108235	0.290346	0.113899	0.261827	0.00566389	0.95474	4.42	3.71	3.67	3.93333	2.03	3.23	2.51	2.59	2.49	2.49	4.16
4327518	LOC4327518	mRNA	0.49	0.23	0.77	0.496667	0.55	0.88	0.72	0.716667	0.48	0.8	3.41	1.56333	0.531635	0.0215841	1.65325	3.92178e-18	1.12161	1.18526e-10	3.4	1.78	0.5	1.89333	7.74	9.71	3.37	6.94	1.49	2.21	4.6	2.76667	1.87484	2.13054e-85	0.556621	3.14238e-06	-1.31822	1.64347e-52	1.01	0.31	0.31	0.543333	0.59	0.54	0.23	0.453333	1.15	0.16	0.11
4339073	LOC4339073	mRNA	4.47	4.38	3.92	4.25667	10.28	14.59	12.86	12.5767	4.74	3.91	5.97	4.87333	1.56113	1.10971e-111	0.195291	0.026558	-1.36583	1.98691e-91	2.14	1.58	1.11	1.61	10.28	8.42	8.58	9.09333	1.6	1.1	0.84	1.18	2.49086	6.33678e-143	-0.447495	0.00562678	-2.93836	7.60472e-172	7.76	9.53	6.6	7.96333	12.19	13.04	13.56	12.93	10.06	11.85	7.71
4352514	LOC4352514	mRNA	2.31	2.22	6.33	3.62	2.95	3.56	3.65	3.38667	3.43	4.87	3.75	4.01667	-0.12266	0.302891	0.120952	0.289096	0.243612	0.0370787	0.23	0.25	0.63	0.37	0.98	1.15	0.61	0.913333	0.33	0.83	0.51	0.556667	1.20003	4.33162e-05	0.522131	0.110996	-0.677896	0.0109893	5.93	5.75	3.9	5.19333	7.07	26.9	7.25	13.74	36.52	31.96	8.58
4331787	LOC4331787	mRNA	2.51	2.54	2.75	2.6	1.49	0.96	1.61	1.35333	0.81	1.45	0.53	0.93	-0.943934	1.55349e-15	-1.49096	2.13766e-30	-0.547029	0.000370219	0.08	0.06	0.27	0.136667	0.38	0.43	0.27	0.36	0.12	0.06	0.11	0.0966667	1.39925	6.38589e-05	-0.517885	0.284895	-1.91713	4.74971e-07	1.09	0.89	0.47	0.816667	0.23	0.53	0.84	0.533333	2	0.56	1.02
4343597	LOC4343597	mRNA	0.17	0.29	2.61	1.02333	0.25	0.17	0.04	0.153333	0.08	1.55	0.67	0.766667	-2.73518	8.02692e-13	-0.441867	0.0850859	2.29331	2.87192e-08	0.31	0.46	0.13	0.3	0.19	0.21	0.04	0.146667	0.21	0.17	0.21	0.196667	-1.06019	0.0479171	-0.61742	0.210163	0.442766	0.455354	0.08	0.16	0.16	0.133333	0.08	0.08	0.17	0.11	0.74	0.41	0.16
4341078	LOC4341078	mRNA	5.42	4.91	6.62	5.65	9.79	11.16	8.43	9.79333	7.22	8.73	9.3	8.41667	0.791693	1.34574e-80	0.569098	1.60252e-39	-0.222595	3.94083e-09	1.68	1.09	2.29	1.68667	5.63	5.66	5.28	5.52333	1.48	1.09	0.91	1.16	1.71954	7.71417e-148	-0.540177	3.0296e-08	-2.25972	3.23997e-213	4.97	5.16	4.29	4.80667	10.83	12.68	9.69	11.0667	12.89	12.79	7.44
107281890	LOC107281890	mRNA	1.46	0.49	23.81	8.58667	2.78	6.61	6.55	5.31333	2.55	2.86	2.56	2.65667	-0.705611	1.76269e-05	-1.70439	2.66393e-18	-0.998783	6.3995e-06	0.06	0.44	0.38	0.293333	2.43	2.35	1.85	2.21	0.27	0.32	0.45	0.346667	2.90919	2.04905e-09	0.240945	0.752784	-2.66825	8.19175e-09	2.39	4.55	3.31	3.41667	0	20.12	16.45	12.19	9.91	9.14	0
4336809	LOC4336809	mRNA	23.22	15.45	27.43	22.0333	10.51	8.91	5.01	8.14333	23.08	14.95	17.1	18.3767	-1.43499	0	-0.260471	1.5489e-23	1.17452	2.08064e-269	4.51	2.55	2.94	3.33333	1.86	3.7	3.01	2.85667	4.77	5.16	3.09	4.34	-0.198286	0.00332512	0.385885	1.89667e-10	0.584171	1.3981e-20	14.24	11.05	18.55	14.6133	4.19	5.79	5.74	5.24	9.1	7.35	10.38
4340098	LOC4340098	mRNA	4.23	3.05	4.83	4.03667	3.64	3.1	2.88	3.20667	1.94	1.88	1.62	1.81333	-0.330653	0.00600278	-1.16728	4.7069e-17	-0.836626	1.45777e-08	2.43	0.5	0.65	1.19333	2.25	2.74	2.35	2.44667	0.93	0.34	0.45	0.573333	1.05751	3.73106e-09	-1.00075	8.33384e-05	-2.05826	2.93025e-22	2.01	1.94	3.1	2.35	2.18	5.91	2.65	3.58	2.93	3.12	1.76
4328942	LOC4328942	mRNA	6.3	4.23	6.65	5.72667	3.66	2.66	2.07	2.79667	6.98	4.92	5.63	5.84333	-1.0336	1.55123e-39	0.0303929	0.641656	1.06399	4.88958e-42	0.26	0.07	0.07	0.133333	1.38	0.23	0.12	0.576667	0.65	0.27	0.37	0.43	2.0265	3.91845e-11	1.67804	2.11689e-07	-0.348469	0.126464	2.92	2.15	3.8	2.95667	1.78	2.86	0.93	1.85667	2.56	2.71	1.55
4341458	LOC4341458	mRNA	0.01	0.01	0.03	0.0166667	0.01	0	0	0.00333333	0.01	0.05	0.05	0.0366667	-2.09003	0.0977241	1.06498	0.144761	3.155	0.00270144	0	0	0	0	0	0.01	0	0.00333333	0.01	0.01	0	0.00666667					0.957339	0.576824	0.29	0.4	1.01	0.566667	0.47	0.23	0.13	0.276667	0.42	0.19	0.41
4325287	LOC4325287	mRNA	0.32	0.16	0.15	0.21	0	0.05	0	0.0166667	0.04	0.12	0	0.0533333	-3.59288	0.000165768	-2.01006	0.00555454	1.58282	0.242574	0.38	0.52	0.08	0.326667	0.28	0.27	0.12	0.223333	0.36	0.28	0.2	0.28	-0.555058	0.226888	-0.225103	0.601133	0.329955	0.487184	0.75	1.65	0	0.8	0.84	0.21	0.43	0.493333	1.73	3.28	0
4347617	LOC4347617	mRNA	0.73	0.17	0.61	0.503333	0.26	0.89	0.65	0.6	0.52	0.48	0.29	0.43	0.245141	0.367215	-0.228309	0.438974	-0.47345	0.0948706	0	0.06	0	0.02	0.73	0.2	0.09	0.34	0.12	0.21	0.09	0.14	4.0102	2.70798e-08	2.7749	0.00175596	-1.23531	0.00534188	0.34	0.36	0.81	0.503333	0.55	0.11	0.2	0.286667	0.2	0.14	0.17
4332657	LOC4332657	mRNA	1.54	1.79	1.62	1.65	2.47	2.89	3.26	2.87333	2.23	2.14	2.03	2.13333	0.79739	3.01126e-12	0.368657	0.0027363	-0.428733	6.60484e-05	0.37	0.35	0.32	0.346667	2.7	1.65	2.01	2.12	0.21	0.27	0.23	0.236667	2.60495	1.32673e-44	-0.559705	0.0796574	-3.16465	1.96436e-54	2.32	2.55	2.08	2.31667	2.72	5.67	3.86	4.08333	6.37	5.75	2.32
4345267	LOC4345267	mRNA	0.48	0.32	0.29	0.363333	0.59	0.29	0.34	0.406667	0.19	0.36	0.37	0.306667	0.16591	0.300253	-0.24286	0.157603	-0.40877	0.0146197	0	0.04	0.01	0.0166667	1.39	0.7	0.28	0.79	0.11	0.05	0.05	0.07	5.49287	9.20909e-76	2.06708	0.000114844	-3.42579	2.24743e-61	0.17	0.24	0.29	0.233333	0.13	0.17	0.26	0.186667	0.09	0.12	0.09
4337314	LOC4337314	mRNA	13.17	10.64	12.81	12.2067	10.32	17.81	12.5	13.5433	8.62	8.55	9.23	8.8	0.148311	0.126007	-0.47341	1.15083e-05	-0.621721	3.73004e-09	12	11.86	11.98	11.9467	27.16	23.92	19.92	23.6667	11.97	9.46	9.77	10.4	0.977371	9.43116e-30	-0.20058	0.0561568	-1.17795	3.81556e-40	10.2	13.33	16.36	13.2967	18.7	11.6	14.5	14.9333	9.78	8.67	8.66
4335633	LOC4335633	mRNA	2.51	1.67	1.84	2.00667	5.77	7.94	6.8	6.83667	3.24	2.19	3.19	2.87333	1.76799	4.76081e-103	0.507878	6.38671e-07	-1.26011	6.77114e-63	0.69	0.37	0.57	0.543333	3.3	2.86	2.58	2.91333	0.95	0.5	0.28	0.576667	2.40025	1.13805e-64	0.0447102	0.832212	-2.35554	5.35186e-64	2.47	3.63	2.43	2.84333	8.57	8.87	8.21	8.55	10.62	9.23	3.39
4337220	LOC4337220	mRNA	9.73	8.02	5.36	7.70333	4.34	9.29	7.94	7.19	3.96	4.53	4.65	4.38	-0.100634	0.383436	-0.815897	4.23805e-10	-0.715263	8.03936e-08	4.89	2.65	1.55	3.03	6.6	2.77	2.57	3.98	3.32	1.72	1.93	2.32333	0.362309	0.0363175	-0.375059	0.0546947	-0.737368	5.94423e-05	5.86	5.6	4.88	5.44667	7.57	7.92	6.33	7.27333	6.56	4.05	1.95
9270560	LOC9270560	mRNA	41.79	25.28	30.79	32.62	32.9	43.68	46.17	40.9167	97.08	55.89	62.57	71.8467	0.326404	5.50165e-14	1.14304	2.76549e-202	0.816638	6.74141e-116	23.95	14.76	14.26	17.6567	53.17	26.66	19.68	33.17	34.96	25.39	15.4	25.25	0.879589	1.93678e-58	0.519576	2.03809e-19	-0.360014	3.89227e-13	26.04	34.11	56.51	38.8867	29.16	14.04	32.78	25.3267	10.85	13.56	36.24
4326729	LOC4326729	mRNA	0	0	0.05	0.0166667	0.16	0.24	0.24	0.213333	0	0.14	0.08	0.0733333	3.59981	3.41541e-06	2.0127	0.0484985	-1.58711	0.00378406	0.08	0.03	0.03	0.0466667	0.15	0.21	0.08	0.146667	0.14	0	0.05	0.0633333	1.68827	0.0133338	0.452969	0.589183	-1.23531	0.048866	0	0.23	0.05	0.0933333	0.16	1.31	0.42	0.63	1.76	1.74	0.13
107278612	LOC107278612	mRNA	0.11	1.34	0.25	0.566667	0.16	0.08	1.68	0.64	0.05	0.09	0.19	0.11	0.136664	0.540276	-2.34717	7.83172e-12	-2.48384	1.42083e-13	1.62	3.39	2.88	2.63	1.77	1.59	0.86	1.40667	1.93	2.69	1.35	1.99	-0.927829	2.23464e-13	-0.410569	0.000348791	0.51726	0.000128386	1.83	1.21	0.77	1.27	1.54	2.13	1.37	1.68	1.53	1.04	0.48
107280598	LOC107280598	mRNA	0.42	0.12	0	0.18	1.13	0.48	0.12	0.576667	0.24	1.34	0.6	0.726667	1.7029	0.000794314	2.0127	2.84776e-05	0.3098	0.388076	0	0.06	0	0.02	0	0.06	0	0.02	0.06	0	0.06	0.04	0.0102029	0.99601	0.967542	0.572778	0.957339	0.576824	21.46	6.12	40.71	22.7633	14.79	10.46	8.65	11.3	42.85	7.64	2.86
4341416	LOC4341416	mRNA	2.23	1.79	1.29	1.77	3.67	6.55	5.37	5.19667	4.45	2.16	3.46	3.35667	1.5532	1.19721e-31	0.929429	3.19268e-10	-0.623768	3.58421e-08	0.89	0.23	1.07	0.73	1.94	1.38	0.54	1.28667	0.85	0.93	0.62	0.8	0.795963	0.000915508	0.136184	0.610254	-0.659778	0.00465923	4.91	5.7	6.71	5.77333	12.7	9.65	11.02	11.1233	5.41	6.43	5.4
4330786	LOC4330786	mRNA	8.29	5.83	3.17	5.76333	2.24	3.2	2.68	2.70667	3.22	8.05	6.23	5.83333	-1.08899	5.0673e-20	0.0126324	0.897602	1.10162	1.88435e-20	209.1	135.32	77.13	140.517	6.24	29.3	9.39	14.9767	27.21	36.72	17.2	27.0433	-3.19157	0	-2.37394	0	0.81763	6.06627e-54	6.51	6.84	5.83	6.39333	7.04	1.33	6.33	4.9	16.05	6.82	10.43
4352858	LOC4352858	mRNA	1.17	0.96	0.6	0.91	0.51	0.51	0.36	0.46	0.7	0.57	1.88	1.05	-0.985156	0.00284767	0.212008	0.429279	1.19716	0.000174582	0.27	0.05	0.26	0.193333	0.29	0.1	0.05	0.146667	0.05	0	0	0.0166667	-0.449229	0.500074	-3.49189	0.00182719	-3.04266	0.0121352	0.15	0.19	0.1	0.146667	0.35	0.3	0.15	0.266667	1.14	0.59	0.25
4343698	LOC4343698	mRNA	1.11	0.9	0.56	0.856667	0.39	0.25	0.19	0.276667	0.5	0.58	0.41	0.496667	-1.62376	2.3396e-12	-0.781552	9.33991e-05	0.842205	0.00152672	0.04	0.13	0	0.0566667	0.95	0.34	0.17	0.486667	0.17	0.21	0.15	0.176667	3.0102	9.77441e-14	1.60497	0.00172259	-1.40523	3.92434e-06	0.57	0.18	0.29	0.346667	0.04	0.18	0.11	0.11	0.09	0.07	0.27
4350620	LOC4350620	mRNA	0.03	0	0	0.01	0.06	0.03	0.03	0.04	0	0.06	0.11	0.0566667	2.01484	0.162536	2.59766	0.0462988	0.582818	0.527216	0.41	0.2	0.09	0.233333	1.17	0.17	0.08	0.473333	0.17	0.11	0.31	0.196667	0.948802	0.00734931	-0.225103	0.601133	-1.17391	0.0013374	0	0	0.05	0.0166667	0.06	0.08	0	0.0466667	0.06	0	0
4336629	LOC4336629	mRNA	0.68	0	0.06	0.246667	0.27	0.29	0.16	0.24	0.79	0.36	0.29	0.48	-0.0400184	0.919884	0.97341	0.0035311	1.01343	0.00262582	2.14	0.66	0.55	1.11667	1.93	0.43	0.14	0.833333	1.19	0.69	0.51	0.796667	-0.496692	0.0159993	-0.478816	0.018936	0.0178762	0.936039	0.18	0.33	0.49	0.333333	1.02	0.32	0.48	0.606667	0.5	0.24	0.63
4336228	LOC4336228	mRNA	0.03	0.06	0.07	0.0533333	0.06	0.07	0.07	0.0666667	0	0.1	0.13	0.0766667	0.310734	0.615046	0.514164	0.38853	0.20343	0.719511	7.74	4.56	2.07	4.79	7.72	2	2.32	4.01333	3.36	1.92	12.59	5.95667	-0.303364	3.7693e-05	0.323851	7.76604e-07	0.627215	1.25953e-19	0.11	0.14	0.23	0.16	0.06	0.02	0.02	0.0333333	0.26	0.08	0.22
4347853	LOC4347853	mRNA	3.97	4.44	4.37	4.26	5.03	3.88	4.99	4.63333	2.04	3.85	4.04	3.31	0.11989	0.276278	-0.369303	0.00205469	-0.489193	3.21337e-05	3.8	2.1	2.29	2.73	16.58	12.96	12.07	13.87	3.03	2.31	0.93	2.09	2.33919	9.73916e-133	-0.382955	0.0116372	-2.72214	8.25514e-159	3.72	2.68	2.36	2.92	3.5	6.24	5.28	5.00667	4.14	4.67	3.03
9267609	LOC9267609	mRNA	1.37	0.77	1.66	1.26667	0.68	0.59	0.67	0.646667	0.88	0.99	0.82	0.896667	-0.975328	7.52957e-16	-0.475502	1.8073e-05	0.499826	0.000146945	0.11	0.07	0.09	0.09	0.8	0.27	0.22	0.43	0.04	0.16	0.32	0.173333	2.20617	9.1118e-17	0.933999	0.00444004	-1.27217	1.42965e-08	0.46	0.33	0.55	0.446667	0.71	1.18	0.44	0.776667	0.75	0.94	0.48
4343048	LOC4343048	mRNA	20.12	14.13	20.96	18.4033	35.41	47.48	35.71	39.5333	61.66	56.32	63.77	60.5833	1.10207	9.49435e-167	1.71805	0	0.615985	6.13087e-95	27.82	18.31	10	18.71	19.7	21.85	10.75	17.4333	8.83	12.3	10.43	10.52	-0.105136	0.0349077	-0.826227	3.62687e-49	-0.721091	1.88071e-36	18.26	20.1	17.93	18.7633	51.62	33.39	26.79	37.2667	44.6	47.53	42.72
4337376	LOC4337376	mRNA	4.97	4.02	3.59	4.19333	3.57	3.1	2.84	3.17	2.72	3.01	3.02	2.91667	-0.403273	6.85146e-05	-0.525355	3.77514e-07	-0.122081	0.27222	1.05	0.41	0.39	0.616667	2.98	1.85	2.18	2.33667	1.2	0.65	0.24	0.696667	1.92001	1.85544e-26	0.189935	0.431852	-1.73007	2.09161e-23	2.13	1.6	2.23	1.98667	1.92	5.77	1.75	3.14667	5.17	5.51	1.95
107278766	LOC107278766	mRNA	0.08	0.28	0.18	0.18	0.6	0.52	0.53	0.55	0.05	0.29	0.13	0.156667	1.59981	2.25611e-06	-0.209693	0.65042	-1.8095	2.65218e-07	0	0	0.13	0.0433333	0.18	0.21	0.08	0.156667	0.03	0.13	0	0.0533333	1.77574	0.00822515	0.230577	0.791397	-1.54516	0.0160886	0.53	0.65	0.67	0.616667	0.88	1.14	0.9	0.973333	0.51	0.66	1.01
4326478	LOC4326478	mRNA	0	0	0	0	0	0	0.02	0.00666667	0	0	0	0							0	0	0	0	0	0	0	0	0	0	0.05	0.0166667							3.07	2.24	2.24	2.51667	1.98	5.91	3.4	3.76333	5.29	5.57	3.67
4344296	LOC4344296	mRNA	0.81	0.43	0.38	0.54	0.65	0.57	0.48	0.566667	0.62	0.38	0.35	0.45	0.087907	0.701797	-0.187998	0.434848	-0.275905	0.245774	0.29	0.02	0.09	0.133333	0.32	0.46	0.24	0.34	0.31	0.17	0.87	0.45	1.21184	0.00107104	1.62289	2.14539e-06	0.411057	0.139328	0.66	0.56	0.58	0.6	0.62	0.23	0.75	0.533333	0.38	0.19	0.23
4332877	LOC4332877	mRNA	0.03	0.07	0.03	0.0433333	3.23	4.18	3	3.47	0.1	0.31	0.47	0.293333	6.27694	4.13483e-74	2.71314	2.17024e-05	-3.5638	3.09912e-61	0	0.14	0	0.0466667	3.42	1.68	0.88	1.99333	0.03	0.51	0.07	0.203333	5.38524	6.16205e-41	2.13747	0.0022747	-3.24777	5.59215e-32	0.13	0.16	0.38	0.223333	2.74	2.17	1.6	2.17	0.36	0.03	0.26
4342839	LOC4342839	mRNA	0.47	0.15	0.18	0.266667	0.28	0.44	0.44	0.386667	0.03	0.13	0.09	0.0833333	0.523857	0.152732	-1.68774	0.00168097	-2.2116	6.91988e-06	0.46	0.34	1.41	0.736667	2.23	9.27	7.33	6.27667	0.59	0.53	0.06	0.393333	3.1353	1.12029e-106	-0.893055	0.00173454	-4.02835	2.94484e-130	1.6	3.37	4.14	3.03667	4.07	0.45	9.45	4.65667	0.12	0.09	1.15
107280411	LOC107280411	mRNA	0.45	0.47	0.59	0.503333	0.51	1.21	0.8	0.84	0.41	0.53	0.46	0.466667	0.732191	0.0241163	-0.123259	0.74331	-0.85545	0.0100658	1.14	0.42	0.63	0.73	0.79	0.52	0.55	0.62	0.44	0.38	0.72	0.513333	-0.253909	0.4364	-0.502616	0.137112	-0.248707	0.482223	1.68	4.08	2.81	2.85667	1.56	1.07	2.44	1.69	1.01	1.1	1.3
4333677	LOC4333677	mRNA	0.55	0.46	0.29	0.433333	5.11	10.63	9.04	8.26	0.42	0.43	0.25	0.366667	4.24304	3.02115e-128	-0.241057	0.529002	-4.4841	3.98157e-131	0.13	0.17	0.09	0.13	5.63	2.24	2.63	3.5	0	0.34	0.13	0.156667	4.70446	6.8921e-55	0.257049	0.691058	-4.44742	2.94019e-54	2.23	3.65	0.76	2.21333	12.08	3.63	13.53	9.74667	2.57	1.7	3.23
4333147	LOC4333147	mRNA	5.05	4.39	2.82	4.08667	1.65	1.07	0.83	1.18333	2.4	2.44	4.04	2.96	-1.78212	1.42635e-25	-0.464289	0.000619258	1.31783	1.10982e-12	1.26	2.67	3.37	2.43333	4.64	1.46	1.65	2.58333	6.61	4.76	3.83	5.06667	0.0311441	0.848941	1.0491	1.25008e-14	1.01796	5.94487e-14	3.45	1.34	2.91	2.56667	0.84	2.11	1	1.31667	2.44	1.77	2.69
4349610	LOC4349610	mRNA	5.22	3.33	3.16	3.90333	6.2	7.52	7.76	7.16	5.13	4.01	5.51	4.88333	0.764961	5.08129e-32	0.336753	1.46598e-06	-0.428208	3.08687e-12	0.64	0.28	0.59	0.503333	1.79	1.42	1.74	1.65	0.66	0.4	0.14	0.4	1.83063	2.89357e-28	-0.16831	0.470152	-1.99894	6.3324e-32	8.81	6.87	7.89	7.85667	7.65	7.11	7.57	7.44333	5.34	6.32	8.05
4343546	LOC4343546	mRNA	0.43	0.2	0.59	0.406667	0.59	0.36	0.16	0.37	0.59	0.69	0.83	0.703333	-0.126019	0.576174	0.805603	2.6571e-05	0.931622	2.12656e-06	1.41	0.77	0.53	0.903333	3.03	1.65	0.68	1.78667	1.19	1.42	0.45	1.02	0.950497	8.79487e-14	0.184354	0.201926	-0.766143	4.3249e-10	0.08	0	0.04	0.04	0.04	0.11	0.03	0.06	0.06	0.03	0.12
4338382	LOC4338382	mRNA	20.67	19.55	25.76	21.9933	15.84	14.39	14.74	14.99	11.71	16.21	12.09	13.3367	-0.553998	1.49312e-36	-0.727277	2.88322e-58	-0.173278	0.0005124	4.93	1.69	4.17	3.59667	8.86	7.08	5.14	7.02667	4.97	4.03	2.25	3.75	0.961498	1.48003e-29	0.0703416	0.475843	-0.891157	1.70434e-26	15.61	12.56	16.52	14.8967	11.11	28.99	13.6	17.9	19.7	18.99	13.25
4344934	LOC4344934	mRNA	0.33	0.22	0.16	0.236667	0.05	0.11	0.06	0.0733333	0.11	0.28	0.88	0.423333	-1.6856	0.0265179	0.835821	0.0884732	2.52142	0.000129511	0	0.11	0.4	0.17	1.79	0.33	0.27	0.796667	1.16	0.94	2.03	1.37667	2.16221	3.90831e-06	3.02644	3.99849e-14	0.86423	0.00171827	0	0	0.36	0.12	0.05	0	0	0.0166667	0	0	0.11
4338080	LOC4338080	mRNA	0.15	0.11	0.03	0.0966667	0.22	0.41	0.39	0.34	0.09	0.03	0.08	0.0666667	1.90237	4.32509e-05	-0.501874	0.476767	-2.40424	2.27517e-06	0	0	0	0	0.46	0.27	0.16	0.296667	0.06	0	0	0.02	5.9644	6.61384e-09			-3.99686	3.85614e-08	0.09	0.11	0.16	0.12	0.2	3.15	0.16	1.17	6.4	4.2	0.11
4343798	LOC4343798	mRNA	3.25	1.99	2.99	2.74333	2.77	1.89	2.03	2.23	2.46	4.09	3.94	3.49667	-0.295757	0.000392665	0.345848	3.57681e-06	0.641604	3.72103e-16	2.33	3.46	4.29	3.36	6.66	4.01	3.18	4.61667	4.42	3.99	2.12	3.51	0.428888	2.11092e-10	0.0577955	0.418646	-0.371093	2.35229e-08	1.03	0.58	1.76	1.12333	1.22	0.68	0.81	0.903333	0.92	0.28	1.15
4347319	LOC4347319	mRNA	152.15	63.63	48.39	88.0567	12.59	9.73	6.84	9.72	40.4	62.4	19.78	40.86	-3.17332	0	-1.11052	1.97849e-239	2.0628	2.56628e-273	144.49	69.17	91.66	101.773	116.89	42.44	41.19	66.84	220.17	151.86	119.88	163.97	-0.642625	3.07709e-106	0.6947	1.55316e-198	1.33733	0	35.48	22.55	40.3	32.7767	4.87	1.61	3.57	3.35	4.62	1.81	4.21
4332518	LOC4332518	mRNA	2.88	2.4	3.08	2.78667	6.21	7.64	5.43	6.42667	4.34	5.09	5.72	5.05	1.20687	1.98849e-52	0.856674	2.36042e-24	-0.350198	3.09093e-07	0.5	0.27	0.36	0.376667	1.94	1.43	1.45	1.60667	0.46	0.46	0.29	0.403333	2.0902	1.38616e-28	0.111932	0.671055	-1.97827	5.11045e-27	2.05	2.36	1.47	1.96	5.55	9.64	5.15	6.78	18.08	16.57	4.22
107278589	LOC107278589	mRNA	0	0	0	0	0	0.07	0	0.0233333	0	0	0.07	0.0233333					-0.00214434	0.999161	0.21	0.07	0.07	0.116667	0.3	0.07	0.07	0.146667	0	0.47	0	0.156667	0.273237	0.753959	0.452969	0.589183	0.179732	0.822547	0	0	0	0	0.07	0.06	0	0.0433333	0.07	0.13	0
4336665	LOC4336665	mRNA	0.07	0	0.1	0.0566667	0	0	0	0	0	0.04	0	0.0133333	-3.30708	0.0415314	-2.30923	0.0905556			0.07	0.21	0.5	0.26	0.31	0.17	0.1	0.193333	0.42	0.45	0.73	0.533333	-0.449229	0.340232	1.03167	0.00434345	1.4809	0.000156346	0.03	0.13	0.13	0.0966667	0	0.03	0	0.01	0.07	0.03	0
4352425	LOC4352425	mRNA	0	0	0	0	2.43	5.04	0.97	2.81333	9.71	12.53	12.83	11.69	8.04827	3.1746e-29	10.1002	6.80332e-90	2.0519	1.13308e-60	286.51	143.76	91.01	173.76	140.58	98.2	67.75	102.177	73.3	77.04	99.2	83.18	-0.780395	4.70809e-192	-1.05448	0	-0.274083	3.39478e-18	2.19	1.35	0.43	1.32333	14.29	1.68	1.33	5.76667	6.58	11.46	15.08
4331976	LOC4331976	mRNA	1.37	0.84	1.13	1.11333	7.76	14.12	8.62	10.1667	2.81	1.48	1.78	2.02333	3.18889	2.69536e-198	0.864705	5.10068e-08	-2.32419	4.19083e-142	0.37	0.19	0.14	0.233333	6.58	3.83	2.29	4.23333	0.19	0.27	0.47	0.31	4.14429	5.33455e-96	0.411149	0.276541	-3.73314	5.91713e-91	1.65	3.06	1.01	1.90667	13.98	8.05	17.28	13.1033	5.42	6.19	2.8
9266932	LOC9266932	mRNA	2.46	2.33	2.28	2.35667	2.94	4.26	3.42	3.54	1.76	2.78	2.63	2.39	0.554168	1.66043e-08	0.00745349	0.944929	-0.546714	2.65029e-08	0.49	0.44	0.53	0.486667	1.51	1.78	1.74	1.67667	0.32	0.19	0.29	0.266667	1.86663	1.74153e-24	-0.929167	0.00160542	-2.7958	3.49493e-39	1.67	1.5	1.19	1.45333	2.68	2.16	3.09	2.64333	2.66	1.83	2.06
4351052	LOC4351052	mRNA	8.97	7.76	7.98	8.23667	14.34	14.94	11.44	13.5733	4.87	2.86	2.86	3.53	0.720791	5.39267e-14	-1.21865	9.82103e-20	-1.93944	4.31365e-60	3.73	2.01	2.76	2.83333	36.23	21.51	22.34	26.6933	2.96	2.04	1.17	2.05667	3.22178	9.21628e-196	-0.455259	0.0246479	-3.67704	5.33292e-220	14.63	27.81	11.21	17.8833	9.27	13.77	20.07	14.37	1.92	3.14	14.18
4350714	LOC4350714	mRNA	0.72	1.46	0.71	0.963333	0.63	0.78	0.56	0.656667	0.14	0.19	0.14	0.156667	-0.549941	0.00358518	-2.61349	3.54014e-22	-2.06354	4.1186e-12	0.15	0.14	0.27	0.186667	0.32	0.08	0.1	0.166667	0.08	0.31	0.1	0.163333	-0.221123	0.58849	-0.202383	0.616733	0.01874	0.964487	0.32	0.7	0.23	0.416667	0.2	0.46	0.56	0.406667	5.09	0.28	0.14
4341261	LOC4341261	mRNA	0.07	0.12	0.28	0.156667	0.02	0.02	0	0.0133333	0.07	0.32	0.17	0.186667	-3.30708	4.57441e-05	0.214333	0.626606	3.52142	6.96111e-06	0	0	0	0	0.19	0.21	0	0.133333	0.36	0.07	0.65	0.36	5.0102	3.6292e-05	6.4594	5.36999e-12	1.44919	0.000233655	0.16	0.05	0.14	0.116667	0.19	0	0.07	0.0866667	0.28	0	0
4334870	LOC4334870	mRNA	9.85	10.12	2.92	7.63	5.6	1.25	4.23	3.69333	0.57	3.27	3.41	2.41667	-1.0423	2.07858e-25	-1.66708	1.40556e-50	-0.624784	3.0539e-06	5.41	2.17	2.1	3.22667	2.79	1.09	1.52	1.8	1.19	0.56	1.29	1.01333	-0.863122	1.36931e-08	-1.65958	9.75326e-22	-0.796457	7.75741e-05	2.85	0.91	1.68	1.81333	0.42	0.41	0.21	0.346667	0.55	0.42	4.75
4351724	LOC4351724	mRNA	9.72	5.87	5.67	7.08667	7.48	12.5	11.31	10.43	5.35	3.14	4.24	4.24333	0.55744	4.80346e-20	-0.73669	3.45869e-22	-1.29413	5.68712e-78	6.04	4.2	3.31	4.51667	14.93	16.13	10.91	13.99	2.75	2.42	3.12	2.76333	1.62993	1.10671e-141	-0.705512	1.67057e-13	-2.33544	4.28143e-229	9.9	12.31	14.66	12.29	8.93	21.46	14.5	14.9633	12.99	15.16	8.49
4344255	LOC4344255	mRNA	1.74	1.49	1.19	1.47333	5.59	3.66	4.94	4.73	7.9	5.84	8.08	7.27333	1.68111	5.14675e-26	2.30292	2.5266e-58	0.621812	6.53082e-09	18.52	11.29	4.4	11.4033	21.73	20.37	11.21	17.77	7.43	5.89	5.86	6.39333	0.631902	1.74643e-19	-0.830366	1.74847e-20	-1.46227	5.6726e-74	3.82	3.1	2.89	3.27	6.27	2.82	4.86	4.65	9.97	5.24	8.78
9267947	LOC9267947	mRNA	43.14	44.44	81.37	56.3167	98.14	74.75	86.89	86.5933	95.92	80.27	78.34	84.8433	0.618686	1.05411e-216	0.58868	1.59781e-194	-0.0300064	0.0922037	13.43	6.25	8.16	9.28	29.37	21.69	19.26	23.44	10.85	8.91	6.62	8.79333	1.33022	5.60291e-203	-0.0705272	0.202734	-1.40074	6.02667e-222	52.73	55.7	32.2	46.8767	43.33	33.38	66.7	47.8033	29.52	22.05	47.43
4352745	LOC4352745	mRNA	3.95	2.32	3.09	3.12	1.33	0.77	1.47	1.19	1.41	2.88	1.21	1.83333	-1.38465	4.86791e-36	-0.779115	4.66056e-15	0.605538	1.76571e-06	0.07	0.09	0.07	0.0766667	2.73	0.15	0.2	1.02667	0.45	0.39	0.65	0.496667	3.65849	4.71804e-34	2.71005	1.32784e-14	-0.948445	3.91382e-07	1.96	1.11	3.16	2.07667	1.22	0.73	1.26	1.07	0.73	0.38	0.5
4347910	LOC4347910	mRNA	1.47	1.41	2.47	1.78333	2.16	1.41	1.59	1.72	1.22	1.8	1.68	1.56667	-0.0549779	0.671353	-0.194626	0.14247	-0.139648	0.298482	0.87	0.21	0.39	0.49	0.55	0.97	0.3	0.606667	0.28	0.43	0.3	0.336667	0.319153	0.176751	-0.543958	0.0457978	-0.863111	0.000827429	1.7	0.79	0.64	1.04333	0.44	1.44	0.73	0.87	0.95	0.79	1.26
4327457	LOC4327457	mRNA	40.4	44.38	40.35	41.71	56.44	68.28	88.46	71.06	36.2	44.85	47.49	42.8467	0.766515	2.48378e-71	0.0358848	0.461185	-0.73063	1.73669e-65	24.66	21.85	24.61	23.7067	55.81	48.27	46.15	50.0767	25.6	24.36	26.69	25.55	1.07302	4.93329e-85	0.109344	0.0895865	-0.963672	2.45895e-72	51.87	53.37	55.2	53.48	95.85	96.75	106.66	99.7533	118.17	80.61	51.27
4346988	LOC4346988	mRNA	0.03	0.13	0.47	0.21	0	0.07	0.16	0.0766667	0.53	0.46	0.7	0.563333	-1.46665	0.0134144	1.4115	8.86115e-05	2.87815	6.28678e-10	0	0	0	0	0.53	0	0	0.176667	0	0	0.03	0.01	4.87117	8.86566e-05			-3.88927	0.000190568	0.17	0.22	0.25	0.213333	0.16	0.55	0.2	0.303333	1.77	0.49	0.53
4325067	LOC4325067	mRNA	0.37	0.06	0.09	0.173333	0.03	0	0	0.01	0.09	0.36	0.42	0.29	-4.01572	3.91187e-05	0.740974	0.0834523	4.7567	3.26303e-08	0.06	0.06	0.15	0.09	0.43	0.03	0.1	0.186667	0.46	0.09	0.76	0.436667	0.935283	0.104719	2.25152	7.70296e-07	1.31624	0.000693846	0.06	0	0	0.02	0.03	0.18	0	0.07	0.06	0.11	0.09
4351370	LOC4351370	mRNA	6.6	3.51	2.31	4.14	1.14	0.76	2.73	1.54333	1.38	2.53	4.28	2.73	-1.42596	1.00078e-30	-0.599673	2.21475e-08	0.82629	1.91025e-09	1.78	1.06	1.38	1.40667	30.03	6.17	6	14.0667	4.95	4.28	4.18	4.47	3.25968	1.25404e-253	1.67172	1.22482e-40	-1.58796	7.96393e-110	4.1	1.95	6.96	4.33667	0.95	0.54	1.01	0.833333	1.75	0.69	0.87
9271214	LOC9271214	mRNA	36.71	32.96	31.29	33.6533	28.62	30.15	30.73	29.8333	34.62	37.68	43.2	38.5	-0.173762	4.16537e-07	0.193722	1.78912e-09	0.367483	2.32021e-28	134.11	64.03	35.83	77.99	36.77	92.52	27.93	52.4067	42	39.85	44.39	42.08	-0.547201	2.41373e-110	-0.881589	3.89098e-256	-0.334387	5.37158e-32	31.84	33.31	34.27	33.14	27.55	28.88	27.41	27.9467	36.62	35.19	30.26
4340022	LOC4340022	mRNA	6.14	2.95	6.05	5.04667	12.97	61.46	13.65	29.36	26.25	42	46.75	38.3333	2.53801	2.61696e-130	2.9214	2.76526e-196	0.383392	1.25082e-09	585.6	524.06	173.18	427.613	275.28	364.62	94.72	244.873	83.37	145.43	91.78	106.86	-0.811651	0	-2.00112	0	-1.18947	0	7.1	3.66	6.45	5.73667	20.95	8.57	40.75	23.4233	30.4	13.09	10.65
4333543	LOC4333543	mRNA	9.52	7.91	8.9	8.77667	17.96	21.29	27.26	22.17	15.75	12.03	14.23	14.0033	1.33527	2.70442e-57	0.675026	6.2136e-13	-0.660241	8.94072e-19	6.15	5.29	4.52	5.32	24.11	15	12.88	17.33	5.77	4.96	3.6	4.77667	1.68196	5.35305e-60	-0.155803	0.267511	-1.83776	2.25643e-68	8.45	11.11	10.36	9.97333	31.3	20.96	25.11	25.79	27.45	23.38	10.17
4340417	LOC4340417	mRNA	18.7	14.3	15.54	16.18	12.67	12.24	11.45	12.12	12.05	10.49	8.88	10.4733	-0.0423381	0.568074	-0.532634	4.12509e-11	-0.490296	1.79883e-09	29.08	20.11	18.62	22.6033	52.55	35.76	29.34	39.2167	16.21	14.04	23.3	17.85	0.808317	4.29894e-34	-0.152139	0.0506524	-0.960456	1.43213e-45	1.15	0.74	1.43	1.10667	0.67	0.41	0.88	0.653333	0.37	0.33	0.59
4334820	LOC4334820	mRNA	11.82	10.89	10.57	11.0933	27.85	38.12	32.89	32.9533	14.17	12.67	16.8	14.5467	1.56993	6.11341e-178	0.391072	7.55991e-09	-1.17886	4.16178e-115	6.76	2.94	3.3	4.33333	27.71	20.35	16.07	21.3767	2.76	2.49	2.02	2.42333	2.294	2.05722e-183	-0.830195	8.91003e-10	-3.12419	3.46176e-257	9.71	14.58	9.4	11.23	32.96	37.36	30.65	33.6567	63.7	46.12	13.03
4332421	LOC4332421	mRNA	0.07	0	0.14	0.07	0.43	0.22	0	0.216667	0.22	0.59	0.36	0.39	1.59981	0.0738729	2.42774	0.00173608	0.827931	0.159811	0.69	0	0	0.23	0.16	0	0	0.0533333	0.15	0.22	0	0.123333	-2.15972	0.0292309	-0.880455	0.263685	1.27927	0.264828	0	0	0.14	0.0466667	0.14	0.14	0.07	0.116667	0.07	0.28	0
4330352	LOC4330352	mRNA	2.65	2.67	3.01	2.77667	0.81	0.82	0.66	0.763333	0.56	1	0.9	0.82	-1.8643	2.80204e-21	-1.76691	6.76871e-20	0.0973913	0.716287	17.64	10.07	5.18	10.9633	13.2	13.2	5.45	10.6167	10.91	10.89	14.14	11.98	-0.0539275	0.464795	0.134595	0.0575614	0.188522	0.00852438	0.56	0.39	0.85	0.6	0	2.14	0.2	0.78	1.35	0.56	0.08
4334399	LOC4334399	mRNA	81.57	60.94	325.16	155.89	15.88	15.41	6.29	12.5267	5.22	101.31	8.54	38.3567	-3.64138	0	-2.05173	0	1.58965	7.04943e-147	0.25	0	0.49	0.246667	0.4	0.18	0.18	0.253333	0.48	0.24	0	0.24	0.0102029	0.986179	-0.0324577	0.956051	-0.0426606	0.942255	42.62	62.23	138.7	81.1833	6.39	2.59	47.22	18.7333	1.16	6.89	7.05
4324510	LOC4324510	mRNA	2.75	3.09	2.15	2.66333	4.37	5.9	5.35	5.20667	4.01	3.09	4.47	3.85667	0.967191	4.91088e-12	0.536532	0.000373827	-0.430659	0.000756535	1.67	0.98	1.93	1.52667	4.6	2.74	3.91	3.75	2.77	1.57	1.31	1.88333	1.28842	4.63295e-13	0.309255	0.139776	-0.979162	5.39035e-09	29.5	30.16	38.05	32.57	62.57	66.37	59.57	62.8367	78.24	59.76	35.08
4329739	LOC4329739	mRNA	14.25	14.01	15.97	14.7433	13.56	9.97	11.63	11.72	11.51	16.26	13.86	13.8767	-0.331282	5.24841e-09	-0.0919343	0.0910928	0.239347	3.4301e-05	11.66	6.36	7.58	8.53333	26.37	16.98	11.26	18.2033	11.05	8.54	6.6	8.73	1.07371	1.35965e-72	0.0386938	0.584511	-1.03502	3.10257e-69	11.02	10.95	11.61	11.1933	9.67	14.49	11.58	11.9133	14.16	12.04	12.03
4345071	LOC4345071	mRNA	0.51	0.34	0.17	0.34	1.56	4.88	3.48	3.30667	0.24	0.14	0.27	0.216667	3.28288	2.29609e-54	-0.646264	0.121691	-3.92914	1.01204e-61	0.61	0.1	0.39	0.366667	3.46	2	1.87	2.44333	0.1	0.41	0.14	0.216667	2.72843	8.72567e-33	-0.738726	0.0744624	-3.46716	5.33856e-41	0.67	1.34	0.65	0.886667	6.68	2.59	7.19	5.48667	1.53	1.83	1.06
4337877	LOC4337877	mRNA	53.13	46.69	92.01	63.9433	34.05	20.58	26.93	27.1867	20.53	33.21	24.18	25.9733	-1.2387	2.74646e-214	-1.30096	2.50589e-231	-0.0622653	0.211026	30.33	22.21	23.23	25.2567	51.7	36.27	27.15	38.3733	23.92	27.47	20.2	23.8633	0.585496	1.0816e-35	-0.0779305	0.136067	-0.663427	1.17383e-44	37.77	32.88	48.37	39.6733	20.38	57.4	25.23	34.3367	34	33.18	32.78
9269631	LOC9269631	mRNA	2	1.46	2.22	1.89333	1.54	1.33	1.25	1.37333	1.95	2.59	1.67	2.07	-0.439247	0.000259071	0.11992	0.271666	0.559167	2.16205e-06	0.43	0.26	0.37	0.353333	0.81	0.6	0.51	0.64	0.52	0.42	0.45	0.463333	0.844779	0.000210319	0.418204	0.0860273	-0.426576	0.0430088	0.98	1.04	0.99	1.00333	0.71	2.66	0.76	1.37667	4.71	3.16	0.88
4331476	LOC4331476	mRNA	19.86	14.19	20.48	18.1767	18.96	15.62	13.03	15.87	15.89	21.74	17.26	18.2967	-0.223444	0.0019728	-0.128803	0.0696995	0.0946407	0.200951	3.95	5.62	4.99	4.85333	16.51	8.99	7.1	10.8667	7.22	4.95	4.24	5.47	0.602507	9.24569e-11	0.0110439	0.914007	-0.591463	1.46962e-10	7.51	7.11	13.46	9.36	10.04	18.92	11.25	13.4033	15.49	14.49	7.63
4324504	LOC4324504	mRNA	36.34	47.51	32.58	38.81	32.54	41.77	32.49	35.6	35.84	22.54	20.69	26.3567	-0.125008	0.0122084	-0.556107	4.19795e-25	-0.431099	4.83885e-15	27.04	31.93	30.07	29.68	56.58	41.67	46.33	48.1933	44.37	38.56	48.03	43.6533	0.686453	2.39786e-42	0.554472	2.07067e-27	-0.131981	0.00369751	35.98	46.53	50.02	44.1767	50.99	47.21	55.61	51.27	98.99	47.15	31.6
112935986	LOC112935986	mRNA	1.83	7.84	3.02	4.23	6.98	10.88	4.28	7.38	14.41	15.96	12.78	14.3833	0.81949	1.85306e-28	1.7594	3.91502e-172	0.939906	3.94997e-66	0.05	0.05	0.14	0.08	3.5	0.4	0.38	1.42667	1.39	0.71	1.9	1.33333	4.21207	1.16521e-41	4.16131	1.34803e-40	-0.0507579	0.736092	4.56	3.91	4.03	4.16667	7.32	5.3	5.14	5.92	9.15	4.79	4.46
9267691	LOC9267691	mRNA	2.39	2	2.53	2.30667	5.96	6.65	6.02	6.21	5.09	4.82	5.82	5.24333	1.4276	7.90246e-128	1.18435	1.23438e-81	-0.243255	5.14161e-07	1.17	0.32	0.69	0.726667	1.36	1.76	1.35	1.49	0.89	0.72	0.24	0.616667	1.05389	6.03561e-20	-0.223064	0.118121	-1.27696	8.23442e-27	2.37	2.7	2.67	2.58	9.11	10.49	6.69	8.76333	10.17	11.16	4.89
4350946	LOC4350946	mRNA	3.91	2.81	2.81	3.17667	4.97	8.97	7.79	7.24333	6.49	3.84	5.14	5.15667	1.16611	3.89595e-54	0.685641	5.09274e-17	-0.480474	7.34416e-13	2.53	1.55	1.37	1.81667	5.17	3.39	3.59	4.05	2.6	1.39	1.12	1.70333	1.13949	3.98842e-29	-0.0975527	0.435544	-1.23704	2.62025e-33	3.25	5.65	4.17	4.35667	8.12	5.11	8.96	7.39667	6.02	3.57	4.45
4331025	LOC4331025	mRNA	14.33	17.45	20.21	17.33	14.12	5.64	9.94	9.9	7.83	11.35	10.29	9.82333	-0.778355	1.59946e-41	-0.797284	3.07642e-43	-0.0189289	0.775432	2.75	2.05	2.32	2.37333	8.94	3.17	2.81	4.97333	4.44	2.26	2.62	3.10667	1.08857	2.67519e-20	0.475799	0.000256806	-0.612775	1.38582e-08	11.35	11.91	12.87	12.0433	2.95	5.68	3.89	4.17333	5.33	5.5	10.85
4352866	LOC4352866	mRNA	0.62	0.44	0.63	0.563333	7.8	11.91	9.97	9.89333	1.4	1.5	1.89	1.59667	4.12635	9.88627e-287	1.49411	9.84308e-17	-2.63225	1.19746e-195	0.61	0.33	0.5	0.48	4.89	3.93	2.77	3.86333	0.47	0.31	0.27	0.35	2.99582	3.97665e-85	-0.455149	0.0998359	-3.45097	2.69771e-97	1.13	1.89	1.14	1.38667	15.1	8.61	13.5	12.4033	8.75	5.63	2.77
4342767	LOC4342767	mRNA	1.52	0.99	1.34	1.28333	1.6	2.16	1.89	1.88333	2.37	1.43	1.9	1.9	0.544662	1.64977e-05	0.569199	6.10853e-06	0.0245375	0.830773	0.74	0.32	0.18	0.413333	0.77	0.64	0.52	0.643333	0.29	0.38	0.14	0.27	0.631896	0.00480415	-0.607202	0.0276394	-1.2391	5.56777e-07	0.58	0.76	0.57	0.636667	3.23	2.07	2.14	2.48	2.77	2.41	1.04
107281452	LOC107281452	mRNA	0.56	0.47	0.43	0.486667	0.72	0.75	0.96	0.81	0.12	0.34	0.35	0.27	0.737088	0.000564684	-0.850019	0.00251657	-1.58711	1.62273e-10	0.11	0.15	0.34	0.2	0.44	0.56	0.56	0.52	0.19	0.21	0.06	0.153333	1.3901	4.57851e-06	-0.382955	0.349512	-1.77305	3.76264e-08	0.26	0.52	0.63	0.47	0.84	1.57	1.16	1.19	1.19	1.15	0.44
4347421	LOC4347421	mRNA	3.32	0.95	0.44	1.57	1.65	4.18	4.39	3.40667	0.69	0.78	0.32	0.596667	1.11827	1.14004e-08	-1.3894	4.33811e-06	-2.50767	1.01993e-23	0.34	0.83	0.92	0.696667	6.4	6.03	7.21	6.54667	0.77	0.71	0.32	0.6	3.22452	6.76759e-55	-0.225103	0.546079	-3.44962	1.19713e-58	0.19	0.67	1.33	0.73	8.53	2.98	5.85	5.78667	0.12	0.37	0.75
4335091	LOC4335091	mRNA	0.14	0.05	0.08	0.09	0.03	0.06	0	0.03	0.02	0.8	0	0.273333	-1.72212	0.0482215	1.56311	0.00152738	3.28523	8.22798e-07	0.26	0.38	0.34	0.326667	1.51	1.36	0.93	1.26667	0.75	1.04	2.29	1.36	1.9362	4.55321e-15	2.05326	1.2732e-17	0.117056	0.496341	0.16	0.03	0.03	0.0733333	0.03	0.03	0.08	0.0466667	0.13	0.03	0
9269325	LOC9269325	mRNA	2.28	0.72	0.42	1.14	0.95	2.06	1.3	1.43667	0.83	1.15	3.35	1.77667	0.336286	0.0303252	0.647598	1.06469e-05	0.311312	0.0252118	0	0	0	0	0	0	0	0	0	0	0.04	0.0133333							0.17	0.11	0.11	0.13	0	0	0	0	0	0.02	0.02
4350247	LOC4350247	mRNA	2.19	1.62	1.54	1.78333	4.76	7.74	7.2	6.56667	3.13	2.23	2.54	2.63333	1.87991	6.34071e-81	0.567288	4.6234e-06	-1.31263	1.46047e-48	1.51	0.94	0.65	1.03333	5.81	5.61	4.77	5.39667	0.9	0.84	1.03	0.923333	2.38649	9.64995e-87	-0.152752	0.412324	-2.53925	4.89564e-94	3.63	4.22	3	3.61667	6.77	4.74	7.37	6.29333	2.41	3.09	4.1
9266224	LOC9266224	mRNA	3.74	1.99	3.09	2.94	18.93	31.14	13.75	21.2733	4.35	2.14	3.42	3.30333	2.85555	1.42321e-276	0.172123	0.178333	-2.68343	2.98833e-258	1.81	0.98	0.85	1.21333	20.95	9.16	10.82	13.6433	1.94	1.22	1.31	1.49	3.46502	7.64051e-201	0.30049	0.126852	-3.16453	3.6761e-188	5.6	10.31	3.71	6.54	20.33	9	26.44	18.59	6.92	4.08	7.62
4347502	LOC4347502	mRNA	3.3	3.27	2.29	2.95333	3.22	5.13	4.06	4.13667	3.8	2.9	3.63	3.44333	0.486797	9.66302e-06	0.223754	0.0519152	-0.263043	0.0131425	2.08	1.47	2.17	1.90667	3.6	3.52	3.38	3.5	1.63	1.23	0.98	1.28	0.877448	1.55429e-11	-0.574468	0.000544025	-1.45192	3.0673e-24	3.15	5.36	3.5	4.00333	3.38	6.16	5.37	4.97	3.13	3	2.56
4338913	LOC4338913	mRNA	12.07	28.74	13.87	18.2267	16.85	35.32	20.76	24.31	7.39	2.83	4.38	4.86667	0.412778	1.52665e-09	-1.89927	1.89053e-77	-2.31204	2.16932e-130	6.74	2.07	2.78	3.86333	3.19	2.36	2.05	2.53333	7.85	4.8	8.67	7.10667	-0.610385	0.000742933	0.892308	1.15085e-10	1.50269	1.87538e-22	1.57	2.99	2.63	2.39667	0.56	1.36	9.5	3.80667	89.47	8.91	0.19
4328590	LOC4328590	mRNA	0	0.16	0.05	0.07	0	0.11	0	0.0366667	0.16	0.17	0	0.11	-0.985156	0.416754	0.597662	0.516748	1.58282	0.148767	9.99	2.89	0.62	4.5	2.72	2.74	0.88	2.11333	3.03	2.98	7.29	4.43333	-1.09058	9.18075e-12	-0.00392652	0.97618	1.08665	8.59445e-12	0.11	0.05	0.05	0.07	0.27	0.05	0.11	0.143333	0	0	0
4344498	LOC4344498	mRNA	7.07	4.97	4.94	5.66	12.58	16.93	15.36	14.9567	4.55	5.04	6.08	5.22333	1.3993	2.16873e-177	-0.118157	0.0651682	-1.51746	4.19819e-199	2.54	1.35	2.14	2.01	10.68	9.96	7.96	9.53333	2.19	1.44	1.66	1.76333	2.24531	1.87292e-209	-0.183137	0.0956834	-2.42845	2.43792e-232	6.05	8.05	6.68	6.92667	18.98	18.18	19.12	18.76	14.52	14	6.6
[truncated: 4,405 more rows]
[truncated: 63 more columns]
