# Supplementary material for: Magnaporthe oryzae infection triggers rice resistance to brown planthopper through the influence of jasmonic acid on the flavonoid biosynthesis pathway
Source: Insect Sci. 2024 May 15;32(1):243–59. doi: 10.1111/1744-7917.13378 (PMC11824890; doi:10.1111/1744-7917.13378)
Supplement: Supplementary file 5 — Table S5 Downregulated genes in ZH11 variety after TH12 24 h treatments. [file INS-32-243-s010.xls]

## Sheet: 1576045662205142743
Gene ID	Gene Symbol	Type	RHT_BPH_CK_1 Expression	RHT_BPH_CK_2 Expression	RHT_BPH_CK_3 Expression	RHT_BPH_CK Expression	RHT_BPH_12h_1 Expression	RHT_BPH_12h_2 Expression	RHT_BPH_12h_3 Expression	RHT_BPH_12h Expression	RHT_BPH_24h_1 Expression	RHT_BPH_24h_2 Expression	RHT_BPH_24h_3 Expression	RHT_BPH_24h Expression	log2 (RHT_BPH_12h / RHT_BPH_CK)	Pvalue(RHT_BPH_12h / RHT_BPH_CK)	log2 (RHT_BPH_24h / RHT_BPH_CK)	Pvalue(RHT_BPH_24h / RHT_BPH_CK)	log2 (RHT_BPH_24h / RHT_BPH_12h)	Pvalue(RHT_BPH_24h / RHT_BPH_12h)	RHT_TH12_CK_1 Expression	RHT_TH12_CK_2 Expression	RHT_TH12_CK_3 Expression	RHT_TH12_CK Expression	RHT_TH12_12h_1 Expression	RHT_TH12_12h_2 Expression	RHT_TH12_12h_3 Expression	RHT_TH12_12h Expression	RHT_TH12_24h_1 Expression	RHT_TH12_24h_2 Expression	RHT_TH12_24h_3 Expression	RHT_TH12_24h Expression	log2 (RHT_TH12_12h / RHT_TH12_CK)	Pvalue(RHT_TH12_12h / RHT_TH12_CK)	log2 (RHT_TH12_24h / RHT_TH12_CK)	Pvalue(RHT_TH12_24h / RHT_TH12_CK)	log2 (RHT_TH12_24h / RHT_TH12_12h)	Pvalue(RHT_TH12_24h / RHT_TH12_12h)	ZH11_BPH_CK_1 Expression	ZH11_BPH_CK_2 Expression	ZH11_BPH_CK_3 Expression	ZH11_BPH_CK Expression	ZH11_BPH_12h_1 Expression	ZH11_BPH_12h_2 Expression	ZH11_BPH_12h_3 Expression	ZH11_BPH_12h Expression	ZH11_BPH_24h_1 Expression	ZH11_BPH_24h_2 Expression	ZH11_BPH_24h_3 Expression
4324576	LOC4324576	mRNA	24.8	20.33	29.98	25.0367	9.38	5.17	9.05	7.86667	5.58	12.73	8.68	8.99667	-1.66735	3.08582e-212	-1.48379	1.41953e-179	0.183565	0.00826359	2.27	1.25	1.35	1.62333	0.79	0.67	0.36	0.606667	1.08	1.9	0.67	1.21667	-1.46069	3.07329e-12	-0.393724	0.0226943	1.06696	1.70544e-06	18.24	4.44	8.02	10.2333	1.89	10.36	3.12	5.12333	6.07	3.83	8.18
9267582	LOC9267582	mRNA	5.38	6.18	1.12	4.22667	0.4	0.65	0.5	0.516667	2.77	1.14	1.18	1.69667	-2.98187	2.1654e-132	-1.28583	1.39462e-45	1.69604	1.00138e-28	2.83	2.32	4.56	3.23667	0.88	0.74	0.84	0.82	1.94	3.65	2.23	2.60667	-1.94553	2.26534e-58	-0.368368	5.38704e-05	1.57716	7.0834e-35	3.04	3.86	3.31	3.40333	0.32	0.26	0.53	0.37	0.34	0.58	1.28
4345697	LOC4345697	mRNA	3.73	8.23	1.94	4.63333	3.53	3.51	6.02	4.35333	13.37	7.03	6.35	8.91667	-0.0918634	0.307516	0.947646	1.87952e-36	1.03951	5.40711e-42	2.92	2.5	5.04	3.48667	1.18	0.97	1	1.05	2.7	4.27	3.18	3.38333	-1.7405	2.94285e-35	-0.0399328	0.700574	1.70056	1.17629e-33	11.57	5.59	5.08	7.41333	3.17	1.3	1.65	2.04	6.38	6.09	3.45
4328871	LOC4328871	mRNA	1.15	1.45	7.11	3.23667	3.78	1.27	3.22	2.75667	1.44	4.74	2.34	2.84	-0.236964	0.0752468	-0.205941	0.119953	0.0310225	0.822574	0	0.27	0.2	0.156667	0.82	1.11	1.15	1.02667	0.35	0.35	0.27	0.323333	2.71064	2.0033e-13	1.02644	0.0362773	-1.68421	4.11649e-08	2.69	2.09	0.55	1.77667	1.33	37.21	2.23	13.59	31.39	28.6	3.14
4346270	LOC4346270	mRNA	0.07	0.07	0.36	0.166667	0	0.15	0	0.05	0.07	0	0.07	0.0466667	-1.80073	0.0873264	-1.80288	0.0869509	-0.00214434	0.998814	0	0.36	0.07	0.143333	0	0.14	0.07	0.07	0.25	0.22	0.5	0.323333	-0.989797	0.317671	1.12997	0.0970384	2.11976	0.00885226	1.4	1.1	2.7	1.73333	0.47	0.28	0.54	0.43	1.13	0.91	2.23
112937364	LOC112937364	mRNA	0	0	0	0	0	0	0	0	0	0	0	0							0	0	0	0	0	0	0	0	0	0	0	0							3.21	2.62	2.98	2.93667	4.84	2.52	6.95	4.77	1.44	1.76	3.26
107278706	LOC107278706	mRNA	0	0	0	0	0	0	0	0	0	0	0	0							0	0.19	0.48	0.223333	0.82	1.4	1.98	1.4	0.14	0	0.79	0.31	2.66361	1.07308e-08	0.467711	0.489269	-2.1959	2.7226e-07	0	0	0	0	0	0	0	0	0	0	0
4332620	LOC4332620	mRNA	107.15	110.3	86.38	101.277	1.18	1.07	0.52	0.923333	139.15	119.72	131.5	130.123	-6.77539	0	0.361927	9.00875e-98	7.13732	0	72.87	90.9	86.16	83.31	4.52	5.74	6.13	5.46333	95.14	95.45	120.47	103.687	-3.92383	0	0.313523	3.94524e-59	4.23735	0	136.98	147.17	139.88	141.343	3.68	1.77	3.06	2.83667	102.74	132.32	127.39
4349191	LOC4349191	mRNA	40.98	36.94	24.64	34.1867	31.21	19.21	11.13	20.5167	7.69	16.74	14.54	12.99	-0.73185	4.24593e-57	-1.40112	1.94398e-162	-0.669267	4.2474e-30	0.77	0.78	2.18	1.24333	0.77	1.21	0.56	0.846667	0.89	1.12	0.3	0.77	-0.551722	0.0201046	-0.696106	0.00395768	-0.144384	0.587659	20.52	32.7	70.09	41.1033	28.08	2.51	56.37	28.9867	0.38	0.56	29.78
4337415	LOC4337415	mRNA	1571.72	1535.16	1191.21	1432.7	158.03	99.32	127.19	128.18	470.91	686.85	769.53	642.43	-3.48075	0	-1.15986	0	2.3209	0	228.85	81.68	343.53	218.02	76.39	102.23	122	100.207	113.48	86.86	54.95	85.0967	-1.09896	0	-1.34909	0	-0.250123	1.56453e-26	3328.97	3579.72	2621.87	3176.85	9.02	60.65	157.75	75.8067	121.87	241.39	1076.94
4335934	LOC4335934	mRNA	43.93	35.95	35.33	38.4033	11.33	13.43	16.01	13.59	31.8	18.82	19.54	23.3867	-1.50821	0	-0.705247	7.26845e-141	0.802961	3.5646e-108	8.55	7.85	13.2	9.86667	3.75	3.5	2.2	3.15	7.2	10.13	4.44	7.25667	-1.66202	5.1028e-137	-0.43546	4.1509e-16	1.22656	6.52938e-66	32.55	29.24	54.39	38.7267	15.03	26.79	13.64	18.4867	25.16	24.43	16.39
107276718	LOC107276718	mRNA	0.1	0.25	0.05	0.133333	0	0	0	0	0.18	0.05	0.05	0.0933333	-4.98516	3.96912e-05	-0.527869	0.346008	4.45729	0.000821097	0.82	1.75	2.62	1.73	0	0	0	0	1.87	2.59	2.15	2.20333	-8.63365	7.75125e-41	0.346054	0.0104265	8.97971	5.80142e-50	0.27	0.29	0.22	0.26	0	0	0.05	0.0166667	0.1	0.02	0
4335745	LOC4335745	mRNA	120.9	96.91	82.28	100.03	38.5	10.24	12.47	20.4033	64.78	45.09	49.56	53.1433	-2.28733	0	-0.909859	0	1.37747	0	215.94	243.03	280.68	246.55	6.5	4.83	4.87	5.4	305.84	301.88	222.08	276.6	-5.52608	0	0.164151	2.52541e-64	5.69023	0	62.57	49.4	68.94	60.3033	8.3	10.13	6.8	8.41	21.96	28.4	45.38
4339068	LOC4339068	mRNA	0.06	0.09	0.19	0.113333	0.02	0	0.02	0.0133333	0	0	0.07	0.0233333	-2.89108	0.000913967	-2.30827	0.00339244	0.582818	0.65482	0.07	0.05	0.25	0.123333	0.19	0.14	0.11	0.146667	0.09	0.14	0	0.0766667	0.24298	0.621887	-0.735179	0.204468	-0.978159	0.0787742	1.35	1.6	1.44	1.46333	2.84	1.33	2.22	2.13	0.98	0.99	1.14
9269473	LOC9269473	mRNA	0	0	0	0	0	0	0	0	0	0	0	0							0	0	0	0	0	0	0	0	0	0	0	0							0.63	1.09	0.23	0.65	0.96	0	2.04	1	0	0	0.36
9268282	LOC9268282	mRNA	1.21	1.3	0.7	1.07	1.99	1.75	1.32	1.68667	0.88	0.72	1.13	0.91	0.669347	0.00692691	-0.218626	0.449356	-0.887973	0.000578378	26.1	8.17	4.91	13.06	3.32	3.75	3.46	3.51	6.25	4.02	9.46	6.57667	-1.835	2.64333e-59	-0.96853	1.07727e-23	0.866465	7.01579e-11	1.72	1.17	0.5	1.13	1.36	1.96	2.54	1.95333	1.26	1.63	1.01
4337529	LOC4337529	mRNA	72.89	53.26	81.01	69.0533	22.98	3.72	16.45	14.3833	16.92	55.97	42.39	38.4267	-2.26084	0	-0.855124	7.18684e-240	1.40571	4.65118e-294	358.15	321.59	130.48	270.073	11.22	6.91	3.29	7.14	193.62	235.56	198.45	209.21	-5.27524	0	-0.368915	3.03389e-203	4.90633	0	49.16	18.46	18.55	28.7233	10.43	34.87	8.47	17.9233	173.37	60.03	126.26
9271252	LOC9271252	mRNA	347.34	431.87	204.77	327.993	354.6	566.56	490.64	470.6	220.6	176.73	187.7	195.01	0.520323	8.44393e-294	-0.748525	0	-1.26885	0	363.47	722.54	1018.1	701.37	689.69	1162.98	1375.22	1075.96	390.83	542.51	251.94	395.093	0.632335	0	-0.83337	0	-1.4657	0	798.61	902.39	758.09	819.697	517.5	176.31	887.99	527.267	54.74	69.21	379.63
4346253	LOC4346253	mRNA	0.68	0.4	0.72	0.6	0.05	0	0.03	0.0266667	0.2	0.18	0.1	0.16	-4.57012	8.90722e-18	-1.9093	1.26109e-08	2.66082	0.000339155	0	0.05	0.21	0.0866667	0	0.1	0.08	0.06	0.03	0.13	0	0.0533333	-0.50437	0.474579	-0.769423	0.293898	-0.265053	0.740845	0.51	0.26	1.86	0.876667	0.12	0.46	0.07	0.216667	1.2	0.39	0.34
4337509	LOC4337509	mRNA	0.34	0.14	0.25	0.243333	0.09	0.19	0.16	0.146667	0.2	0.44	0.43	0.356667	-0.715549	0.00828419	0.550795	0.0113421	1.26634	2.90928e-07	0.18	0.13	0.37	0.226667	0.23	0.42	0.18	0.276667	0.52	0.27	0.13	0.306667	0.287737	0.229298	0.430943	0.0629598	0.143206	0.51674	0.23	0.18	0.25	0.22	0.14	0.29	0.09	0.173333	0.4	1.48	0.5
4331442	LOC4331442	mRNA	261.04	354.14	129.61	248.263	281.84	436.48	349.47	355.93	116.83	106.5	125.66	116.33	0.519831	9.90729e-254	-1.09256	0	-1.61239	0	141.75	390.99	538.59	357.11	657.06	826.38	966.86	816.767	173.83	226.53	108.63	169.663	1.19731	0	-1.08114	0	-2.27845	0	411.3	468.94	369.17	416.47	347.17	89.04	569.01	335.073	23.74	31.64	229.61
9268992	LOC9268992	mRNA	3.04	4.43	8.02	5.16333	3.63	1.27	1.53	2.14333	2.03	3.62	2.93	2.86	-1.27046	2.58791e-44	-0.859955	3.22728e-24	0.410506	0.000105006	1.03	0.42	1.54	0.996667	0.96	1.13	0.48	0.856667	0.76	0.94	0.86	0.853333	-0.21551	0.221276	-0.212367	0.224388	0.00314314	0.986203	4.8	3.37	2.99	3.72	0.99	2.96	0.86	1.60333	2.04	2.86	4.23
4330843	LOC4330843	mRNA	6.05	7.07	0.22	4.44667	9.16	0.92	3.94	4.67333	0.23	0.76	2.5	1.16333	0.0798871	0.421526	-1.93233	7.34026e-43	-2.01222	2.40659e-47	0.17	0.1	0.07	0.113333	0.04	0.06	0	0.0333333	0.07	0.2	0.1	0.123333	-1.72676	0.0476218	0.105046	0.867571	1.83181	0.0313972	5.99	3.14	4.5	4.54333	1.42	0.06	3.46	1.64667	0.03	0.1	12.23
107280560	LOC107280560	mRNA	0	0	0	0	0	0	0	0	0	0	0	0							0	0	0	0	0	0.43	0	0.143333	0	0	0	0	3.68376	0.0158234			-3.71622	0.0149186	13.29	14.6	10.91	12.9333	8.83	22.44	15.18	15.4833	10.85	23.88	7.49
4326222	LOC4326222	mRNA	19.13	15.76	6.44	13.7767	46.36	17.05	88.36	50.59	1.01	48.57	32.14	27.24	1.87789	0	0.971849	6.36307e-107	-0.90604	6.15917e-176	1.09	1.33	0.75	1.05667	2.23	3.3	4.65	3.39333	0.96	1.86	1.53	1.45	1.69699	1.6115e-32	0.452552	0.0101299	-1.24444	2.75684e-21	21.93	12.8	0.79	11.84	5.22	101.75	18.06	41.6767	49.61	88.34	47.24
4344421	LOC4344421	mRNA	17.1	17.19	8.4	14.23	2.08	3.46	1.95	2.49667	19.58	6.13	7.22	10.9767	-2.51038	2.55313e-151	-0.36568	3.08121e-08	2.1447	1.39745e-97	96.32	52.29	50.91	66.5067	11.81	20.64	16.03	16.16	43.13	63.32	94.04	66.83	-2.01957	0	0.0153612	0.595255	2.03493	0	15.08	12.25	20.79	16.04	2.26	1.04	3.18	2.16	1.69	2.08	7.69
4349224	LOC4349224	mRNA	100.09	93.57	33.85	75.8367	1.19	13.44	32.56	15.73	48.74	4.59	7.28	20.2033	-2.27358	0	-1.89133	0	0.382253	4.29789e-12	31.68	32.14	42.9	35.5733	0.41	0.44	0.4	0.416667	27.6	43.1	66.09	45.5967	-6.41921	0	0.360209	2.123e-22	6.77942	0	93.04	123.9	128.97	115.303	0.62	1.96	0.54	1.04	9.62	19.65	52.16
107278194	LOC107278194	mRNA	0.34	0.13	0.05	0.173333	0.09	0.58	0.07	0.246667	0.52	0.06	0	0.193333	0.481706	0.205394	0.149828	0.709894	-0.331879	0.371626	0.18	0.12	0.34	0.213333	0.12	0.07	0	0.0633333	0.39	0.4	0.21	0.333333	-1.48875	0.00991123	0.643036	0.104441	2.13179	3.30149e-05	0.72	0.62	3.64	1.66	2.9	0.12	2.05	1.69	0.06	0.03	0.51
4341088	LOC4341088	mRNA	0.02	0.05	0.06	0.0433333	0.21	0.17	0.06	0.146667	0.03	0.08	0.02	0.0433333	1.83577	0.000425341	0.0302719	0.96609	-1.8055	0.000508423	11.76	2.02	0.95	4.91	2.61	0.62	1.11	1.44667	10.42	3.85	16.18	10.15	-1.79021	3.42887e-85	1.06884	4.53135e-83	2.85904	0	0.01	0.03	0.01	0.0166667	0	0.12	0.04	0.0533333	0.08	0.09	0.09
4324833	LOC4324833	mRNA	7.54	10.55	2.84	6.97667	5.94	1.4	3.91	3.75	1.48	3.72	4.49	3.23	-0.889208	4.44125e-17	-1.11338	4.43877e-24	-0.224174	0.0814413	0.05	0.15	0.23	0.143333	0.41	0.4	0.06	0.29	0.46	0.53	0.15	0.38	0.96285	0.0751633	1.38134	0.0056861	0.418494	0.323058	186.51	524.89	1966.46	892.62	1938.81	4.34	1546.61	1163.25	0.82	3.01	227.9
4346474	LOC4346474	mRNA	0.16	0.25	0.03	0.146667	0	0	0	0	0.09	0	0.03	0.04	-4.79251	0.000133035	-1.79466	0.0161172			0	0	0	0	0	0	0	0	0.06	0	0	0.02							11.51	12.17	18.5	14.06	0.09	0.12	0.06	0.09	6.49	7.52	8.36
4331479	LOC4331479	mRNA	1.69	1.95	2.13	1.92333	0.25	0.17	0.2	0.206667	0.38	1.55	0.58	0.836667	-3.23997	3.64525e-39	-1.20969	3.60389e-12	2.03028	3.18131e-11	3.31	3.24	2.06	2.87	0.78	0.47	0.25	0.5	2.32	5.25	2.35	3.30667	-2.56055	1.73001e-44	0.204149	0.0695734	2.76469	7.87705e-56	0.24	0.37	0.31	0.306667	0.05	4.19	0.11	1.45	0.78	4.12	0.48
4338455	LOC4338455	mRNA	1.28	2.06	3.31	2.21667	1.23	0.84	0.66	0.91	0.43	2.46	1.09	1.32667	-1.2799	1.05183e-11	-0.755975	1.08613e-05	0.523924	0.0148453	0	0.11	0.57	0.226667	0.08	0.91	0.22	0.403333	0.29	0.15	0	0.146667	0.884672	0.0323042	-0.61742	0.245983	-1.50209	0.00102204	0.75	0.52	0.52	0.596667	0.14	0.85	0.36	0.45	0.6	0.04	0.57
4339395	LOC4339395	mRNA	19.93	15.98	2.23	12.7133	27.57	19.57	16.68	21.2733	13.55	6.26	14.19	11.3333	0.7491	2.20437e-51	-0.156626	0.00701879	-0.905726	3.81936e-70	0.57	0.99	1.24	0.933333	1.18	0.83	0.15	0.72	1.05	2.41	0.45	1.30333	-0.423672	0.0621278	0.471354	0.0146243	0.895026	1.70468e-05	21.35	68.52	113.31	67.7267	41.76	0.91	65.52	36.0633	0.48	0.11	37.69
4339098	LOC4339098	mRNA	5.65	6.17	6.22	6.01333	6.71	6.69	5.1	6.16667	3.98	6.4	3.81	4.73	0.0364574	0.613052	-0.352985	4.68053e-06	-0.389443	3.96885e-07	0	0.18	0.38	0.186667	0.15	0.48	0.21	0.28	0.02	0.16	0.05	0.0766667	0.595165	0.113756	-1.29549	0.0124452	-1.89066	5.42163e-05	4.68	4.32	6.63	5.21	9.38	15.7	6	10.36	31.42	19.77	5.26
4350288	LOC4350288	mRNA	0.18	0.27	0.11	0.186667	0.11	0.68	0.76	0.516667	0.39	0.13	0.29	0.27	1.48674	1.64067e-07	0.550356	0.0992415	-0.936388	0.000294857	0.02	0	0.11	0.0433333	0.1	0.11	0.07	0.0933333	0.02	0.02	0.02	0.02	1.10974	0.0816617	-1.25485	0.187955	-2.36459	0.0026832	1.88	1.62	2.82	2.10667	1.83	0.24	0.82	0.963333	0.3	0.57	2.81
4336028	LOC4336028	mRNA	1362.11	1563.19	968.32	1297.87	200.73	229.14	280.26	236.71	1682.66	785.91	986.58	1151.72	-2.45555	0	-0.167136	2.25492e-170	2.28842	0	2397.73	3586.22	3386.69	3123.55	206.62	305.09	358.83	290.18	2645.63	3356.69	4540.27	3514.2	-3.417	0	0.166775	0	3.58377	0	1288.03	1586.08	2175.25	1683.12	144.19	126.8	216.48	162.49	209.09	406.59	895.09
4337601	LOC4337601	mRNA	0.04	0.06	0.06	0.0533333	0.15	0.15	0.16	0.153333	0.05	0.09	0.11	0.0833333	1.52386	0.000469127	0.634188	0.211969	-0.88967	0.0229481	0.03	0.04	0.15	0.0733333	0.22	0.1	0.22	0.18	0.02	0.04	0.04	0.0333333	1.31506	0.000862808	-1.11992	0.0608552	-2.43498	3.22295e-07	0	0.08	0.03	0.0366667	0.26	0.2	0.31	0.256667	0.01	0.06	0.05
4330914	LOC4330914	mRNA	0.08	0	0	0.0266667	0	0	0	0	0	0	0	0							0.95	0.29	0.34	0.526667	0.23	0.12	0.12	0.156667	0.25	0.12	0.66	0.343333	-1.73982	0.000128071	-0.598055	0.105966	1.14176	0.0226672	0.04	0.04	0	0.0266667	0	0	0	0	0	0.04	0.04
4326464	LOC4326464	mRNA	0.42	0.38	0.47	0.423333	0.18	0.14	0.28	0.2	0.92	0.2	0.41	0.51	-1.07827	0.000468127	0.298101	0.219397	1.37637	2.70676e-06	0.25	0.18	0.27	0.233333	0.02	0.04	0.04	0.0333333	0.56	0.22	0.76	0.513333	-2.75533	1.08047e-06	1.14687	5.79621e-05	3.9022	2.40296e-17	0.63	0.46	0.45	0.513333	0.06	0.12	0.22	0.133333	0.71	0.29	0.18
4341451	LOC4341451	mRNA	5.95	5.66	4.79	5.46667	3.66	2.68	4.82	3.72	8.38	5.84	5.59	6.60333	-0.441221	4.53138e-08	0.343461	1.06656e-06	0.784682	7.08033e-25	9.28	8.53	7.67	8.49333	2.57	3.34	2.23	2.71333	13.78	14.04	13.43	13.75	-1.86871	3.18389e-105	0.78342	4.40114e-48	2.65213	7.92783e-278	5.13	4.71	4.66	4.83333	3.54	4.25	4.11	3.96667	3.73	4.4	5.19
107279278	LOC107279278	mRNA	0	0	0	0	0	0	0	0	0	0	0	0							0	0	0	0	0	0	0	0	0	0	0	0							0.21	0.28	0.18	0.223333	0.14	0.55	0.38	0.356667	0.33	0.82	0.41
4346604	LOC4346604	mRNA	104.38	134.5	74.79	104.557	28.15	29.62	21.38	26.3833	46.94	38.14	33.51	39.53	-1.9855	0	-1.40245	0	0.58305	4.67302e-47	140.75	195.55	241.24	192.513	45.21	50.62	58.6	51.4767	166.22	156.44	184.01	168.89	-1.89952	0	-0.191364	1.20383e-28	1.70815	0	127.8	142.44	172.6	147.613	23.72	27.08	42.77	31.19	11.28	19.17	66.73
4331349	LOC4331349	mRNA	6.2	7.16	5.68	6.34667	0.41	0.41	0.39	0.403333	8.05	3.78	3.07	4.96667	-3.97134	1.55207e-195	-0.346348	1.0734e-06	3.62499	2.1504e-144	15.63	17.7	14.97	16.1	1.32	3.8	3.45	2.85667	23.96	24.79	34.66	27.8033	-2.46856	0	0.785563	4.35662e-100	3.25413	0	6.9	8.11	10.8	8.60333	0.81	0.4	1.4	0.87	2.41	4.98	7.16
4350636	LOC4350636	mRNA	200.83	160.39	109.56	156.927	58.37	52.28	64.12	58.2567	62.17	29.89	73.95	55.3367	-1.42813	0	-1.49781	0	-0.0696805	0.00792054	63.51	80.76	217.24	120.503	51.12	131.93	65.16	82.7367	47.72	94.4	29.31	57.1433	-0.519632	1.11193e-148	-1.07608	0	-0.556448	3.71242e-119	154.34	104.18	288.56	182.36	24.46	7.44	29.46	20.4533	3.62	9.58	88.43
4329989	LOC4329989	mRNA	3.53	3.11	7.95	4.86333	7.74	2.97	4.12	4.94333	2.47	5.42	3.11	3.66667	0.0191523	0.766072	-0.418248	1.68952e-09	-0.4374	2.86841e-10	1.63	1.12	1.58	1.44333	0.99	1.82	1.26	1.35667	1.29	1.59	0.4	1.09333	-0.0788483	0.521326	-0.407418	0.00161274	-0.328569	0.0122664	14.49	3.45	0.69	6.21	0.85	24.33	2.3	9.16	5.3	17.12	28.68
4330874	LOC4330874	mRNA	34.39	50.27	20.62	35.0933	15.67	29.29	25.4	23.4533	22.98	19.88	15.33	19.3967	-0.582646	5.35919e-62	-0.854972	9.67038e-120	-0.272326	2.35868e-11	5.8	8.99	5.94	6.91	4.49	6.35	5.54	5.46	8.76	12.55	17.54	12.95	-0.336403	1.18285e-05	0.901722	1.14688e-48	1.23813	3.83823e-80	85.5	71.23	83.05	79.9267	23.47	74.24	62.1	53.27	53.29	50.86	37.95
9270505	LOC9270505	mRNA	1.14	0.48	0.13	0.583333	0.07	0.24	0.24	0.183333	0.15	0.07	0.07	0.0966667	-1.64508	7.65086e-08	-2.59064	6.57107e-13	-0.945561	0.0490963	0	0	0.02	0.00666667	0	0.02	0.04	0.02	0	0	0	0	1.59517	0.303499					0.6	0.08	1.35	0.676667	0.72	0.13	0.15	0.333333	0.06	0	0.17
4329453	LOC4329453	mRNA	88.47	92.22	43.15	74.6133	51.78	93.42	93.95	79.7167	35.21	26.89	34.26	32.12	0.0947942	0.000166243	-1.21324	0	-1.30803	0	29.47	33.57	55.11	39.3833	58.5	89.3	78.08	75.2933	32.89	24.22	26.16	27.7567	0.947148	1.50503e-213	-0.505554	7.35455e-39	-1.4527	0	88.89	147.69	237.09	157.89	90.17	45.84	137.93	91.3133	44.8	49.66	53.12
112937421	LOC112937421	mRNA	0	0	0	0	0	0.79	0.01	0.266667	0	0	0	0	5.80301	4.17101e-08			-5.79031	4.46448e-08	1.05	0.32	2.07	1.14667	0	0.39	0	0.13	0	0	0.37	0.123333	-3.06877	2.76933e-21	-3.17855	3.11299e-22	-0.109775	0.844279	0.56	0.26	0	0.273333	0.18	0.57	0	0.25	0.55	0	0
4331481	LOC4331481	mRNA	4.4	3.19	15.08	7.55667	2.72	1.47	1.91	2.03333	1.31	12.33	3.21	5.61667	-1.89725	6.81345e-198	-0.451178	4.60087e-20	1.44608	6.70223e-99	0.02	0.06	0.05	0.0433333	0.27	0.26	0.03	0.186667	0.03	0.09	0.08	0.0666667	2.03134	1.35324e-06	0.606998	0.255776	-1.42434	0.000153612	2.16	2.26	1.25	1.89	0.49	14.93	0.75	5.39	11.74	10.97	2.49
4351372	LOC4351372	mRNA	170.83	191.23	116.5	159.52	15.46	12.34	12.29	13.3633	177.38	95.14	90.58	121.033	-3.5754	0	-0.39452	2.76693e-76	3.18088	0	273.67	300.34	275.02	283.01	58.3	87.75	87.43	77.8267	302.81	307.28	364.4	324.83	-1.84918	0	0.197737	7.46805e-42	2.04692	0	179.6	206.49	300.39	228.827	11.54	6.61	23.73	13.96	33.96	60.21	119.51
4324954	LOC4324954	mRNA	0.02	0.04	0.06	0.04	0	0.04	0	0.0133333	0.68	0.16	0.32	0.386667	-1.79251	0.0892353	2.90578	4.94397e-10	4.6983	1.92713e-13	0.05	0.03	0	0.0266667	0	0.03	0.01	0.0133333	0.03	0.09	0.25	0.123333	-0.726763	0.483294	2.34605	0.000103249	3.07282	7.60382e-06	0.48	0.28	0.4	0.386667	0.15	0.15	0.11	0.136667	0	0.07	0.25
4337093	LOC4337093	mRNA	60.11	52.56	39.87	50.8467	37.76	36.19	24.42	32.79	63.05	22.03	47.88	44.32	-0.630472	4.4897e-158	-0.190225	2.62932e-18	0.440247	6.71775e-73	1.53	0.74	2.23	1.5	0.68	2.11	1.24	1.34333	0.91	1.54	0.75	1.06667	-0.120267	0.347269	-0.47303	0.000459238	-0.352763	0.010638	35.7	38.68	58.16	44.18	19.45	18.13	37.95	25.1767	11.26	15.31	23.64
4330124	LOC4330124	mRNA	18.68	19.03	18.68	18.7967	0.11	0.28	0.11	0.166667	7.19	3.05	2.54	4.26	-6.79108	2.28256e-231	-2.1366	4.84169e-116	4.65448	4.30752e-53	3.61	11.29	7.28	7.39333	0.32	0.34	0.62	0.426667	8.43	11.05	10.16	9.88	-4.12282	8.00688e-84	0.405752	2.49117e-05	4.52857	5.95341e-117	8.58	13.25	19.61	13.8133	0.45	0.88	0.67	0.666667	6.16	5.12	8.68
4333420	LOC4333420	mRNA	0.31	0.36	0.22	0.296667	0.29	0.1	0.19	0.193333	0.07	0.33	0.15	0.183333	-0.598133	0.0573021	-0.68774	0.0313258	-0.0896072	0.800857	0.09	0.19	0.14	0.14	0.06	0.03	0	0.03	0.19	0.46	0.31	0.32	-2.25283	0.000257617	1.18993	0.000413361	3.44277	5.09531e-12	0.43	0.28	0.28	0.33	0.14	0.17	0.18	0.163333	0.17	0.37	0.27
107279213	LOC107279213	mRNA	1.09	1.87	0.7	1.22	0.33	0.08	0.55	0.32	0.79	1.69	1.55	1.34333	-1.92103	2.69501e-10	0.13823	0.515991	2.05926	4.55994e-12	0.62	0.8	1.17	0.863333	0.71	0.83	1.05	0.863333	1.33	1.39	1.09	1.27	0.0102029	0.969101	0.568446	0.0166187	0.558243	0.0186676	5.1	5.81	4.98	5.29667	2.18	1.87	5.13	3.06	4.54	7.51	6.41
4336538	LOC4336538	mRNA	17.1	23.96	33.59	24.8833	4.51	0.61	1.59	2.23667	2.06	12.54	5.46	6.68667	-3.47086	0	-1.91256	3.1999e-306	1.55831	2.61771e-62	0.48	0.61	1.33	0.806667	0.14	0.27	0.56	0.323333	0.32	0.71	0.1	0.376667	-1.30431	5.34161e-07	-1.10881	8.91907e-06	0.195499	0.532863	11.07	5.45	3.93	6.81667	0.22	21.52	0.98	7.57333	10.47	7.46	8.8
4324705	LOC4324705	mRNA	1591.59	1800.26	1723.23	1705.03	614.75	435.54	392.84	481.043	677.38	303.05	235.13	405.187	-1.82452	0	-2.06878	0	-0.244255	8.62618e-92	3726.41	5972.89	6559.59	5419.63	78.24	214.82	204.09	165.717	4103.77	6021	5501.4	5208.72	-5.00644	0	-0.0610112	8.22771e-69	4.94543	0	1449.59	1066.9	1303.76	1273.42	666.5	1075.5	605.04	782.347	221.49	406.85	1528.94
4334555	LOC4334555	mRNA	274.63	390.14	174.1	279.623	347.66	497.06	423.22	422.647	193.87	166.06	193.94	184.623	0.59559	0	-0.597977	1.65832e-245	-1.19357	0	198.92	572.5	829.48	533.633	741.85	995.98	1169.96	969.263	279.15	337.92	234.55	283.873	0.867157	0	-0.917397	0	-1.78455	0	456.9	571.51	414.55	480.987	430.51	124.65	640.23	398.463	37.8	56.54	289.14
4334324	LOC4334324	mRNA	43.92	38.85	28.82	37.1967	17.2	23.96	12.31	17.8233	81.48	46.27	46.46	58.07	-1.06601	4.24678e-181	0.634881	1.22925e-116	1.70089	0	181.81	80.8	164.76	142.457	6.34	7.72	6.72	6.92667	163.39	139.44	132.76	145.197	-4.3733	0	0.0479512	0.00315419	4.42125	0	69.61	91.28	131.68	97.5233	20.26	13.8	17.04	17.0333	21.54	20.04	57.86
4331430	LOC4331430	mRNA	18.36	19.57	18.21	18.7133	15.17	12.18	12.87	13.4067	11.53	20.22	14.44	15.3967	-0.463151	3.77236e-20	-0.231089	1.77454e-06	0.232061	1.00435e-05	1.72	1.39	3.36	2.15667	2.58	5.39	3.44	3.80333	2.13	1.99	1.06	1.72667	0.795129	7.1983e-11	-0.392128	0.00839961	-1.18726	6.09233e-20	17.96	15.11	15.22	16.0967	7.38	18.72	10.52	12.2067	20.02	21.32	15.97
4335962	LOC4335962	mRNA	27.22	39.1	23.08	29.8	22.75	25.52	24.84	24.37	14.44	12.43	12.45	13.1067	-0.290745	1.72908e-15	-1.18495	5.34722e-170	-0.894201	4.84049e-88	5.97	19.35	40.69	22.0033	75.57	84.13	98.92	86.2067	5.9	6.47	1.43	4.6	1.97207	0	-2.26535	0	-4.23742	0	57.55	76.14	45	59.5633	12.06	10.71	35.39	19.3867	3.34	3.32	39.07
4344588	LOC4344588	mRNA	0.03	0.03	0.01	0.0233333	0.34	0.58	0.24	0.386667	0.11	0.04	0.02	0.0566667	3.8657	1.51389e-22	1.11223	0.0809772	-2.75347	3.77649e-17	0.12	0.08	0.06	0.0866667	0.17	0.22	0.1	0.163333	0.02	0.09	0.03	0.0466667	0.908323	0.0146954	-0.79145	0.110648	-1.69977	6.24922e-05	0.1	0.1	0.26	0.153333	0.67	0.42	0.46	0.516667	0.29	0.27	0.12
4326694	LOC4326694	mRNA	2.7	1.85	4.47	3.00667	3.1	1.8	1.73	2.21	2.64	3.1	3.23	2.99	-0.431558	0.000159377	-0.0107598	0.91931	0.420798	0.000245528	8.06	4.52	4.73	5.77	1.52	2.31	3.16	2.33	7.48	7.79	9.71	8.32667	-1.27585	9.71982e-40	0.535102	2.3653e-14	1.81095	7.68357e-95	1.51	1.12	2.02	1.55	0.85	1.74	1.06	1.21667	3.68	3.04	0.93
4346220	LOC4346220	mRNA	0.04	0.04	0	0.0266667	0	0	0	0	0	0	0	0							0	0.08	0.08	0.0533333	0	0	0.08	0.0266667	0.28	0.2	0.78	0.42	-0.989797	0.414564	2.96754	9.9604e-07	3.95734	4.10352e-08	0.38	0.52	0.33	0.41	0.43	0	0.08	0.17	0.38	0.38	0.65
4351433	LOC4351433	mRNA	1.18	0.86	0.87	0.97	2.81	3.94	3.81	3.52	1.16	0.81	0.98	0.983333	1.85947	1.57525e-47	0.0242395	0.89071	-1.83523	1.60149e-46	0.95	0.62	0.84	0.803333	3.06	1.84	1.91	2.27	1.17	0.47	0.71	0.783333	1.48223	4.03305e-22	-0.0312377	0.874495	-1.51347	5.25516e-23	2.01	3.13	2.16	2.43333	4.21	3.57	5.55	4.44333	2.11	2.73	2.82
4336126	LOC4336126	mRNA	0.3	0.29	0.68	0.423333	0.14	0.19	0.1	0.143333	0.63	0.43	0.62	0.56	-1.57012	1.41958e-07	0.387095	0.0684547	1.95721	2.56281e-12	0.34	0.05	0.35	0.246667	0.13	0.05	0.1	0.0933333	0.19	0.23	0.13	0.183333	-1.36177	0.000482087	-0.404426	0.217646	0.957339	0.0214019	0.34	0.54	0.36	0.413333	0.06	1.17	0.11	0.446667	1.69	1.44	0.27
4329005	LOC4329005	mRNA	5.32	6.28	21.68	11.0933	7.16	2.43	2.6	4.06333	5.4	16.74	5.55	9.23	-1.44922	6.73565e-48	-0.283039	0.000506981	1.16618	1.05023e-28	0.05	0.68	0.95	0.56	0.49	0.53	0.53	0.516667	3.81	0.34	0.05	1.4	-0.123064	0.731088	1.30634	2.49629e-06	1.42941	4.79119e-07	49.47	32.69	66.14	49.4333	12.62	13.57	10.13	12.1067	1.18	12.77	32.31
4346292	LOC4346292	mRNA	21.98	12.87	41.17	25.34	1.41	0.17	0.45	0.676667	5.13	33.21	9.3	15.88	-5.21691	0	-0.693364	1.64781e-45	4.52354	1.19376e-304	6.29	7.06	10.97	8.10667	2.26	0.79	0.38	1.14333	9.71	8.24	1.59	6.51333	-2.88409	5.05216e-111	-0.318453	0.000102383	2.56563	4.03657e-80	7.15	3.87	9.34	6.78667	1.09	8.1	0.68	3.29	11.27	3.1	13.38
4326784	LOC4326784	mRNA	33.53	34.29	18.47	28.7633	4.79	6.82	5.97	5.86	33.03	14.21	17.72	21.6533	-2.29504	6.66007e-238	-0.403094	9.57114e-16	1.89195	7.99932e-141	78.68	120.75	136.42	111.95	10.23	9.45	7.26	8.98	110.71	117.9	106.52	111.71	-3.6525	0	-0.00705607	0.768071	3.64544	0	24.95	28.93	30.33	28.07	9.22	3	10.6	7.60667	7.76	9.8	13.07
9268427	LOC9268427	mRNA	2.39	1.29	2.25	1.97667	1.65	0.99	1.26	1.3	3.92	1.14	2.36	2.47333	-0.601828	5.81639e-05	0.332116	0.00907566	0.933944	4.29166e-11	0	0.05	0.27	0.106667	0.61	0.31	0.28	0.4	0.21	0.08	0.13	0.14	1.87748	1.00273e-05	0.375384	0.492869	-1.50209	0.000149146	0.76	0.4	1.52	0.893333	0.82	0.1	0.51	0.476667	0.25	0	0.28
4337910	LOC4337910	mRNA	0.51	0.5	1.74	0.916667	1.26	0.46	0.97	0.896667	0.3	1.49	0.96	0.916667	-0.0385957	0.889451	-0.013773	0.960254	0.0248227	0.929092	0.27	0	0.73	0.333333	1.42	0.7	0.76	0.96	0.1	0.1	0.15	0.116667	1.51716	2.57031e-05	-1.47303	0.0142113	-2.99019	1.02927e-10	0.79	0.24	0.14	0.39	0.25	0.88	0.6	0.576667	2.07	1.87	0.89
4345656	LOC4345656	mRNA	25.38	18.69	18.4	20.8233	6.42	2.51	3.64	4.19	8.25	8.67	21.89	12.9367	-2.30872	2.62775e-221	-0.685491	7.83044e-36	1.62323	4.19215e-87	13.12	28.17	35.52	25.6033	7.58	6.74	5.52	6.61333	24.21	54.16	20.49	32.9533	-1.96733	2.78442e-216	0.358193	6.97768e-18	2.32553	0	17.87	12.88	28.74	19.83	2.15	1.28	2.46	1.96333	4.07	2.99	10.46
4337537	LOC4337537	mRNA	7.73	9.49	6.43	7.88333	8.05	7.02	8.56	7.87667	8.22	12.49	14.29	11.6667	-0.0499267	0.488361	0.526744	6.38109e-16	0.576671	2.15172e-18	0.89	0.51	1.23	0.876667	0.85	2.63	1.88	1.78667	0.8	0.7	0.27	0.59	1.0102	1.94379e-08	-0.292325	0.191337	-1.30253	4.39769e-12	13.91	11.65	12.43	12.6633	13.27	12.54	12.86	12.89	19.53	29.72	18.38
4340449	LOC4340449	mRNA	12.75	11.1	15.2	13.0167	14.09	6.03	11.79	10.6367	4.81	9.91	9.45	8.05667	-0.291132	2.84442e-07	-0.698432	1.65698e-30	-0.4073	2.16532e-10	0	0.05	0.31	0.12	0.52	0.3	0.11	0.31	0.17	0.25	0	0.14	1.30976	0.00374118	0.173993	0.749963	-1.13577	0.00916698	9.14	5.04	3.08	5.75333	3.68	4.83	3.85	4.12	1.28	2.69	10.47
107279804	LOC107279804	mRNA	0.37	0.51	0.13	0.336667	0.11	0.06	0	0.0566667	0.35	0.07	0.27	0.23	-2.51529	6.33664e-05	-0.55413	0.215604	1.96116	0.00469974	0.22	0.43	0.19	0.28	0.1	0	0	0.0333333	0.26	0.47	0.16	0.296667	-3.1647	5.49761e-05	0.0669833	0.880315	3.23168	2.78252e-05	0.43	0.11	0.61	0.383333	0.19	0.2	0.2	0.196667	0	0.06	0.16
4344149	LOC4344149	mRNA	0.5	0.54	0.62	0.553333	0.32	0.22	0.21	0.25	0.51	0.74	0.59	0.613333	-1.14465	6.21176e-05	0.15115	0.507857	1.2958	3.42601e-06	0.3	0.66	2.75	1.23667	0.62	0.98	0.52	0.706667	0.29	0.91	0.1	0.433333	-0.805682	1.1235e-05	-1.51234	2.00857e-13	-0.706658	0.00287382	0.24	0.28	1.05	0.523333	0.26	0.49	0.52	0.423333	0.51	0.74	0.26
9267667	LOC9267667	mRNA	14.07	10.09	42.05	22.07	15.7	6.46	14.01	12.0567	4.57	25.25	15.92	15.2467	-0.8756	1.11528e-77	-0.550008	2.48671e-35	0.325593	3.11605e-10	0.16	0.05	0.78	0.33	0.26	0.41	0.13	0.266667	0.03	0	0	0.01	-0.29236	0.408178	-5.24191	2.34713e-10	-4.94955	1.36435e-08	9.7	5.31	8.37	7.79333	5.29	21.99	5.75	11.01	20.85	10.44	12.08
4342808	LOC4342808	mRNA	0.12	0.12	0.32	0.186667	0	0.21	0	0.07	0.35	0.12	0.26	0.243333	-1.40019	0.00851429	0.381933	0.328237	1.78213	0.000357182	3.56	4.35	4.08	3.99667	2.54	2.99	1.85	2.46	1.95	4.25	2.05	2.75	-0.703725	1.08587e-11	-0.542477	5.75409e-08	0.161249	0.154078	0.34	0.7	0.29	0.443333	2.3	1.39	0.62	1.43667	3.05	2.52	1.19
4339836	LOC4339836	mRNA	19.47	21.2	16.73	19.1333	2.28	12.45	4.43	6.38667	5.36	3.85	5.61	4.94	-1.58682	3.61021e-179	-1.95207	2.22428e-238	-0.365248	2.95771e-06	54.04	65.45	69.85	63.1133	33.92	54.76	47.77	45.4833	43.17	88.26	36.1	55.8433	-0.460617	1.73696e-72	-0.178735	1.45146e-13	0.281882	6.32489e-27	28.62	26.5	67.25	40.79	12.13	2.9	11.73	8.92	4.25	5.72	10.92
4324371	LOC4324371	mRNA	6.93	5.29	15.19	9.13667	7.24	53.57	32.05	30.9533	22.16	11.56	7.28	13.6667	1.75274	1.24897e-184	0.58136	4.2021e-15	-1.17138	2.44551e-101	0.37	0.36	1.42	0.716667	1.6	2.29	1.51	1.8	0.63	0.4	0.04	0.356667	1.33826	1.51026e-08	-1.00208	0.00442077	-2.34034	5.8459e-17	13.67	60.78	29.83	34.76	63.87	41.96	61.59	55.8067	8.88	13.77	13.15
107275810	LOC107275810	mRNA	0	9.48	0.24	3.24	0.23	0.55	0	0.26	0.31	0.25	0.24	0.266667	-3.86956	2.83929e-60	-3.68568	2.21446e-58	0.183886	0.681823	0.6	0	0	0.2	0	0	0	0	0	0.09	0.04	0.0433333	-4.96616	4.56471e-05	-2.37191	0.00210413			0.18	0.2	0.17	0.183333	0	0.38	0	0.126667	0	0.98	0
4345639	LOC4345639	mRNA	0.43	0.41	2.8	1.21333	0.65	0.26	0.27	0.393333	0.33	1.1	0.36	0.596667	-1.62636	1.95944e-28	-1.04796	3.25012e-15	0.578399	0.00106423	2.18	1.07	1.15	1.46667	0.61	0.75	1.09	0.816667	1.6	1.85	1.78	1.74333	-0.823946	3.99957e-12	0.252381	0.009889	1.07633	1.71316e-21	0.72	0.48	0.58	0.593333	0.15	0.71	0.12	0.326667	0.64	0.64	0.59
4328005	LOC4328005	mRNA	13.8	15.12	9.1	12.6733	24.6	21.97	43.34	29.97	22.49	23.54	32.27	26.1	1.24073	7.64424e-257	1.04199	6.19767e-170	-0.198735	5.59627e-11	7.06	6.13	16.21	9.8	4.63	11	10.41	8.68	5.56	6.1	3.31	4.99	-0.14637	0.00604555	-0.972146	4.59563e-57	-0.825777	1.46261e-39	17.73	24.52	10.39	17.5467	14.37	54.61	20.69	29.89	59.64	62.04	30.5
9269584	LOC9269584	mRNA	2566.02	2242.72	2312.13	2373.62	1155.71	101.58	743.3	666.863	77.4	813.47	455.68	448.85	-1.82779	0	-2.41683	0	-0.589036	0	0.03	0.15	0.7	0.293333	0.07	0.27	0.21	0.183333	0.16	0.15	0.15	0.153333	-0.627227	0.145223	-0.932922	0.0384472	-0.305695	0.543596	5115.09	589.57	10.18	1904.95	4.55	309.68	14.77	109.667	86.5	24.31	3162.81
9266253	LOC9266253	mRNA	11.73	12.24	10.9	11.6233	3.8	4.44	2.42	3.55333	6.67	5.29	4.75	5.57	-1.70893	7.75612e-97	-1.06106	1.02449e-47	0.647868	4.94817e-11	9.92	16.79	27.13	17.9467	12.03	26.08	18.7	18.9367	12.65	26.07	7.74	15.4867	0.0951191	0.0518871	-0.215799	2.54982e-05	-0.310919	7.44979e-10	20.85	17.91	36.76	25.1733	6.05	1.36	6.63	4.68	2.43	4.34	14.11
4348341	LOC4348341	mRNA	7.23	4.05	2.92	4.73333	0.47	0.36	1.78	0.87	0.1	1.14	0.31	0.516667	-2.45504	6.04968e-39	-3.34616	1.60262e-52	-0.891113	0.00811026	0	0	0	0	0	0	0	0	0	0	0	0							0.15	0.11	0.2	0.153333	0.35	1.34	0.2	0.63	12.66	4.58	0.75
4328853	LOC4328853	mRNA	3.05	3.65	5.37	4.02333	5.75	5.33	3.94	5.00667	2.96	3.23	3.87	3.35333	0.31294	0.000646794	-0.267619	0.00831628	-0.580559	1.65724e-09	0.29	0.55	0.67	0.503333	0.34	0.79	0.19	0.44	0.36	0.52	0.14	0.34	-0.187422	0.514589	-0.576778	0.0589318	-0.389357	0.217919	2.39	6.13	4.78	4.43333	4.64	2.12	4.27	3.67667	4.48	2.44	5.19
4351680	LOC4351680	mRNA	11.48	13.66	15.25	13.4633	8.12	5.14	5.89	6.38333	2.43	5.35	4.26	4.01333	-1.07625	1.97408e-53	-1.754	3.13662e-110	-0.677744	9.70869e-13	0.14	0.1	0.58	0.273333	0.66	0.59	0.13	0.46	0.53	0.26	0.13	0.306667	0.747168	0.0415058	0.189935	0.635506	-0.557234	0.114091	13.99	10.83	14.44	13.0867	3.24	3.34	9.22	5.26667	2.37	0.74	8.4
4352055	LOC4352055	mRNA	17.06	14.27	5.55	12.2933	5.12	2.62	7.45	5.06333	3.69	2.81	5.45	3.98333	-1.26407	5.84742e-99	-1.62832	6.30236e-144	-0.364256	4.68523e-06	0.07	0.21	0.33	0.203333	0.26	0.98	0.41	0.55	0.43	0.54	0.2	0.39	1.52442	2.65715e-07	0.992762	0.00207517	-0.531654	0.0320441	6.58	7.65	8.15	7.46	2.09	2.86	3.91	2.95333	2.33	2.92	6.02
4351424	LOC4351424	mRNA	13.08	14.23	6.35	11.22	7.5	4.91	5.24	5.88333	14.7	15.06	14.58	14.78	-0.927088	6.19717e-44	0.385341	3.97571e-13	1.31243	7.71082e-98	11.86	7.53	12.17	10.52	2.5	3.07	4.25	3.27333	11.28	13.01	10.89	11.7267	-1.69296	1.38028e-100	0.153377	0.00745118	1.84633	4.40292e-127	11.95	17.42	20.17	16.5133	3.64	1.91	7.03	4.19333	4.09	3.52	10.54
4352486	LOC4352486	mRNA	1.32	1.38	37.96	13.5533	4.66	1.45	1.85	2.65333	0.77	16.89	4.02	7.22667	-2.35838	1.27709e-217	-0.936115	1.32729e-57	1.42227	2.16454e-58	0.36	0.24	0.18	0.26	0.3	0.12	0.12	0.18	0.2	0.29	0.17	0.22	-0.551676	0.171998	-0.231766	0.541185	0.31991	0.444171	0.86	0.68	1.16	0.9	0.72	56.03	0.43	19.06	46.63	35.83	4.78
107278434	LOC107278434	mRNA	0.06	0.06	0.14	0.0866667	0	0.01	0.01	0.00666667	0.01	0.04	0.07	0.04	-3.15508	0.00015192	-0.987301	0.0842759	2.16778	0.0286341	0.07	0.1	0.09	0.0866667	0.11	0.08	0.1	0.0966667	0.13	0.18	0.26	0.19	0.162206	0.729116	1.15517	0.00316644	0.992963	0.00920139	0.14	0.07	0.2	0.136667	0	0.03	0.01	0.0133333	0.03	0.05	0.16
4327899	LOC4327899	mRNA	2.02	1.92	1.55	1.83	1.21	0.76	1.21	1.06	0.37	0.34	0.5	0.403333	-0.80171	1.38319e-10	-2.1695	9.19633e-43	-1.36779	6.30404e-14	0.5	0.25	0.31	0.353333	0.02	0.19	0.02	0.0766667	0.37	0.82	0.71	0.633333	-2.17037	1.83614e-09	0.822594	0.000115356	2.99296	6.93244e-22	0.87	1.05	0.78	0.9	0.02	0.35	0.26	0.21	0.45	0.26	0.57
4346135	LOC4346135	mRNA	0.51	0.66	0.31	0.493333	0.08	0.12	0.08	0.0933333	0.46	0.12	0.27	0.283333	-2.42573	1.57489e-06	-0.775797	0.0408925	1.64993	0.0043889	8.66	9.96	6.8	8.47333	1.07	1.2	1.52	1.26333	4.14	6.19	9.64	6.65667	-2.73055	1.12563e-97	-0.348717	4.55382e-05	2.38184	3.27179e-67	0.04	0.3	0.26	0.2	0.08	0	0.04	0.04	0.38	0.34	0.19
4343552	LOC4343552	mRNA	70.67	76.69	42.3	63.22	52.92	42.15	37.88	44.3167	19.04	16.19	9.84	15.0233	-0.51114	5.07931e-133	-2.07339	0	-1.56225	0	0.19	0.33	0.92	0.48	0.71	0.49	0.15	0.45	0.37	0.6	0.03	0.333333	-0.132402	0.559429	-0.534958	0.026703	-0.402556	0.103789	56.83	43.59	6.53	35.65	1.59	6.72	38.07	15.46	0.99	2.1	6.35
4342404	LOC4342404	mRNA	2159.71	2759.07	1538.63	2152.47	354.63	384.85	330.97	356.817	1608.15	886.15	847.89	1114.06	-2.59224	0	-0.946288	0	1.64595	0	4237.91	5554.51	5065.73	4952.72	1129.85	1597.38	1856.39	1527.87	5014.31	5307.98	5736.31	5352.87	-1.68596	0	0.109058	2.3249e-132	1.79501	0	2480.1	2611.48	2928.24	2673.27	229.71	60.75	298.86	196.44	346.89	525.1	1401.5
4335470	LOC4335470	mRNA	0	0	0	0	0	0.05	0	0.0166667	0.03	0	0	0.01					-0.967379	0.565761	0	0	0	0	0	0.02	0	0.00666667	0	0	0	0							0	0.03	0.02	0.0166667	0	0.03	0	0.01	0	0.03	0
4336748	LOC4336748	mRNA	55.12	63.87	41.13	53.3733	10.42	7.94	10.39	9.58333	21.78	25.27	23.64	23.5633	-2.47674	0	-1.18141	4.53813e-131	1.29533	2.20047e-67	7.15	16.63	22.57	15.45	5.82	6.7	4.63	5.71667	11.55	14.88	11.92	12.7833	-1.4411	2.86122e-51	-0.278708	0.000331121	1.16239	2.5079e-31	91.19	91.28	71.31	84.5933	11.07	21.29	18.96	17.1067	37.12	44.98	72.8
4350206	LOC4350206	mRNA	23.74	25.1	4.43	17.7567	24.16	22.1	33.34	26.5333	12.79	8.77	14.73	12.0967	0.58173	5.10386e-37	-0.54817	6.73144e-23	-1.1299	3.69595e-111	0.1	0.13	0.34	0.19	0.04	0.23	0.26	0.176667	0.13	0.2	0	0.11	-0.07726	0.877781	-0.797992	0.157854	-0.720732	0.20896	31.52	25.67	7.73	21.64	12.7	2.55	35.27	16.84	0.93	1.73	30.01
4345960	LOC4345960	mRNA	1.44	0.55	19.86	7.28333	0.99	0.56	1.09	0.88	0.51	7.94	1.16	3.20333	-3.05711	1.88669e-95	-1.2149	8.30893e-30	1.8422	5.65598e-24	0.08	0.36	0.33	0.256667	0.45	0.16	0.04	0.216667	0.04	0.92	0.24	0.4	-0.330834	0.505255	0.626505	0.133501	0.957339	0.0306767	0.93	0.27	0.72	0.64	0.32	60.01	0.43	20.2533	63.24	38.08	0.66
107276289	LOC107276289	mRNA	0	0	0	0	0	0	0	0	0	0	0	0							0	0	0	0	0	0	0	0	0.04	0.04	0	0.0266667							0	0	0.07	0.0233333	0	0	0.04	0.0133333	0	0	0
4327580	LOC4327580	mRNA	10.58	13.52	1.86	8.65333	4.84	2.26	5.44	4.18	0.9	1.25	2.52	1.55667	-1.04647	2.35062e-31	-2.47311	1.36754e-102	-1.42664	5.61478e-25	0	0	0.07	0.0233333	0.08	0	0	0.0266667	0.14	0	0	0.0466667	0.0102029	0.994357	0.967542	0.425122	0.957339	0.43001	4.98	3.81	2.69	3.82667	0.73	1.56	1.52	1.27	0.31	0.89	2.76
9267058	LOC9267058	mRNA	4.9	2.71	2.27	3.29333	1.35	2.06	1.99	1.8	2.98	1.76	2.33	2.35667	-0.871185	5.03386e-12	-0.480076	4.63745e-05	0.391109	0.00442687	2.58	1.48	1.71	1.92333	0.96	1.03	0.55	0.846667	2.03	1.66	2.18	1.95667	-1.18727	2.34273e-11	0.0329942	0.817192	1.22026	3.72306e-12	2.45	2.29	3.67	2.80333	0.92	1.33	1.62	1.29	1.75	1.9	1.77
4351331	LOC4351331	mRNA	0	0.11	0	0.0366667	0.11	0	0	0.0366667	0	0.16	0.05	0.07	0.0148436	0.991791	1.0127	0.403849	0.997856	0.410776	0.06	0	0	0.02	0.06	0	0	0.02	0.21	0.05	0	0.0866667	0.0102029	0.99601	2.28947	0.0933397	2.27927	0.0948011	0.29	0	0.25	0.18	0.06	0	0	0.02	0.16	0	0.09
4344160	LOC4344160	mRNA	3.21	3.22	2.57	3	0.48	0.16	0.4	0.346667	4.52	3.07	2.65	3.41333	-3.1049	1.68112e-40	0.186874	0.15586	3.29177	5.15273e-48	3.62	5.86	3.31	4.26333	0.41	0.76	0.8	0.656667	5.79	6.81	8.55	7.05	-2.69024	3.42203e-48	0.718314	1.41049e-12	3.40855	2.28082e-98	5.75	5.67	7.07	6.16333	0.28	1.32	0.75	0.783333	5.4	7.59	5.43
4340664	LOC4340664	mRNA	0	0	0	0	0	0	0	0	0	0.01	0	0.00333333							0.59	1.12	0.84	0.85	0.55	1.38	0.6	0.843333	0.36	0.7	0.02	0.36	-0.0219752	0.941371	-1.25179	0.000648147	-1.22982	0.000861641	1.11	0.78	2.3	1.39667	0.05	0	0	0.0166667	0.23	0.13	0.16
4324884	LOC4324884	mRNA	25.49	21.9	20.95	22.78	6.61	3.01	5.31	4.97667	26.02	22.56	22.65	23.7433	-2.192	7.07089e-268	0.0600867	0.156595	2.25208	2.7622e-287	41.82	32.99	65.02	46.61	3.03	1.74	1.6	2.12333	47.89	51.62	46.32	48.61	-4.47876	0	0.0638405	0.0329789	4.5426	0	23.51	37.45	41.44	34.1333	2.33	6.66	1.78	3.59	26.63	29.53	18.61
4350978	LOC4350978	mRNA	0.07	0.12	0.14	0.11	0.18	0.23	0.22	0.21	0.23	0.16	0.12	0.17	0.837808	0.00457471	0.605288	0.0490208	-0.232521	0.383174	0.01	0.04	0.15	0.0666667	0.11	0.06	0.11	0.0933333	0.04	0.09	0.21	0.113333	1.40579	0.00373375	1.22185	0.0139122	-0.183935	0.637242	0.93	1.59	1.95	1.49	2.27	0.87	1.69	1.61	0.51	0.94	1.47
4332688	LOC4332688	mRNA	0.65	0.72	0.11	0.493333	2.31	1.15	1.34	1.6	0.38	1.01	0.91	0.766667	1.70672	2.49076e-12	0.634188	0.0306263	-1.07253	9.49808e-07	4.99	2.4	3.57	3.65333	1.33	2.27	1.86	1.82	4.99	2.14	1.03	2.72	-0.984635	1.16448e-11	-0.421869	0.00124447	0.562766	0.000289133	0.67	0.8	0.36	0.61	0.49	0.18	0.34	0.336667	0.26	0.26	0.82
4329751	LOC4329751	mRNA	91.13	115.48	77.56	94.7233	17.67	15.55	8.12	13.78	116.34	83.11	90.69	96.7133	-2.77897	0	0.0314352	0.0453862	2.8104	0	148.13	121.94	168.67	146.247	22.57	33.68	35.18	30.4767	171.9	164.46	157	164.453	-2.24618	0	0.171424	4.84296e-43	2.4176	0	120.29	140.09	126.85	129.077	10.6	9.47	16.52	12.1967	42.81	74.85	118.08
107279403	LOC107279403	mRNA	0	0	0	0	0	0	0	0	0	0.04	0	0.0133333							0	0	0	0	0	0	0	0	0.02	0.04	0	0.02							0	0	0.02	0.00666667	0.04	0	0.04	0.0266667	0.02	0.04	0
4337366	LOC4337366	mRNA	1.32	0.99	11.82	4.71	1.91	0.75	1.74	1.46667	1.03	4.84	1.64	2.50333	-1.65812	5.04622e-29	-0.920575	1.70637e-12	0.737541	2.32919e-05	0.14	0.04	0.04	0.0733333	0	0.13	0.04	0.0566667	0.12	0.17	0	0.0966667	-0.311725	0.746617	0.452969	0.589183	0.764694	0.388574	3.04	2.5	2.3	2.61333	2.47	12.11	3.35	5.97667	7.08	10.12	3.53
4343463	LOC4343463	mRNA	11.78	18.98	8.33	13.03	15.47	23.99	15.33	18.2633	7.43	6.51	7.18	7.04	0.486808	7.60513e-16	-0.888063	4.56227e-31	-1.37487	1.80542e-84	9.64	18.49	40.69	22.94	37.87	47.76	54.11	46.58	7.75	13.22	3.33	8.1	1.02973	3.03518e-132	-1.50484	2.78644e-119	-2.53457	0	30.52	37.59	24.2	30.77	22.32	7.02	42.71	24.0167	1.98	2.93	20.1
4328432	LOC4328432	mRNA	103.33	164.7	92.76	120.263	123.49	133.25	105.77	120.837	69.6	68.1	67.71	68.47	0.00966428	0.621483	-0.807204	7.90698e-281	-0.816869	5.00934e-287	28.95	65.04	147.57	80.52	132.49	152.07	170.64	151.733	37.26	32.71	13.64	27.87	0.937626	0	-1.53255	0	-2.47018	0	236.31	276.8	150.33	221.147	94.45	82.91	195.11	124.157	28.67	40.53	159.82
107278609	LOC107278609	mRNA	20.78	15.21	77.62	37.87	41.6	38.78	31.17	37.1833	30.29	73.24	51.74	51.7567	-0.0311098	0.450521	0.427592	2.80329e-29	0.458702	6.12948e-33	1.94	3.53	17.16	7.54333	3.48	13.12	8.57	8.39	4.94	4.91	0.37	3.40667	0.189527	0.0365588	-1.14592	5.31327e-24	-1.33544	5.96227e-34	16.56	23.29	24.67	21.5067	16.43	97.4	22.64	45.49	91.57	82.95	41.68
4343171	LOC4343171	mRNA	49.52	55.57	24.3	43.13	10.24	16.45	12.38	13.0233	37.06	15.37	21.06	24.4967	-1.72674	0	-0.809168	2.48697e-104	0.917569	6.30742e-74	40.33	47.34	35.18	40.95	10.28	11.11	12.58	11.3233	56.17	55.98	68.79	60.3133	-1.85224	0	0.555904	1.9016e-74	2.40814	0	23.89	32.88	60.83	39.2	1.1	0.1	4.28	1.82667	2.65	3.73	10.71
9271816	LOC9271816	mRNA	21.73	23.25	19.74	21.5733	2.75	10.72	3.88	5.78333	6.33	7.23	4.01	5.85667	-1.85587	1.0239e-194	-1.82491	1.72074e-190	0.030964	0.717946	8.01	5.77	12.3	8.69333	5.99	8.85	5.72	6.85333	6.88	5.93	1.21	4.67333	-0.324866	2.98555e-05	-0.850128	9.36686e-24	-0.525261	4.67769e-09	14.29	19.49	15.72	16.5	3.47	3.31	9.69	5.49	4.9	6.28	4.57
4329950	LOC4329950	mRNA	53.83	54.84	43.01	50.56	9.59	8.24	6.44	8.09	92.21	66.7	84.83	81.2467	-2.64173	0	0.686184	7.18748e-162	3.32791	0	46.04	35.48	26.17	35.8967	2.44	0.68	0.5	1.20667	40.67	39.77	50.02	43.4867	-4.95395	0	0.279241	9.63177e-18	5.2332	0	65.39	63.67	53.32	60.7933	5.34	8.94	3.12	5.8	44.27	67.03	67.37
4338460	LOC4338460	mRNA	407.02	567.17	225.75	399.98	415.68	610.97	525.19	517.28	170.55	159.08	176.06	168.563	0.370842	4.60318e-158	-1.24606	0	-1.6169	0	311.23	904.93	1052.34	756.167	1231.71	1535.56	1833.55	1533.61	378.73	460.91	308.11	382.583	1.02252	0	-0.99138	0	-2.0139	0	422.71	492.02	322.19	412.307	252.46	94.59	458.51	268.52	17.55	32.64	216.56
4344703	LOC4344703	mRNA	1029.17	965.81	877.55	957.51	6.65	4.44	3.44	4.84333	1117.66	918.82	885.4	973.96	-7.654	0	0.084952	5.164e-63	7.73896	0	1259.39	722.63	954.66	978.893	2.52	1.45	1.01	1.66	1102.58	1177.47	966.16	1082.07	-9.25585	0	0.16386	4.06353e-216	9.41971	0	1063.93	1266.14	1066.88	1132.32	7.68	8.25	6.41	7.44667	832.91	986.1	1034.61
107281397	LOC107281397	mRNA	0.19	0	0	0.0633333	0.07	0	0	0.0233333	0.12	0.15	0.34	0.203333	-1.55137	0.0426537	1.65849	0.000156256	3.20986	2.42946e-08	0.2	0	0	0.0666667	0	0.09	0	0.03	0	0	0	0	-1.12683	0.112437	-4.64717	0.000339217	-3.52034	0.0258089	0	0	0.29	0.0966667	0.16	0.15	0.2	0.17	0.13	0	0
4330608	LOC4330608	mRNA	234	249.02	203.49	228.837	9.78	14.34	7.5	10.54	206.21	151.96	149.62	169.263	-4.44024	0	-0.433908	9.99212e-167	4.00633	0	279.58	289.38	316.13	295.03	32.38	49.61	53.23	45.0733	319.37	353.39	384.87	352.543	-2.69561	0	0.256941	6.51015e-95	2.95255	0	247.54	232.02	265.56	248.373	11.99	6.8	16.53	11.7733	96.55	127.03	179.41
4327298	LOC4327298	mRNA	16.95	15.42	23	18.4567	17.55	10.42	10.8	12.9233	18.92	15.72	19.01	17.8833	-0.508169	4.35265e-33	-0.0480124	0.219965	0.460156	6.79549e-27	4.09	2.88	6.93	4.63333	5.31	7.32	3.36	5.33	3.46	2.75	2.58	2.93	0.21289	0.00519144	-0.657214	7.67109e-14	-0.870103	1.16499e-24	12.7	11.34	19.01	14.35	8.8	8.78	7.1	8.22667	5.38	8.66	14.98
4340075	LOC4340075	mRNA	17.75	21.2	19.45	19.4667	40.4	26.66	16.89	27.9833	36.34	36.08	32.46	34.96	0.526073	6.28167e-28	0.842774	8.60473e-77	0.316701	2.63053e-14	255.04	100.94	20.61	125.53	62.09	21.62	17.12	33.61	83.57	60.66	25.06	56.43	-1.93974	0	-1.14477	0	0.794962	8.5674e-109	25.56	29.32	7.78	20.8867	10.38	8.46	31.54	16.7933	3.57	6.87	36.88
4344007	LOC4344007	mRNA	35.34	33.14	20.82	29.7667	0.98	0.56	1.03	0.856667	34.29	29.7	31.36	31.7833	-5.11106	0	0.101357	0.0198971	5.21241	0	18.99	16	29.48	21.49	1.3	2.02	2.43	1.91667	31.6	35.92	12.28	26.6	-3.43858	1.45115e-279	0.310112	5.10793e-10	3.74869	0	33.63	35.54	34.65	34.6067	0.3	0.88	0.39	0.523333	20.61	23.79	26.89
4332224	LOC4332224	mRNA	5.1	5.8	3.24	4.71333	2.79	0.82	0.83	1.48	0.18	2.86	1.1	1.38	-1.66276	2.83573e-51	-1.79112	9.47366e-57	-0.128362	0.394948	1.33	1.5	1.96	1.59667	1.96	3.51	3.2	2.89	1.39	2.63	0.73	1.58333	0.877404	1.78642e-12	-0.0108708	0.93986	-0.888275	7.79661e-13	6.17	1.27	1.84	3.09333	1.5	5.67	2.35	3.17333	1.73	4.04	2.64
4336497	LOC4336497	mRNA	29.35	16.5	11.6	19.15	0.17	0.08	0	0.0833333	25.69	7.84	3.72	12.4167	-7.84254	1.51354e-295	-0.614036	7.42162e-24	7.2285	9.94196e-203	3.68	1.3	0.39	1.79	0.13	0.25	0	0.126667	10.85	6.18	11.2	9.41	-3.82269	4.5555e-27	2.40748	4.7372e-90	6.23017	3.08156e-158	7	6.3	6.32	6.54	0	10.23	0	3.41	30.58	18.32	1.01
107275266	LOC107275266	mRNA	0	0	0	0	0	0	0	0	0	0	0	0							0	0.47	0	0.156667	0	0	0	0	0	0	0	0	-5.01837	3.22228e-05	-5.06103	2.75752e-05			0	0	0	0	0	0	0	0	0	0	0.38
4327546	LOC4327546	mRNA	0.92	1.12	0.74	0.926667	0.68	0.62	0.87	0.723333	0.88	1.49	1.13	1.16667	-0.352506	0.116521	0.331762	0.0961608	0.684268	0.00128236	8.9	14.08	8.56	10.5133	2.18	3.94	4.32	3.48	11.29	12.62	17.53	13.8133	-1.58188	7.73886e-80	0.388265	4.63146e-11	1.97014	9.48729e-142	2.2	2.08	2.85	2.37667	0.83	1.99	0.73	1.18333	4.74	6.48	2.79
107275911	LOC107275911	mRNA	0	0	0	0	0	0	0	0	0	0	0	0							0.04	0	0.02	0.02	0.04	0.04	0	0.0266667	0.19	0	0.1	0.0966667	0.42524	0.698076	2.22656	0.00517486	1.80132	0.0150701	0	0	0.06	0.02	0	0.04	0.02	0.02	0.02	0.06	0
4333014	LOC4333014	mRNA	282.91	240.72	284.29	269.307	95.01	63.49	75.23	77.91	156.86	96.17	127.48	126.837	-1.78859	0	-1.084	0	0.704596	0	11.41	10.48	29.96	17.2833	40.92	42.98	32.07	38.6567	12.6	17.19	6.42	12.07	1.16049	1.31003e-221	-0.516328	1.70655e-26	-1.67682	0	124.54	109.44	283.19	172.39	14.31	8.8	31.24	18.1167	12.29	16.71	73.36
4325018	LOC4325018	mRNA	51.76	61.9	37.94	50.5333	15.31	11.37	9.65	12.11	48.94	37.79	41.11	42.6133	-2.05891	0	-0.244619	2.62937e-20	1.81429	0	42.8	37.56	44.83	41.73	10.48	11.98	12.05	11.5033	50.35	45.28	46.03	47.22	-1.85305	0	0.179452	5.33573e-11	2.03251	0	68.54	81.86	87.07	79.1567	21.27	10.43	30.89	20.8633	25.19	38.86	59.4
4345443	LOC4345443	mRNA	115.45	176.72	95.41	129.193	80.13	86.01	76.49	80.8767	110.4	85.93	86.46	94.2633	-0.67612	1.40464e-225	-0.453999	5.70537e-111	0.222121	2.59687e-22	104.17	209.25	212.97	175.463	153.68	185.69	221.11	186.827	144.7	160.48	169.78	158.32	0.093218	6.6512e-09	-0.154147	2.12005e-20	-0.247365	2.58122e-51	181.29	229.12	202.38	204.263	83.53	44.18	119.88	82.53	25.88	47.4	140.27
4330114	LOC4330114	mRNA	0	0	0	0	0	0	0	0	0	0	0	0							0	0.06	0.18	0.08	0	0	0	0	0	0	0.06	0.02			-2.03246	0.158883			0	0.05	0	0.0166667	0	0	0	0	0	0	0.06
4344566	LOC4344566	mRNA	4.93	9.83	19.05	11.27	20.08	34.49	17.02	23.8633	78.15	48.94	51.48	59.5233	1.0798	2.1296e-170	2.39976	0	1.31996	0	86.04	100.68	127.23	104.65	31.34	36.06	43.35	36.9167	92.07	99.27	109.71	100.35	-1.4967	0	-0.0596138	0.000148199	1.43708	0	17.26	14.65	13.13	15.0133	38.96	9.32	19.69	22.6567	13.39	17.35	32.38
107278085	LOC107278085	mRNA	0.91	1.1	9.43	3.81333	2.36	2.09	2.59	2.34667	0.53	6.7	2.84	3.35667	-0.631796	3.03278e-05	-0.213936	0.128765	0.417859	0.00799294	0.15	0.22	0.35	0.24	0.49	0.53	0.73	0.583333	0.15	0.07	0.36	0.193333	1.28322	0.0065978	-0.61742	0.343502	-1.90064	0.000277061	7.36	6.87	2.62	5.61667	5.29	8.13	12.46	8.62667	12.29	13.44	7.85
4324731	LOC4324731	mRNA	0.78	0.5	0.63	0.636667	0.14	0.23	0.05	0.14	0.45	0	0.05	0.166667	-2.20755	1.83441e-06	-1.92019	1.28106e-05	0.287362	0.656846	4.91	4.27	7.67	5.61667	0.21	1.78	1.49	1.16	1.9	4.33	2.75	2.99333	-2.22165	2.20844e-44	-0.904908	5.8248e-13	1.31674	1.07064e-12	0.72	4.77	3.66	3.05	0.32	0.22	0.32	0.286667	0	0.13	0.22
4329993	LOC4329993	mRNA	0.38	0.73	0.5	0.536667	0.5	0.82	0.41	0.576667	0.21	0.23	0.16	0.2	0.111139	0.512738	-1.40323	2.02481e-10	-1.51437	2.98181e-12	0.82	0.87	0.65	0.78	0.26	0.55	0.69	0.5	0.98	1.02	1.32	1.10667	-0.610802	0.000158827	0.501926	0.000149627	1.11273	4.40544e-14	0.81	0.75	1.1	0.886667	0.45	0.92	0.58	0.65	1.12	0.62	0.47
4339758	LOC4339758	mRNA	1.39	1.58	0.78	1.25	0.11	0.03	0.03	0.0566667	0.54	0.79	0.85	0.726667	-4.51539	1.40718e-32	-0.795254	6.61098e-05	3.72014	1.69702e-17	0.23	0.05	0.11	0.13	0.06	0.08	0.14	0.0933333	0.17	0.19	0.14	0.166667	-0.471932	0.425805	0.333883	0.513955	0.805816	0.147332	1.49	1.33	2.12	1.64667	0.03	0.03	0.11	0.0566667	0.11	0.19	1.09
4348681	LOC4348681	mRNA	0.24	0.24	0.09	0.19	0.12	0.09	0.18	0.13	0.15	0.18	0.03	0.12	-0.556899	0.281107	-0.658256	0.210465	-0.101358	0.861365	0.07	0.12	0.2	0.13	0.07	0.25	0.15	0.156667	0.4	0.47	0.15	0.34	0.297501	0.588223	1.39252	0.00202501	1.09502	0.0107392	0.18	0.46	1.2	0.613333	0.03	0.15	0.09	0.09	0.06	0.06	0.09
9272159	LOC9272159	mRNA	0	0	0.01	0.00333333	0	0	0.01	0.00333333	0	0	0	0	0.0148436	0.994195					0.01	0.02	0	0.01	0.03	0	0	0.01	0.01	0	0.02	0.01	-0.57476	0.659288	-0.0324577	0.978017	0.542302	0.677396	0.07	0.04	0.01	0.04	0.1	0.03	0.09	0.0733333	0.02	0.07	0.09
4330349	LOC4330349	mRNA	11.75	8.53	10.62	10.3	0.07	0.36	0	0.143333	14.93	7.35	9.13	10.47	-6.17718	0	0.0290503	0.604461	6.20623	0	18.4	16.46	7.38	14.08	0.27	0.31	0.17	0.25	21.47	24.85	30.29	25.5367	-5.79798	0	0.859349	2.70747e-93	6.65733	0	3.92	3.1	4.8	3.94	0.07	0.14	0.23	0.146667	3.33	2.68	1.98
9271537	LOC9271537	mRNA	1.23	1.67	1.72	1.54	1.98	3.23	2.1	2.43667	2.76	2.26	2.42	2.48	0.662668	2.26889e-09	0.700893	1.93456e-10	0.0382254	0.697674	2.14	1.58	2.17	1.96333	0.65	0.8	0.77	0.74	2.28	3.86	6.48	4.20667	-1.4223	1.30282e-23	1.093	4.00601e-33	2.5153	8.60351e-103	2.15	2.31	2.21	2.22333	4.2	4.28	3.38	3.95333	5.57	6.01	3.67
4333368	LOC4333368	mRNA	1.67	3.6	1.6	2.29	0.05	0.08	0.08	0.07	5.64	0.6	0.76	2.33333	-5.07791	6.44287e-65	0.0388832	0.751759	5.1168	1.8049e-66	42.74	51.24	47.02	47	0.63	0.83	0.94	0.8	38.65	56.23	50.62	48.5	-5.86978	0	0.0435253	0.111565	5.91331	0	6.48	7.22	11.54	8.41333	0.13	0.17	0.12	0.14	0.4	0.54	1.68
4330051	LOC4330051	mRNA	2.56	1.58	12.12	5.42	0	0	0.16	0.0533333	0.79	5.46	0.72	2.32333	-6.67166	3.99688e-49	-1.24754	1.73394e-12	5.42412	6.10885e-22	1.84	2.48	3.96	2.76	0	0	0	0	1.37	1.84	0.24	1.15	-7.64801	1.64043e-23	-1.2644	4.87822e-07	6.3836	1.60946e-11	2.02	1.68	0.6	1.43333	0.08	1.78	0	0.62	61.04	93.86	2.49
4338007	LOC4338007	mRNA	4.79	7.81	7.69	6.76333	3.13	0.55	6.5	3.39333	1.3	4.3	2.75	2.78333	-0.997386	6.66614e-35	-1.29159	5.37586e-52	-0.294203	0.0037314	2.26	1.39	2.29	1.98	10.23	1.62	1.93	4.59333	3.3	4.04	4.22	3.85333	1.1477	9.0356e-28	0.967486	2.46037e-19	-0.180211	0.0413941	17.69	2.73	2.62	7.68	0.3	0.52	0.52	0.446667	0.27	0.2	2.45
4330952	LOC4330952	mRNA	0	0	0.8	0.266667	0	0	0	0	0	0.1	0.05	0.05	-5.07262	2.18378e-05	-2.4898	0.00110964			0.1	0	0.05	0.05	0.32	0	0	0.106667	0.05	0.1	0.1	0.0833333	1.0102	0.307797	0.704508	0.496778	-0.305695	0.725833	0	0.05	0.23	0.0933333	0.42	7.47	0.09	2.66	11.63	3.75	0.09
4325177	LOC4325177	mRNA	12.57	4.9	7.91	8.46	2.31	57.16	11.46	23.6433	44.05	3.51	3.77	17.11	1.47937	1.58339e-140	1.03273	8.18863e-60	-0.446637	9.69193e-20	0.15	0.18	1.69	0.673333	0.16	1.15	0.21	0.506667	0.94	0.85	0.71	0.833333	-0.369263	0.204932	0.3098	0.228121	0.679063	0.0133727	3.43	33.1	31.05	22.5267	24.09	6.01	19.73	16.61	2.11	4.43	1.19
4329191	LOC4329191	mRNA	45.8	66.43	46.74	52.99	36.93	50.16	32.28	39.79	123.05	62.91	73.25	86.4033	-0.401997	7.5733e-43	0.73111	9.88809e-203	1.13311	0	36.43	18.52	26.75	27.2333	6.09	9.34	10.79	8.74	35.79	34.22	54.48	41.4967	-1.60546	6.32913e-214	0.619524	3.14772e-71	2.22498	0	78.6	103.85	83.27	88.5733	32	22.54	45.7	33.4133	16.2	29.27	47.08
9269534	LOC9269534	mRNA	23.62	29.81	11.55	21.66	27.15	46.14	38.42	37.2367	14.34	13.47	15.71	14.5067	0.781689	2.52321e-96	-0.577048	5.5315e-34	-1.35874	2.75788e-234	18.4	57.37	94.32	56.6967	84.41	128.96	151.21	121.527	17.54	25.04	7.42	16.6667	1.11059	0	-1.77335	0	-2.88394	0	53.24	72.99	47.52	57.9167	30.5	10.06	60.18	33.58	1.72	2.53	33.57
4339222	LOC4339222	mRNA	16.24	27.84	305.67	116.583	25.15	2.75	6.05	11.3167	4.06	72.45	14.7	30.4033	-3.36623	0	-1.96831	0	1.39792	1.31605e-154	0.12	0.04	0.19	0.116667	0.12	0	0.04	0.0533333	0.04	0	0.04	0.0266667	-1.15972	0.163823	-2.20238	0.0261828	-1.04266	0.390061	12.97	4.66	1.19	6.27333	0.04	13.54	1.16	4.91333	32.35	3.64	8.32
4350283	LOC4350283	mRNA	23.37	23.74	10.1	19.07	16.7	11.24	15.98	14.64	6.85	8.02	9.55	8.14	-0.378796	1.80087e-18	-1.22811	4.46707e-133	-0.849311	1.24965e-56	1.39	0.65	2.32	1.45333	1.62	3.6	2.34	2.52	0.64	1.11	0.18	0.643333	0.817558	2.62734e-10	-1.17783	8.54771e-11	-1.99538	1.15605e-36	31.53	21.88	26.93	26.78	9.05	3.65	16.31	9.67	1.76	2.33	17.71
4338119	LOC4338119	mRNA	29.97	9.79	23.07	20.9433	7.5	83.21	26.88	39.1967	35.18	4.59	11.11	16.96	0.901384	1.44167e-90	-0.291139	1.13754e-07	-1.19252	1.51022e-141	11.48	5.62	6.17	7.75667	4.17	10.46	5.46	6.69667	4.76	4.75	1.97	3.82667	-0.183038	0.0424811	-1.01395	1.08298e-22	-0.830912	7.86583e-15	7.08	108.27	30	48.45	26.85	0.44	70.03	32.44	0	0.08	4.72
4332267	LOC4332267	mRNA	0.58	1.83	2.5	1.63667	2.52	22.04	1.16	8.57333	1.82	1.77	1.27	1.62	2.38299	7.82854e-31	-0.0212481	0.945872	-2.40424	5.23512e-31	9.32	109.78	6.9	42	9.33	48.69	4.6	20.8733	24.79	49.67	5.42	26.6267	-1.00716	2.17291e-42	-0.690234	2.45722e-23	0.316921	0.000127513	69.31	99.75	354.04	174.367	546.69	0	99.21	215.3	0.11	0	8.87
4336049	LOC4336049	mRNA	39.91	33.04	12.12	28.3567	35.61	48.01	51.8	45.14	46.54	40.73	63.68	50.3167	0.672399	2.74867e-96	0.831037	2.70441e-154	0.158638	1.50563e-08	43.31	37.48	62.58	47.79	16.06	15.26	17.07	16.13	45.25	34.45	11.38	30.36	-1.56504	0	-0.654954	1.48416e-95	0.910089	1.18332e-106	28.57	39.49	12.31	26.79	21.16	14.86	17.04	17.6867	17.92	16.26	55.26
4327841	LOC4327841	mRNA	0.02	0.03	0.03	0.0266667	0.08	0.1	0.07	0.0833333	0.06	0.02	0.04	0.04	1.63562	0.0013213	0.596084	0.32819	-1.03954	0.02394	0.03	0	0	0.01	0	0.02	0	0.00666667	0	0.01	0	0.00333333	-0.57476	0.659288	-1.61742	0.296789	-1.04266	0.543344	0.21	0.24	0.45	0.3	0.18	0.22	0.08	0.16	0.26	0.11	0.35
4344738	LOC4344738	mRNA	67.42	80.81	62.48	70.2367	10.88	12.44	6.1	9.80667	110.11	78.06	83.04	90.4033	-2.83937	0	0.365394	1.40113e-67	3.20477	0	95.33	108.36	98.14	100.61	23.43	20.2	19.36	20.9967	105.72	112.69	155.87	124.76	-2.26969	0	0.309395	6.38794e-67	2.57909	0	67.64	82.17	96.56	82.1233	7.94	8.37	10.01	8.77333	32.11	51.59	68.78
4350661	LOC4350661	mRNA	0.02	0.07	0	0.03	0	0.05	0.1	0.05	0.02	0.02	0.03	0.0233333	0.83994	0.284393	-0.321349	0.737603	-1.16129	0.16247	0.07	0.03	0.07	0.0566667	0.15	0.12	0.03	0.1	0	0.02	0	0.00666667	0.800141	0.155	-3.35439	0.00345865	-4.15453	3.28933e-05	0.05	0.05	0.11	0.07	0.02	1.77	0.07	0.62	0.45	0.99	0.03
112936068	LOC112936068	mRNA	0.41	0.57	0.54	0.506667	0	0.67	0.25	0.306667	0.49	0	0.08	0.19	-0.727048	0.176784	-1.39562	0.0208866	-0.668576	0.330496	0.61	0.66	0.43	0.566667	0.09	0.08	0	0.0566667	1.25	0.58	0.5	0.776667	-3.31173	4.46351e-05	0.454514	0.278359	3.76624	4.38753e-07	0.24	0.47	0.39	0.366667	0.08	0	0.16	0.08	0	0.08	0
107278276	LOC107278276	mRNA	1.29	3.97	1.07	2.11	2.29	3.41	3.01	2.90333	2.41	1.38	1.35	1.71333	0.460255	0.0181456	-0.293962	0.185299	-0.754217	0.000241375	0.07	1.22	4.2	1.83	5.64	5.12	8.25	6.33667	0.14	0.34	0.07	0.183333	1.79388	1.83487e-26	-3.33624	2.42404e-16	-5.13012	4.14216e-66	0.99	2.2	1.41	1.53333	1.54	0	2.27	1.27	0	0	0.59
4350728	LOC4350728	mRNA	3.81	3.27	12.51	6.53	5.83	0.95	2.3	3.02667	3.23	8.09	3.8	5.04	-1.10715	1.15341e-43	-0.387419	3.9059e-08	0.719728	4.2922e-17	0.19	0.08	0.19	0.153333	0.02	0.04	0.04	0.0333333	0.04	0.08	0	0.04	-2.1273	0.000733684	-1.90693	0.00153428	0.220374	0.800424	3.85	0.47	1.44	1.92	0.41	73.91	0.49	24.9367	30.88	19.78	7.85
107280380	LOC107280380	mRNA	0.14	0.17	0.17	0.16	0.07	0.31	0.07	0.15	0.17	0.28	0.24	0.23	-0.0910408	0.869836	0.528303	0.289587	0.619344	0.222863	0.66	0.14	0.61	0.47	0.08	0	0.03	0.0366667	0.18	0.63	0.28	0.363333	-3.69024	2.70495e-09	-0.363664	0.293227	3.32657	4.11597e-07	0.03	0	0.07	0.0333333	0.07	0.57	0.1	0.246667	0.68	0.41	0.24
9267778	LOC9267778	mRNA	59.04	37.69	38.73	45.1533	39.51	45.19	6.89	30.53	90.44	60.83	39.01	63.4267	-0.560794	4.15009e-61	0.492958	7.09788e-68	1.05375	1.1527e-248	49.26	26.71	36.86	37.61	30.69	32.61	17.17	26.8233	36.26	25.73	14.52	25.5033	-0.489128	6.17025e-39	-0.555713	2.35271e-49	-0.0665845	0.104623	14.99	7.38	11.69	11.3533	12.75	1.36	2.72	5.61	5.87	2.66	9.31
4332771	LOC4332771	mRNA	125.41	191.52	121.6	146.177	87.57	125.29	94.97	102.61	97.15	74.48	75.72	82.45	-0.51176	1.97187e-164	-0.825728	0	-0.313968	1.2432e-47	105.29	252.64	307.7	221.877	241.68	284.1	302.55	276.11	156.36	144.57	158.19	153.04	0.31527	3.55461e-123	-0.54253	1.93078e-272	-0.8578	0	205.35	239.81	179.31	208.157	100.37	53.25	147.44	100.353	34.55	48.59	128.89
4330041	LOC4330041	mRNA	0.94	0.54	0.3	0.593333	0.36	0.24	0.49	0.363333	1.01	0.37	0.66	0.68	-0.706002	0.00396229	0.209391	0.316454	0.915393	0.000111018	0.55	0.74	1.03	0.773333	0.38	0.44	0.12	0.313333	0.99	0.78	0.74	0.836667	-1.31812	4.88138e-08	0.113148	0.545446	1.43127	1.2355e-09	0.51	0.61	0.99	0.703333	0.46	0.02	0.34	0.273333	0.04	0	0.66
4342458	LOC4342458	mRNA	0.43	1.33	0.17	0.643333	0	0	0.09	0.03	0.04	0.04	0	0.0266667	-4.47701	1.39253e-11	-4.47915	1.36187e-11	-0.00214434	0.998814	101.04	145.07	98.49	114.867	0.58	0.21	0.17	0.32	113.69	165.46	188.84	155.997	-8.52655	0	0.437346	9.84321e-94	8.9639	0	0.93	1.07	2.09	1.36333	0.09	0	0	0.03	0	0	0.29
4330827	LOC4330827	mRNA	0.29	0.42	0.2	0.303333	0.04	0.09	0	0.0433333	0.11	0.05	0.09	0.0833333	-2.75775	8.64832e-08	-1.88542	2.05726e-05	0.872325	0.222982	0.79	0.36	0.32	0.49	0.35	0.55	0.38	0.426667	0.34	0.38	0.44	0.386667	-0.182442	0.489014	-0.332018	0.216444	-0.149576	0.590182	0.52	0.98	1.33	0.943333	0.55	0.56	0.7	0.603333	0.28	0.15	0.65
4327084	LOC4327084	mRNA	5.04	8.38	3.26	5.56	5.06	4.82	4.17	4.68333	2.35	3.11	2.42	2.62667	-0.246016	6.98728e-05	-1.08521	5.31321e-52	-0.839197	3.44595e-29	1.14	3.21	3.33	2.56	7.09	7.63	8.43	7.71667	1.63	1.56	1.64	1.61	1.58776	2.90445e-123	-0.676893	7.41183e-12	-2.26465	2.55706e-199	9.91	10.67	5.42	8.66667	3.47	2	7.21	4.22667	0.23	0.66	8.27
4344824	LOC4344824	mRNA	3.48	4.64	3.63	3.91667	1.3	2.64	0.68	1.54	11.49	4.16	3.68	6.44333	-1.34649	1.62427e-21	0.724392	2.12917e-13	2.07088	1.05892e-61	29.6	15.78	18.78	21.3867	6.22	11.87	13.51	10.5333	18.11	23.18	26.38	22.5567	-0.992268	1.13469e-65	0.0844748	0.0768792	1.07674	4.10027e-80	3.25	3.69	4.7	3.88	3.05	0.52	1.95	1.84	3.87	4.04	4.11
4339281	LOC4339281	mRNA	0.03	0	0.05	0.0266667	0	0	0	0	0	0	0.13	0.0433333			0.749665	0.469614	3.31978	0.0407565	0	0	0.08	0.0266667	0.03	0.15	0.05	0.0766667	0.26	0	0	0.0866667	1.59517	0.0747152	1.70451	0.0505529	0.109343	0.868884	0	0.02	0.02	0.0133333	0	0	0	0	0	0	0.05
107276545	LOC107276545	mRNA	0	0	0	0	0	0.03	0	0.01	0	0	0	0							27.82	30.1	47.28	35.0667	4.93	9.25	9.75	7.97667	46.35	65.19	40.48	50.6733	-2.11449	0	0.531097	1.89643e-66	2.64559	0	0	0.03	0	0.01	0	0	0	0	0	0	0
4351509	LOC4351509	mRNA	0.21	0.44	0.72	0.456667	0.39	0.56	0.33	0.426667	1.33	0.35	0.52	0.733333	-0.102356	0.713261	0.695636	0.00411869	0.797992	0.00126026	0.69	0.52	0.56	0.59	0.21	0.42	0.31	0.313333	0.15	0.56	0.2	0.303333	-0.886168	0.00190771	-0.95292	0.000886553	-0.0667514	0.841977	0.74	0.75	1.07	0.853333	0.82	0.97	1.08	0.956667	2.33	1.64	0.23
4349560	LOC4349560	mRNA	5.39	4.27	5.33	4.99667	10.98	13.25	27.25	17.16	19.59	17.68	26.77	21.3467	1.77635	9.76544e-78	2.09472	9.85809e-120	0.318371	1.59993e-06	11.02	2.25	7.06	6.77667	4.86	3.6	4.2	4.22	5.36	8.2	3.95	5.83667	-0.677695	1.13765e-07	-0.200734	0.0856361	0.476961	0.000288586	6.85	10.45	10.3	9.2	18.09	11.41	5.84	11.78	22.14	19.08	14.14
4328518	LOC4328518	mRNA	51.85	63.43	46.92	54.0667	43.22	28.6	53.06	41.6267	17.88	71.1	46.83	45.27	-0.377701	1.08784e-53	-0.266567	1.21029e-28	0.111134	1.52847e-05	1.94	1.19	3.63	2.25333	1.85	3.92	1.86	2.54333	0.37	1.2	0.21	0.593333	0.196616	0.0754546	-1.92361	6.95399e-34	-2.12022	2.10042e-43	41.6	38.21	52.88	44.23	37.51	50.65	44.76	44.3067	29.23	25.97	46.99
4343189	LOC4343189	mRNA	155.32	213.93	147.42	172.223	117.95	153.15	139.69	136.93	193.6	131.78	139.96	155.113	-0.332256	4.15034e-50	-0.149575	4.55372e-12	0.182681	1.76471e-15	797.81	900.62	768.58	822.337	353.74	533.36	615.22	500.773	742.31	852.28	1252.57	949.053	-0.701402	0	0.206104	5.72959e-107	0.907506	0	443.99	401.27	356.06	400.44	180.7	123.06	215.55	173.103	153.99	199.9	321.99
4327344	LOC4327344	mRNA	0.07	0.06	0.19	0.106667	0.02	0.04	0	0.02	0.17	0.11	0.06	0.113333	-2.30708	0.00340345	0.105809	0.838259	2.41289	0.00185287	0.52	1.15	0.4	0.69	0.02	0.09	0.02	0.0433333	1.12	1.57	1.04	1.24333	-3.95942	3.16229e-21	0.830806	4.53621e-06	4.79023	2.69768e-40	0.08	0.02	0.14	0.08	0.04	0.38	0.06	0.16	0.08	0.13	0.13
107276771	LOC107276771	mRNA	3.49	5.26	4.81	4.52	4.49	6.67	4.13	5.09667	3.15	2.21	1.32	2.22667	0.171289	0.193718	-1.01943	3.07013e-10	-1.19072	4.18975e-14	2.4	0.36	2.67	1.81	5.76	2.99	2.04	3.59667	0.61	0.54	0.06	0.403333	0.968139	1.73984e-07	-2.15347	9.28819e-12	-3.12161	1.88928e-31	1.64	1.44	0.97	1.35	0.06	0.29	1.36	0.57	0.82	0.35	0.7
4333359	LOC4333359	mRNA	3968.98	4856.95	2926.22	3917.38	42.1	56.22	44.32	47.5467	3564.6	1563.86	1715.9	2281.45	-6.36459	0	-0.774357	0	5.59023	0	5139.16	6074.72	6519.88	5911.25	35.96	43.39	64.18	47.8433	5952.53	6627.9	7345.89	6642.11	-6.93774	0	0.166871	0	7.10461	0	4361.32	4782.97	5754.27	4966.19	65.98	57.25	33.42	52.2167	508.85	800.16	2702.31
4343726	LOC4343726	mRNA	0	0	0	0	0.28	0	0.16	0.146667	0.04	0.04	0.04	0.04	4.47428	0.000784076			-1.87661	0.0274879	0	0	0.04	0.0133333	0	0	0	0	0	0.12	0.04	0.0533333			1.96754	0.172618			0	0	0	0	0	0.04	0	0.0133333	0.04	0.04	0
4349426	LOC4349426	mRNA	111.8	155.92	63.8	110.507	105.32	148.63	106.87	120.273	45.51	38.94	39.37	41.2733	0.12258	5.41296e-06	-1.41987	0	-1.54245	0	55.42	113.31	238.29	135.673	251.74	310.26	323.49	295.163	53.95	65.26	18.98	46.0633	1.12658	0	-1.56266	0	-2.68923	0	212.56	251.06	200.64	221.42	97.5	43.38	188.23	109.703	20.16	22.92	116.05
107277390	LOC107277390	mRNA	0.07	0.04	0.04	0.05	0.04	0.07	0.04	0.05	0.09	0.04	0.04	0.0566667	0.0049281	0.995974	0.215192	0.819164	0.210264	0.823535	0	0	0.02	0.00666667	0	0	0.04	0.0133333	0	0.04	0.04	0.0266667	1.07549	0.641291	2.04554	0.290911	0.97005	0.546911	6.6	8.06	9.11	7.92333	0.88	0.73	2.15	1.25333	9.26	11.65	8.24
4340892	LOC4340892	mRNA	1882.12	2377.71	1383.36	1881.06	412.75	499.79	417.34	443.293	2295.65	1111.92	1234.12	1547.23	-2.08516	0	-0.277055	0	1.8081	0	4069.64	5214.98	5043.75	4776.12	419.69	510.02	638.93	522.88	5019.48	5121.95	6420.28	5520.57	-3.18377	0	0.206625	0	3.3904	0	1916.57	2211.59	3112.71	2413.62	325.65	156.3	235.12	239.023	459.11	664.72	1251.48
4340724	LOC4340724	mRNA	12.87	9.76	12.18	11.6033	4.05	2.33	2.64	3.00667	4.35	5.28	6.17	5.26667	-1.9457	2.23599e-233	-1.1485	2.28899e-108	0.797195	8.42112e-28	0.14	0.12	1.63	0.63	0.48	0.95	0.71	0.713333	0.43	0.49	0.2	0.373333	0.199864	0.265468	-0.761496	0.000296403	-0.96136	2.34847e-06	7.65	5.96	28.67	14.0933	4.99	2.9	5.06	4.31667	2.14	2.57	5.79
107281211	LOC107281211	mRNA	1.42	1.46	0.7	1.19333	3.61	3.92	6.98	4.83667	2.48	4.21	4.58	3.75667	1.95687	2.87476e-46	1.5724	6.63691e-27	-0.384469	0.000236452	0.28	0.32	0.67	0.423333	0.57	0.52	0.54	0.543333	0.71	0.47	0.18	0.453333	0.381403	0.211618	0.202063	0.518084	-0.17934	0.540704	5.82	6.02	9.64	7.16	40.28	8.93	25.31	24.84	12.34	8.46	8.42
4326537	LOC4326537	mRNA	60.05	78.88	42.4	60.4433	18.9	31.79	19.42	23.37	47.04	25.48	30.22	34.2467	-1.37115	1.75976e-190	-0.815627	6.73278e-83	0.55552	5.04106e-25	361.22	317.95	273.63	317.6	142.6	181.01	215.31	179.64	332.74	363.14	394.09	363.323	-0.810335	0	0.195212	8.22757e-36	1.00555	0	117.15	123.25	142.27	127.557	28.09	7.32	41.68	25.6967	19.75	24.84	63.29
4347764	LOC4347764	mRNA	16.19	17.99	44.6	26.26	13.69	4.29	13.08	10.3533	13.75	50.05	32.39	32.0633	-1.34572	1.64831e-72	0.274054	1.18688e-06	1.61977	6.90157e-114	21.12	19.36	9.44	16.64	6.57	3.4	1.66	3.87667	21.9	28.71	42.42	31.01	-2.14171	6.07967e-85	0.899111	1.78409e-44	3.04082	5.92023e-233	11.1	5.73	3.09	6.64	0.33	12.35	0.52	4.4	53.69	27.05	29.31
4331637	LOC4331637	mRNA	0.19	0.17	0.17	0.176667	0.14	0.17	0.2	0.17	0.09	0.19	0.16	0.146667	-0.0505477	0.880823	-0.292382	0.405448	-0.241834	0.496284	0.34	0.17	0.25	0.253333	0.06	0.1	0.06	0.0733333	0.25	0.42	0.38	0.35	-1.76038	5.19469e-06	0.462975	0.075927	2.22336	3.57744e-10	0.14	0.19	0.23	0.186667	0.1	0.2	0.14	0.146667	0.2	0.11	0.23
4350462	LOC4350462	mRNA	9.5	3.26	1.56	4.77333	0.72	3.29	1.85	1.95333	3.14	0.85	1.07	1.68667	-1.2879	2.1107e-30	-1.48696	1.94663e-37	-0.199059	0.171992	0.03	0.06	0.63	0.24	0.16	0.25	0.19	0.2	0.12	0.14	0	0.0866667	-0.241336	0.571254	-1.48254	0.00471338	-1.24121	0.0235063	4.6	6.39	10.63	7.20667	4.48	0.73	5.06	3.42333	0.51	0.51	2.95
107281025	LOC107281025	mRNA	0.04	0.04	0.06	0.0466667	0.1	0.19	0.23	0.173333	0.14	0.08	0.06	0.0933333	1.88813	1.95908e-05	0.989814	0.0553322	-0.898318	0.0161253	0.05	0.04	0.08	0.0566667	0.1	0.01	0.08	0.0633333	0.01	0.07	0.04	0.04	0.117118	0.833012	-0.562972	0.36413	-0.68009	0.26406	0.59	0.63	0.59	0.603333	0.97	0.9	0.62	0.83	0.36	0.69	0.61
4326437	LOC4326437	mRNA	0.41	0.13	3.15	1.23	0.54	0.21	0.79	0.513333	0.47	1.91	0.68	1.02	-1.27466	1.60272e-07	-0.292927	0.153254	0.981736	0.000129262	0.04	0.03	0.32	0.13	0	0.07	0	0.0233333	0.07	0.31	0	0.126667	-2.44923	0.00932668	-0.0324577	0.95792	2.41677	0.0103021	1.95	1.49	0.81	1.41667	0.5	13.64	0.64	4.92667	14.16	8.26	1.46
4338987	LOC4338987	mRNA	223.28	212.39	60.77	165.48	188.82	165.4	152.17	168.797	79.7	83.96	103.71	89.1233	0.0323539	0.0628408	-0.890806	0	-0.92316	0	3.49	5.07	22.41	10.3233	31.22	32.81	28.76	30.93	2.84	3.85	0.77	2.48667	1.58405	1.29362e-188	-2.05537	2.51779e-92	-3.63942	0	163.06	142.89	263.83	189.927	86.36	23.28	216.67	108.77	15.84	15.69	122.93
107277598	LOC107277598	mRNA	0	0	0	0	0	0	0	0	0	0	0	0							0	0	0	0	0	0	0	0	0	0	0	0							13.8	42.26	39.38	31.8133	23.89	8.96	27.64	20.1633	5.19	6.82	41.19
4339910	LOC4339910	mRNA	317.88	551.75	241.96	370.53	450.63	637.8	416.57	501.667	198.59	189.29	214.98	200.953	0.436856	0	-0.882573	0	-1.31943	0	63.67	181.55	492.28	245.833	764.51	928.41	1074.73	922.55	72.03	62.43	18.89	51.1167	1.91409	0	-2.27172	0	-4.18581	0	835.5	1024.94	539.51	799.983	448.37	200.21	883.29	510.623	105.14	125.55	591.85
4327244	LOC4327244	mRNA	10.89	7.27	17.82	11.9933	10.39	6.21	8.96	8.52	8.17	10.44	7.05	8.55333	-0.494887	7.7229e-16	-0.493915	8.48346e-16	0.00097163	0.988438	1.82	1.02	1.42	1.42	1.55	2.96	3.8	2.77	0.61	1	0.36	0.656667	0.990838	1.7951e-12	-1.11153	3.12015e-08	-2.10237	2.38269e-35	10.82	12.14	18.57	13.8433	3.41	56.75	10.14	23.4333	37.61	49.74	9.02
4336672	LOC4336672	mRNA	2.3	2.44	2.23	2.32333	1.21	0.59	1.03	0.943333	0.29	3.49	2.58	2.12	-1.30036	1.14119e-13	-0.151339	0.291566	1.14902	1.82242e-10	0.31	0.1	0.14	0.183333	0	0.07	0.07	0.0466667	0.07	0.16	0.07	0.1	-1.9898	0.00580756	-0.862533	0.143056	1.12726	0.175918	1.7	1.08	0.46	1.08	0.42	3.92	0.52	1.62	5.37	5.52	2.21
4338817	LOC4338817	mRNA	69.05	69.15	75.67	71.29	65.53	62.53	65.12	64.3933	103.22	86.76	97.59	95.8567	-0.147584	2.2523e-11	0.426699	2.52828e-101	0.574283	4.5669e-172	161.5	167.76	151.02	160.093	45.79	59.86	49.74	51.7967	183.09	194.4	274.72	217.403	-1.62273	0	0.441394	1.50932e-237	2.06413	0	72.74	89	78.89	80.21	56.74	80.39	68.65	68.5933	151.1	131.31	91.59
9266937	LOC9266937	mRNA	0	0.04	0	0.0133333	0.04	0	0	0.0133333	0	0	0	0	0.0148436	0.994195					0	0.04	0	0.0133333	0.49	0.17	0.13	0.263333	0.26	0.04	0.22	0.173333	4.09767	4.54003e-05	3.5525	0.00119189	-0.545161	0.312556	0.04	0.12	0.12	0.0933333	0	0	0	0	0	0	0
4328623	LOC4328623	mRNA	1701.49	2026.49	1292.45	1673.48	149.56	208.27	131.85	163.227	2197.56	1009.51	1080.12	1429.06	-3.3578	0	-0.222611	1.35467e-288	3.13519	0	4481.38	5401.48	4965.31	4949.39	214.97	278.82	324.77	272.853	5423.95	5809.91	6872.22	6035.36	-4.17218	0	0.284255	0	4.45644	0	1562.47	1751.8	2501.59	1938.62	181.55	70.42	81.61	111.193	316.02	500.76	1061.16
4339648	LOC4339648	mRNA	63.57	71.18	18.51	51.0867	72.91	91.4	101.28	88.53	31.92	22.05	30.08	28.0167	0.79454	2.29886e-108	-0.862161	1.49792e-72	-1.6567	0	32.76	109.22	167.75	103.243	213.72	308.97	383.23	301.973	45.83	64.26	16.4	42.1633	1.55747	0	-1.30017	2.67494e-277	-2.85764	0	85.95	113.79	82.79	94.1767	64.6	5.59	119.86	63.35	0.67	0.61	50.98
4341207	LOC4341207	mRNA	23.16	25.05	13.34	20.5167	16.83	24.23	21.42	20.8267	23.1	16.77	14.31	18.06	0.0216308	0.624462	-0.181574	7.23084e-05	-0.203204	8.72651e-06	15.26	18.79	23.96	19.3367	18.3	24.8	25.19	22.7633	19.17	20.76	21.93	20.62	0.244334	3.91605e-08	0.0913999	0.0437414	-0.152934	0.000441439	17.73	23.42	26.18	22.4433	23.72	12.78	35	23.8333	6.59	11.75	14.07
9272417	LOC9272417	mRNA	58.82	51.72	21.97	44.17	12.35	3.26	7.11	7.57333	2.13	10.12	3.18	5.14333	-2.53791	0	-3.11475	0	-0.576839	1.23231e-12	2.66	5.34	5.75	4.58333	1.13	3.58	2.5	2.40333	5.06	8.88	2.95	5.63	-0.909798	4.69976e-16	0.28947	0.00135714	1.19927	1.08316e-29	41.49	25.65	14.64	27.26	0.96	0.29	4.03	1.76	0.09	0.52	33.32
4329482	LOC4329482	mRNA	4.99	1.92	2.61	3.17333	0.78	1	0.62	0.8	1.47	2.15	1.21	1.61	-1.98516	1.49885e-64	-0.982563	1.62441e-23	1.00259	5.57013e-13	0.1	0.05	0.67	0.273333	0.05	0.22	0.02	0.0966667	0.19	0.49	0.17	0.283333	-1.46373	8.51363e-05	0.0785736	0.781308	1.5423	2.43169e-05	1.34	1.02	2.88	1.74667	0.36	0.03	0.11	0.166667	0.25	0.23	0.57
4346902	LOC4346902	mRNA	5.03	0.78	0	1.93667	0.42	31.46	7.41	13.0967	16.7	0.1	0.42	5.74	2.76199	9.80919e-177	1.59647	6.71741e-41	-1.16552	8.27916e-56	0.28	0.34	1.31	0.643333	0.49	1.3	0.86	0.883333	0.69	0.55	0.29	0.51	0.480114	0.0592045	-0.328406	0.25841	-0.80852	0.0025402	1.93	42.02	39.36	27.77	8.44	0.18	26.59	11.7367	0.28	0.23	0.1
4328495	LOC4328495	mRNA	0.37	0.23	7.65	2.75	0.37	0.32	0.37	0.353333	0.09	2.11	0.37	0.856667	-2.96939	1.17925e-31	-1.71374	4.40197e-17	1.25565	0.000242254	2.75	1.01	1.9	1.88667	1.34	0	0.05	0.463333	1.95	1.71	0.55	1.40333	-2.12973	3.87411e-15	-0.419481	0.0359571	1.71025	3.59263e-09	0.31	0.48	0.26	0.35	0.45	14.27	0.27	4.99667	20.02	5.1	0.49
4346335	LOC4346335	mRNA	19.61	22.66	30.37	24.2133	38.04	3.84	29.46	23.78	2.23	40.9	32.21	25.1133	-0.0252478	0.506711	0.0381736	0.309933	0.0634214	0.0938894	0.24	0.18	0.36	0.26	0.08	0.02	0.03	0.0433333	0.1	0.28	0	0.126667	-2.57476	1.00344e-05	-1.03246	0.0197654	1.5423	0.0261022	18	2.09	1.93	7.34	1.64	96.63	1.75	33.34	115.52	64.65	23.62
4347877	LOC4347877	mRNA	35.34	33.04	35.22	34.5333	2.39	0.25	1.59	1.41	18.01	17.64	14.34	16.6633	-4.61158	0	-1.05285	2.67661e-148	3.55873	0	7.61	8.69	11	9.1	0.28	1.85	0.62	0.916667	11.59	12.91	9.68	11.3933	-3.27092	6.16978e-169	0.322408	2.93051e-07	3.59333	7.94134e-230	35.92	28.77	28.34	31.01	0.34	3.66	0.59	1.53	12.9	14.11	28.49
112939679	LOC112939679	mRNA	0	0	0	0	0	0.31	0	0.103333	0	0	0	0							1.05	1.93	2.79	1.92333	0.48	1.76	0.7	0.98	0.54	3.93	0.33	1.6	-0.950762	0.00208056	-0.271292	0.319472	0.67947	0.0347742	129.68	121.58	98.65	116.637	35.31	47.71	75.36	52.7933	51.94	47.01	115.44
4329252	LOC4329252	mRNA	13.97	15.07	46.51	25.1833	12.29	0.95	3.93	5.72333	4.62	36.02	13.73	18.1233	-2.13576	3.4741e-157	-0.49498	1.87947e-16	1.64078	8.70429e-79	0.35	0.56	0.69	0.533333	0.88	0.55	0.22	0.55	0.84	2.01	0.33	1.06	0.0102029	0.978889	0.993077	0.00209403	0.982875	0.00232662	2.82	0.64	0.16	1.20667	0	8.7	0	2.9	19.7	17.25	19.89
4339759	LOC4339759	mRNA	78.56	75.81	51.36	68.5767	0.12	0.09	0.05	0.0866667	51.17	35.5	31.83	39.5	-9.64677	0	-0.793482	1.24008e-223	8.85329	0	86.68	93.53	81.69	87.3	0.29	0.05	0.07	0.136667	130.71	153.64	183.57	155.973	-9.41212	0	0.836529	0	10.2487	0	58.16	56.49	91.35	68.6667	0.11	0.09	0.09	0.0966667	20.77	29.5	40.55
4333105	LOC4333105	mRNA	19.57	23.59	15.35	19.5033	8.37	14.29	10.22	10.96	36.91	18.82	23.19	26.3067	-0.83216	2.94631e-65	0.436021	8.01519e-29	1.26818	3.04889e-172	52.83	66.21	68.98	62.6733	21.86	31.47	38.39	30.5733	57.45	72.33	67.76	65.8467	-1.02266	7.93277e-281	0.0691725	0.00319337	1.09183	0	34.99	41.44	37.7	38.0433	16.8	3.87	15.6	12.09	21.87	26.33	37.27
4341482	LOC4341482	mRNA	38.76	33.3	30.53	34.1967	11.42	9.52	10.78	10.5733	34.6	35.99	33.78	34.79	-1.69258	3.52947e-302	0.0238	0.481615	1.71638	0	57.64	65.76	58.67	60.69	5.67	8.07	8.36	7.36667	58.6	74.12	91.93	74.8833	-3.03188	0	0.302249	2.98985e-35	3.33413	0	38.01	54.75	45.86	46.2067	3.77	19.04	6.89	9.9	25.01	20.58	46.1
4324865	LOC4324865	mRNA	0.29	0.2	0.66	0.383333	0.6	0.17	0.38	0.383333	0.54	1.21	0.72	0.823333	0.0148436	0.9633	1.10016	3.82917e-05	1.08532	4.86585e-05	0.36	0.17	0.33	0.286667	0.16	0.37	0.49	0.34	0.38	0.44	0.29	0.37	0.281505	0.43611	0.357489	0.312706	0.0759839	0.822045	0.56	0.72	0.58	0.62	0.09	0.62	0.11	0.273333	1.47	0.93	1.3
9271189	LOC9271189	mRNA	1.91	1.38	0.48	1.25667	1.42	8.72	2.45	4.19667	5.27	0.69	1.26	2.40667	1.74067	1.48377e-35	0.956116	2.38428e-09	-0.784553	3.96117e-11	0.65	0.74	2.67	1.35333	1.82	2.86	1.61	2.09667	0.69	0.78	0.13	0.533333	0.641708	0.000106299	-1.34849	6.18097e-09	-1.99019	1.07309e-21	6.02	42.88	64.38	37.76	41.59	1.73	50.58	31.3	1.61	2.05	4.82
112937917	LOC112937917	mRNA	0.07	0	0	0.0233333	0	0	0	0	0	0	0	0							0.14	0.07	0.07	0.0933333	0	0	0	0	0.21	0	0.14	0.116667			0.28947	0.764143	3.27927	0.0432654	0	0	0	0	0	0	0	0	0	0	0
4339391	LOC4339391	mRNA	23.56	16.06	5.07	14.8967	25.39	43.34	17.53	28.7533	44.57	13.78	20.38	26.2433	0.952603	1.04338e-110	0.828642	7.79877e-81	-0.123961	0.000804987	0.2	0.14	2.11	0.816667	0.19	0.68	0.12	0.33	0.36	0.37	0	0.243333	-1.27555	2.89428e-06	-1.74483	2.79089e-09	-0.469277	0.200801	0.5	1.86	4.23	2.19667	0.88	0.18	2.13	1.06333	0.05	0.18	0.34
4327240	LOC4327240	mRNA	25.39	25.52	43.07	31.3267	25.3	16.7	21.6	21.2	14.53	27.92	18.64	20.3633	-0.565078	1.17626e-50	-0.630173	3.0137e-61	-0.0650948	0.122943	0.89	1.49	4.63	2.33667	1.07	2.51	0.98	1.52	1.29	2.93	0.64	1.62	-0.603104	2.03478e-05	-0.530288	0.000132152	0.0728167	0.636951	26	28.98	32.67	29.2167	10.5	25.81	28.96	21.7567	18.85	14.26	20.15
4344595	LOC4344595	mRNA	0	0	0	0	0	0	0.07	0.0233333	0	0	0	0							0	0	0	0	0.08	0	0	0.0266667	0	0	0	0							0	0	0.07	0.0233333	0	0	0	0	0	0	0
4339309	LOC4339309	mRNA	0.73	1.04	3.39	1.72	0.97	0.33	0.55	0.616667	0.16	2.09	0.67	0.973333	-1.48859	1.69524e-19	-0.848781	8.63666e-09	0.639808	0.000827475	0.06	0.06	0.02	0.0466667	0	0.02	0.04	0.02	0.04	0.02	0.02	0.0266667	-1.21219	0.203425	-0.839813	0.343699	0.372377	0.734073	0.91	0.41	0.59	0.636667	0.56	1.18	0.28	0.673333	0.34	0.67	1.58
4348394	LOC4348394	mRNA	5.75	7.77	3.2	5.57333	9.95	6.01	9.49	8.48333	6.38	5.11	12.15	7.88	0.607251	2.48506e-12	0.501777	1.30912e-08	-0.105474	0.185456	0.39	0.67	2.5	1.18667	0.13	1.45	0.74	0.773333	0.49	0.52	0.45	0.486667	-0.57476	0.0140961	-1.28621	9.95984e-07	-0.711455	0.0144701	5.45	4.95	2.9	4.43333	3.28	1.7	1.76	2.24667	0.62	1.6	6.62
4331514	LOC4331514	mRNA	37.73	53.21	22.73	37.89	30.61	28.01	26.63	28.4167	32.93	26.08	26.86	28.6233	-0.413639	9.68888e-27	-0.403231	1.34809e-25	0.0104087	0.802098	13.64	28.17	40.62	27.4767	24.23	38.25	45.08	35.8533	23.29	21.64	21.3	22.0767	0.396741	3.48836e-23	-0.320697	9.87632e-13	-0.717438	2.87419e-65	62.98	70.78	41.19	58.3167	29.41	18.9	43.36	30.5567	10.21	22.66	58.79
9267163	LOC9267163	mRNA	0	0.04	0	0.0133333	0.04	0	0	0.0133333	0.04	0.09	0.59	0.24	0.0148436	0.994195	4.0127	8.37177e-05	3.99786	8.89425e-05	2.04	0.86	1.17	1.35667	2.39	3.46	4.42	3.42333	4.12	1.41	8.8	4.77667	1.36239	3.4647e-15	1.8282	8.47422e-31	0.465807	0.000202295	0	0	0	0	0	0	0	0	0	0	0
4333927	LOC4333927	mRNA	7.32	9.6	2.72	6.54667	1.51	3.13	8.64	4.42667	5.43	1.58	4.46	3.82333	-0.567517	4.20368e-13	-0.767142	2.8264e-21	-0.199625	0.0259158	39.62	51.08	57.8	49.5	9.14	14.76	17.24	13.7133	44.52	42.02	14.29	33.61	-1.83581	0	-0.563025	6.39023e-86	1.27278	3.34194e-228	17.35	3.11	9.73	10.0633	6.46	0.23	4.21	3.63333	1.07	0.6	1.37
4345110	LOC4345110	mRNA	55.47	3.66	0.43	19.8533	0.03	55.71	64.6	40.1133	111.79	0	8.23	40.0067	1.01768	9.63116e-158	1.03907	1.09982e-165	0.0213889	0.501657	0	0	0.03	0.01	0	0	0.03	0.01	0	0	0	0	0.0102029	0.99601					1.69	812.8	15.05	276.513	0.87	0	11.99	4.28667	0.03	0.06	2.6
4329179	LOC4329179	mRNA	7.18	8.47	5.43	7.02667	3.5	5.12	4.27	4.29667	3.06	3.05	4.44	3.51667	-0.710889	6.03343e-14	-0.999435	9.81322e-24	-0.288546	0.0105587	0.37	0.92	2.72	1.33667	1.44	2.08	0.71	1.41	0.93	1.46	0.57	0.986667	0.0743332	0.699213	-0.438778	0.0355302	-0.513111	0.0129211	6.89	12.9	17.01	12.2667	6.68	2.97	7.59	5.74667	1.77	2.01	4.99
4327421	LOC4327421	mRNA	6.93	6.9	1.83	5.22	7.99	3.76	7.98	6.57667	1.88	4.18	4.34	3.46667	0.337232	1.20526e-05	-0.593122	5.6055e-11	-0.930354	1.58694e-27	0.74	0.53	0.78	0.683333	0.51	0.67	0.25	0.476667	0.35	0.71	0.43	0.496667	-0.512218	0.0415216	-0.453595	0.0662076	0.0586228	0.828308	5.06	5.49	5.4	5.31667	2.48	0.51	1.97	1.65333	0.34	0.1	4.42
4336990	LOC4336990	mRNA	18.86	15.88	6.4	13.7133	21.75	31.1	29.59	27.48	21.01	13.12	21.82	18.65	1.00423	1.01003e-67	0.44891	1.63654e-12	-0.555323	3.37976e-25	0.44	0.05	0.67	0.386667	0.82	1.71	0.86	1.13	0	0.38	0.09	0.156667	1.58747	6.07198e-07	-1.26621	0.0144874	-2.85368	4.40985e-13	38	36.12	60.69	44.9367	62.17	21.9	52.59	45.5533	3.28	8.47	83.74
4350205	LOC4350205	mRNA	0.75	0.52	0.33	0.533333	0.56	0.63	0.37	0.52	0.07	0.27	0.13	0.156667	-0.0452774	0.87782	-1.79466	6.74177e-06	-1.74938	1.408e-05	0	0	0	0	0	0.03	0	0.01	0	0	0	0							19.44	17.36	5.73	14.1767	3.99	0.87	15.5	6.78667	0.64	0.8	12.09
9266483	LOC9266483	mRNA	11.03	8.99	8.71	9.57667	8.29	7.81	11.03	9.04333	1.94	11.94	8.51	7.46333	-0.0826204	0.328023	-0.370247	3.02458e-05	-0.287626	0.00144042	2.62	6.81	6.19	5.20667	1.94	0.33	0.43	0.9	10.74	12.51	7.19	10.1467	-2.60677	1.21414e-47	0.953979	3.8332e-23	3.56075	4.112e-122	1.91	9.93	3.18	5.00667	0.43	6.56	2.17	3.05333	4.23	3.41	5.88
9268927	LOC9268927	mRNA	0	0	0	0	0	0	0	0	0	0	0	0							1.51	0.43	0.22	0.72	0.32	0	0.14	0.153333	4.06	2.96	7.26	4.76	-2.26282	5.62336e-05	2.73892	1.50137e-31	5.00173	5.70475e-47	0	0	0.27	0.09	0	0.07	0.07	0.0466667	0	0	0.07
9270649	LOC9270649	mRNA	11.59	15.35	13.17	13.37	12.95	6.01	7.15	8.70333	4.63	12.98	6.24	7.95	-0.614963	1.80643e-26	-0.760665	9.10302e-38	-0.145702	0.0273769	0.03	0.05	0.24	0.106667	0.2	0.23	0.16	0.196667	0	0.05	0.05	0.0333333	0.884672	0.0804963	-1.61742	0.0369164	-2.50209	0.000172456	6.7	2.42	5.11	4.74333	2.81	5.77	3.97	4.18333	3.71	2.46	4.79
4350979	LOC4350979	mRNA	2.87	0.83	1.2	1.63333	0.34	0.42	0.03	0.263333	0.05	0.12	0.15	0.106667	-2.64883	1.54142e-29	-3.93707	4.40716e-41	-1.28824	0.00563379	0.11	0.05	1.07	0.41	0.2	1.59	0.67	0.82	0.24	0.41	0	0.216667	1.05496	2.62425e-05	-0.92496	0.00841784	-1.97992	1.38491e-11	2.79	1.72	13.81	6.10667	0.82	0.05	0.41	0.426667	0.13	0.08	0.93
4349608	LOC4349608	mRNA	50.52	65.89	29.35	48.5867	51.9	73.34	66.46	63.9	22.4	24.81	24.7	23.97	0.395076	1.47545e-28	-1.02007	3.45383e-111	-1.41515	1.05485e-241	8.5	26.63	71.62	35.5833	127.81	181.63	218.31	175.917	12.32	9.73	2.93	8.32667	2.3179	0	-2.10043	2.18679e-231	-4.41833	0	109.86	134.01	74.13	106	53.3	23.5	101.76	59.52	7.86	10.89	79
4342432	LOC4342432	mRNA	4.03	4.71	3.66	4.13333	0	0.36	0.36	0.24	0.81	0	0	0.27	-4.11722	6.45676e-73	-3.90985	9.15436e-71	0.20737	0.644813	0	0	0	0	0	0.29	0	0.0966667	0	0	0	0	4.00116	0.00562189			-4.03362	0.0052438	0	0	1.13	0.376667	0	0	0	0	0	0	0
4350635	LOC4350635	mRNA	0.14	0.06	0.11	0.103333	0.06	0	0.09	0.05	0	0.03	0.09	0.04	-1.12266	0.134007	-1.44673	0.0678102	-0.324072	0.736946	0	0.03	0.48	0.17	0	0	0.03	0.01	0.03	0.03	0	0.02	-4.07726	4.95335e-05	-3.11992	0.000221934	0.957339	0.576824	1.18	0.86	1.84	1.29333	0.11	0	0.03	0.0466667	0.06	0.25	0.59
9272344	LOC9272344	mRNA	34.97	2.72	0.45	12.7133	0.08	13.28	17.22	10.1933	62.85	0.03	0.21	21.03	-0.315577	2.88994e-08	0.755424	1.38567e-57	1.071	9.73827e-102	0.03	0.08	0.62	0.243333	0.06	0.08	0.19	0.11	0.08	0.08	0	0.0533333	-1.11815	0.0191393	-2.16548	0.000137638	-1.04734	0.129412	28.32	160.23	417.58	202.043	302.27	10.3	320.05	210.873	4.98	0.05	19.87
4348336	LOC4348336	mRNA	28.07	48.78	27.35	34.7333	3.22	4.31	3.27	3.6	42.69	24.45	26.54	31.2267	-3.27183	0	-0.151041	5.94503e-05	3.12079	0	90.96	121.11	71.8	94.6233	12.36	19.24	18.04	16.5467	130.82	152.11	207.65	163.527	-2.50688	0	0.78539	0	3.29227	0	45.58	41.45	53.1	46.71	0.43	0.39	0.9	0.573333	8.59	9.5	27.79
4338287	LOC4338287	mRNA	11.18	13.21	10.84	11.7433	0.06	0.04	0.15	0.0833333	2.2	11.74	7.36	7.1	-7.0954	0	-0.738523	2.67609e-38	6.35687	1.63051e-231	3.78	3.21	3.03	3.34	0	0	0.02	0.00666667	2.49	4.02	4.52	3.67667	-8.81952	1.12015e-88	0.140635	0.129739	8.96015	5.18017e-97	20.84	14.9	30.32	22.02	0.17	0.23	1.81	0.736667	6.72	10.27	15.1
4336972	LOC4336972	mRNA	11.45	10.11	14.1	11.8867	7.79	2.75	5.12	5.22	1.46	6.79	2.66	3.63667	-1.1863	9.07065e-73	-1.72427	3.15005e-126	-0.53797	1.40194e-09	0.21	0.05	0.18	0.146667	0.28	0.42	0.37	0.356667	0.25	0.3	0.07	0.206667	1.31506	0.000862808	0.523936	0.243613	-0.791122	0.0272883	6.74	5.36	5.18	5.76	0.88	8.53	4.09	4.5	1.8	3	5.71
4347407	LOC4347407	mRNA	5.21	4.1	3.9	4.40333	1.22	1.03	0.61	0.953333	1.24	1.2	1.12	1.18667	-2.20507	9.65953e-62	-1.88847	6.69298e-51	0.316605	0.0868197	0.27	0.16	0.65	0.36	0.29	0.68	0.24	0.403333	0.05	0.37	0.1	0.173333	0.180448	0.564539	-1.03246	0.0071165	-1.21291	0.00112809	0.59	0.48	1.86	0.976667	0.18	0.08	0.33	0.196667	0.08	0.08	0.23
4350079	LOC4350079	mRNA	51.2	64.51	48.38	54.6967	8	12.26	9.1	9.78667	120.72	49.71	50.83	73.7533	-2.48428	0	0.436699	2.3014e-42	2.92097	0	146.17	172.04	131.15	149.787	38.32	54.89	53.51	48.9067	162.05	154.82	257.14	191.337	-1.6058	0	0.351515	1.5815e-70	1.95732	0	50.28	55.36	62.88	56.1733	7.51	2.41	12.35	7.42333	23.42	28.52	37.94
4340788	LOC4340788	mRNA	109.63	92.38	64.56	88.8567	4.82	15.73	8.66	9.73667	13.48	7.71	7.34	9.51	-3.19108	0	-3.21922	0	-0.0281436	0.657741	34.07	45.82	136.28	72.0567	43.77	118.48	81.12	81.1233	19.01	47.17	5.42	23.8667	0.198016	3.31976e-18	-1.59438	0	-1.79239	0	110.71	64.81	344.66	173.393	26.55	14.4	20.97	20.64	17.32	21.81	43.53
112939368	LOC112939368	mRNA	0.45	0.48	0.55	0.493333	0.1	0.18	0.29	0.19	0.64	0.51	0.17	0.44	-1.37949	0.0446419	-0.155084	0.780089	1.22441	0.0834184	0.61	0.56	1.46	0.876667	2.27	0.05	0.96	1.09333	0.42	1.53	0.46	0.803333	0.256456	0.51615	-0.126745	0.762261	-0.383201	0.339825	3.77	6.72	5.51	5.33333	2.73	2.91	4.14	3.26	1.04	1.5	3.81
107282049	LOC107282049	mRNA	0	0	2.71	0.903333	0	1.31	0	0.436667	0.04	0	0	0.0133333	-1.06426	3.29667e-08	-6.11005	5.45546e-40	-5.04579	1.23366e-19	0	0	0	0	0	0	0	0	0	0	0.64	0.213333			6.20403	2.35559e-10	6.19383	2.51781e-10	0	0.58	0	0.193333	0	0.23	0	0.0766667	0.02	0	0.01
4341869	LOC4341869	mRNA	294.29	431.55	176.34	300.727	278.17	337.97	306.52	307.553	119.43	120.56	123.82	121.27	0.0325953	0.0432034	-1.31054	0	-1.34314	0	193.31	612.67	877.25	561.077	971.33	1181.15	1334.11	1162.2	260.79	302.86	138.75	234.133	1.05222	0	-1.26901	0	-2.32123	0	405.05	504	370.87	426.64	219.2	86.57	369.81	225.193	25.38	38.45	212.14
4348711	LOC4348711	mRNA	14.66	17.48	18.2	16.78	8.43	8.24	5.51	7.39333	26.98	27.38	26.29	26.8833	-1.18226	7.7237e-154	0.677593	4.35498e-97	1.85985	0	10.9	11.87	17.52	13.43	8.97	12.81	11.01	10.93	14.11	12.51	10.61	12.41	-0.287033	4.36764e-11	-0.114815	0.00620847	0.172218	9.66955e-05	20.62	22.24	18.06	20.3067	14.77	13.87	10.86	13.1667	43.86	50.41	31.29
4350428	LOC4350428	mRNA	3.66	2.73	1.09	2.49333	2	5.45	5.1	4.18333	2.92	2.77	2.63	2.77333	0.74715	1.86558e-08	0.15529	0.291261	-0.59186	4.95849e-06	1.21	0.49	1.61	1.10333	1.02	0.57	1.07	0.886667	0.58	0.49	0.41	0.493333	-0.321003	0.189511	-1.14793	4.20675e-05	-0.826932	0.00533665	0.36	0.55	1.13	0.68	0.32	0.12	0.44	0.293333	0.16	0.32	0.52
4343709	LOC4343709	mRNA	1496.02	1811.85	1143.48	1483.78	250.34	309.24	267.55	275.71	1267.05	573.98	558.2	799.743	-2.42825	0	-0.886412	0	1.54184	0	2861.06	4132.36	4038.95	3677.46	384.19	520.31	655.74	520.08	3971.44	4528.9	5187.77	4562.7	-2.81187	0	0.307789	0	3.11965	0	1462.8	1575.8	2474.66	1837.75	224.38	65.1	219.91	169.797	205.97	325.07	736.26
4349286	LOC4349286	mRNA	2.69	1.48	0	1.39	1.43	1.39	5.01	2.61	0.18	2.81	2.99	1.99333	0.907928	1.38416e-05	0.512773	0.0218428	-0.395156	0.0391242	0.25	0.6	1.98	0.943333	1.55	0.95	0.36	0.953333	0.79	0.96	0	0.583333	-0.021506	0.943319	-0.698039	0.0386659	-0.676533	0.0462522	0	0	0	0	0	0	0	0	0	0	0
9271525	LOC9271525	mRNA	0	0	0	0	0	0	0	0	0	0	0	0							0	0	0	0	0	0	0	0	0	0	0	0							1.84	1.11	1.34	1.43	0.75	8.44	1.02	3.40333	6.73	10.14	2.65
4326273	LOC4326273	mRNA	6.91	2.96	18.28	9.38333	4.7	11.71	4.96	7.12333	12.3	7.69	8.52	9.50333	-0.403354	2.7119e-08	0.0158527	0.814183	0.419207	7.43944e-09	27.91	13.76	9.35	17.0067	3.88	1.55	0.37	1.93333	9.33	30.19	15.74	18.42	-3.18726	4.77957e-280	0.124174	0.0127252	3.31143	0	3.37	2.53	4.27	3.39	1.14	23.75	1.5	8.79667	39	22.11	5.76
4326139	LOC4326139	mRNA	4.24	4.8	12.43	7.15667	4.81	4.11	4.12	4.34667	2.81	6.87	4.11	4.59667	-0.679972	1.55853e-17	-0.589708	5.88284e-14	0.0902632	0.308108	0.63	0.61	1.44	0.893333	4.85	4.38	5.23	4.82	0.31	0.85	1.02	0.726667	2.40252	2.67219e-68	-0.313639	0.151402	-2.71616	6.69872e-79	2.97	3.03	0.84	2.28	2	64.75	2.63	23.1267	61	72.24	4.57
4348121	LOC4348121	mRNA	136.79	169.06	2214.46	840.103	378.6	2.26	55.57	145.477	2.62	1618.67	166.84	596.043	-2.52893	0	-0.528544	0	2.00039	0	2.33	1.63	1.68	1.88	0.5	0.29	0	0.263333	1.05	2.33	1.13	1.50333	-2.87636	2.11726e-19	-0.319079	0.116908	2.55728	2.5321e-14	142.83	16.06	3.5	54.13	3.36	89.64	6.65	33.2167	220.67	45.68	344.19
4348904	LOC4348904	mRNA	10.49	13.49	7.56	10.5133	8.93	7.13	8.56	8.20667	2.5	3.85	3.61	3.32	-0.351217	6.72231e-07	-1.63459	1.36093e-76	-1.28338	2.05462e-42	0.5	1.91	7.13	3.18	9.34	11.4	11.37	10.7033	0.93	0.85	0.16	0.646667	1.75766	5.03074e-83	-2.2976	2.4147e-36	-4.05526	9.00596e-199	17.58	19.54	10.8	15.9733	12.68	5.8	23.6	14.0267	1.86	2.21	11.59
107276191	LOC107276191	mRNA	0.16	0.19	0.11	0.153333	0.07	0.09	0.07	0.0766667	0.08	0.04	0.06	0.06	-1.04916	0.0477403	-1.23894	0.0236379	-0.189771	0.773149	0.16	0.02	0.03	0.07	0.02	0.02	0.07	0.0366667	0.15	0.13	0.17	0.15	-0.797941	0.304012	1.16767	0.0331496	1.96561	0.00182406	0.23	0.33	0.46	0.34	0.04	0.04	0.23	0.103333	0	0.09	0.15
4326627	LOC4326627	mRNA	1.29	1.34	6.9	3.17667	2.67	1.32	1.35	1.78	0.73	8.54	2.65	3.97333	-0.838732	2.81975e-11	0.299348	0.00379902	1.13808	2.28809e-21	3.31	5.12	8.05	5.49333	6.65	14.96	14.22	11.9433	4.86	6.62	3.12	4.86667	1.14277	2.95985e-61	-0.177245	0.0401048	-1.32002	3.06825e-77	0.4	0.34	0.26	0.333333	0.57	12.06	0.83	4.48667	8.51	8.03	0.91
4324493	LOC4324493	mRNA	55.2	76.25	67.5	66.3167	36.28	9.9	50.57	32.25	12.83	70.04	66.48	49.7833	-1.04157	2.26898e-222	-0.424202	3.15969e-47	0.617363	1.64157e-68	29.19	32.45	27.73	29.79	0.32	0.5	0.43	0.416667	30.59	31.61	34.3	32.1667	-6.15204	0	0.10908	0.00685453	6.26112	0	89.77	36.14	27.51	51.14	8.55	253.67	24.2	95.4733	172.54	107.33	74.21
107275818	LOC107275818	mRNA	1.66	1.78	5.29	2.91	0.25	0.12	0.12	0.163333	5.55	4.07	4.91	4.84333	-4.16824	6.9091e-95	0.731691	2.18901e-17	4.89993	1.07277e-166	13.78	14.47	9.64	12.63	0.05	0.02	0.02	0.03	9.89	16.72	35.34	20.65	-8.80533	0	0.710312	3.47134e-64	9.51565	0	4.88	4.16	2.78	3.94	0	0.14	0	0.0466667	0.51	2.09	2.81
4338302	LOC4338302	mRNA	221.24	278.82	173.82	224.627	18.57	35.99	13.79	22.7833	145.3	84.72	77.43	102.483	-3.30174	0	-1.12899	0	2.17275	0	360.11	551.03	572.08	494.407	251.74	335.41	388.24	325.13	432.61	457.09	492.69	460.797	-0.596825	0	-0.105539	1.34347e-30	0.491285	0	243.06	291.83	307.08	280.657	25.97	7.05	41.82	24.9467	22.65	33.79	126.14
4329820	LOC4329820	mRNA	9.68	11.11	9.79	10.1933	1.16	1.82	0.59	1.19	8	5.22	4.19	5.80333	-3.10355	4.28762e-165	-0.811312	1.6795e-26	2.29223	7.90549e-69	18.38	22.94	41.93	27.75	14.98	21.48	14.89	17.1167	18.06	27.18	5.68	16.9733	-0.69064	4.91626e-51	-0.711117	2.10237e-54	-0.0204763	0.69203	8.34	7.75	26.9	14.33	1.39	0.44	0.9	0.91	0.79	1.3	3.8
4343583	LOC4343583	mRNA	1712.23	2087.98	1251.48	1683.9	144.19	116.02	115.14	125.117	1218.59	619.63	574.22	804.147	-3.74909	0	-1.06181	0	2.68728	0	4957.55	6008.74	5113.02	5359.77	638.52	978.88	1238.35	951.917	4988.64	5265.5	7365.04	5873.06	-2.47817	0	0.130068	0	2.60824	0	1830.38	2005.32	2649.52	2161.74	59.37	48.28	99.05	68.9	202.51	339.73	1022.16
112938341	LOC112938341	mRNA	0.2	0.07	0.05	0.106667	0	0	0	0	0.05	0.03	0	0.0266667	-4.6856	0.000245448	-2.10278	0.0100077			0.08	0.02	0.41	0.17	0.03	0.12	0.1	0.0833333	0.13	0.07	0	0.0666667	-0.989797	0.0680945	-1.35439	0.0182256	-0.364589	0.593028	0	0.02	0	0.00666667	0	0	0	0	0	0.02	0
4330540	LOC4330540	mRNA	6.48	5.68	13.09	8.41667	12.58	6.27	12.28	10.3767	3.12	22.63	15.86	13.87	0.300195	6.90857e-06	0.706089	7.32738e-30	0.405894	7.08833e-12	0.51	1.02	0.84	0.79	0.85	1.53	0.75	1.04333	0.52	0.7	0.33	0.516667	0.401628	0.0645181	-0.626819	0.0150115	-1.02845	1.94946e-05	3.17	3.51	3.31	3.33	4.44	70.93	3.61	26.3267	122.43	110.71	9.12
4337045	LOC4337045	mRNA	4.23	4.71	4.05	4.33	0.06	0.29	0.35	0.233333	6.64	3.02	2.2	3.95333	-4.22037	2.18333e-50	-0.128	0.357352	4.09237	2.62582e-45	0.37	0.75	1.14	0.753333	0.2	0.81	0.93	0.646667	3.1	4.71	2.55	3.45333	-0.193331	0.572836	2.19535	1.69805e-22	2.38868	1.1829e-24	6.83	7.36	12.84	9.01	0.69	0.73	0.51	0.643333	4.47	3.67	3.67
4332124	LOC4332124	mRNA	0.26	0.22	0.38	0.286667	0.19	0.81	1.43	0.81	0.25	0.13	0.16	0.18	1.48877	9.8328e-07	-0.654725	0.137455	-2.1435	3.43262e-10	0.37	0.29	0.1	0.253333	0.22	0.26	0.16	0.213333	0.29	0.65	0.51	0.483333	-0.265432	0.551964	0.935833	0.00927617	1.20127	0.00145286	3.13	4.14	3.56	3.61	3.08	1.4	3.88	2.78667	2.6	1.63	1.06
9266492	LOC9266492	mRNA	43.98	53.35	29.4	42.2433	0.5	0.46	0.23	0.396667	38.39	26.26	31.02	31.89	-6.73438	0	-0.402854	2.54644e-22	6.33153	0	143.23	160.73	152.49	152.15	2.72	3.76	4.82	3.76667	201.23	222.25	245.39	222.957	-5.32227	0	0.550086	1.0744e-190	5.87235	0	58.62	58.15	64.94	60.57	0.54	0.49	1.12	0.716667	27.23	34.82	37.41
4344697	LOC4344697	mRNA	0.6	0.2	0.9	0.566667	0.62	1	0.72	0.78	0.84	0.9	0.88	0.873333	0.465505	0.0560224	0.629371	0.00783933	0.163866	0.454151	0.83	0.26	0.21	0.433333	2.78	0.45	0.76	1.33	0.43	0.2	6.58	2.40333	1.57314	2.0078e-11	2.4968	2.62378e-36	0.923656	1.04131e-09	0.44	0.35	0.43	0.406667	0.59	2.7	0.67	1.32	2.49	2.82	0.75
9272252	LOC9272252	mRNA	0.04	0	0	0.0133333	0	0	0	0	0	0.02	0.02	0.0133333			0.0126992	0.992977			0	0	0	0	0	0	0	0	0	0.02	0	0.00666667							0	0	0.02	0.00666667	0	0	0.02	0.00666667	0.02	0	0
4346295	LOC4346295	mRNA	1.84	2.81	2.37	2.34	1.02	0.8	0.8	0.873333	10.8	4.61	5.2	6.87	-1.42957	1.25443e-15	1.55683	2.05944e-48	2.9864	1.04522e-105	11.76	13.37	9.86	11.6633	1.85	1.64	1.51	1.66667	16.59	16.97	29.61	21.0567	-2.81678	3.14027e-163	0.850846	3.67603e-55	3.66763	0	2.18	3.02	1.72	2.30667	0.07	0.42	0.06	0.183333	1.06	0.77	2.73
4345663	LOC4345663	mRNA	1743.29	2374.44	1544.69	1887.47	108.99	105.74	37.68	84.1367	2119.26	1133.2	1022.05	1424.84	-4.48535	0	-0.402201	0	4.08314	0	2398.88	4856.54	3793.7	3683.04	131.04	189.9	264.57	195.17	3748.93	3794.25	5818.43	4453.87	-4.22839	0	0.267176	0	4.49556	0	1910.35	2042.73	2682.9	2211.99	31.84	34.68	15.76	27.4267	379.11	586.26	1273.93
4328796	LOC4328796	mRNA	3.96	2.88	3.41	3.41667	3.93	2.98	2.99	3.3	1.24	4	3.06	2.76667	-0.0463566	0.690827	-0.311535	0.0106545	-0.265179	0.0314859	4.98	1.71	1.94	2.87667	2.45	2.23	1.51	2.06333	2.03	1.49	1.55	1.69	-0.480938	0.000574244	-0.758063	1.87069e-07	-0.277126	0.0801428	2.92	2.83	0.59	2.11333	1.04	7.33	3.31	3.89333	1.64	2.89	7.06
9266691	LOC9266691	mRNA	5.48	5.74	1.64	4.28667	4.91	3.83	6.62	5.12	1.07	6.8	6.05	4.64	0.257832	3.72001e-06	0.10676	0.0619228	-0.151072	0.00586358	1.46	0.76	1.04	1.08667	0.52	0.63	0.32	0.49	0.95	0.7	0.57	0.74	-1.1418	2.03798e-15	-0.547031	2.15804e-05	0.594769	0.000155029	2.45	1.91	0.46	1.60667	2.33	4.1	2.17	2.86667	2.5	3.36	5.79
4341120	LOC4341120	mRNA	25.6	29.48	13.88	22.9867	20.4	3.58	17.21	13.73	19.81	24.86	25.41	23.36	-0.739968	3.28058e-80	0.0216073	0.527277	0.761575	4.16865e-85	0	0.02	0.14	0.0533333	0	0	0.02	0.00666667	0.08	0.02	0.02	0.04	-2.9898	0.0137211	-0.447495	0.563718	2.5423	0.0511416	35.35	30.51	19.92	28.5933	0.37	6.72	6.96	4.68333	13.47	18.29	39.36
4335292	LOC4335292	mRNA	19.89	22.36	29.36	23.87	21.38	3.19	6.93	10.5	9.98	11.57	17.01	12.8533	-1.18021	1.44888e-55	-0.89581	5.41193e-36	0.284397	0.00122624	0.2	0.13	1.4	0.576667	0.22	0.51	0.26	0.33	0.2	0.07	0.06	0.11	-0.783346	0.0879695	-2.41097	6.59994e-05	-1.62762	0.0188868	28.33	17.19	24.78	23.4333	3.84	3.84	6.31	4.66333	1.77	5.18	15.01
4327366	LOC4327366	mRNA	1.21	1.01	1.11	1.11	0.5	0.12	0.35	0.323333	0.46	0.4	0.27	0.376667	-1.76756	3.65106e-09	-1.55558	7.12318e-08	0.21198	0.589799	0	0.04	0.12	0.0533333	0.26	0.16	0.04	0.153333	0	0.04	0.08	0.04	1.46963	0.0635716	-0.447495	0.683103	-1.91713	0.0243073	3.12	2.53	3.62	3.09	0.54	0.11	0.73	0.46	0.11	0.23	1.14
4324653	LOC4324653	mRNA	0.29	0.46	0.42	0.39	0.07	0.07	0.09	0.0766667	0.7	0.23	0.2	0.376667	-2.39115	1.87375e-08	-0.0427959	0.879784	2.34835	4.50702e-08	87.64	32.66	11.47	43.9233	11.95	5.51	2.41	6.62333	43.45	27.51	45.45	38.8033	-2.76457	0	-0.167096	1.36443e-09	2.59747	0	0.41	0.32	0.34	0.356667	0.04	0.06	0.04	0.0466667	0.65	0.74	0.69
4334321	LOC4334321	mRNA	0.08	0.08	0.15	0.103333	0.08	0.04	0.04	0.0533333	0.04	0.16	0.12	0.106667	-0.981554	0.25223	0.0180992	0.979964	0.999653	0.243152	793.6	865.88	712.07	790.517	0.53	0.39	0.55	0.49	1268.82	1313.05	1694.1	1425.32	-10.6718	0	0.849342	0	11.5212	0	0.08	0.09	0.21	0.126667	0.12	0.2	0.04	0.12	0.04	0.2	0.08
4326565	LOC4326565	mRNA	3.37	3.57	11.16	6.03333	7.78	1.21	5.29	4.76	1.64	23.32	13.09	12.6833	-0.341915	1.6855e-06	1.05192	1.55936e-78	1.39383	8.78307e-121	0.45	0.2	0.26	0.303333	0.65	0.21	0.18	0.346667	0.58	1.31	1.01	0.966667	0.13306	0.654947	1.66551	1.98792e-13	1.53245	4.91153e-12	1.54	1.28	1.57	1.46333	0.49	25.09	0.62	8.73333	40.26	35.12	4.71
112937609	LOC112937609	mRNA	2.72	1.81	2.88	2.47	2.09	1.56	1.22	1.62333	2.12	2.21	1.96	2.09667	-0.607301	0.00111641	-0.240438	0.168929	0.366863	0.059503	4.8	2.53	3.62	3.65	3.25	2.51	2.54	2.76667	2.21	4.18	3.89	3.42667	-0.403378	0.0074949	-0.0813154	0.565812	0.322062	0.0342531	1.88	0.48	1.34	1.23333	1.3	0	1	0.766667	0	0	0.15
4332380	LOC4332380	mRNA	4.87	4.39	3.27	4.17667	3.16	2.75	2.9	2.93667	2.5	2.13	1.84	2.15667	-0.508191	2.56705e-07	-0.951197	4.06572e-19	-0.443006	0.00014422	0.39	0.34	0.48	0.403333	0.14	0.54	0.22	0.3	0.25	0.4	0.15	0.266667	-0.404835	0.200788	-0.61742	0.0581538	-0.212586	0.543811	10.3	13.39	15.33	13.0067	0.85	6.62	6.94	4.80333	2.04	2.52	3.33
9269218	LOC9269218	mRNA	479.82	620.32	372.51	490.883	134.08	143.88	102.2	126.72	479.52	261.72	253.38	331.54	-1.95296	0	-0.562489	2.16444e-261	1.39047	0	1600.72	1465.36	1757.13	1607.74	532.85	702.13	862.85	699.277	1965.66	2028.75	1807.46	1933.96	-1.18732	0	0.267375	2.59041e-253	1.4547	0	544.91	515.89	607.09	555.963	80.87	26.3	114.64	73.9367	104.68	171.02	348.51
4324814	LOC4324814	mRNA	0.16	0.24	0.11	0.17	0.11	0.02	0.09	0.0733333	0.02	0.07	0.04	0.0433333	-1.18679	0.0234963	-1.9259	0.0012151	-0.73911	0.313347	1	1.58	1.72	1.43333	0.85	1.1	0.93	0.96	0.81	1.38	0.64	0.943333	-0.57476	0.000466121	-0.606015	0.000217977	-0.0312558	0.863194	0.04	0.06	0.21	0.103333	0.07	2.28	0.07	0.806667	4.44	3.89	0.24
4349004	LOC4349004	mRNA	214.3	290.5	139.89	214.897	101.95	103.14	105.83	103.64	185.62	108.48	120.87	138.323	-1.05156	0	-0.631974	0	0.419584	3.03554e-114	150.96	200.51	296.24	215.903	75.24	77.13	92.54	81.6367	188.63	172.22	216.04	192.297	-1.40103	0	-0.168376	3.38033e-32	1.23266	0	235.04	315.92	268.88	273.28	93.22	36.83	149.79	93.28	19.64	39.12	174.74
4328602	LOC4328602	mRNA	0.02	0.02	0.03	0.0233333	0.02	0.02	0.02	0.02	0	0.05	0.02	0.0233333	-0.400194	0.715057	0.0126992	0.990068	0.412893	0.70643	0.03	0.08	0.02	0.0433333	0	0.02	0	0.00666667	0.15	0.03	0.12	0.1	-2.9898	0.0137211	1.13747	0.0534437	4.12726	3.0875e-05	0	0	0	0	0	0.02	0	0.00666667	0	0.02	0.03
4324599	LOC4324599	mRNA	8794.59	11396.6	6295.22	8828.82	789.93	525.86	299.03	538.273	8188.04	3476.89	4561.35	5408.76	-4.03214	0	-0.701114	0	3.33103	0	9117.63	8165.17	12282.2	9854.99	8.81	3.64	4.82	5.75667	9504.85	10719.7	8732.1	9652.21	-10.771	0	-0.0284175	5.72001e-30	10.7426	0	10467	10765.4	13046	11426.1	318.17	476.1	150.02	314.763	929.78	1753.57	6596.08
4327631	LOC4327631	mRNA	34.35	22.37	146.55	67.7567	65.46	19.62	98.37	61.15	19.01	134.14	56.75	69.9667	-0.154588	6.71568e-09	0.0256528	0.320703	0.180241	1.24274e-11	10.12	5.73	4.27	6.70667	4.43	2.96	0.56	2.65	4.65	9.44	5.76	6.61667	-1.37174	9.50546e-38	-0.0129944	0.876744	1.35875	2.59664e-37	71.85	26.43	5.96	34.7467	3.86	170.89	4.79	59.8467	149.82	114.5	142.78
4336959	LOC4336959	mRNA	0.02	0.09	0.04	0.05	0.02	0	0	0.00666667	0	0.02	0	0.00666667	-2.98516	0.0138679	-2.9873	0.0137999	-0.00214434	0.999161	3.93	5.52	12.86	7.43667	1.92	2.31	0.91	1.71333	5.99	7.31	0.65	4.65	-2.12634	9.60219e-137	-0.679031	7.80263e-25	1.44731	7.99375e-52	0	0	0	0	0	0	0	0	0.02	0	0
4330925	LOC4330925	mRNA	54.43	78.8	42.48	58.57	64.55	63.62	53.36	60.51	14.57	18.93	19.34	17.6133	0.0476584	0.141728	-1.73612	0	-1.78377	0	13.4	36.87	79.67	43.3133	105.88	80.5	100.68	95.6867	15.48	25.35	8.82	16.55	1.13299	2.24119e-279	-1.39246	2.98488e-179	-2.52544	0	128.34	139.65	82.91	116.967	27.49	17.39	95.74	46.8733	3.22	4.59	57.94
107278559	LOC107278559	mRNA	0.12	0.08	0.03	0.0766667	0.09	0.03	0.07	0.0633333	0.03	0.06	0	0.03	-0.249714	0.747551	-1.32454	0.156288	-1.07482	0.271838	0.25	0.63	1.48	0.786667	0	0.06	0.06	0.04	0.22	0.53	0.19	0.313333	-4.19496	1.56893e-17	-1.33072	7.68376e-06	2.86423	3.37413e-06	0.24	0.09	0.06	0.13	0.06	0.02	0.03	0.0366667	0.09	0.03	0.05
4337270	LOC4337270	mRNA	3.13	2.88	3	3.00333	1.22	1.23	2.43	1.62667	2.69	3.06	2.58	2.77667	-0.887546	1.429e-07	-0.115457	0.433794	0.772089	7.58831e-06	1.14	0.95	1.73	1.27333	1.38	1.04	1.13	1.18333	1.74	2	1.68	1.80667	-0.11853	0.606923	0.504808	0.0139253	0.623339	0.00298104	2.08	1.56	2.62	2.08667	0.94	2.86	1.38	1.72667	2.7	2.12	1.46
4337669	LOC4337669	mRNA	0	0	0	0	0	0	0	0	0	0	0	0							0	0	0	0	0	0	0	0	0	0	0	0							0.02	0	0	0.00666667	0	0.11	0	0.0366667	0.02	0	0.15
112939334	LOC112939334	mRNA	18.31	12.02	12.82	14.3833	4.82	15.6	9.11	9.84333	8.68	5.33	5.57	6.52667	-0.549007	5.36359e-18	-1.13611	8.76012e-59	-0.587107	3.55355e-14	0.76	0.24	2.57	1.19	0.27	0.72	0.24	0.41	0.49	1.15	0.31	0.65	-1.50437	1.41705e-08	-0.868959	0.000229212	0.635411	0.0382372	24.61	18.87	33.11	25.53	8.07	0.84	10.86	6.59	0.78	1.28	15.47
4337140	LOC4337140	mRNA	0.4	0.33	0.15	0.293333	0.18	0.37	0.22	0.256667	0.09	0.22	0.03	0.113333	-0.199281	0.612272	-1.38585	0.0040966	-1.18657	0.01787	0	0.12	0.32	0.146667	0.14	0.15	0.3	0.196667	0.09	0.09	0	0.06	0.450775	0.372252	-1.25485	0.0625993	-1.70563	0.00629951	0.39	0.26	0.43	0.36	0.15	0.12	0.18	0.15	0.21	0.24	0.33
4339754	LOC4339754	mRNA	0.65	0.82	0.52	0.663333	0.76	1.6	0.55	0.97	0.88	0.37	0.46	0.57	0.555412	0.00293372	-0.207266	0.330562	-0.762678	8.42921e-05	0.98	1.07	0.33	0.793333	0.79	0.94	0.89	0.873333	0.51	0.57	1.11	0.73	0.141993	0.445127	-0.12306	0.524284	-0.265053	0.160561	1.08	1.23	1.19	1.16667	1.44	0.16	2.36	1.32	0.1	0.1	0.75
4334322	LOC4334322	mRNA	0	0	0	0	0	0	0	0	0	0	0	0							7.88	3.28	1.61	4.25667	0.06	0	0	0.02	8.36	8.21	23.46	13.3433	-7.78421	4.32365e-49	1.66097	1.69411e-59	9.44518	6.46223e-127	0	0	0	0	0	0	0	0	0	0	0
9269176	LOC9269176	mRNA	13.26	19.49	18.92	17.2233	16.01	10.99	7	11.3333	25.05	18.49	19.17	20.9033	-0.602771	4.02339e-32	0.278948	1.97566e-10	0.881718	5.31819e-73	67.3	57.87	58.06	61.0767	15.01	19.85	21.9	18.92	86.18	91.53	99.04	92.25	-1.67851	0	0.596597	3.14867e-158	2.2751	0	19.54	22.07	21.56	21.0567	8.56	7.2	8.41	8.05667	17.04	17.2	17.19
4351551	LOC4351551	mRNA	2.82	2.7	1.52	2.34667	2.47	3.68	4.4	3.51667	1.79	3.22	2.51	2.50667	0.583763	4.50139e-06	0.0924999	0.504305	-0.491263	9.08906e-05	0.04	0.2	0.42	0.22	0.91	0.83	1.07	0.936667	0.17	0.44	0.1	0.236667	2.10266	1.07853e-10	0.111932	0.806301	-1.99073	3.67977e-10	2.52	3.75	4.1	3.45667	4.28	6.55	4.89	5.24	5.07	6.97	2.16
4339650	LOC4339650	mRNA	254.48	352.13	36.12	214.243	234.25	25.06	312.26	190.523	18.64	69.61	260.29	116.18	-0.166048	1.06864e-19	-0.881257	0	-0.715209	4.44544e-246	2.41	2	8.55	4.32	2.08	3.78	1.75	2.53667	2.95	4.01	0.49	2.48333	-0.753097	2.05462e-07	-0.795757	4.04846e-08	-0.0426606	0.796561	188.52	12.57	18.51	73.2	8.29	22.24	4.07	11.5333	5.94	15.63	175.88
4326148	LOC4326148	mRNA	152.35	186.49	38.64	125.827	197.26	119.55	94.85	137.22	83.02	127.43	134.75	115.067	0.1305	3.38549e-11	-0.130048	2.67651e-10	-0.260548	3.90057e-38	4.06	6.99	35.9	15.65	12.16	27.2	8.66	16.0067	4.49	10.31	1.85	5.55	0.0490777	0.393762	-1.49357	4.20676e-89	-1.54265	3.42233e-96	96.85	257.67	226.66	193.727	25.27	22.43	111.98	53.2267	0.83	14.88	139.96
4333259	LOC4333259	mRNA	109.14	165.68	84.57	119.797	75.89	91.71	65.48	77.6933	62.31	49.68	46.24	52.7433	-0.624518	9.35626e-207	-1.18279	0	-0.558274	4.03913e-110	68.18	178.72	200.27	149.057	159.41	196.71	228.88	195	112.19	121.98	122.36	118.843	0.389542	4.05625e-139	-0.334326	9.73237e-82	-0.723867	0	195.88	225.45	180.29	200.54	71	43.58	123.38	79.32	13.6	24.93	120.05
4332805	LOC4332805	mRNA	1074.36	1335.57	846.64	1085.52	508.13	474.66	502.34	495.043	875	519.55	530.97	641.84	-1.13247	0	-0.755062	0	0.377405	1.24074e-175	1947.78	2388.49	2307.18	2214.48	608	712.25	830.14	716.797	2058.61	2268.79	2679.89	2335.76	-1.6219	0	0.0750386	3.39497e-29	1.69694	0	1133.44	1119.09	1245.25	1165.93	341.72	198.99	527.09	355.933	126.06	196.13	605.06
4333054	LOC4333054	mRNA	83	102.89	85.96	90.6167	1.01	13.17	1.03	5.07	8.46	4.05	3.85	5.45333	-4.16316	0	-4.05108	0	0.112085	0.359869	136.43	104.31	172.51	137.75	67.55	78.57	74.7	73.6067	82.8	171.56	47.72	100.693	-0.896688	3.27761e-219	-0.449398	1.25942e-66	0.447289	1.05583e-48	125.85	88.06	266.88	160.263	10.36	12.55	17.78	13.5633	11.39	20.22	28.32
4346676	LOC4346676	mRNA	126.43	216.98	61.58	134.997	113.29	73.45	88.12	91.62	16.15	41.79	91.84	49.9267	-0.556304	1.16847e-122	-1.4328	0	-0.876496	1.79336e-183	0	0.05	13.12	4.39	4.08	6.58	1.19	3.95	0.05	0.55	0.14	0.246667	-0.15268	0.222646	-4.16688	8.75058e-63	-4.0142	2.69687e-55	248.69	264.07	109.16	207.307	10.71	9.01	91.24	36.9867	0.29	38.29	136.36
4332578	LOC4332578	mRNA	6.04	7.39	21.75	11.7267	9.58	3.16	5.82	6.18667	2.57	14.06	10.35	8.99333	-0.92385	2.39729e-84	-0.399145	3.22138e-20	0.524705	7.73391e-25	0.31	0.07	0.16	0.18	0.23	0.12	0.1	0.15	0.2	0.14	0.13	0.156667	-0.245054	0.484564	-0.197517	0.567133	0.0475373	0.895161	7.6	4.3	2.23	4.71	1.24	22.55	1.98	8.59	20.13	19.98	8.64
4332690	LOC4332690	mRNA	149.71	210.05	142.99	167.583	35.67	22.48	16.99	25.0467	226.78	140.36	149.29	172.143	-2.73973	0	0.0408826	1.07385e-05	2.78061	0	428.06	511.38	393.34	444.26	32.1	42.3	46	40.1333	456.43	431.59	595.87	494.63	-3.46079	0	0.152634	2.11126e-161	3.61342	0	208.63	223.98	214.53	215.713	15.77	30.49	20.66	22.3067	86.73	115.59	201.67
4327340	LOC4327340	mRNA	36.48	44.66	11.51	30.8833	13.58	13.94	20.03	15.85	20.81	12.44	13.63	15.6267	-0.961363	1.39497e-78	-0.977607	8.27304e-81	-0.0162445	0.789383	27.75	24.71	21.7	24.72	5.93	5.78	6.43	6.04667	42.74	57.19	101.84	67.2567	-2.0297	6.93043e-185	1.44656	0	3.47625	0	14.85	8.28	14.04	12.39	9.52	2.2	5.56	5.76	5.8	4.69	10.77
4330156	LOC4330156	mRNA	20.5	21.22	20.56	20.76	1.16	3.62	1.42	2.06667	16.76	13.91	11.33	14	-3.30637	0	-0.572974	2.98604e-30	2.7334	1.70164e-206	29.39	33.49	28.19	30.3567	3.09	3.33	2.64	3.02	33.31	38.25	38.44	36.6667	-3.33941	0	0.268357	5.41541e-14	3.60777	0	13.75	16.74	24.7	18.3967	4.44	1.32	4.42	3.39333	18.83	20.14	13.7
4331223	LOC4331223	mRNA	3.2	3.12	3.3	3.20667	0	0.03	0.06	0.03	3.08	1.46	0.7	1.74667	-6.77957	7.0285e-78	-0.874826	1.95827e-11	5.90475	3.09534e-44	25.14	23.42	9.73	19.43	0.1	0.06	0.18	0.113333	28.82	33.12	53.4	38.4467	-7.4611	0	0.984807	9.59308e-143	8.44591	0	3.03	2.31	2.62	2.65333	0.03	0.06	0	0.03	1.05	0.71	0.71
4331300	LOC4331300	mRNA	46.67	55.92	42.81	48.4667	31.35	9.63	31.01	23.9967	14.09	28.44	23.95	22.16	-1.01318	2.37359e-154	-1.13524	1.79235e-185	-0.122061	0.00896786	1.02	1.05	0.45	0.84	0.32	0.14	0.11	0.19	0.51	2.1	0.94	1.18333	-2.17037	1.83614e-09	0.494789	0.0284386	2.66516	6.0231e-16	26.49	22.55	22.81	23.95	2.86	17.22	10.37	10.15	12.93	15.07	38.9
4340373	LOC4340373	mRNA	10.9	10.13	9.23	10.0867	9.78	5.15	8.08	7.67	4.41	6	7	5.80333	-0.39327	2.2261e-08	-0.800617	2.53936e-26	-0.407347	4.8535e-07	0.36	1.19	2.5	1.35	2.51	3.75	5.48	3.91333	0.6	0.69	0.31	0.533333	1.54862	9.6977e-29	-1.33731	4.39204e-09	-2.88594	2.08006e-61	6.67	13.65	15.89	12.07	5.81	8.05	9.33	7.73	2.51	2.33	10.77
4327776	LOC4327776	mRNA	67.03	77.76	53.76	66.1833	26.66	23.31	19.19	23.0533	79.96	71.3	73.34	74.8667	-1.52026	1.78821e-302	0.177887	5.21091e-09	1.69814	0	136.25	126.65	114.7	125.867	32.74	42.77	43.17	39.56	139.21	137.91	181.5	152.873	-1.66026	0	0.281369	8.5867e-38	1.94162	0	74.9	75.58	84.39	78.29	11.1	10.86	28.87	16.9433	41.65	67.67	72.26
4351693	LOC4351693	mRNA	364.35	571.65	731.27	555.757	321.06	70.49	102.33	164.627	919.94	798.94	557.88	758.92	-1.75225	0	0.446179	0	2.19843	0	907.88	964.77	1251.41	1041.35	11.45	35.24	22.49	23.06	1300.34	1468.79	1155.3	1308.14	-5.46846	0	0.328627	0	5.79709	0	913.62	743.8	1189.39	948.937	266.12	458.34	184.78	303.08	485.06	585.2	1147.9
4349192	LOC4349192	mRNA	196.39	223.13	140.99	186.837	135.48	84.34	85.4	101.74	43.35	67.84	63.38	58.19	-0.874299	0	-1.68655	0	-0.812248	1.69789e-162	6.37	4.35	13.4	8.04	4.19	7.6	4.9	5.56333	7.16	6.78	3.1	5.68	-0.51116	6.39487e-07	-0.497472	9.91795e-07	0.0136873	0.902104	169.26	307.3	189.95	222.17	62.32	51.02	179.23	97.5233	16.46	16.61	132.73
4347291	LOC4347291	mRNA	7.52	6.33	20.11	11.32	3.94	0.82	1.33	2.03	3.88	5.07	2.7	3.88333	-2.47668	1.88719e-149	-1.55126	9.33082e-82	0.92542	1.17826e-13	6.27	5.25	7.72	6.41333	2.62	3.03	3.79	3.14667	5.74	6.79	3.71	5.41333	-1.01672	2.59215e-24	-0.243579	0.00499113	0.773139	8.7189e-14	4.9	4.77	6.85	5.50667	0.62	5.16	0.8	2.19333	3.92	3.8	4.5
4336962	LOC4336962	mRNA	0.07	0.07	0.03	0.0566667	0	0	0.03	0.01	0.02	0.03	0.02	0.0233333	-2.30708	0.0167888	-1.30923	0.106576	0.997856	0.410776	0.29	0.48	2.19	0.986667	0.04	0	0.14	0.06	0.93	0.98	0.12	0.676667	-4.06096	3.34118e-37	-0.542905	0.00158886	3.51805	5.16174e-24	0.05	0.03	0.08	0.0533333	0	0.03	0.03	0.02	0	0.03	0
4326253	LOC4326253	mRNA	27.14	13.45	16.81	19.1333	9.57	36.17	21.63	22.4567	32.24	11.7	12.88	18.94	0.229638	2.46558e-06	-0.00634064	0.900594	-0.235979	1.39965e-06	0.35	0.59	2.68	1.20667	1.05	2.96	1.28	1.76333	0.93	1.31	0.17	0.803333	0.576064	0.0019599	-0.579889	0.0101691	-1.15595	1.5948e-08	13.68	47.7	57.13	39.5033	18.33	8.55	29.17	18.6833	6.78	8.38	8.17
4350177	LOC4350177	mRNA	0.6	0.56	0.27	0.476667	0.2	1.25	0.95	0.8	1.05	0.4	0.61	0.686667	0.742041	0.00161948	0.537024	0.0276232	-0.205018	0.340185	0.41	0.35	0.55	0.436667	1.38	1.3	1.19	1.29	0.48	0.48	0.35	0.436667	1.5629	5.69004e-13	-0.0125008	0.964741	-1.5754	3.07878e-13	0.58	1.09	2.17	1.28	0.46	1.51	0.58	0.85	13.02	5.43	0.46
4347159	LOC4347159	mRNA	7.88	9.92	3.06	6.95333	5.15	2.08	2.86	3.36333	3.16	4.64	2.74	3.51333	-1.04199	4.31694e-20	-0.987301	1.57581e-18	0.0546869	0.685381	10.69	20.31	17.2	16.0667	0.71	0.94	1.53	1.06	24.77	23.02	26.43	24.74	-3.91332	4.85347e-217	0.615856	8.39594e-28	4.52917	0	10.84	14.06	9.85	11.5833	0.22	0.13	3.99	1.44667	1.19	1.76	10.66
4334651	LOC4334651	mRNA	1951.23	2600.36	1109.71	1887.1	2179.39	2629.28	2515.51	2441.39	967.71	928.92	1054.74	983.79	0.371842	0	-0.939325	0	-1.31117	0	2022.95	5203.83	6014.28	4413.69	7136.46	8679.71	10313.7	8709.96	2032.17	2758.77	1355.78	2048.91	0.98279	0	-1.11523	0	-2.09802	0	802.42	877.93	726.7	802.35	527.82	229.64	897.07	551.51	75.9	106.4	435.8
112936394	LOC112936394	mRNA	0.6	0.77	0.33	0.566667	0.37	1.06	0.59	0.673333	0.31	0.11	0.33	0.25	0.247821	0.21292	-1.16095	4.81159e-06	-1.40877	7.5794e-09	0.15	0	0.04	0.0633333	0.02	0.17	0.09	0.0933333	0.02	0.05	0	0.0233333	0.688275	0.230223	-1.35439	0.095022	-2.04266	0.00462747	0.45	0.98	1.13	0.853333	1.34	0.02	1.26	0.873333	0.02	0.09	0.46
4339232	LOC4339232	mRNA	0.29	0.29	0.37	0.316667	0.23	0.15	0.18	0.186667	0	0	0	0	-0.781623	0.0552348	-6.03169	2.54863e-09	-5.25007	6.25478e-06	1.44	3.82	5.93	3.73	0.75	1.19	0.96	0.966667	1.71	3.31	1.98	2.33333	-1.94063	2.05331e-39	-0.682338	7.1777e-09	1.25829	2.73189e-14	0.68	0.95	2.24	1.29	0.29	0.11	0.6	0.333333	0.03	0	0.34
4346419	LOC4346419	mRNA	0.23	0.81	0.09	0.376667	0.06	0.13	0.03	0.0733333	0.23	0.27	0.03	0.176667	-2.36076	1.90195e-06	-1.09712	0.00583816	1.26363	0.0354071	0.19	0.07	0.17	0.143333	0.31	0.18	0.03	0.173333	0.15	0.17	0.12	0.146667	0.245392	0.639852	0.0548226	0.918842	-0.190569	0.712181	0.55	0.47	1.48	0.833333	0.29	0.35	0.25	0.296667	0.29	0.66	0.73
4338577	LOC4338577	mRNA	0	0	0	0	0	0	0	0	0	0	0	0							0	0	0	0	0	0	0	0	0	0	0	0							0	0.05	0.28	0.11	1.61	0.29	1.51	1.13667	0.05	0.1	0.05
4346009	LOC4346009	mRNA	36.14	35.44	36.44	36.0067	31.95	23.92	29.83	28.5667	23.49	20.64	24.44	22.8567	-0.33526	1.25826e-12	-0.657588	1.2673e-39	-0.322328	1.22828e-09	1.36	1.33	4.48	2.39	1.49	2.58	1.65	1.90667	2.42	4.48	1.23	2.71	-0.311725	0.0931725	0.185347	0.273013	0.497073	0.00543154	30.21	32.76	34.65	32.54	14.89	11.78	24.1	16.9233	6.67	8.02	25.46
4333326	LOC4333326	mRNA	1.43	0.07	0	0.5	0	1.1	0.8	0.633333	0.93	0	0.15	0.36	0.336772	0.269662	-0.451248	0.19679	-0.78802	0.0171554	0.16	0.04	0.27	0.156667	0	0.37	0.23	0.2	0.04	0	0.04	0.0266667	0.42524	0.437844	-2.61742	0.00451763	-3.04266	0.000389475	3.04	3.88	16.65	7.85667	4.46	0	4.07	2.84333	0	0	0.33
4330594	LOC4330594	mRNA	3.03	2.26	2.28	2.52333	1.4	0.82	1.4	1.20667	1.57	1.31	1.41	1.43	-1.14303	1.83407e-28	-0.875658	6.52067e-19	0.267375	0.0264741	0.7	0.35	1.33	0.793333	0.26	0.9	0.75	0.636667	0.58	0.82	0.27	0.556667	-0.287587	0.0999861	-0.436485	0.0142417	-0.148898	0.427131	5.15	6.44	7.01	6.2	0.7	2.95	1.63	1.76	1.75	3.78	4
4347547	LOC4347547	mRNA	20.78	29.88	9.06	19.9067	23.24	1.87	14.14	13.0833	0.58	9.85	12.84	7.75667	-0.599921	5.20091e-39	-1.3674	6.02326e-150	-0.767483	1.51021e-39	0.59	0.57	1.41	0.856667	0.11	0.47	0.22	0.266667	0.44	0.64	0.13	0.403333	-1.64817	1.04435e-09	-1.07799	9.05167e-06	0.570178	0.0781739	96.83	22.59	19.7	46.3733	11.72	18.25	20.61	16.86	14.05	17.15	75.12
9271118	LOC9271118	mRNA	0.14	0	0	0.0466667	0	0	0	0	0.07	0	0.07	0.0466667			0.0126992	0.992977			0.57	0.41	0.21	0.396667	0	0	0	0	2.07	2.95	3.14	2.72	-5.07726	2.1464e-05	2.7749	7.40345e-20	7.85216	1.14133e-26	0.6	0.2	0.52	0.44	0	0	0	0	0.13	0.2	0.33
4339780	LOC4339780	mRNA	22.13	25.18	31.31	26.2067	22.04	17.14	14.14	17.7733	52.19	22.98	31.96	35.71	-0.560392	1.12085e-29	0.44986	2.65002e-27	1.01025	2.80814e-107	20.82	37.45	27.94	28.7367	15.54	18.68	24.48	19.5667	21.41	29.72	12.79	21.3067	-0.551052	1.28625e-30	-0.439884	4.09839e-21	0.111169	0.03059	24.17	20.58	25.27	23.34	46	8.1	16.79	23.63	12.47	12.02	20.39
107279218	LOC107279218	mRNA	3.06	1.67	2.47	2.4	1.3	1.09	1.65	1.34667	2.06	2.48	1.38	1.97333	-0.838154	1.7005e-09	-0.28571	0.0237821	0.552445	0.000162933	11.38	7.2	4.43	7.67	0.56	0.55	0.53	0.546667	7.14	7.63	8.55	7.77333	-3.81015	1.33402e-181	0.0247816	0.714382	3.83493	1.31553e-187	0.9	1.2	1.43	1.17667	0.1	0.17	0.96	0.41	0.2	0.17	0.76
4341511	LOC4341511	mRNA	7.35	5.26	4.16	5.59	5.22	2.58	9.16	5.65333	1.19	5.1	4.7	3.66333	0.0165047	0.81157	-0.616995	1.36546e-15	-0.6335	2.31441e-16	0.14	0.06	0.32	0.173333	0.39	0.66	0.35	0.466667	0.49	0.59	0.19	0.423333	1.43905	4.08805e-06	1.28947	5.07048e-05	-0.149576	0.54708	8.16	7.04	2.56	5.92	2.96	12.78	5.32	7.02	13.29	13.85	7.91
4348209	LOC4348209	mRNA	103.12	104.78	71.51	93.1367	27.43	44.11	31.71	34.4167	87.76	51.01	50.37	63.0467	-1.43667	0	-0.559271	5.90482e-108	0.877399	1.10629e-159	236.72	217.77	266.08	240.19	27.05	38.69	40.01	35.25	266.61	280.61	255.65	267.623	-2.75492	0	0.156951	6.54036e-29	2.91187	0	97.12	103.44	126.03	108.863	34.47	18.94	38.99	30.8	17.42	28.66	60.35
4333257	LOC4333257	mRNA	0.09	0.12	0.48	0.23	0.17	0.25	0.19	0.203333	0.05	0.22	0.12	0.13	-0.191607	0.543288	-0.835298	0.0177373	-0.64369	0.0779097	0	0.03	0.11	0.0466667	0.04	0.12	0.14	0.1	0	0.17	0.08	0.0833333	1.08821	0.0537642	0.797617	0.175646	-0.290588	0.552014	0.23	0.12	0.19	0.18	0.36	0.59	0.15	0.366667	0.4	0.2	0.35
4336753	LOC4336753	mRNA	124.4	143.1	79.48	115.66	7.62	4.37	4.7	5.56333	66.52	79.38	78.04	74.6467	-4.37434	0	-0.633261	1.50497e-171	3.74108	0	67.56	91.27	121.32	93.3833	7.95	8.02	8.3	8.09	117.76	116.03	132.41	122.067	-3.53042	0	0.384538	1.26339e-72	3.91495	0	135	139.63	146.61	140.413	1.53	3.65	6.99	4.05667	23.93	44.37	111.56
107280196	LOC107280196	mRNA	121.5	153.66	119.71	131.623	68.98	84.34	70.48	74.6	247.76	153.19	178.81	193.253	-0.820019	0	0.556179	1.55225e-275	1.3762	0	123.61	172.99	175.11	157.237	53.16	60.97	67.75	60.6267	161.77	162.51	211.35	178.543	-1.37209	0	0.180384	1.53917e-31	1.55247	0	155.95	163.56	144.44	154.65	146.95	79.12	114.47	113.513	115.79	175.47	253.68
4339270	LOC4339270	mRNA	16.78	32	27.27	25.35	9.28	14.27	6.64	10.0633	22.12	16.02	11.21	16.45	-1.33474	6.69664e-85	-0.624956	4.52329e-25	0.709785	1.44696e-20	51.95	68.62	64.49	61.6867	12.31	12.33	15.07	13.2367	80.7	58.5	108.03	82.41	-2.22072	0	0.415267	4.24268e-37	2.63599	0	36.26	36.16	35.81	36.0767	6.29	10.47	15.76	10.84	4.84	13.41	17.23
9272261	LOC9272261	mRNA	2.15	2.4	1	1.85	2.32	1.18	2.52	2.00667	2.47	2.4	1.86	2.24333	0.122903	0.313196	0.28018	0.0181016	0.157276	0.176433	0.54	0.56	0.96	0.686667	0.72	0.94	0.99	0.883333	0.31	0.87	0.21	0.463333	0.376074	0.0530858	-0.566281	0.0126984	-0.942356	9.92914e-06	2.49	2.9	2.62	2.67	1.61	1.52	1.87	1.66667	1.65	1.51	2.43
4339097	LOC4339097	mRNA	3.13	2.92	1.1	2.38333	0.33	0.99	1.79	1.03667	0.23	0.48	0.65	0.453333	-1.20755	2.80347e-09	-2.39611	7.9477e-22	-1.18856	0.000116606	0.74	0.05	0.29	0.36	0.26	0.65	0.09	0.333333	0.09	0.23	0	0.106667	-0.0569113	0.897103	-1.68453	0.00363049	-1.62762	0.00547106	2.37	0.67	1.42	1.48667	0.23	1.77	0.41	0.803333	1.78	2.5	1.41
4349767	LOC4349767	mRNA	30.21	26.4	17.72	24.7767	24.35	5.95	21.43	17.2433	4.79	17.71	21.19	14.5633	-0.517592	2.65587e-42	-0.758908	6.18758e-82	-0.241316	2.70848e-08	0.54	0.13	0.77	0.48	0.35	0.24	0.14	0.243333	0.28	0.18	0.19	0.216667	-0.967267	0.00134598	-1.13373	0.000235	-0.166462	0.648458	9.76	3.19	3.24	5.39667	1.14	35.94	1.94	13.0067	27.31	27.68	26.89
4335937	LOC4335937	mRNA	8.65	9.78	14.33	10.92	5.95	11.16	11.19	9.43333	4.02	4.87	5.36	4.75	-0.215549	0.000698922	-1.20539	1.89905e-57	-0.989843	1.97905e-36	20.94	25.45	28.06	24.8167	23.13	48.17	56.58	42.6267	16.26	14.93	20.17	17.12	0.803589	8.99983e-111	-0.537322	7.24204e-33	-1.34091	3.18561e-256	5.25	16.3	5.8	9.11667	0.96	12.86	7.19	7.00333	2.53	3.74	6.01
4351700	LOC4351700	mRNA	53.53	62.78	36.47	50.9267	3.48	4.52	2.04	3.34667	46.31	28.74	24.47	33.1733	-3.92672	0	-0.615229	1.23018e-56	3.31149	0	112.9	126.38	105.04	114.773	26.96	33.44	35.75	32.05	159.29	114.12	143.29	138.9	-1.83389	0	0.272927	2.53454e-34	2.10682	0	65.69	69	65.43	66.7067	5.05	2.11	11.23	6.13	14.45	25.99	47.33
107281059	LOC107281059	mRNA	0.04	0	0	0.0133333	0	0	0	0	0	0	0	0							0	0.1	0.1	0.0666667	0	0	0.09	0.03	0	0.04	0	0.0133333	-1.06692	0.241071	-2.41493	0.0343136	-1.34801	0.326974	0	0.08	0	0.0266667	0	0.13	0	0.0433333	0.22	0	0
4341044	LOC4341044	mRNA	27.69	30.49	33.95	30.71	30.05	16	23.28	23.11	2.48	32.39	20.97	18.6133	-0.409508	2.91733e-29	-0.736654	2.81199e-81	-0.327146	3.31284e-15	0.08	0.15	0.93	0.386667	1.01	1.37	0.87	1.08333	0.13	0.59	0.08	0.266667	1.49329	3.43813e-10	-0.537693	0.109237	-2.03098	5.17035e-15	28.12	40.11	14.31	27.5133	8.83	36.56	15.64	20.3433	18.36	25.02	43.88
9267392	LOC9267392	mRNA	0.58	0.37	0.12	0.356667	0.37	0.5	0.46	0.443333	0.12	0.25	0.29	0.22	0.314404	0.407884	-0.68774	0.127925	-1.00214	0.0194673	0.82	1.16	1.07	1.01667	0.6	0.41	0.25	0.42	0.38	0.66	0.99	0.676667	-1.30174	1.61128e-05	-0.587673	0.0264225	0.714068	0.0316398	0.97	0.36	0.55	0.626667	0.61	3.17	0.81	1.53	0.08	0.28	0.89
4337056	LOC4337056	mRNA	37.04	40.15	29.89	35.6933	2.21	1.14	1.17	1.50667	36.85	29.18	33.79	33.2733	-4.56287	0	-0.100361	2.0958e-06	4.46251	0	43.25	37.59	42.91	41.25	4.09	7.59	7.85	6.51	45.2	48.12	39.16	44.16	-2.64151	0	0.0995656	2.13631e-07	2.74108	0	41.07	40.62	35.9	39.1967	1.05	3.13	2.26	2.14667	58.7	63	50.25
107276345	LOC107276345	mRNA	0.18	0.07	0.08	0.11	0	0.02	0.08	0.0333333	0.09	0.07	0.12	0.0933333	-1.69742	0.0065963	-0.216061	0.654768	1.48136	0.0226895	0.09	0.06	0.14	0.0966667	0.08	0.15	0.08	0.103333	0.08	0	0.03	0.0366667	0.142228	0.774942	-1.35843	0.0339055	-1.50066	0.0165044	0.17	0.13	0.16	0.153333	0.03	0.12	0.08	0.0766667	0.03	0.02	0.07
4349652	LOC4349652	mRNA	133.6	120.92	90.06	114.86	25.91	37.37	27.85	30.3767	180.31	83.62	87.21	117.047	-1.91862	0	0.0328517	0.15746	1.95147	0	207.8	237.95	245.38	230.377	78.09	108.77	122.59	103.15	231.13	232.22	281.07	248.14	-1.14769	0	0.105996	8.70683e-11	1.25369	0	100.88	120.15	182.9	134.643	21.49	5.44	28.88	18.6033	19.62	36.81	71.26
4330564	LOC4330564	mRNA	4.76	3.38	2.41	3.51667	0.7	0.65	1.17	0.84	1.47	1	0.97	1.14667	-2.06231	1.56432e-57	-1.61001	1.48792e-41	0.452303	0.00812457	0.48	0.1	0.37	0.316667	0.09	0.35	0.19	0.21	0.06	0.13	0	0.0633333	-0.555757	0.0994872	-2.33027	3.11057e-07	-1.77452	0.00041176	3.41	2.47	4.38	3.42	1.08	0.67	0.9	0.883333	0.56	1.01	1.86
4324320	LOC4324320	mRNA	138.86	159.09	88.25	128.733	11.75	8.07	7.38	9.06667	91.13	49.89	46.22	62.4133	-3.82476	0	-1.04013	0	2.78463	0	388.74	445.66	286.85	373.75	49.33	62.46	70.73	60.84	397.25	405.63	548.45	450.443	-2.61187	0	0.267081	3.33039e-115	2.87895	0	134.17	122.35	184.95	147.157	6.11	9.77	15.79	10.5567	47.62	66.85	74.19
4339025	LOC4339025	mRNA	35.66	32.24	6.71	24.87	1.79	1.06	5.18	2.67667	20.37	9.73	17.31	15.8033	-3.21592	1.4711e-215	-0.646232	8.11139e-23	2.56969	1.59169e-110	53.83	40.43	44.42	46.2267	2.71	1.17	0.86	1.58	64.43	63.97	72.3	66.9	-4.90733	0	0.536504	9.32607e-42	5.44384	0	28.41	28.02	11.32	22.5833	0.67	3.73	0.49	1.63	2.72	6.34	7.54
4336835	LOC4336835	mRNA	4.63	4.71	3.17	4.17	1.01	2.84	1.54	1.79667	7.59	3.06	3.67	4.77333	-1.2162	6.40308e-13	0.200484	0.129538	1.41668	4.96667e-18	20.05	22.43	16.27	19.5833	1.71	2.75	1.58	2.01333	35.07	47.02	41.01	41.0333	-3.2752	5.30629e-184	1.06518	6.2331e-90	4.34038	0	1.6	2.21	1.55	1.78667	1.12	0.22	1.22	0.853333	2.04	3.85	2.09
107277172	LOC107277172	mRNA	0.2	0.25	0.02	0.156667	2.6	5.24	3.8	3.88	0.99	1.59	1.62	1.4	4.62253	1.68367e-233	3.15176	1.1659e-66	-1.47076	1.55279e-71	0.04	0.06	2.38	0.826667	1.31	2.32	2.46	2.03	0.1	0.08	0	0.06	1.32394	1.82817e-32	-3.76038	6.14682e-45	-5.08432	4.84172e-126	0.18	0.97	0.14	0.43	0.37	0.05	1.15	0.523333	0.04	0.07	0.47
4327593	LOC4327593	mRNA	23.73	37.23	16.32	25.76	40.26	91.48	64.74	65.4933	29.83	24.68	31.04	28.5167	1.34436	0	0.147534	4.62039e-05	-1.19682	0	2.05	4.14	18.57	8.25333	39.43	48.96	57.68	48.69	2.88	3.53	0.82	2.41	2.57225	0	-1.77511	2.55147e-86	-4.34736	0	26.39	48.31	26.26	33.6533	84.07	8.06	98.48	63.5367	10.82	5.5	29.08
4327381	LOC4327381	mRNA	12.81	15.35	5.8	11.32	11.38	4.24	15.43	10.35	2.45	10.92	13.65	9.00667	-0.128342	0.0256166	-0.335918	1.72438e-08	-0.207577	0.000678073	2.96	4.8	8.93	5.56333	2.61	4.03	2.96	3.2	3.15	6.07	0.85	3.35667	-0.789159	2.84875e-17	-0.731753	1.52316e-15	0.0574064	0.585939	11.3	3.75	7.34	7.46333	3.27	4.74	2.03	3.34667	2.42	2.14	5.74
4334343	LOC4334343	mRNA	59.84	66.01	40.2	55.35	27.18	20.77	21.57	23.1733	69.84	46.35	40.12	52.1033	-1.2545	6.00062e-225	-0.0845063	0.00822624	1.16999	1.64126e-189	64.23	82.48	86.58	77.7633	11.25	24.82	35.6	23.89	84.16	97.75	121.34	101.083	-1.67618	0	0.376587	7.53077e-51	2.05277	0	59.18	67.25	76.04	67.49	6.06	6.13	22.47	11.5533	0	12.06	48.98
4346916	LOC4346916	mRNA	8.1	7.97	4	6.69	6.16	8.37	7.29	7.27333	5.12	2.64	4.27	4.01	0.120913	0.0350708	-0.732972	2.9704e-28	-0.853885	4.33103e-39	0.56	0.23	1.39	0.726667	0.52	1.45	0.59	0.853333	0.55	0.68	0.17	0.466667	0.269446	0.11955	-0.628825	0.00173392	-0.898271	2.86473e-06	6.7	10.03	13.65	10.1267	9.18	2.19	10.69	7.35333	0.76	0.86	5.81
4347757	LOC4347757	mRNA	12.86	13.55	23.2	16.5367	6.76	1.15	2.39	3.43333	10.14	33.04	27.21	23.4633	-2.26483	4.01734e-98	0.493681	1.42607e-13	2.75851	1.81138e-170	16.3	13.59	8.62	12.8367	2.51	0.29	0.38	1.06	17.66	22.63	27.12	22.47	-3.68019	1.8727e-118	0.809922	5.70931e-29	4.49012	4.15011e-234	5.99	2.65	1.02	3.22	0.11	2.34	0	0.816667	27.34	14.29	13.65
4325917	LOC4325917	mRNA	223.42	309.91	194.33	242.553	34.35	39.3	35.37	36.34	254.68	177.78	216.13	216.197	-2.73914	0	-0.164366	5.09932e-40	2.57477	0	103.52	88.46	115.06	102.347	41.59	44.02	43.58	43.0633	117.43	95.27	97.5	103.4	-1.24569	0	0.016201	0.386534	1.26189	0	345.67	411.56	350.93	369.387	36.94	33.32	59.68	43.3133	104.6	153.01	272.88
4345887	LOC4345887	mRNA	1.39	1.61	1.9	1.63333	1.15	0.65	1.3	1.03333	0.17	0.9	0.71	0.593333	-0.667186	0.000446714	-1.47669	1.41848e-11	-0.809499	0.000999381	0.39	0.64	0.21	0.413333	0.27	0.13	0	0.133333	0.62	1.26	0.2	0.693333	-1.70029	0.000201151	0.728355	0.0145313	2.42865	1.37232e-09	1.55	1.84	1.76	1.71667	0.37	0.36	0.57	0.433333	1.02	0.3	0.2
4324853	LOC4324853	mRNA	0.33	0.18	0.61	0.373333	0.45	0.44	0.56	0.483333	0.48	0.88	0.85	0.736667	0.382053	0.0973853	0.98099	2.31703e-06	0.598938	0.00211612	5.81	3.43	2.95	4.06333	2.05	1.48	0.5	1.34333	3.29	3.47	3.12	3.29333	-1.61928	2.47932e-58	-0.296289	0.000189221	1.32299	3.15601e-36	0.24	0.26	0.26	0.253333	0.45	3.28	0.48	1.40333	1.64	3.29	0.32
4351321	LOC4351321	mRNA	211.34	248.32	297.92	252.527	88.46	30.11	34.45	51.0067	51.96	88.58	61.43	67.3233	-2.30483	0	-1.91442	0	0.390401	4.7854e-33	44.5	49.68	77.98	57.3867	38.52	61.05	39.21	46.26	42.28	66.4	21.91	43.53	-0.30372	6.38949e-18	-0.401018	1.61907e-29	-0.0972983	0.00953231	174.1	133.8	237.46	181.787	8.99	7.26	31.69	15.98	2.95	10.38	87.09
4351280	LOC4351280	mRNA	21.11	44.18	6.57	23.9533	14.81	11.25	37.5	21.1867	7.13	9.11	13.44	9.89333	-0.178697	1.99621e-05	-1.27616	4.62066e-140	-1.09746	1.80976e-97	0.06	0.22	0.18	0.153333	0.13	0.14	0.06	0.11	0.09	0.42	0.06	0.19	-0.500299	0.374273	0.30212	0.534481	0.802419	0.130996	34.95	7.93	5.86	16.2467	4.8	20.3	6.36	10.4867	7.52	12.19	10.03
4339680	LOC4339680	mRNA	0.03	0.32	0.03	0.126667	0.16	0.03	0.03	0.0733333	0.1	0.03	0.23	0.12	-0.762764	0.257714	-0.112832	0.851307	0.649932	0.345359	0.27	0.36	0.1	0.243333	0.04	0.06	0.16	0.0866667	0.13	0.07	0.07	0.09	-1.44923	0.00967645	-1.49189	0.00773517	-0.0426606	0.952838	0.1	0	0.03	0.0433333	0.03	0	0.06	0.03	0.06	0	0.79
4325808	LOC4325808	mRNA	5.54	5.21	6.01	5.58667	3.52	2.06	2.94	2.84	0.66	5.22	3.36	3.08	-0.976783	3.21383e-32	-0.872728	5.69697e-27	0.104055	0.280269	0.17	0.22	0.85	0.413333	0.33	0.21	0.2	0.246667	0.18	0.49	0.12	0.263333	-0.750609	0.0117871	-0.641267	0.0271693	0.109343	0.741285	4.14	1.76	1.69	2.53	1.55	9.37	1.14	4.02	17.37	12.32	5.78
107279393	LOC107279393	mRNA	0.92	0.88	0.6	0.8	0.7	0.98	0.91	0.863333	1.2	0.85	1.27	1.10667	0.110704	0.527759	0.471129	0.00421681	0.360426	0.0260307	0.6	0.39	0.74	0.576667	0.81	0.5	0.66	0.656667	0.28	0.28	0.24	0.266667	0.174834	0.400292	-1.11399	1.57098e-05	-1.28882	2.73338e-07	0.7	0.83	1.05	0.86	0.18	0.59	0.67	0.48	0.72	0.74	0.67
4328151	LOC4328151	mRNA	389.08	484.09	300.29	391.153	154.46	185.28	131.69	157.143	246.7	197.08	197.76	213.847	-1.3153	0	-0.870336	0	0.444961	1.77661e-123	402.09	644.87	819.78	622.247	425.73	571.72	684.23	560.56	569.62	604.82	531.77	568.737	-0.141426	1.4807e-40	-0.133578	5.57777e-37	0.00784782	0.467194	557.06	630.18	581.59	589.61	186.82	72.94	282.17	180.643	97.2	126.68	334.31
9267899	LOC9267899	mRNA	4.82	2.64	0.52	2.66	0.45	2.41	0.98	1.28	1.36	0.39	0.74	0.83	-1.05384	7.24944e-24	-1.66994	1.04493e-46	-0.616101	1.08447e-05	0.52	0.43	1.1	0.683333	0.07	0.16	0.06	0.0966667	0.73	0.35	0.16	0.413333	-2.80806	5.2647e-23	-0.729131	0.000212163	2.07893	9.12425e-11	1.51	2.13	2.05	1.89667	1.91	0.14	2.4	1.48333	0.07	0.06	1.19
4351337	LOC4351337	mRNA	5.13	6.91	7.82	6.62	5.85	4.22	3.35	4.47333	4.2	6.07	4.13	4.8	-0.564676	2.42285e-13	-0.470104	5.65845e-10	0.0945723	0.259305	3.74	9.86	13.79	9.13	15.34	22.43	28.09	21.9533	6.02	9.95	8.23	8.06667	1.27592	6.34221e-153	-0.183661	0.0030138	-1.45958	2.00656e-189	9.28	10.77	13.12	11.0567	3.47	15.16	6.4	8.34333	9.42	12.97	8.32
4344438	LOC4344438	mRNA	0	0.08	0	0.0266667	0.08	0	0	0.0266667	0	0	0.16	0.0533333	0.0148436	0.994195	1.0127	0.55501	0.997856	0.560826	0	0	0	0	0	0	0	0	0	0	0	0							7.59	4.49	7.07	6.38333	0.56	0.71	1.04	0.77	1.11	0.71	4.9
4338239	LOC4338239	mRNA	0.07	0.42	0.35	0.28	0.35	0.78	0.28	0.47	1.25	0.72	0.98	0.983333	0.751809	0.14696	1.82005	2.37111e-05	1.06824	0.00482162	0.37	1.12	4.23	1.90667	2.14	2.38	2.6	2.37333	1.78	2.83	0.63	1.74667	0.320908	0.140174	-0.126615	0.587404	-0.447523	0.0429726	0.82	1.82	1.32	1.32	1.04	0.21	1.38	0.876667	0.27	0.27	0.41
4344260	LOC4344260	mRNA	58.11	47.24	69.01	58.12	23.23	14.42	20.7	19.45	11.32	19.38	18.48	16.3933	-1.57947	0	-1.83175	0	-0.252282	2.69606e-08	16.94	19.38	57.64	31.32	24.57	67.57	47.66	46.6	21.85	25.21	26.21	24.4233	0.601821	2.30428e-82	-0.356472	2.56169e-22	-0.958294	3.5687e-184	28.88	20.22	50	33.0333	4.8	7.82	7.27	6.63	12	7.36	15.71
4341563	LOC4341563	mRNA	23.01	18.13	18.46	19.8667	19.38	16.72	11.2	15.7667	13.33	25.83	11.29	16.8167	-0.331314	5.50724e-15	-0.247561	3.08881e-09	0.0837534	0.058976	0.41	0.11	0.24	0.253333	3.1	3.2	4.15	3.48333	0.49	0.23	0.11	0.276667	3.79484	2.25938e-91	0.137467	0.694657	-3.65737	4.65796e-90	21.16	28.77	34.16	28.03	6.91	9.13	38.9	18.3133	4.12	8.04	18.45
4340679	LOC4340679	mRNA	0.91	0.81	3.13	1.61667	0.81	0	0.24	0.35	0	2.63	0.29	0.973333	-2.20401	6.59839e-26	-0.762425	2.92544e-06	1.44158	1.75442e-09	0.28	0.05	0.22	0.183333	0.46	0.44	0.12	0.34	0.05	0.1	0.02	0.0566667	0.897019	0.0161849	-1.68453	0.00363049	-2.58155	2.01459e-07	0.52	0.05	0.05	0.206667	0	15.37	0	5.12333	6.71	6.98	0.53
4348330	LOC4348330	mRNA	0.08	0.1	0.08	0.0866667	0.1	0.06	0.04	0.0666667	0.02	0.08	0.08	0.06	-0.364001	0.547069	-0.516705	0.404982	-0.152704	0.817727	0.09	0.02	0.02	0.0433333	0.12	0.02	0.04	0.06	0.03	0.08	0	0.0366667	0.464705	0.541774	-0.160344	0.849059	-0.625049	0.422142	0.04	0	0.04	0.0266667	0.02	0.02	0.02	0.02	0	0.02	0.02
4334975	LOC4334975	mRNA	22.84	12.16	31.9	22.3	3.17	4.82	5.24	4.41	28.64	3.4	5.5	12.5133	-2.34329	0	-0.822227	3.32322e-95	1.52106	7.00771e-143	5.67	4.6	7.53	5.93333	2.43	5.97	1.97	3.45667	6.68	10.38	0.42	5.82667	-0.759105	1.32051e-22	-0.0247437	0.715192	0.734361	2.58924e-21	17.19	9.63	22.94	16.5867	4.95	6.9	9.91	7.25333	0.73	1.87	13.42
4344702	LOC4344702	mRNA	1243.86	1071.01	1094.75	1136.54	622.46	267.33	263.83	384.54	680.02	402.89	628.6	570.503	-1.55953	0	-0.991289	0	0.568245	0	29.9	25.16	100.34	51.8	50.4	67.13	19.15	45.56	43.6	54.23	26.28	41.37	-0.18661	4.399e-09	-0.321055	2.86306e-23	-0.134445	5.7727e-05	802.67	733.91	1372.95	969.843	229.1	121.98	349.12	233.4	47.63	149.22	569.57
4335723	LOC4335723	mRNA	12.52	9.22	4.89	8.87667	0.31	9.33	8.11	5.91667	18.59	0	0.57	6.38667	-0.587998	4.13992e-09	-0.452487	3.60517e-06	0.135511	0.21136	0.22	0	2.91	1.04333	0.06	1.97	0.16	0.73	0	0.37	0	0.123333	-0.455461	0.116809	-3.08308	1.1746e-11	-2.62762	9.65212e-08	18.38	65.21	105.36	62.9833	40.28	1.93	60.44	34.2167	0	0.5	11.76
112936841	LOC112936841	mRNA	0	0	0.08	0.0266667	0	0	0	0	0.01	0	0.03	0.0133333			-0.992674	0.502603			0.1	0	0	0.0333333	0	0	0.03	0.01	0	0	0	0	-1.54137	0.318104					1.82	2.61	0.91	1.78	5.68	2.38	4.89	4.31667	2.21	1.92	4.57
112939103	LOC112939103	mRNA	2.49	2.87	0.66	2.00667	2.61	5	4.51	4.04	1.24	1.23	1.56	1.34333	1.00921	1.77341e-15	-0.578534	0.000529834	-1.58774	1.33902e-29	0.54	0.63	1.01	0.726667	3.16	4.45	5.29	4.3	0.4	0.55	0.2	0.383333	2.57965	2.63855e-56	-0.928822	0.0017934	-3.50847	1.08366e-75	0.92	1.42	1.08	1.14	2.04	0.36	1.97	1.45667	0.37	0.43	0.92
4331730	LOC4331730	mRNA	31.69	32.36	47.52	37.19	32.69	5.68	16.87	18.4133	3.74	39.16	15.04	19.3133	-1.01155	4.89165e-285	-0.963632	2.30692e-263	0.0479184	0.149006	0.25	0.28	0.66	0.396667	0.79	0.74	0.34	0.623333	0.2	0.39	0.04	0.21	0.631691	0.00232416	-0.925542	0.000598982	-1.55723	1.26553e-10	24.85	10.65	2.82	12.7733	2.38	116.8	5.87	41.6833	32.5	47.13	20.13
4331382	LOC4331382	mRNA	0.83	1.08	0.43	0.78	0.26	0.48	0.12	0.286667	0.21	0.11	0.19	0.17	-1.47267	9.24373e-14	-2.22827	4.40242e-23	-0.755602	0.00952042	0.03	0.24	0.21	0.16	0.06	0.01	0	0.0233333	0.3	0.29	0.33	0.306667	-2.79715	6.15135e-07	0.939447	0.00126483	3.7366	3.18598e-15	0.82	1.51	2.06	1.46333	0.22	0.5	0.45	0.39	5.09	1.78	0.44
4345686	LOC4345686	mRNA	38.34	55.44	32.84	42.2067	11.75	16.01	8.46	12.0733	25.22	24.83	21.6	23.8833	-1.80519	0	-0.822594	1.12623e-139	0.982594	1.56331e-106	54.62	89.84	93.68	79.38	51.06	68.15	77.48	65.5633	75.31	74.02	81.58	76.97	-0.268862	2.19323e-34	-0.0491347	0.0193473	0.219728	2.16251e-23	54.59	56.41	47.43	52.81	10.61	7.64	16.16	11.47	18.75	28.02	42.32
4327500	LOC4327500	mRNA	25.23	26.26	19.07	23.52	30.03	1.92	1.28	11.0767	26.34	7.76	21.2	18.4333	-1.07521	4.01012e-125	-0.343857	5.61032e-18	0.731351	2.87152e-52	0.65	1.03	9.18	3.62	1.56	9.31	2.26	4.37667	0.89	1.75	0.29	0.976667	0.31568	0.000612847	-1.88636	4.93687e-45	-2.20204	2.698e-67	18.57	13.82	22.56	18.3167	0.21	1.97	1.86	1.34667	0	1.47	15.24
4349619	LOC4349619	mRNA	1.73	1.75	1.03	1.50333	0.93	0.5	1	0.81	0.32	0.82	0.71	0.616667	-0.889654	2.21933e-08	-1.28521	4.40028e-14	-0.395557	0.047009	1.44	3.48	3.41	2.77667	6.63	8.41	11.1	8.71333	2.24	2.56	3.31	2.70333	1.655	1.94434e-104	-0.0473249	0.64158	-1.70232	7.76076e-110	1.94	2.07	3.09	2.36667	0.84	3.22	1.19	1.75	1.89	2.66	2.29
4341427	LOC4341427	mRNA	21.45	17.2	5.97	14.8733	5.51	2.17	3.7	3.79333	0.81	5.15	4.19	3.38333	-1.9656	2.12432e-158	-2.14463	4.15151e-177	-0.179022	0.0928594	0.49	0.06	1.17	0.573333	0.52	1.07	0.15	0.58	0.06	0.06	0	0.04	0.0352938	0.89564	-3.86535	1.81158e-13	-3.90064	8.5363e-14	3.44	2.48	33.78	13.2333	1.53	0.48	4.24	2.08333	0.11	0.26	1.9
4330044	LOC4330044	mRNA	51.47	44.03	73.72	56.4067	26.52	3.68	11.09	13.7633	8.36	20.37	14.9	14.5433	-2.03122	0	-1.96503	0	0.066184	0.219032	0	0.06	0.39	0.15	0.13	0.47	0.21	0.27	0.03	0.06	0	0.03	0.860125	0.0586821	-2.35246	0.00283193	-3.21259	2.31247e-06	20.96	10.33	21.41	17.5667	0.99	12.02	3.57	5.52667	9.6	6.26	16.42
107276103	LOC107276103	mRNA	0.22	0.25	0.08	0.183333	0.16	0.04	0.12	0.106667	0.06	0.1	0.02	0.06	-0.792511	0.0739283	-1.62473	0.00150971	-0.832219	0.157659	0.35	0.02	0.12	0.163333	0.07	0.1	0.06	0.0766667	0.18	0.24	0.14	0.186667	-1.11533	0.0275587	0.189935	0.635506	1.30526	0.00735745	0.63	0.54	0.99	0.72	0.29	0.46	0.88	0.543333	0.17	0.48	0.31
4346329	LOC4346329	mRNA	362.74	508.44	234.51	368.563	474.1	662.31	574.53	570.313	247.98	224.8	292.64	255.14	0.629482	0	-0.529969	0	-1.15945	0	244.62	422.08	997.54	554.747	823.23	938.72	1247.62	1003.19	306.36	332.74	193.48	277.527	0.862895	0	-1.00122	0	-1.86411	0	595.55	674.05	594.83	621.477	627.76	158.06	836.61	540.81	67.86	82.94	374.17
4351694	LOC4351694	mRNA	893.14	1093.38	603.59	863.37	177.98	183.97	152.73	171.56	636.06	352.53	308.23	432.273	-2.3303	0	-0.994062	0	1.33624	0	1772.98	2603.66	2329.48	2235.37	475.2	610.09	724.37	603.22	2262.78	2408.1	2729.56	2466.81	-1.88295	0	0.138048	7.36897e-109	2.021	0	1321.08	1295.52	1793.79	1470.13	188.1	123.48	276.02	195.867	155.77	261.46	694.95
4341704	LOC4341704	mRNA	0.61	0.45	5.19	2.08333	0.49	0.08	0.21	0.26	0.16	2.96	0.2	1.10667	-3.01335	1.43326e-27	-0.941497	1.11862e-06	2.07186	2.28854e-10	1.59	1.84	1.05	1.49333	0.92	0.89	1.06	0.956667	1.32	2.87	0.65	1.61333	-0.643801	0.00356465	0.108718	0.572166	0.75252	0.000481213	0.48	0.23	0.04	0.25	0.16	29.39	0.2	9.91667	6.84	10.1	1.95
4342163	LOC4342163	mRNA	68.88	98.66	49.09	72.21	34.91	44.59	38.93	39.4767	77.69	39.92	45.65	54.42	-0.871563	2.0847e-282	-0.403791	8.05899e-73	0.467773	6.73381e-72	86.42	81.69	95.88	87.9967	51.87	66.18	66.26	61.4367	90.82	83.48	86.1	86.8	-0.509426	4.04738e-130	-0.0192533	0.314395	0.490173	3.5746e-121	100.66	120.47	107.9	109.677	45.76	18.85	71.26	45.29	17.98	22.36	81.28
4329862	LOC4329862	mRNA	108.55	140.18	79.87	109.533	93.8	107.64	108.51	103.317	89.54	79.75	84.52	84.6033	-0.0844615	0.000262729	-0.372338	6.44105e-53	-0.287877	2.7066e-31	55.95	98.18	140.67	98.2667	103.79	134.69	139.82	126.1	78.53	84.98	63.23	75.58	0.365534	3.64219e-57	-0.382878	2.30261e-49	-0.748412	4.95465e-207	163.37	161.61	127.73	150.903	87.04	50.21	139.22	92.1567	39.84	58.99	118.16
112938689	LOC112938689	mRNA	0.27	0.1	0.27	0.213333	0.46	0.23	0.1	0.263333	0	0.25	0.56	0.27	0.288265	0.359303	0.317877	0.309421	0.029612	0.920915	0.07	0	0	0.0233333	0	0	0	0	0	0	0	0							0	0.22	0	0.0733333	1.78	0	0.88	0.886667	0.22	0.09	0.36
9270659	LOC9270659	mRNA	2.16	2.34	4.81	3.10333	3.62	0.98	1.92	2.17333	2.13	5.35	4.2	3.89333	-0.512172	0.00193841	0.317178	0.0266262	0.82935	1.21737e-07	0.65	0.98	2.65	1.42667	1.44	0.61	0.51	0.853333	1.4	2.01	0.82	1.41	-0.775058	0.00284549	-0.0147557	0.947942	0.760303	0.00332164	1.3	0.78	0.83	0.97	0.3	3.09	0.81	1.4	3.96	4.75	1.8
4335953	LOC4335953	mRNA	85.48	105.26	94.32	95.02	8.25	2.62	4.5	5.12333	202.56	73.09	95.62	123.757	-4.21079	0	0.386963	3.35818e-158	4.59775	0	52.77	51.75	50.91	51.81	3.91	5.13	5.2	4.74667	68.89	68.38	81.98	73.0833	-3.43942	0	0.496638	5.86599e-145	3.93605	0	132.7	127.78	137.22	132.567	3.6	2.53	5.56	3.89667	42.24	63.5	111.99
4326684	LOC4326684	mRNA	44	44.99	57.45	48.8133	45.57	11.99	26.18	27.9133	25.33	72.88	75.96	58.0567	-0.804359	1.73423e-203	0.242026	4.58399e-28	1.04638	0	4.7	3.97	3.99	4.22	1.38	1.72	0.78	1.29333	6.42	9.31	4.92	6.88333	-1.70507	2.88417e-57	0.707129	4.4227e-24	2.4122	4.19207e-145	31.87	38.95	39.3	36.7067	8.75	47.9	11.89	22.8467	62.48	63.19	40.11
107279199	LOC107279199	mRNA	0.14	0.15	0	0.0966667	0	0.23	0	0.0766667	0.29	0.23	0	0.173333	-0.320621	0.536251	0.834667	0.049102	1.15529	0.0101776	0	0	0	0	0	0	0	0	0	0	0.19	0.0633333			4.42828	0.000885219	4.41808	0.000909602	0.31	1.15	0.84	0.766667	10.61	0.19	3.26	4.68667	1.73	1.07	3.06
4347645	LOC4347645	mRNA	6.82	5.54	3.97	5.44333	1.7	1.74	3.52	2.32	4.64	7	9.3	6.98	-1.23032	3.2212e-52	0.358305	5.4098e-09	1.58863	1.64824e-96	0.39	0.13	0.49	0.336667	0.09	0.32	0.28	0.23	0.22	0.47	0.39	0.36	-0.490226	0.0933701	0.109561	0.675097	0.599787	0.035367	10.52	9.92	8.25	9.56333	1.96	25.01	1.8	9.59	52.91	48.76	18.06
4331330	LOC4331330	mRNA	2.93	4.65	10.57	6.05	15.91	10.96	10.41	12.4267	18.21	18.72	20.44	19.1233	1.03598	1.37816e-88	1.65506	4.62637e-276	0.619082	1.40383e-56	0.2	0.12	0.49	0.27	0.15	0.74	0.42	0.436667	0.1	0.05	0.03	0.06	0.753427	0.00438811	-2.09659	1.09426e-06	-2.85002	4.83867e-14	0.71	0.66	0.66	0.676667	0.94	1.94	0.62	1.16667	1.37	2.79	2.03
4334247	LOC4334247	mRNA	219.76	286.23	123.24	209.743	207.39	252.23	242.98	234.2	94.62	91.34	105.79	97.25	0.159445	1.34975e-17	-1.10838	0	-1.26782	0	179.6	327.21	570.17	358.993	558.81	626.91	798.18	661.3	176.37	233.07	107.98	172.473	0.88637	0	-1.0614	0	-1.94777	0	343.56	387.34	321.91	350.937	214.05	86.6	365.07	221.907	22.74	28.38	186.67
4330630	LOC4330630	mRNA	0.13	0.07	0.06	0.0866667	0	0	0.03	0.01	0.08	0.03	0	0.0366667	-3.15508	0.00739624	-1.15723	0.164732	1.99786	0.166111	0.13	0.06	0.07	0.0866667	0	0.06	0.09	0.05	0	0.03	0.07	0.0333333	-0.667869	0.41038	-1.03246	0.228742	-0.364589	0.705493	0.24	0.06	0.03	0.11	0.03	0.15	0.03	0.07	0.07	0.09	0.1
4342012	LOC4342012	mRNA	138.33	136.92	160.33	145.193	126.78	47.34	72.96	82.36	82.54	146.21	136.38	121.71	-0.815796	0	-0.260383	3.72772e-56	0.555412	5.87277e-187	10.05	10.41	17.18	12.5467	4.56	6.3	3.34	4.73333	12.64	22.68	9.24	14.8533	-1.40375	1.81776e-90	0.243926	2.6309e-06	1.64767	3.57995e-136	93.05	82.96	111.26	95.7567	39.96	80.74	47.12	55.94	91	88.43	113.99
9272371	LOC9272371	mRNA	0.15	0.35	0.25	0.25	0.18	0.28	0.25	0.236667	0.05	0.1	0.05	0.0666667	-0.0846921	0.823167	-1.89419	0.000258011	-1.8095	0.000601181	0.05	0.08	0	0.0433333	0.26	0.05	0.08	0.13	0.13	0.2	0.05	0.126667	1.49563	0.0339754	1.5525	0.025133	0.0568751	0.915484	0.1	0.14	0.02	0.0866667	0.07	0.05	0.2	0.106667	1.18	0.05	0.05
4332137	LOC4332137	mRNA	5.81	7.74	5.57	6.37333	0	0.03	0	0.01	10.68	1.6	1.34	4.54	-9.25194	5.27513e-113	-0.482598	7.13062e-08	8.76935	5.60086e-86	39.15	47.44	22.64	36.41	0	0	0	0	56.85	66.09	112.93	78.6233	-12.7203	0	1.11321	0	13.8335	0	8.36	5.44	8.71	7.50333	0	0	0	0	0.09	0.19	1.15
4333190	LOC4333190	mRNA	0	0	0	0	0	0	0	0	0	0	0	0							0	0	14.67	4.89	0	0	0	0	0	13.76	0	4.58667	-9.61806	5.97476e-70	-0.0841988	0.415864	9.53386	1.3987e-67	0	0	0	0	0	0	0	0	0	0	0
4342932	LOC4342932	mRNA	11.35	12.99	3.19	9.17667	12.5	13.52	14.79	13.6033	8.57	8.63	12.85	10.0167	0.570535	2.60361e-56	0.132356	0.000671365	-0.438179	2.69245e-35	0.08	0.06	0.42	0.186667	0.22	0.51	0.22	0.316667	0.11	0.12	0.05	0.0933333	0.764136	0.00207174	-0.999316	0.00279692	-1.76345	1.84056e-09	42.21	40.4	45.26	42.6233	67.04	11.65	40.95	39.88	3.72	3.32	34.84
4343515	LOC4343515	mRNA	1303.77	1662.56	1034.87	1333.73	678.32	1025.4	749.44	817.72	1542.87	776.46	827.41	1048.91	-0.706498	0	-0.342283	0	0.364215	0	4080.46	4866.07	4427.76	4458.1	1593.23	2112.54	2387.47	2031.08	4291.46	4796.16	5003.05	4696.89	-1.12501	0	0.0732323	3.21372e-66	1.19824	0	1919.71	1975.33	2223.99	2039.68	998.97	381.99	1244.28	875.08	307.98	435.69	998.53
4349821	LOC4349821	mRNA	5.4	3.53	3.58	4.17	1.24	0.98	1.9	1.37333	2.84	0.82	1.06	1.57333	-1.60474	1.51025e-62	-1.39963	1.87227e-51	0.205111	0.0948642	0.3	0.41	0.69	0.466667	0.2	0.48	0.13	0.27	0.24	0.38	0.05	0.223333	-0.801352	0.00155334	-1.06641	5.07531e-05	-0.265053	0.381552	0.98	0.33	0.82	0.71	0.02	1.25	0.17	0.48	1.25	1.47	0.98
4331521	LOC4331521	mRNA	0.07	0.07	0.07	0.07	0	0	0.07	0.0233333	0.43	0.67	2.02	1.04	-1.57012	0.311153	3.854	1.93924e-10	5.42412	9.91004e-12	15.13	17.45	2.02	11.5333	0.16	0.14	0	0.1	3.22	4.44	1.59	3.08333	-6.85708	3.52613e-108	-1.91105	2.16738e-48	4.94602	1.18162e-30	0.14	0.21	0	0.116667	0	0	0	0	0.28	0.21	0.28
9271674	LOC9271674	mRNA	0	0	0	0	0	0	0	0	0	0.04	0	0.0133333							0	0	0	0	0	0	0	0	0.04	0	0	0.0133333							18.1	14.69	11.37	14.72	9.98	5.58	12	9.18667	3.68	4.47	12.11
4342668	LOC4342668	mRNA	0	0	0.05	0.0166667	0.05	0.08	0.01	0.0466667	0.03	0.01	0.02	0.02	1.39336	0.0524873	0.275734	0.751784	-1.11762	0.103545	0	0	0.06	0.02	0.07	0.01	0.04	0.04	0.02	0.03	0	0.0166667	1.14771	0.125545	-0.0324577	0.971622	-1.18016	0.115184	0.01	0.01	0	0.00666667	0	0.05	0.02	0.0233333	0	0.01	0.02
4343010	LOC4343010	mRNA	114.61	143.98	109.1	122.563	1.64	1	1.02	1.22	77.06	41.16	35.65	51.29	-6.65125	0	-1.25343	0	5.39782	0	149.68	154.86	131.52	145.353	0.78	1.07	0.78	0.876667	208.08	206.64	205.83	206.85	-7.36984	0	0.507938	0	7.87778	0	92.38	78.59	153.76	108.243	0.63	2.46	0.54	1.21	36.63	61.5	32.56
112936005	LOC112936005	mRNA	0.39	0.73	0.41	0.51	0.32	0.06	0.13	0.17	0.3	0.68	0.38	0.453333	-1.55624	5.32487e-07	-0.177485	0.467557	1.37876	1.72101e-05	12.77	15.24	8.4	12.1367	0.76	2.1	2.33	1.73	10.42	20.08	30.58	20.36	-2.78539	1.05324e-266	0.74503	2.58836e-67	3.53042	0	0.44	0.55	0.38	0.456667	0.07	0	0.16	0.0766667	0.04	0.03	0.8
4342236	LOC4342236	mRNA	0.07	0.2	0.42	0.23	0.2	0.23	0.05	0.16	0.72	0.18	0.21	0.37	-0.507587	0.230169	0.692775	0.0436828	1.20036	0.00141039	0.13	0.13	0.08	0.113333	0	0	0	0	0.08	0.23	0.05	0.12	-4.69024	0.000241999	0.0744575	0.893367	4.76469	0.000145412	0.12	0.55	0.55	0.406667	0.1	0.07	0.56	0.243333	0	0	0.05
112936858	LOC112936858	mRNA	0.61	0.63	0.6	0.613333	0	0	0.23	0.0766667	0	0.23	0.68	0.303333	-3.00666	8.73208e-14	-1.01363	0.000380648	1.99303	3.49379e-05	0	0	0.01	0.00333333	0	0	0	0	0	0	0.18	0.06			4.46456	0.00790887	3.76469	0.0116044	0	0	0	0	0	0	0	0	0	0.22	0
4330711	LOC4330711	mRNA	281.33	366.32	230.05	292.567	38.91	39.23	22.45	33.53	324.21	217.89	232.56	258.22	-3.12371	0	-0.178201	8.67606e-53	2.94551	0	316.95	462.78	483.88	421.203	54.19	74.17	85.97	71.4433	456.53	490.7	494.54	480.59	-2.55044	0	0.186655	9.52082e-92	2.73709	0	408.78	430.26	391.14	410.06	29.31	25.57	47.25	34.0433	99.88	171.28	305.83
4330389	LOC4330389	mRNA	21.66	32.44	34.83	29.6433	24.05	12.3	13.15	16.5	32.78	32.26	28.23	31.09	-0.844645	1.34095e-69	0.0654409	0.109542	0.910086	5.98577e-82	43.91	49.34	36.72	43.3233	10.65	8.21	7.1	8.65333	63.11	62.18	105.12	76.8033	-2.34002	0	0.824889	3.27168e-167	3.16491	0	24.68	23.17	32.75	26.8667	8.71	21.99	6.39	12.3633	35.55	29.84	18.91
4351697	LOC4351697	mRNA	1.63	1.11	1.21	1.31667	3	3.66	1.59	2.75	1.77	1.42	1.04	1.41	1.03322	4.49193e-14	0.102336	0.524591	-0.930886	5.02439e-12	0.34	0.24	0.39	0.323333	2.91	2.23	2.96	2.7	0.3	0.16	0.16	0.206667	3.0546	2.44803e-52	-0.678821	0.0742955	-3.73342	3.79094e-62	1.78	3.36	2.72	2.62	1.53	2.23	1.97	1.91	2.71	2.24	2
4339315	LOC4339315	mRNA	4.65	3.79	0.04	2.82667	1.53	1.4	3.97	2.3	1.43	0.04	0.42	0.63	-0.296554	0.0386119	-2.14417	1.76164e-27	-1.84762	7.4841e-19	0	1.22	2.69	1.30333	0.62	0.56	0.14	0.44	0.69	0.6	0.04	0.443333	-1.5964	2.45141e-09	-1.57301	2.76296e-09	0.0233898	0.946646	1.72	0.65	3.92	2.09667	0.84	5.85	0.87	2.52	0.22	0.35	0.75
4340694	LOC4340694	mRNA	21.11	7.87	1.43	10.1367	14.3	26.51	25.82	22.21	41.24	3.22	20.1	21.52	1.13592	2.98452e-126	1.10521	1.82813e-118	-0.0307066	0.434939	0.14	0.22	1.36	0.573333	0.85	0.44	0.65	0.646667	0.47	0.45	0.11	0.343333	0.163411	0.497024	-0.731972	0.00867933	-0.895383	0.000977994	13.75	6.9	58.25	26.3	82.93	7.79	33.88	41.5333	1.93	3.06	11.64
4346235	LOC4346235	mRNA	166.24	226.27	73.56	155.357	284.44	92.27	209.85	195.52	61.66	212.28	269.3	181.08	0.335648	3.28682e-208	0.216194	3.94556e-84	-0.119454	7.22119e-30	5.28	6	9.67	6.98333	6.85	7.42	4	6.09	5.62	9.26	1.96	5.61333	-0.20515	0.000348538	-0.317033	4.737e-08	-0.111883	0.0633629	125.51	99.02	77.56	100.697	75.92	42.66	74.62	64.4	23.61	27.55	243.59
4343322	LOC4343322	mRNA	17.8	23.5	12.06	17.7867	13.59	10.69	11.32	11.8667	10.71	12.76	10.66	11.3767	-0.58253	5.61402e-38	-0.64657	1.95806e-45	-0.0640407	0.206453	0.38	0.53	1.04	0.65	0.25	0.33	0.23	0.27	1.3	2.27	0.77	1.44667	-1.26622	2.76902e-06	1.14643	8.32702e-11	2.41265	6.22866e-28	84.41	87.56	37.46	69.81	26.7	29.54	50.23	35.49	31.24	33.8	95.53
4347709	LOC4347709	mRNA	0.09	0.04	0.56	0.23	0.69	1.14	0.18	0.67	1.72	0.13	0.56	0.803333	1.53841	8.58737e-05	1.82005	1.05759e-06	0.281649	0.325383	12.7	14.23	49.82	25.5833	12.28	36.97	12.54	20.5967	15.15	38.71	0.35	18.07	-0.286899	3.20976e-08	-0.500649	7.41276e-21	-0.213749	0.000145352	0.21	0.54	0.12	0.29	0.26	94.93	1.24	32.1433	13.45	33.51	1.31
4351128	LOC4351128	mRNA	18.94	16.05	46.7	27.23	62.6	15.36	51.36	43.1067	33.84	122.81	108.32	88.3233	0.660855	1.62876e-40	1.6851	0	1.02425	1.19317e-167	17.43	5.87	17.56	13.62	0.49	1.33	1.73	1.18333	10.74	13.85	11.66	12.0833	-3.48343	2.59903e-124	-0.161629	0.0487021	3.3218	2.31453e-108	12.81	11.76	25.97	16.8467	2.48	148.26	2.24	50.9933	69.8	79.95	56.75
4328925	LOC4328925	mRNA	168.66	209.38	135.44	171.16	86.02	94.09	88.93	89.68	116.31	117.01	107.76	113.693	-0.932562	0	-0.591321	6.21878e-303	0.341241	3.73871e-74	300.64	405.89	453.69	386.74	228.6	360.8	383.67	324.357	346.18	374.85	442.8	387.943	-0.240501	3.33644e-125	0.0021879	0.820032	0.242689	5.52734e-129	224.57	215.08	206.58	215.41	66.97	43.67	129.98	80.2067	31.71	58.83	164.14
4330832	LOC4330832	mRNA	0	0	0	0	0	0	0	0	0	0	0	0							0	0	0	0	0	0	0	0	0.03	0.19	0.06	0.0933333			4.13747	0.0031402	4.12726	0.0032144	0	0	0	0	0	0	0	0	0	0	0
4335936	LOC4335936	mRNA	42.55	42.57	30.16	38.4267	5.26	4.69	3.79	4.58	43.45	25.1	26.69	31.7467	-3.06867	0	-0.244249	1.06287e-12	2.82442	0	73.57	61.62	55.65	63.6133	5.64	8.38	6.3	6.77333	76.11	68.59	78.51	74.4033	-3.22099	0	0.235886	3.17539e-21	3.45687	0	31	32.77	43.87	35.88	3.49	5.47	3.97	4.31	24.24	29.64	24.23
4336383	LOC4336383	mRNA	32.64	13.11	22.09	22.6133	9.26	1.47	4.43	5.05333	6.27	4.76	4.53	5.18667	-2.15879	7.38684e-270	-2.10896	2.75924e-262	0.0498256	0.574904	0.12	0	0.31	0.143333	0.03	0.48	0	0.17	0.03	0.06	0	0.03	0.372773	0.466639	-2.25485	0.00489982	-2.62762	0.000480552	9.56	5.18	23.17	12.6367	0.71	7.73	1.91	3.45	3.16	2.04	2.73
112938349	LOC112938349	mRNA	14.68	10.9	3.9	9.82667	2.59	3.36	3.42	3.12333	6.99	1.22	6.99	5.06667	-1.65004	1.39545e-186	-0.943649	3.74619e-79	0.706393	4.23851e-26	1.34	1.56	4.97	2.62333	1.51	0.94	1.34	1.26333	3.58	2.55	0.94	2.35667	-1.06328	4.23154e-26	-0.155396	0.0686145	0.907887	1.01852e-18	10.75	12.24	9.93	10.9733	1.6	0.76	3.61	1.99	0.56	0.78	7.79
9270864	LOC9270864	mRNA	0.3	0.17	4.03	1.5	0.46	0.34	0.55	0.45	0.29	0.39	0.42	0.366667	-1.74004	6.1895e-11	-2.04175	3.22282e-13	-0.301705	0.427086	0	0	0.3	0.1	0.19	0.67	0.59	0.483333	0.09	0	0	0.03	2.29031	1.03798e-05	-1.83981	0.0811007	-4.13012	6.12446e-09	0.37	0.16	0.32	0.283333	0.29	2.83	0.46	1.19333	1.52	1.65	0.33
4335760	LOC4335760	mRNA	238.68	277.23	182.27	232.727	189.2	52.66	73.57	105.143	113.92	67.43	127.86	103.07	-1.14108	0	-1.17156	0	-0.0304759	0.261418	11.15	11.33	36.98	19.82	15.47	40.59	12.08	22.7133	7.87	12.6	2.43	7.63333	0.218126	0.000339866	-1.37524	8.37676e-67	-1.59337	1.51553e-95	219.78	146.63	276.49	214.3	37.91	29.52	47.78	38.4033	1.62	25.06	141.59
9269956	LOC9269956	mRNA	0	0	0	0	0	0	0	0	0	0	0	0							0	0	0.03	0.01	0.03	0	0	0.01	0	0	0	0	0.0102029	0.99601					0.47	0.37	4.14	1.66	0.83	0	0.77	0.533333	0	0.03	0
4334588	LOC4334588	mRNA	218.22	140.86	57.29	138.79	78.85	157.65	120.1	118.867	98.17	22.82	35.47	52.1533	-0.221786	8.05049e-21	-1.39894	0	-1.17715	0	34.46	45.87	120.84	67.0567	80.85	130.09	96.58	102.507	38.63	51.54	13.52	34.5633	0.624756	5.52876e-97	-0.95704	9.20627e-133	-1.5818	0	171.48	216.43	359.37	249.093	139	23.37	171.87	111.413	3.5	8.97	69.63
4328243	LOC4328243	mRNA	3	4.68	3.05	3.57667	0.32	0.28	0.14	0.246667	5.89	2.17	1.75	3.27	-3.85552	1.91648e-49	-0.122956	0.367879	3.73257	2.12564e-44	23.01	23.07	21.18	22.42	1.14	1.7	1.15	1.33	26.5	32.21	47.23	35.3133	-4.0661	6.05055e-300	0.656265	2.20619e-42	4.72237	0	2.03	2.03	3.55	2.53667	0	0.04	0	0.0133333	0.54	0.54	0.9
4351976	LOC4351976	mRNA	194.56	315.73	126.07	212.12	213.08	279.08	183.23	225.13	92.85	65.51	69.12	75.8267	0.086326	2.0023e-12	-1.4821	0	-1.56843	0	17.08	62.02	194.86	91.32	521.65	600.45	661.47	594.523	18.84	14.06	3.99	12.2967	2.70715	0	-2.89707	0	-5.60422	0	590.43	781.63	431.97	601.343	272.64	90.67	524.06	295.79	17.37	30.2	387.02
4341972	LOC4341972	mRNA	3.54	2.54	2.78	2.95333	4.43	0.53	4.63	3.19667	1.88	10.1	6.74	6.24	0.117205	0.495289	1.06989	2.0592e-13	0.952689	2.78925e-11	0.14	1.18	2.1	1.14	0.07	0.13	0	0.0666667	0.26	0.99	0.59	0.613333	-4.07726	2.08996e-12	-0.897528	0.0068449	3.17973	2.37709e-06	1.15	0.38	1.61	1.04667	0.39	9.04	0.64	3.35667	2.3	10.99	15.58
107276461	LOC107276461	mRNA	42.96	44.4	28.22	38.5267	3.85	21.15	13.54	12.8467	29.92	0.28	1.07	10.4233	-1.58792	5.5102e-164	-1.86648	2.43802e-205	-0.278561	0.000546588	0	0.11	0.28	0.13	0.18	0	0.05	0.0766667	0	0.05	0	0.0166667	-0.797152	0.368782	-2.83981	0.0235703	-2.04266	0.156793	0	0	0.94	0.313333	0	0	0	0	0	0.08	0
4330625	LOC4330625	mRNA	473.39	613.72	159.5	415.537	57.73	69.11	62.62	63.1533	232.42	178.4	222.6	211.14	-2.71647	0	-0.973634	0	1.74283	0	938.26	1248.98	1266.11	1151.12	322.87	494.96	596.29	471.373	1084.87	1189.33	1265.75	1179.98	-1.27407	0	0.0329778	0.000185852	1.30704	0	694.08	925.95	913.44	844.49	78.48	21.48	153.34	84.4333	36.43	93.38	391.55
9270116	LOC9270116	mRNA	0.15	0.25	0.05	0.15	0.12	0.05	0.05	0.0733333	0.02	0.08	0.23	0.11	-0.985156	0.0849516	-0.456786	0.381222	0.52837	0.394371	0	0	0.05	0.0166667	0.03	0.02	0	0.0166667	0	0.05	0.03	0.0266667	0.0102029	0.994357	0.552505	0.671685	0.542302	0.677396	0.24	0.19	0.27	0.233333	0.02	0.1	0.2	0.106667	0.15	0.05	0.12
4324479	LOC4324479	mRNA	1936.95	2468.63	1630.41	2012	1132.32	1767.69	1373.64	1424.55	3184.29	1780.76	1933.15	2299.4	-0.499254	0	0.195945	0	0.695199	0	4465.92	5593.55	5625.47	5228.31	1739.57	2076.34	2403.66	2073.19	5152.44	5233.17	6328.87	5571.49	-1.32861	0	0.089628	2.59316e-183	1.41824	0	2542.08	2767.09	3150.12	2819.76	1872.82	596.17	1708.74	1392.58	643.92	1038.66	1834.99
4342370	LOC4342370	mRNA	1446.12	1943.54	1133.9	1507.85	730.75	1036.85	679.77	815.79	1548.86	761.79	862.86	1057.84	-0.886435	0	-0.506905	0	0.37953	0	2621.89	2945.6	3491.88	3019.79	1077.65	1439.07	1581.81	1366.18	3197.9	3371.44	3332.21	3300.52	-1.13394	0	0.127351	3.15277e-187	1.26129	0	1914.94	1978.85	2167.63	2020.47	894.4	308.46	1085.01	762.623	290.96	418.53	988.57
4343352	LOC4343352	mRNA	21.92	21.09	15.89	19.6333	16.46	16.27	12.43	15.0533	21.54	12.44	15.92	16.6333	-0.382072	2.53377e-15	-0.235383	5.68385e-07	0.146689	0.00361665	1.52	2.07	4.3	2.63	1.25	1.58	1.42	1.41667	2.35	3.25	1.05	2.21667	-0.889312	1.23701e-09	-0.249748	0.0548161	0.639564	2.5768e-05	28.59	47.38	36.64	37.5367	26.87	6.29	25.46	19.54	2.3	7.74	30.85
107278200	LOC107278200	mRNA	4.26	0.15	0	1.47	0	2.25	1.57	1.27333	3.64	0	0.09	1.24333	-0.200987	0.244725	-0.212079	0.220368	-0.011092	0.950766	0	0	0	0	0.03	0.26	0	0.0966667	0	0.09	0	0.03	4.33213	0.00149791			-1.77963	0.041204	3.3	32.06	37.28	24.2133	10.35	0.03	17.96	9.44667	0.03	0.06	1.93
4330362	LOC4330362	mRNA	32.94	24.37	43.11	33.4733	16.79	17.87	25.3	19.9867	11.36	23.33	17.85	17.5133	-0.746789	1.38571e-81	-0.942166	1.6778e-120	-0.195377	2.217e-05	9.12	6.83	9.26	8.40333	20.64	17.45	12.49	16.86	12.56	12.69	5.44	10.23	0.994958	1.56573e-64	0.28556	1.44324e-05	-0.709398	2.12811e-37	115.45	119.65	179.88	138.327	47.43	14.21	61.36	41	26.43	30.35	93.18
4342397	LOC4342397	mRNA	0.43	0.71	0.54	0.56	0.33	0.73	0.15	0.403333	1.04	1.2	0.51	0.916667	-0.47606	0.141864	0.660162	0.0130973	1.13622	8.78001e-05	0	0.11	0	0.0366667	0	0.38	0.05	0.143333	0.07	0.09	0	0.0533333	2.0237	0.0218404	0.726041	0.508019	-1.29766	0.0935308	0.24	0.3	0.75	0.43	0.18	0.6	0.32	0.366667	0.52	0.66	0.59
4327872	LOC4327872	mRNA	7.42	6.99	5.36	6.59	5.12	6.2	7.28	6.2	3.82	5.03	6.04	4.96333	-0.0954258	0.0672919	-0.415098	4.95656e-14	-0.319672	1.25949e-08	0.25	0.33	0.49	0.356667	0.41	0.82	0.46	0.563333	0.29	0.42	0.33	0.346667	0.668586	0.000819154	-0.0499451	0.82404	-0.718532	0.000336412	6.27	9.34	17.68	11.0967	6.03	5.44	8.35	6.60667	5.32	4.08	4.39
4338360	LOC4338360	mRNA	0.87	0.53	1.47	0.956667	0.55	0.15	0.7	0.466667	0.07	2.47	0.45	0.996667	-1.03578	5.17221e-06	0.0373613	0.84299	1.07314	2.11337e-06	0.32	0.08	0.18	0.193333	0.06	0.13	0.23	0.14	0.41	0.45	0.23	0.363333	-0.449229	0.340232	0.934375	0.0110881	1.3836	0.000514085	0.7	0.52	0.19	0.47	0.27	27.03	0.88	9.39333	7.82	18.04	0.97
4341809	LOC4341809	mRNA	1.25	5.04	8.59	4.96	1.24	1.16	4.19	2.19667	0.39	0.98	1.59	0.986667	-1.1842	1.72298e-31	-2.34015	1.39404e-79	-1.15595	3.45368e-14	1.21	3.14	2.51	2.28667	0.19	0.24	0.47	0.3	1.41	6.01	2.23	3.21667	-2.9179	4.31411e-46	0.48422	1.73419e-05	3.40212	8.09618e-74	6.96	1.69	1.7	3.45	2.09	4.96	3.33	3.46	16.85	4.86	1.27
4326467	LOC4326467	mRNA	0.2	0.3	0.19	0.23	0.14	0.07	0.04	0.0833333	0.05	0.05	0.14	0.08	-1.32198	0.00588027	-1.389	0.00421413	-0.0670247	0.91278	0.74	0.53	0.55	0.606667	0.56	0.68	0.77	0.67	0.39	0.72	0.17	0.426667	0.139602	0.545026	-0.466324	0.0666911	-0.605925	0.0148179	0.14	0.28	0.3	0.24	0	0.09	0.14	0.0766667	0.07	0.09	0.19
4324074	LOC4324074	mRNA	0.43	0.26	0.47	0.386667	0.04	0.69	0.09	0.273333	0.26	0.53	0.09	0.293333	-0.492116	0.251003	-0.42026	0.320732	0.0718562	0.87643	0.91	0.95	1.25	1.03667	0.58	1.5	0.6	0.893333	0.35	0.78	0.35	0.493333	-0.188343	0.455533	-1.07428	0.000235277	-0.885935	0.00338441	0.12	0.95	3.44	1.50333	2.05	0.67	1.44	1.38667	1.77	1.01	0.13
4329158	LOC4329158	mRNA	9.14	7.13	4.97	7.08	0.91	2.48	0.17	1.18667	4.27	1.44	1.65	2.45333	-2.57292	4.94905e-287	-1.51297	1.84947e-144	1.05995	2.34562e-30	3.27	4.15	3.57	3.66333	2.22	3.69	2.34	2.75	6.52	6.2	3.19	5.30333	-0.373119	2.13192e-09	0.435365	5.64135e-16	0.808484	5.80698e-45	2.03	3.16	2.2	2.46333	3.29	0.08	3.58	2.31667	0.07	0.1	1.3
4345472	LOC4345472	mRNA	0.53	0	0.69	0.406667	0.32	0.33	0.23	0.293333	0.86	0.56	0.13	0.516667	-0.482434	0.080225	0.346866	0.146304	0.8293	0.00144042	1.72	1.06	1.97	1.58333	1.38	1.47	2.24	1.69667	1.32	1.28	1	1.2	0.115449	0.368626	-0.397172	0.0043565	-0.512621	0.000178465	0.37	0.48	0.31	0.386667	0.36	0	1.13	0.496667	0	0	0.13
9271600	LOC9271600	mRNA	0.03	0.02	0.02	0.0233333	0.02	0.01	0.03	0.02	0.02	0	0.08	0.0333333	-0.221454	0.783572	0.499608	0.482436	0.721062	0.330527	0.04	0.02	0.01	0.0233333	0.01	0.01	0	0.00666667	0.04	0.06	0	0.0333333	-1.87815	0.0799819	0.349558	0.629135	2.22771	0.0264948	0.58	0.64	1.15	0.79	0.16	0.17	0.13	0.153333	0.17	0.14	0.42
107278628	LOC107278628	mRNA	0.06	0	0.03	0.03	0.03	0.16	0.1	0.0966667	0	0.03	0	0.01	1.59981	0.0738729	-1.57226	0.310493	-3.17207	0.00708419	0.07	0	0.1	0.0566667	0.04	0	0	0.0133333	0.03	0.03	0.29	0.116667	-2.31173	0.0902081	1.10505	0.14021	3.41677	0.0022885	0.03	0	0	0.01	0.06	0	0.13	0.0633333	0.03	0.03	0
4348299	LOC4348299	mRNA	103.59	88.6	72.07	88.0867	36.83	43.34	27.56	35.91	51.26	24.16	33.92	36.4467	-1.29323	0	-1.26773	0	0.0254975	0.405181	14.25	11.79	46.98	24.34	12.97	34.67	15.05	20.8967	8.94	18.12	3.67	10.2433	-0.193723	8.0535e-07	-1.24559	2.6496e-156	-1.05186	1.57023e-104	94.21	106.3	154.32	118.277	24.4	23.69	43.74	30.61	10.66	12.51	53.65
4330146	LOC4330146	mRNA	43.8	6.36	3.13	17.7633	1.05	87.25	15.39	34.5633	56.96	1.54	1.08	19.86	0.963401	1.78624e-135	0.18705	2.60168e-05	-0.776351	4.61827e-94	0	0.03	1.98	0.67	1.15	2.17	0.97	1.43	0.41	0.3	0.11	0.273333	1.1164	1.86534e-08	-1.29549	1.4989e-05	-2.41189	1.63268e-22	15.65	69.37	139.72	74.9133	159.36	2.46	117.59	93.1367	1.73	1.63	18.48
4349044	LOC4349044	mRNA	184.26	239.48	153.76	192.5	94.31	113.79	111.84	106.647	331.95	220.82	260.6	271.123	-0.852752	0	0.496143	0	1.34889	0	288.52	451.58	444.23	394.777	123.08	140.43	150.72	138.077	417.21	477.15	471.07	455.143	-1.5147	0	0.200881	9.14877e-121	1.71559	0	260.91	289.29	282.32	277.507	139.31	62.34	118.19	106.613	105.8	163.57	263.09
4347869	LOC4347869	mRNA	1.29	1.18	0.77	1.08	1.5	1.95	1.91	1.78667	1.56	1.61	1.64	1.60333	0.724713	1.52223e-07	0.568309	6.11695e-05	-0.156404	0.212214	0.29	0.11	0.51	0.303333	0.11	0.82	0.44	0.456667	0.25	0.36	0.07	0.226667	0.63895	0.0176251	-0.420779	0.190036	-1.05973	0.000232852	1.18	1.84	0.68	1.23333	2.36	0.7	2.14	1.73333	0.8	0.98	1.33
4344538	LOC4344538	mRNA	9.11	8.54	7.45	8.36667	10.37	8.17	10.52	9.68667	4.5	5.39	5.57	5.15333	0.21172	0.00296128	-0.701223	4.26499e-17	-0.912943	1.01025e-29	1.87	1.52	2.9	2.09667	1.41	1.54	0.46	1.13667	2.03	2.32	1.35	1.9	-0.891822	3.67597e-07	-0.137574	0.367795	0.754248	2.4088e-05	8.33	7.31	10.41	8.68333	10.63	11.92	14.18	12.2433	4.76	7.59	4.56
4347708	LOC4347708	mRNA	0.19	0.37	2.69	1.08333	3.83	62.76	1.85	22.8133	9.24	7.1	6.95	7.76333	4.38541	0	2.8347	3.94126e-80	-1.55071	2.26853e-108	26.96	25.53	58.88	37.1233	13.9	73.01	26.45	37.7867	43.28	62.84	0.09	35.4033	0.0643256	0.126768	-0.0686301	0.108736	-0.132956	0.00170943	2.43	8.17	0.62	3.74	11.85	0.18	36.11	16.0467	0.78	4.4	5.27
4329166	LOC4329166	mRNA	5.1	6.9	2.83	4.94333	4.16	4.87	3.97	4.33333	2.37	2.56	2.15	2.36	-0.188903	0.0703386	-1.06687	1.61251e-18	-0.877965	3.03872e-12	0.31	0.4	1.01	0.573333	0.86	0.8	0.54	0.733333	0.85	0.99	0.44	0.76	0.344622	0.224766	0.398177	0.153804	0.0535548	0.838919	7.7	3.82	2.38	4.63333	0.29	7.88	1.9	3.35667	6.04	5	15.42
4346803	LOC4346803	mRNA	3122.71	3545.92	2371.3	3013.31	20.4	7.46	8.59	12.15	2560.16	1251.28	1209.81	1673.75	-7.94967	0	-0.843544	0	7.10612	0	5703.36	6745.53	8938.4	7129.1	27.16	21.48	34.53	27.7233	8038.68	8591.69	7609.03	8079.8	-8.0074	0	0.179401	0	8.1868	0	2542.55	3011.17	4084.9	3212.87	4.42	9.04	3.26	5.57333	508.63	624.92	1636.42
4331128	LOC4331128	mRNA	79.21	88.9	55.02	74.3767	32.12	27.75	28.28	29.3833	63.18	46.81	46.61	52.2	-1.3386	7.20549e-242	-0.509037	3.35901e-48	0.829561	7.14623e-79	156.72	259.52	202.99	206.41	80.22	92.1	113.91	95.41	177.73	195.35	271.08	214.72	-1.11123	0	0.0517028	0.00689832	1.16294	0	74.22	83.32	98.75	85.43	27.05	13.15	40.45	26.8833	11.77	18.34	53.15
4343353	LOC4343353	mRNA	14.91	19.96	11.65	15.5067	2.12	1.58	1.27	1.65667	4.63	2.37	2.88	3.29333	-3.22397	0	-2.23012	8.90236e-224	0.993853	4.69994e-16	20.85	23.99	34.16	26.3333	6.37	11.26	9.22	8.95	21.76	36.84	13.5	24.0333	-1.54093	6.20857e-223	-0.133032	0.000402825	1.4079	3.77151e-180	15.09	22.03	34.01	23.71	0.82	0.56	2.42	1.26667	0.79	1.67	6.9
107282064	LOC107282064	mRNA	0.21	0.17	0.51	0.296667	0.13	0	0.26	0.13	0.3	0.35	0.21	0.286667	-1.20755	0.0282002	-0.0576901	0.898145	1.14986	0.0389891	0	0.09	0	0.03	0.14	0.04	0.09	0.09	0.04	0.09	0.09	0.0733333	1.59517	0.145623	1.28947	0.261047	-0.305695	0.725833	1.96	2.87	1.75	2.19333	0.97	3.66	1.43	2.02	0.54	0.63	1.5
4346306	LOC4346306	mRNA	0.98	0.84	1.97	1.26333	0.98	0.99	1.24	1.07	1.11	1.44	1.05	1.2	-0.245546	0.229729	-0.0830598	0.675923	0.162486	0.434393	1.51	0.25	0.91	0.89	0.83	1.08	0.49	0.8	0.75	0.78	0.56	0.696667	-0.135228	0.580813	-0.339639	0.177463	-0.204412	0.428665	1.61	1.51	0.9	1.34	1.04	3.45	1.76	2.08333	2.85	2.16	1.58
107279041	LOC107279041	mRNA	1.51	1.62	2.1	1.74333	2.16	0.15	2.01	1.44	1.02	1.42	1.87	1.43667	-0.278435	0.123713	-0.282086	0.11896	-0.00365134	0.984696	1.18	1.17	0.13	0.826667	0.9	0.55	0	0.483333	0.95	1.17	0.29	0.803333	-0.824478	0.00498261	-0.0452658	0.858898	0.779212	0.00809134	2.66	3.58	1.59	2.61	2.27	6.61	2.81	3.89667	5.8	6.79	4.94
4325916	LOC4325916	mRNA	41.71	45.7	139.55	75.6533	51.5	6.47	24.73	27.5667	8.38	67.42	44	39.9333	-1.45469	0	-0.928895	1.61622e-247	0.525791	3.39429e-49	0.13	0.1	0.75	0.326667	0.22	0.19	0	0.136667	0.16	0.03	0.06	0.0833333	-1.30111	0.00555952	-1.92873	0.000203958	-0.627623	0.335576	32.96	20.75	2.81	18.84	1.4	4.76	3.45	3.20333	1.48	14.53	45.53
4326993	LOC4326993	mRNA	1.53	1.14	4.69	2.45333	2.58	1.36	2.7	2.21333	1.42	7.32	5.18	4.64	-0.150894	0.248374	0.905354	8.79967e-17	1.05625	4.03223e-21	0.18	0.37	1.87	0.806667	0.52	1.57	1.06	1.05	0.03	0.75	0.03	0.27	0.407538	0.0526579	-1.58265	7.88487e-08	-1.99019	4.69169e-13	2.08	1.07	0.49	1.21333	2.48	1.26	1.47	1.73667	1.66	1.94	3.31
4335427	LOC4335427	mRNA	0.24	0	0.08	0.106667	0.08	0.11	0.2	0.13	0	0.08	0	0.0266667	0.184769	0.791934	-1.9873	0.0514057	-2.17207	0.0283206	0.08	0	0.04	0.04	0.27	0.05	0.12	0.146667	0.04	0.04	0	0.0266667	1.74717	0.0450556	-0.61742	0.635761	-2.36459	0.0142451	0	0.08	0.04	0.04	0	0	0	0	0	0	0
4324695	LOC4324695	mRNA	15.79	9.97	13.71	13.1567	21.41	34.13	42.68	32.74	53.27	79.82	70.93	68.0067	1.20653	7.78081e-261	2.43329	0	1.22676	0	64.26	15.09	39.36	39.57	13.75	13.69	13.91	13.7833	28.49	33.99	14.44	25.64	-1.24968	1.64225e-281	-0.636181	5.93525e-93	0.613498	1.32806e-56	40.19	47.72	40.04	42.65	127.95	82.41	58.58	89.6467	202.39	203.57	104.56
4336091	LOC4336091	mRNA	157.02	191.7	671.21	339.977	158.1	0.2	38.56	65.62	0.32	205.29	99.55	101.72	-2.37051	0	-1.7636	0	0.606913	2.01946e-74	0.82	0.52	0.6	0.646667	0.95	1.74	0.78	1.15667	0.2	0.26	0.19	0.216667	0.852662	0.00920654	-1.56851	0.00151096	-2.42117	1.45236e-08	95.91	5.38	30	43.7633	0.38	844.57	2.36	282.437	272.61	198.49	137.7
4342174	LOC4342174	mRNA	2.39	1.77	4.18	2.78	1.44	1.56	1.23	1.41	1.34	2.15	1.64	1.71	-0.981143	1.75751e-14	-0.706956	6.81012e-09	0.274187	0.058567	1.33	1.2	0.82	1.11667	0.58	0.7	0.4	0.56	0.88	1.2	0.63	0.903333	-1.00021	1.22566e-06	-0.305909	0.0918054	0.694305	0.00131828	0.75	0.54	1.09	0.793333	0.79	3.48	0.53	1.6	3.4	2.81	0.82
107275689	LOC107275689	mRNA	0	0	0	0	0	0	0	0	0	0	0	0							0	0.03	0	0.01	0	0	0	0	0.03	0.17	0.3	0.166667			3.87443	0.000186025	4.86423	7.95987e-05	0.16	0.53	0.28	0.323333	0	0.03	0	0.01	0.19	0.29	0.26
107276515	LOC107276515	mRNA	2.37	1.5	0.81	1.56	3	1.15	2.24	2.13	1.11	2.19	4.11	2.47	0.477722	9.71321e-06	0.683635	5.29204e-11	0.205912	0.0322172	0.38	0.44	0.64	0.486667	0.11	0.4	0.22	0.243333	0.39	0.63	0.33	0.45	-0.97403	0.000123021	-0.113988	0.59924	0.860042	0.000828046	1.26	0.99	1.19	1.14667	0.81	0.1	0.6	0.503333	0.09	0.21	2.26
4332887	LOC4332887	mRNA	47.49	50.39	35.2	44.36	10.85	13.44	11.05	11.78	69	46.39	45.55	53.6467	-1.91265	0	0.27654	4.48265e-16	2.18919	0	114.24	89.02	88.77	97.3433	14.98	17.83	15.9	16.2367	105.53	121.02	126.14	117.563	-2.57767	0	0.275105	2.09353e-32	2.85278	0	46.58	42.69	57.71	48.9933	13.25	6.98	13.42	11.2167	28.42	32.9	32.76
4339757	LOC4339757	mRNA	9.43	10.82	46.79	22.3467	18.89	1.76	8.08	9.57667	3.53	46.72	23.32	24.5233	-1.2227	3.98176e-221	0.112637	0.000226956	1.33533	1.55257e-272	2.48	4.38	2.6	3.15333	1.82	1.52	1.19	1.51	2.64	5	4.05	3.89667	-1.08095	2.07479e-26	0.297301	0.000183038	1.37825	9.68984e-47	6.72	4.07	1.95	4.24667	0.26	21.37	0.45	7.36	26.39	16.86	12.66
4330407	LOC4330407	mRNA	6.63	8	2.49	5.70667	0.15	1.81	0.37	0.776667	3.16	2.08	2.68	2.64	-2.87884	1.69706e-129	-1.1084	8.30095e-37	1.77045	1.47685e-34	7.77	6.93	9.59	8.09667	1.64	2.83	2.23	2.23333	6.6	12.08	4.01	7.56333	-1.84164	1.08332e-104	-0.0967667	0.119624	1.74487	3.74777e-92	5.43	9.15	7.7	7.42667	0.51	0.15	0.7	0.453333	0.65	0.31	3.84
9272656	LOC9272656	mRNA	0.08	0.06	0.04	0.06	1.92	2.06	2.1	2.02667	0.34	0.43	0.44	0.403333	5.06795	5.05979e-72	2.7468	7.60302e-11	-2.32115	8.60042e-40	0.27	0.04	0.04	0.116667	0.05	0.02	0.06	0.0433333	0.06	0.04	0	0.0333333	-1.4382	0.0253611	-1.75675	0.00922356	-0.318544	0.713377	0.18	0.16	0.04	0.126667	2.3	2.77	1.44	2.17	0.59	0.93	0.61
112936380	LOC112936380	mRNA	0	0.02	0.05	0.0233333	0.46	0.44	0.11	0.336667	0.28	0.32	0.16	0.253333	3.77566	1.69525e-26	3.36634	8.69702e-19	-0.40932	0.0389273	0	0	0.01	0.00333333	0	0.04	0.01	0.0166667	0	0.02	0	0.00666667	2.59517	0.0465094	0.967542	0.572778	-1.62762	0.137583	0.09	0.2	0.06	0.116667	0.59	0.33	0.32	0.413333	0.26	0.17	0.28
4328485	LOC4328485	mRNA	345.29	249.17	340.05	311.503	135.39	115.1	106.87	119.12	269.71	209.65	260.42	246.593	-1.38629	0	-0.33645	4.27303e-204	1.04984	0	36.27	38.43	91.41	55.37	48.88	53.98	26.71	43.19	53.66	80.25	34.49	56.1333	-0.364372	3.49556e-42	0.02066	0.405929	0.385032	9.68471e-48	296.26	242.42	489.53	342.737	62.29	52.74	102.49	72.5067	45.57	64.38	273.81
112939326	LOC112939326	mRNA	1.03	0.98	0.15	0.72	2.4	1.86	1.6	1.95333	2.67	1.72	1.47	1.95333	1.45181	5.01529e-08	1.44743	5.56717e-08	-0.00438746	0.983148	0	0.61	0.71	0.44	0.67	1.66	0.83	1.05333	0.58	0.68	0	0.42	1.27471	0.000334105	-0.0863577	0.846647	-1.36106	0.000147686	0.41	0.69	0	0.366667	0	0	0.78	0.26	0	0.18	0.13
4347315	LOC4347315	mRNA	0.33	0.45	0.15	0.31	0.12	0.21	0.06	0.13	0.27	0.21	0.18	0.22	-1.23891	0.00651441	-0.482065	0.227264	0.756848	0.127136	6.99	10.91	9.56	9.15333	5.26	6.49	10.86	7.53667	9.08	13.55	16.22	12.95	-0.26997	0.000162707	0.496201	1.53918e-15	0.76617	9.06764e-32	0.29	0.77	0.68	0.58	0.06	0.32	0	0.126667	0.53	0.44	0.44
4334323	LOC4334323	mRNA	1.85	4.18	185.35	63.7933	12.06	0.62	1.02	4.56667	0.5	116.27	8.64	41.8033	-3.80382	0	-0.645232	8.08969e-62	3.15859	0	2.18	1.12	2.9	2.06667	0	0	0	0	1.25	1.58	1.12	1.31667	-7.73126	1.20473e-24	-0.644642	0.00328815	7.08662	2.94533e-17	3.39	1.18	1.81	2.12667	0	1.09	0	0.363333	0	11.06	8.04
4327015	LOC4327015	mRNA	40.17	45.97	319.91	135.35	61.58	16.13	29.73	35.8133	8.09	194.73	53.04	85.2867	-1.92149	0	-0.693295	1.06798e-268	1.22819	0	0.03	0.06	0.81	0.3	0.03	0.12	0.09	0.08	0.03	0.09	0.06	0.06	-1.84778	0.000408476	-2.30548	4.05821e-05	-0.457698	0.554852	49.88	35.92	11.05	32.2833	20.28	213.05	13.18	82.17	64.5	44.47	92.55
107276110	LOC107276110	mRNA	6.42	6.3	3.58	5.43333	4.51	3.33	4.78	4.20667	1.86	3.24	2.59	2.56333	-0.368237	0.00722244	-1.08765	2.42883e-12	-0.719414	1.44299e-05	2.32	1.62	3.21	2.38333	2.41	3.16	2.91	2.82667	1.96	3.45	2.08	2.49667	0.257421	0.173123	0.0715654	0.711797	-0.185855	0.316603	5.18	5.57	5.41	5.38667	3.01	0.88	5.1	2.99667	1.52	1.52	2.65
9266891	LOC9266891	mRNA	3.25	2.25	2.94	2.81333	2.39	2.42	2.34	2.38333	0.97	2.46	2.89	2.10667	-0.240657	0.118865	-0.425178	0.00759401	-0.184521	0.267694	0.09	0.27	0.51	0.29	0.15	0.58	0.4	0.376667	0.04	0.45	0.04	0.176667	0.406132	0.352738	-0.695423	0.185332	-1.10155	0.0246343	1.82	2.47	6.75	3.68	2.99	2.16	4.77	3.30667	0.17	0.39	1.56
4348259	LOC4348259	mRNA	27.55	30.8	32.3	30.2167	29.31	6.29	11.28	15.6267	12.95	14.83	18.04	15.2733	-0.947066	3.38715e-90	-0.986894	1.55959e-96	-0.0398288	0.476328	0	0.35	2.76	1.03667	1.06	2.47	0.9	1.47667	0.32	0.57	0.17	0.353333	0.524975	0.00862343	-1.55049	4.9101e-08	-2.07546	1.43059e-15	21.77	13.44	31.17	22.1267	4.74	4.26	10.32	6.44	2.17	1.9	16.19
107276898	LOC107276898	mRNA	0.67	0.07	0.02	0.253333	0.02	1.34	0.12	0.493333	0.93	0.08	0.05	0.353333	0.968829	0.00184499	0.485397	0.151182	-0.483432	0.091694	0	0.02	0.08	0.0333333	0	0.05	0	0.0166667	0	0.05	0	0.0166667	-0.989797	0.415733	-1.03246	0.395911	-0.0426606	0.976468	0.89	0.66	4.61	2.05333	3.06	0.02	2.36	1.81333	0.02	0	0.39
107277122	LOC107277122	mRNA	0.65	0.61	0.52	0.593333	1.24	1.51	1.74	1.49667	1.37	1.08	0.98	1.14333	1.3346	1.34536e-11	0.95229	6.22876e-06	-0.382305	0.0226024	2.92	1.66	1.48	2.02	0.94	1.24	1.28	1.15333	1.21	1.32	0.83	1.12	-0.789518	5.34615e-07	-0.842649	9.22866e-08	-0.0531314	0.769363	0.08	0.03	0	0.0366667	0.1	0.07	0	0.0566667	0.08	0	0.23
4345418	LOC4345418	mRNA	4.59	2.12	2.29	3	0.38	0	0.06	0.146667	0.19	0.19	0.19	0.19	-4.34773	3.25789e-33	-3.9873	9.39948e-32	0.360426	0.6187	1.65	1.76	10.38	4.59667	1.84	9.62	2.82	4.76	0.7	4.04	0.13	1.62333	0.0892744	0.517366	-1.50038	8.62673e-17	-1.58966	3.91467e-19	3.55	1.92	11.49	5.65333	0.43	1.4	0.43	0.753333	0.06	0.18	0.55
4347197	LOC4347197	mRNA	8.89	38.43	0.9	16.0733	4.35	4	37.12	15.1567	4.29	0.79	8.27	4.45	-0.0897089	0.126096	-1.84535	2.81066e-119	-1.75564	2.27983e-104	0.89	1.66	3.05	1.86667	1.28	2.27	1.42	1.65667	2.33	1.92	1.18	1.81	-0.162686	0.357612	-0.0496078	0.773198	0.113078	0.523768	64.91	6.02	3.05	24.66	2.59	2.75	4.27	3.20333	2.12	3.07	1.58
4351127	LOC4351127	mRNA	11.46	12.44	15.09	12.9967	3.39	6.22	2.54	4.05	39.23	20.1	18.33	25.8867	-1.68454	1.79996e-240	1.045	1.58491e-238	2.72954	0	8.25	6.07	13.26	9.19333	1.64	2.2	2.68	2.17333	10.6	9.49	7.28	9.12333	-2.20951	2.51481e-248	-0.0238668	0.592714	2.18564	8.8566e-244	14.97	13.07	21.15	16.3967	4.77	1.25	2.91	2.97667	8.55	8.77	19.94
4340498	LOC4340498	mRNA	13.41	21.45	7.25	14.0367	19.79	21.49	19.53	20.27	4.18	4.48	5.18	4.61333	0.531303	1.46973e-16	-1.60523	1.37576e-66	-2.13653	6.16078e-139	10.8	20.26	41.62	24.2267	61.92	62.74	76.16	66.94	7.07	7.84	1.81	5.57333	1.46758	3.78082e-264	-2.12352	1.69122e-162	-3.5911	0	13.35	16.31	5.82	11.8267	10.36	1.71	27.7	13.2567	1.23	0.59	7.61
112938752	LOC112938752	mRNA	122.76	139.4	95.71	119.29	24.16	24.73	29.02	25.97	155.89	113.77	122.17	130.61	-2.2	0	0.132342	6.38534e-10	2.33234	0	346.23	486.62	338.11	390.32	59.88	98.15	108.12	88.7167	329.78	403.92	575.35	436.35	-2.12463	0	0.157087	5.81201e-40	2.28172	0	162.35	172.88	220.59	185.273	20.08	26.03	31.3	25.8033	77.49	102.71	129.9
9270360	LOC9270360	mRNA	0.52	0.56	0.38	0.486667	0.72	1.29	0.21	0.74	0.76	0.08	0.22	0.353333	-0.346067	0.0803924	-0.520774	0.0106629	-0.174707	0.420983	7.04	9.61	5.14	7.26333	0.35	0.7	0.57	0.54	8.03	12.06	18	12.6967	-3.73163	0	0.801408	6.46717e-80	4.53304	0	0.65	0.26	0.61	0.506667	0.1	0.17	0.68	0.316667	0.32	0.25	0.12
4343440	LOC4343440	mRNA	0.11	0.08	0	0.0633333	0.03	0.02	0.02	0.0233333	0.05	0	0.07	0.04	-1.364	0.121324	-0.536071	0.482016	0.827931	0.392519	0.06	0.06	0.19	0.103333	0.09	0.08	0.13	0.1	0.13	0.06	0.02	0.07	-0.0317657	0.953391	-0.552807	0.349129	-0.521042	0.380973	0.53	0.64	0.64	0.603333	0.52	0.35	0.43	0.433333	0.6	0.74	0.68
4330408	LOC4330408	mRNA	52.51	58.81	39.06	50.1267	3.96	1.89	1.08	2.31	54.04	41.48	41.49	45.67	-4.43535	0	-0.133039	2.74067e-07	4.30231	0	22.51	29.41	28.51	26.81	0.96	1.17	1.25	1.12667	32.58	35.01	34.63	34.0733	-4.56542	0	0.343167	1.5261e-25	4.90858	0	44.78	42.59	37.72	41.6967	1.53	1.21	2.1	1.61333	19.07	29.59	40.75
4336657	LOC4336657	mRNA	11.98	6.98	9	9.32	0.64	0.78	0.35	0.59	5.67	2.88	2.46	3.67	-3.98852	0	-1.33982	1.02099e-102	2.64871	2.74806e-100	23.96	7.74	11.23	14.31	2.62	2.53	1.34	2.16333	10.52	12.44	3.15	8.70333	-2.72638	0	-0.707563	3.14778e-54	2.01882	6.5669e-167	3.21	2.66	6.43	4.1	0.32	0.11	0.45	0.293333	0.21	0.51	0.56
4344227	LOC4344227	mRNA	20.36	22.21	22.43	21.6667	1.13	4.9	3.05	3.02667	18.11	16.12	14.1	16.11	-2.85181	0	-0.412383	1.07278e-18	2.43943	1.48827e-221	14.16	9.35	14.14	12.55	2.53	3.77	3.69	3.33	16.66	15.39	14.9	15.65	-1.88237	1.3827e-117	0.336892	1.02226e-09	2.21926	1.30605e-184	20.07	23.12	28.22	23.8033	3.23	3.04	6.22	4.16333	17.81	19.98	19.29
4328603	LOC4328603	mRNA	8.73	7.48	2.65	6.28667	12.87	3.36	11.81	9.34667	1.05	9.38	10.08	6.83667	0.577176	1.94425e-29	0.11514	0.0379717	-0.462036	4.32831e-20	70.78	95.62	94.05	86.8167	2.56	6.49	6.34	5.13	100.97	110.6	103.1	104.89	-4.0557	0	0.269502	9.76213e-76	4.3252	0	11.88	5.17	2.83	6.62667	0.04	0.97	0.51	0.506667	0.04	0.75	15.61
107276726	LOC107276726	mRNA	0.17	0.08	0.21	0.153333	0.02	0.02	0	0.0133333	0.13	0.05	0	0.06	-3.44459	1.37232e-05	-1.44673	0.0098022	1.99786	0.0501814	1.38	0.84	0.39	0.87	0.45	0.2	0.38	0.343333	0.45	1.05	2.09	1.19667	-1.36326	1.8752e-08	0.474502	0.0067032	1.83776	1.26484e-16	0.06	0.04	0.11	0.07	0	0	0	0	0	0	0.08
4349330	LOC4349330	mRNA	0	0	0	0	0	0	0.08	0.0266667	0	0	0	0							0	0	0	0	0	0	0	0	0	0	0	0							6.7	8.32	2.75	5.92333	1.92	2.65	1.41	1.99333	0.57	1.45	9.57
4341818	LOC4341818	mRNA	4.12	2.04	1.44	2.53333	1.2	1.82	0.25	1.09	3.67	3.9	3.66	3.74333	-1.21072	3.29399e-09	0.565672	0.000168584	1.77639	1.25633e-21	0.95	0.1	0	0.35	0.23	0.45	0.35	0.343333	0.3	0.5	1.31	0.703333	0.0102029	0.982158	1.03793	0.00616608	1.02773	0.00668875	0.15	0.1	0.29	0.18	0.1	0.05	0.05	0.0666667	0.05	0	0.1
4328780	LOC4328780	mRNA	1.92	0.58	1.18	1.22667	0.87	0.04	0.11	0.34	1.61	1.89	1.59	1.69667	-1.85023	3.3692e-11	0.469557	0.0118749	2.31978	2.32756e-19	19.45	6.6	3.14	9.73	9.13	1.58	0.8	3.83667	13.68	12.78	18.99	15.15	-1.41166	2.37663e-51	0.652329	1.0638e-23	2.06399	5.5954e-136	0.42	0.24	0.27	0.31	0.21	0.88	0.04	0.376667	5.97	2.69	0.74
4350255	LOC4350255	mRNA	132.73	194.2	125.69	150.873	40.74	37.53	34.57	37.6133	113.76	76.5	66.22	85.4933	-2.0039	0	-0.818066	0	1.18583	0	218.61	377.96	299.7	298.757	109.98	150.61	172.51	144.367	328.18	317.78	503.98	383.313	-1.04297	0	0.354014	8.96476e-203	1.39699	0	184.97	194.47	250.99	210.143	26.62	24.95	57.75	36.44	56.15	87.93	157.27
4344166	LOC4344166	mRNA	7.75	7.81	9.37	8.31	11.38	14.94	12.18	12.8333	8.72	10.49	8.98	9.39667	0.625369	2.92357e-43	0.173352	0.00040638	-0.452018	1.19788e-24	0.23	0.17	0.51	0.303333	0.26	0.5	0.38	0.38	0.2	0.32	0.21	0.243333	0.367137	0.14839	-0.280385	0.320254	-0.647523	0.0146096	7.94	9.89	6.67	8.16667	7.55	7.51	9.32	8.12667	4.49	5.29	7.47
4326901	LOC4326901	mRNA	725.03	932.83	465.57	707.81	122.37	109.11	93.87	108.45	622.38	330.07	378.39	443.613	-2.70477	0	-0.6696	0	2.03517	0	747.11	1090.05	1423.83	1087	122.63	156.32	180.39	153.113	1183.28	1222.75	1264.62	1223.55	-2.81993	0	0.168005	3.44436e-164	2.98794	0	962.41	1113.95	1174.26	1083.54	72.87	77.69	166.69	105.75	110.44	229.75	628.97
9269366	LOC9269366	mRNA	4.73	5.07	6.25	5.35	7.27	6.09	5.54	6.3	14.36	12.68	15.84	14.2933	0.235365	0.00490239	1.41657	5.74324e-96	1.1812	1.69171e-72	3.33	3.41	2.09	2.94333	1.85	2.13	1.64	1.87333	1.57	2.89	2.64	2.36667	-0.653173	1.03512e-06	-0.314325	0.0120234	0.338847	0.0158028	5.06	4.68	1.92	3.88667	2.84	15.37	2.6	6.93667	19.62	18.72	12.81
4348347	LOC4348347	mRNA	0.18	0.53	0.34	0.35	0.23	0.46	0.33	0.34	0.27	0.26	0.07	0.2	-0.0492868	0.871282	-0.755975	0.0278328	-0.706688	0.0420027	0	0	0.05	0.0166667	0	0.16	0.06	0.0733333	0.02	0.04	0	0.02	2.46963	0.00875433	0.552505	0.671685	-1.91713	0.0243073	0.31	0.09	0.46	0.286667	0.12	3.28	0.16	1.18667	1.41	2.3	0.09
4350174	LOC4350174	mRNA	13.05	14.17	10.83	12.6833	9.47	1.73	3.28	4.82667	4.67	3.14	5.77	4.52667	-1.38792	3.17143e-79	-1.4848	1.53961e-87	-0.0968848	0.310169	0.74	1.69	3.39	1.94	0.28	1.62	0.37	0.756667	2.17	3.11	2.18	2.48667	-1.33135	2.00064e-12	0.355024	0.0113667	1.68638	1.57906e-21	11.37	6.95	12.42	10.2467	0.94	1.25	1.9	1.36333	0.84	1.08	7.87
9266628	LOC9266628	mRNA	0	0	1	0.333333	0	1.05	0	0.35	1.75	1.1	0	0.95	0.0615778	0.897514	1.50598	5.17766e-05	1.44441	9.09639e-05	1.14	0	0	0.38	0	1.4	0	0.466667	0	1.16	2.67	1.27667	0.377673	0.386484	1.78034	1.56797e-07	1.40267	1.06449e-05	0	0	0	0	0	0	1.14	0.38	0	0	0
4327893	LOC4327893	mRNA	0.46	0.72	0.31	0.496667	0.51	0.56	0.27	0.446667	0.12	0.2	0.15	0.156667	-0.157993	0.554016	-1.69357	1.15634e-06	-1.53558	1.87578e-05	0.13	0.19	0.6	0.306667	1.23	1.18	1.6	1.33667	0	0.05	0.07	0.04	2.13167	4.35722e-20	-2.91998	1.30358e-07	-5.05165	1.01335e-39	2.25	3.99	1.84	2.69333	0.65	1.16	2.01	1.27333	0.28	0.45	1.38
107275787	LOC107275787	mRNA	0.12	0	0.24	0.12	0.06	0	0.03	0.03	0.12	0.03	0	0.05	-1.98516	0.0171569	-1.25034	0.0880828	0.734821	0.478457	0.42	0.43	0.19	0.346667	0	0.06	0.09	0.05	0.09	0.65	0.92	0.553333	-2.71226	1.8935e-06	0.678036	0.0308304	3.3903	1.62614e-11	0	0.03	0.12	0.05	0.06	0.03	0	0.03	0.06	0	0
4327187	LOC4327187	mRNA	41.22	44.42	33.09	39.5767	3.36	2.99	2.01	2.78667	53.12	38.51	38.92	43.5167	-3.8016	0	0.139046	8.99482e-08	3.94065	0	47.96	42.71	41.33	44	3.82	1.89	2.22	2.64333	71.25	82.04	84.35	79.2133	-4.07977	0	0.849465	0	4.92924	0	57.54	56.12	53.88	55.8467	2.26	1.82	5.27	3.11667	17.64	25.06	42.74
4330397	LOC4330397	mRNA	5.85	3.26	1.34	3.48333	2.1	0.12	0.82	1.01333	2.5	1.32	1.69	1.83667	-1.76989	1.54425e-32	-0.914544	1.0734e-12	0.855344	1.01785e-06	0	0.06	0.62	0.226667	0	0.33	0	0.11	0.21	0.12	0	0.11	-0.989797	0.0556934	-1.03246	0.045939	-0.0426606	0.94471	3.35	2.02	5.54	3.63667	0.15	0.5	0.59	0.413333	0.06	0.06	2.23
112936155	LOC112936155	mRNA	0.07	0.42	0	0.163333	0	0	0	0	0.06	0.29	0.46	0.27	-4.16148	0.00293914	0.695352	0.24875	4.85683	9.35205e-05	0	0.06	0	0.02	0.08	0.14	0.17	0.13	0	0	0	0	2.64899	0.0285284			-3.87048	0.00921184	0	0.45	0.44	0.296667	0.72	0.1	0.59	0.47	0.15	0	0.44
4350740	LOC4350740	mRNA	3.78	8.57	0.46	4.27	2.32	1.57	2.53	2.14	0.58	1.17	2.03	1.26	-0.995095	1.14024e-17	-1.75879	4.10165e-40	-0.763696	1.35003e-06	0	0	0.73	0.243333	0	0.56	0.06	0.206667	0.03	0.06	0	0.03	-0.182442	0.671794	-3.03246	1.49351e-05	-2.85002	8.29715e-05	17.76	14.31	48.32	26.7967	1.98	0.69	6.73	3.13333	0.12	0.66	7.5
4325034	LOC4325034	mRNA	2.23	1.45	1.45	1.71	1.02	0.8	1.15	0.99	0.38	0.48	0.79	0.55	-0.786377	8.56948e-06	-1.63938	1.18473e-15	-0.853001	0.000288219	0.74	1.09	0.97	0.933333	1.55	2.83	2.28	2.22	0.36	0.68	0.73	0.59	1.26546	1.0472e-13	-0.664726	0.00486326	-1.93019	2.87387e-24	3.14	36.92	0.75	13.6033	0.09	0.2	0.66	0.316667	0.43	0.11	0.6
9270084	LOC9270084	mRNA	5.66	6.67	3.27	5.2	2.17	2.89	2.86	2.64	5.19	8.06	7.69	6.98	-0.962484	1.56868e-34	0.43154	2.57861e-12	1.39402	3.26379e-81	5.53	1.31	4.89	3.91	0.27	0.54	0.6	0.47	2.79	3.96	2.1	2.95	-2.9657	5.5075e-109	-0.35273	2.92178e-05	2.61297	2.63307e-76	3.01	3.75	2.37	3.04333	0.48	1.35	0.74	0.856667	2.38	3.25	4.64
107277230	LOC107277230	mRNA	1.76	1.55	1.92	1.74333	0.75	0.92	0.56	0.743333	1.58	2.26	1.79	1.87667	-1.23695	5.45019e-31	0.101844	0.229196	1.3388	4.34287e-37	1.43	0.48	1.85	1.25333	0.15	0.48	0.35	0.326667	1.37	2.91	1.25	1.84333	-1.90763	8.66258e-40	0.570107	1.0213e-09	2.47774	8.86905e-81	0.48	0.63	0.46	0.523333	0.39	0.76	0.19	0.446667	0.98	1.3	0.6
4326482	LOC4326482	mRNA	1.25	1.49	1.1	1.28	0.14	0.25	0.32	0.236667	0.5	0.41	0.18	0.363333	-2.41812	6.48391e-16	-1.8353	1.14766e-11	0.582818	0.157427	32.45	19.54	12.46	21.4833	1.16	1.88	2.07	1.70333	19.15	21.78	34.57	25.1667	-3.63365	0	0.234693	4.64835e-07	3.86835	0	3.69	5.01	17.93	8.87667	0.21	0.04	1.26	0.503333	0.07	0.25	0.67
4350176	LOC4350176	mRNA	3349.45	4033.81	2311.96	3231.74	69.02	89.15	44.15	67.44	2765.93	1198.13	1251.39	1738.48	-5.58147	0	-0.8886	0	4.69287	0	8983.87	9232.3	10293.4	9503.19	344.99	563.37	722.09	543.483	9496.19	10941.7	11937.8	10791.9	-4.10853	0	0.183679	0	4.29221	0	3536.28	4082.36	5618.57	4412.4	94.39	50.66	96.86	80.6367	648.88	989.61	2124.77
4334131	LOC4334131	mRNA	79.42	106.44	46.21	77.3567	79.93	135.5	116.27	110.567	28.91	33.17	35.8	32.6267	0.514611	1.15342e-75	-1.24631	6.51197e-237	-1.76092	0	22.62	84.69	147.93	85.08	182.88	230.1	268.29	227.09	30.43	34.34	13.91	26.2267	1.42053	0	-1.70532	0	-3.12585	0	101.66	120.73	76.88	99.7567	123.41	21.79	163.12	102.773	4.19	9.38	69.13
107275925	LOC107275925	mRNA	0.25	0.02	0.08	0.116667	0.14	0.27	0.19	0.2	0.34	0.23	0.24	0.27	0.785362	0.069705	1.24716	0.00179931	0.461803	0.186523	0.02	0.16	0.29	0.156667	0.09	0.12	0.04	0.0833333	0.31	0.27	0.1	0.226667	-0.928397	0.0636397	0.488374	0.208961	1.41677	0.00194942	0.06	0.31	0	0.123333	0.02	0.08	0.06	0.0533333	0.04	0	0.28
107279322	LOC107279322	mRNA	67.1	90.01	13.64	56.9167	30.54	22.35	59.97	37.62	11.48	10.28	24.75	15.5033	-0.596627	1.57997e-86	-1.87271	0	-1.27608	3.48494e-203	44.37	63.93	76.61	61.6367	38.65	49.99	45.33	44.6567	56.47	85.19	32.56	58.0733	-0.460839	1.40329e-57	-0.0898337	0.000809165	0.371005	3.13389e-37	0.06	0.22	0.42	0.233333	0	0.04	0.08	0.04	0.07	0	0.11
4334949	LOC4334949	mRNA	6.76	3.52	6.29	5.52333	1.81	316.3	29.82	115.977	79.47	3.81	0.53	27.9367	4.38579	0	2.35137	0	-2.03441	0	27.07	10.6	44.89	27.52	22.41	22.74	17.78	20.9767	12.22	13.64	3.46	9.77333	-0.37937	2.3918e-18	-1.47924	5.39072e-177	-1.09987	1.62095e-86	0.14	4.17	1.31	1.87333	9.91	0.06	8.84	6.27	0.06	0.15	1.19
4327402	LOC4327402	mRNA	7.92	6.39	7.38	7.23	6.29	2.21	5.36	4.62	1.29	5.09	3.59	3.32333	-0.643969	7.3542e-23	-1.13114	6.81822e-57	-0.487169	1.01301e-09	0.17	0.18	0.22	0.19	0.94	0.94	0.45	0.776667	0.16	0.13	0.04	0.11	2.02191	5.32563e-15	-0.816729	0.0516989	-2.83864	9.43309e-22	7.68	4.22	3.83	5.24333	3.27	11.7	2.73	5.9	3.68	7.08	6.57
4336295	LOC4336295	mRNA	7.43	6.06	19.99	11.16	15.63	1.05	8.29	8.32333	0.02	20.05	11.38	10.4833	-0.422479	2.34918e-13	-0.110224	0.0435188	0.312256	1.14904e-07	0	0	0	0	0	0	0	0	0	0	0	0							2.17	0.75	0.26	1.06	0.11	11.83	0.46	4.13333	24.06	15.27	12.19
4344589	LOC4344589	mRNA	5.58	7.38	4.33	5.76333	5.53	10.83	6.39	7.58333	4.84	3.09	3.2	3.71	0.395183	6.19751e-09	-0.633902	6.0863e-15	-1.02908	1.05498e-41	6.02	8.65	14.35	9.67333	14.44	20.52	22.63	19.1967	6.82	8.69	6.68	7.39667	1.00004	2.13019e-96	-0.389412	1.32575e-10	-1.38945	4.71565e-163	12.02	15.99	15.32	14.4433	7.37	1.99	10.2	6.52	2.69	2.67	9.28
4351017	LOC4351017	mRNA	4.87	5.55	3.25	4.55667	0.55	1.82	0.68	1.01667	12.88	6.1	12.9	10.6267	-2.16736	2.56848e-56	1.22677	1.78848e-58	3.39413	4.17454e-205	44.37	35	23.63	34.3333	2.59	2.72	3.03	2.78	49.33	43.33	59.68	50.78	-3.62173	0	0.566996	5.59492e-73	4.18873	0	5.34	4.87	8.7	6.30333	1.27	0.17	1.09	0.843333	2.42	3.95	4.23
9270493	LOC9270493	mRNA	33.03	24.84	14.65	24.1733	21.97	37.63	25.37	28.3233	23.92	9.31	15.07	16.1	0.229745	3.19899e-10	-0.578261	4.10361e-43	-0.808006	1.12181e-88	7.3	11.46	23.35	14.0367	15.72	32.21	28.7	25.5433	5.7	8.55	2.19	5.48	0.883469	6.6284e-92	-1.36015	2.1628e-101	-2.24362	0	29.16	45.75	80.76	51.89	48.17	9.39	50.39	35.9833	3.59	3.93	16.88
4338768	LOC4338768	mRNA	164.63	175.83	112.1	150.853	23.22	32.42	30.21	28.6167	137.42	97.1	91.88	108.8	-2.39863	0	-0.469249	9.18047e-242	1.92938	0	137.47	124.87	186.64	149.66	9.94	16.25	17.74	14.6433	163.36	157.15	139.55	153.353	-3.33416	0	0.0363785	0.00556634	3.37054	0	121.84	153.87	157.95	144.553	13.81	6.83	28.17	16.27	36.87	57.12	72.95
4340280	LOC4340280	mRNA	11.67	13.12	4.5	9.76333	7.51	14.45	7.82	9.92667	9.56	1.83	3.29	4.89333	0.0245401	0.697891	-0.984524	4.31194e-39	-1.00906	4.14386e-41	9.21	22.91	36.04	22.72	31.53	44.28	52.21	42.6733	13.35	19.19	12.09	14.8767	0.918159	1.46876e-143	-0.616351	6.33181e-40	-1.53451	0	13.8	22.06	24.25	20.0367	12.57	0.47	20.4	11.1467	0.11	0.83	6.88
4335063	LOC4335063	mRNA	0.11	0.02	0.01	0.0466667	0.04	0.02	0.03	0.03	0.06	0.03	0.1	0.0633333	-0.637233	0.352469	0.380885	0.507175	1.01812	0.113322	0.07	0.1	0.12	0.0966667	0.06	0.02	0	0.0266667	0.1	0.13	0.03	0.0866667	-2.07955	0.000861976	-0.168915	0.704177	1.91064	0.00278937	1.65	1.51	1.85	1.67	0.17	0.05	0.97	0.396667	0.15	0.2	1.2
4346136	LOC4346136	mRNA	90.85	124.92	64.25	93.34	114.12	207.08	148.03	156.41	58.52	50.24	53.61	54.1233	0.743712	0	-0.785622	2.03641e-241	-1.52933	0	13.37	39.78	94.58	49.2433	180.11	212.76	223.63	205.5	19.39	15.93	4.29	13.2033	2.06438	0	-1.90453	0	-3.96891	0	268.9	311.6	199.59	260.03	228.65	70.49	318.59	205.91	31.43	45.09	181.87
9269151	LOC9269151	mRNA	246.41	292.87	751.78	430.353	500.68	679.64	309.67	496.663	1115.43	667.45	650.86	811.247	0.202795	2.2406e-68	0.912862	0	0.710067	0	11.92	3.58	23.97	13.1567	7.44	9.32	4.37	7.04333	2.86	7.26	1.83	3.98333	-0.894003	1.17328e-27	-1.71371	1.73244e-74	-0.819708	8.17211e-14	312.08	607.35	745.14	554.857	949.05	417.41	651.03	672.497	315.33	376.44	365.33
4345805	LOC4345805	mRNA	15.87	9.01	16.1	13.66	5.24	18.14	6.79	10.0567	7.91	7.52	3.34	6.25667	-0.444846	2.79241e-20	-1.12866	4.1993e-96	-0.683811	2.64835e-31	0.19	0.3	1.87	0.786667	0.66	2.42	0.82	1.3	0.2	0.38	0.06	0.213333	0.766932	3.91572e-06	-1.89044	4.74149e-13	-2.65737	4.55311e-31	6.55	8.68	39.47	18.2333	25.89	14.53	15.51	18.6433	9.78	10.56	3.47
4332252	LOC4332252	mRNA	4.01	5.82	2.56	4.13	7.83	10.12	7.45	8.46667	6.15	3.51	3.49	4.38333	1.03633	9.46951e-39	0.0886023	0.344718	-0.947731	1.63601e-33	0.2	0.7	2.82	1.24	5.66	4.73	5.83	5.40667	0.71	0.79	0.05	0.516667	2.11911	2.89895e-67	-1.26576	6.63019e-09	-3.38487	1.1225e-110	7.77	7.31	8.12	7.73333	7.89	1.37	12.03	7.09667	0.42	0.84	5.4
4343260	LOC4343260	mRNA	6.91	7.97	3.78	6.22	8.29	5.07	7.53	6.96333	5.5	7.41	9.29	7.4	0.165215	0.0287945	0.249287	0.000812646	0.0840714	0.24643	0	0.07	0.02	0.03	0.04	0.04	0	0.0266667	0.15	0.11	0	0.0866667	-0.216568	0.85292	1.51111	0.0787306	1.72768	0.053279	5.91	6.11	4.15	5.39	2.49	3.65	2.8	2.98	0.43	1.52	10.05
4349433	LOC4349433	mRNA	203.02	238.65	155.27	198.98	11.09	7.13	5.26	7.82667	221.58	156.48	155.81	177.957	-4.66477	0	-0.15927	1.39321e-35	4.5055	0	187.32	300.26	272.8	253.46	14.8	16.73	16.58	16.0367	285.57	291.18	352.33	309.693	-3.98386	0	0.284294	2.79141e-159	4.26815	0	207.69	222.54	251.62	227.283	5.66	7.28	7.99	6.97667	72.71	107.66	181.97
4330643	LOC4330643	mRNA	0	0.05	0	0.0166667	0	0	0.06	0.02	0	0	0	0	0.0148436	0.994195					0.06	0	0.06	0.04	0.12	0.11	0.11	0.113333	0.11	0.11	0	0.0733333	1.59517	0.145623	0.967542	0.425122	-0.627623	0.495932	6.72	9.96	4.81	7.16333	0.71	0.16	0.49	0.453333	0.22	0.81	4.09
9267411	LOC9267411	mRNA	0.82	1.07	1.09	0.993333	1.08	0.79	0.65	0.84	0.38	0.57	0.7	0.55	-0.252261	0.319884	-0.851646	0.00246198	-0.599385	0.0418832	0.09	0.17	0.49	0.25	0.34	1.43	2.02	1.26333	0.09	0.09	0	0.06	2.39847	2.27196e-13	-2.11992	0.00284684	-4.51839	6.57491e-22	1.1	1.15	0.53	0.926667	0.3	1.05	0.49	0.613333	0.6	0.62	0.63
4341997	LOC4341997	mRNA	258.72	324.68	194.12	259.173	58.61	79	61.82	66.4767	324.62	197.58	232.76	251.653	-1.95107	0	-0.0279445	0.0339671	1.92312	0	176.39	225.5	278.49	226.793	85.15	87.89	96.41	89.8167	230.21	214.06	171.22	205.163	-1.33149	0	-0.14325	9.24598e-23	1.18824	0	390.44	473.46	355.1	406.333	73.75	41.86	84.8	66.8033	102.08	153.35	291.18
4332146	LOC4332146	mRNA	31.11	26.52	32.44	30.0233	11.19	9.12	6.96	9.09	47.19	27.42	29.98	34.8633	-1.6924	2.38574e-235	0.297077	4.65528e-16	1.98947	0	92.69	54.69	65.58	70.9867	10.36	9.8	7.74	9.3	105.02	109.57	87.76	100.783	-2.95101	0	0.554796	8.98667e-118	3.50581	0	36.38	34.91	39.36	36.8833	12.68	14.85	11.94	13.1567	29.02	32.15	37.31
4344291	LOC4344291	mRNA	0.27	0.28	0.21	0.253333	0.08	0.05	0.07	0.0666667	0.12	0.27	0.45	0.28	-1.91116	4.0786e-07	0.157089	0.55116	2.06824	1.90468e-08	0.27	0.16	0.14	0.19	0.19	0.05	0.01	0.0833333	0.11	0.04	0.08	0.0766667	-1.17742	0.00263086	-1.30255	0.00103663	-0.125123	0.797559	0.19	0.42	0.34	0.316667	0.13	0.09	0.08	0.1	0.06	0.06	0.22
4336841	LOC4336841	mRNA	8.78	6.12	4.04	6.31333	2.77	1.76	0.9	1.81	1.87	0.5	1.83	1.4	-1.79822	8.54593e-62	-2.16262	2.54738e-78	-0.364409	0.0211217	0.15	0.11	2.1	0.786667	0.71	1.31	0.31	0.776667	0.61	0.55	0.29	0.483333	-0.00794448	0.972304	-0.71053	0.00561202	-0.702585	0.00633102	5.34	2.14	7.37	4.95	0.26	0.75	0.25	0.42	0.11	0.56	2.85
4351394	LOC4351394	mRNA	22.07	16.14	11.93	16.7133	4.02	7.49	9.1	6.87	5.6	4.57	3.71	4.62667	-1.28447	1.6016e-46	-1.8516	3.42698e-78	-0.567128	4.70184e-06	2.48	1.53	5.51	3.17333	4.54	6.91	7.35	6.26667	1.9	1.99	1.23	1.70667	1.00173	1.17452e-12	-0.89297	4.28409e-06	-1.8947	5.02891e-31	7.92	5.55	27.9	13.79	3.36	1.63	4.67	3.22	1.48	1.29	2.58
4350543	LOC4350543	mRNA	32.53	27.96	38.41	32.9667	36.6	25.22	23.2	28.34	33.31	25.84	30.53	29.8933	-0.217398	3.03977e-09	-0.141407	9.25311e-05	0.075991	0.0435923	0.44	0.77	1.44	0.883333	0.27	0.94	0.41	0.54	0.63	0.45	0	0.36	-0.677853	0.0059488	-1.30548	1.69429e-06	-0.627623	0.0410809	5.35	6.64	9.09	7.02667	5.93	13.96	4.59	8.16	9.3	13.64	10.04
4329708	LOC4329708	mRNA	5.09	6.42	3.92	5.14333	3.92	3.34	3.96	3.74	7.92	5.7	5.51	6.37667	-0.458114	8.15289e-16	0.31262	3.33992e-10	0.770735	3.40819e-46	10.52	5.17	8.1	7.93	1.11	1.32	1.43	1.28667	9.12	10.23	10.47	9.94	-2.60725	0	0.334309	1.27871e-16	2.94156	0	9.04	11.56	8.21	9.60333	5.21	3.73	12.31	7.08333	3.26	2.79	8.84
4329821	LOC4329821	mRNA	17.09	13.72	11.58	14.13	4.1	5.06	3.27	4.14333	9.53	5.83	4.61	6.65667	-1.76913	1.5011e-236	-1.08251	1.64002e-113	0.686619	5.48613e-26	5.03	5.11	10.21	6.78333	4.56	6.29	4.24	5.03	6.97	9.38	2.97	6.44	-0.425621	1.06167e-11	-0.0751371	0.198894	0.350484	2.74676e-08	40.57	35.82	116.86	64.4167	10.87	6.02	16.03	10.9733	6.63	10.14	17.61
4328209	LOC4328209	mRNA	0.47	0.49	1.97	0.976667	0.67	0.02	0.49	0.393333	0	1.46	0.33	0.596667	-1.30708	8.51458e-10	-0.740945	0.000124216	0.566139	0.0197043	0.04	0.02	0.06	0.04	0	0.1	0.04	0.0466667	0	0.06	0	0.02	0.232595	0.771649	-1.03246	0.297248	-1.26505	0.184381	0.58	0.08	0.1	0.253333	0	0.1	0.02	0.04	0	0.16	0.52
107280424	LOC107280424	mRNA	34.37	79.17	6.03	39.8567	0.36	0.26	0.03	0.216667	1.66	0.44	1.41	1.17	-7.49888	0	-5.08149	0	2.41739	7.71489e-16	34.29	39.14	17.87	30.4333	0.11	0.23	0.2	0.18	92.57	68.85	97.91	86.4433	-7.39228	0	1.50244	0	8.89471	0	13.18	17.51	102.91	44.5333	0.13	0.1	0.03	0.0866667	14.96	0.8	1.92
4326716	LOC4326716	mRNA	216	217.19	119.58	184.257	237.56	97.81	196.37	177.247	96.82	100.77	202.65	133.413	-0.0528982	0.00164546	-0.464412	3.95933e-146	-0.411513	1.55293e-112	128.21	106.4	113.93	116.18	22.47	36.42	13.09	23.9933	74.22	153.03	81.92	103.057	-2.26979	0	-0.170762	4.73241e-15	2.09903	0	240.07	178.37	217.23	211.89	62.97	30.43	123.76	72.3867	45.45	29.55	269.38
4352758	LOC4352758	mRNA	6.47	9.1	5.77	7.11333	2.91	5.05	3.38	3.78	4.51	4.51	4.37	4.46333	-0.912944	1.34704e-19	-0.674081	3.12198e-12	0.238864	0.0354071	14.5	17.12	15	15.54	5.56	7.26	7.51	6.77667	18.97	20.13	17.8	18.9667	-1.19022	2.70315e-60	0.284875	3.40083e-07	1.4751	4.78463e-102	32.25	23.8	22.45	26.1667	1.54	0.66	1.95	1.38333	8.5	8.94	20.38
4335726	LOC4335726	mRNA	38.41	15.93	7.84	20.7267	5.06	29.91	20.9	18.6233	30.58	9.18	8.5	16.0867	-0.158414	0.00782118	-0.353017	9.8928e-09	-0.194603	0.00216489	0.26	0.15	1.25	0.553333	0.06	0.95	0.45	0.486667	0.05	0.2	0.05	0.1	-0.131816	0.7214	-2.4475	7.98769e-06	-2.31568	3.74949e-05	25.01	76.27	177.46	92.9133	64.96	1.08	78.09	48.0433	0	0.52	13.37
4349027	LOC4349027	mRNA	15.75	20.95	13.34	16.68	20.4	27.66	24.36	24.14	34.97	29.53	28.19	30.8967	0.532442	1.76178e-28	0.889147	3.7788e-86	0.356704	6.01281e-18	22.51	19.08	33.95	25.18	20.61	22.52	24.55	22.56	24.64	23.66	15.05	21.1167	-0.151612	0.000722488	-0.252258	2.55904e-08	-0.100647	0.0307247	22.63	24.16	22.03	22.94	28.1	11.31	23.95	21.12	13.5	15.87	21.38
4351957	LOC4351957	mRNA	35.39	40.87	23.53	33.2633	9.01	8.54	10.05	9.2	23.13	18.55	18.27	19.9833	-1.85386	0	-0.733759	8.88428e-87	1.1201	2.17073e-105	78.05	75.52	78.06	77.21	23.61	30.99	32.78	29.1267	93.79	95.43	102.31	97.1767	-1.39611	0	0.332213	2.79745e-59	1.72832	0	33.49	31.03	24.69	29.7367	5.98	5.3	10.91	7.39667	5.95	8.98	26.39
107275768	LOC107275768	mRNA	0	0	0	0	0	0	0	0	0	0	0	0							0.71	1.07	2.13	1.30333	1.06	0.94	0.82	0.94	2.55	2.73	1.29	2.19	-0.488477	0.0281331	0.741754	3.2298e-05	1.23023	2.5592e-10	0	0	0	0	0	0	0	0	0	0	0
112938319	LOC112938319	mRNA	0.02	0.06	0.06	0.0466667	0.02	0.04	0.02	0.0266667	0.06	0.04	0	0.0333333	-0.792511	0.371574	-0.472728	0.573053	0.319784	0.740301	0.02	0	0.02	0.0133333	0.04	0	0.02	0.02	0.02	0.02	0.06	0.0333333	0.595165	0.647995	1.28947	0.261047	0.694305	0.503022	1.3	1.34	0.31	0.983333	1.06	0.32	1.19	0.856667	0.17	0.1	0.36
4330459	LOC4330459	mRNA	25.45	23.92	9.62	19.6633	0.4	0.4	0.48	0.426667	10.29	5.8	5.24	7.11	-5.51827	0	-1.44004	3.58259e-111	4.07823	1.12655e-130	81.48	66.57	63.38	70.4767	3.07	2.5	2.65	2.74	120.49	132.02	122.69	125.067	-4.70144	0	0.831269	6.48788e-279	5.53271	0	43.66	47.92	70.32	53.9667	0.65	0.88	0.57	0.7	12.52	22.79	26.78
9269236	LOC9269236	mRNA	0.05	0.21	0.11	0.123333	0.04	0.11	0.15	0.1	0.2	0.11	0.16	0.156667	-0.367027	0.269551	0.314355	0.287076	0.681382	0.0307938	2.3	1.49	0.95	1.58	0.46	0.63	0.44	0.51	1.95	2.49	2.92	2.45333	-1.6229	2.26414e-42	0.637235	1.42308e-15	2.26014	5.16218e-101	0.66	0.16	0.46	0.426667	0.1	0.03	0.08	0.07	0.03	0.02	0.1
4336017	LOC4336017	mRNA	49.63	49.63	38.43	45.8967	22.08	12.33	17.4	17.27	33.21	16.78	27.31	25.7667	-1.40799	0	-0.828443	1.48179e-149	0.579546	5.2352e-46	4.81	5.06	15.08	8.31667	3.82	11.73	5.38	6.97667	3.2	9.03	1.46	4.56333	-0.225232	0.00100608	-0.864365	5.12327e-30	-0.639133	6.47267e-16	36.28	32.89	73.02	47.3967	11.77	1.52	16.52	9.93667	1.89	3.51	20.08
4332981	LOC4332981	mRNA	46.26	2.26	0.12	16.2133	0.08	5.41	16.92	7.47	2.03	0.11	0.07	0.736667	-1.11525	4.29106e-88	-4.43192	0	-3.31667	3.40657e-165	1.1	0.58	1.34	1.00667	2.55	1.05	0.3	1.3	1.48	3.59	1.34	2.13667	0.321068	0.0714414	1.09491	1.42063e-12	0.773846	1.27455e-07	11.61	0.83	79.17	30.5367	19.3	0.27	0.46	6.67667	0.07	0.1	0.17
4327918	LOC4327918	mRNA	69.7	89.71	71.97	77.1267	84.37	76.98	78.56	79.97	67.43	67.95	60.4	65.26	0.0518619	0.014771	-0.243045	1.78969e-27	-0.294907	3.84655e-40	17.74	41.48	65.48	41.5667	75.41	94.15	102.11	90.5567	21.65	25.22	13.3	20.0567	1.12729	0	-1.05731	3.18682e-196	-2.1846	0	90.81	113.5	92.11	98.8067	45.2	55.05	96.82	65.69	23.42	36	86.18
4337888	LOC4337888	mRNA	25.98	29.15	23.66	26.2633	5.35	5.41	4.24	5	42.92	30.5	35.88	36.4333	-2.39218	0	0.473673	2.44887e-46	2.86585	0	48.56	59.48	55.66	54.5667	14.01	16.09	14.76	14.9533	57.35	62.82	66.02	62.0633	-1.86723	0	0.183512	5.21401e-14	2.05074	0	33.13	40.31	35.96	36.4667	7.53	4.13	7.95	6.53667	28.3	34.66	34.51
4347280	LOC4347280	mRNA	23.28	25.22	36.97	28.49	74.03	20.67	103.27	65.99	15.03	78.06	90.79	61.2933	1.20946	2.47435e-155	1.09516	6.27044e-123	-0.114298	0.00247074	3.41	9.23	15.44	9.36	18.49	22.55	23.61	21.55	3.09	5.42	1.95	3.48667	1.20498	2.32164e-50	-1.43163	1.15327e-29	-2.63661	8.12845e-145	21.22	14.59	8.93	14.9133	6.94	22.66	17.84	15.8133	15.54	11.22	22.86
4335799	LOC4335799	mRNA	2144.42	2627.14	1447.92	2073.16	191.53	385.35	192.6	256.493	1994.26	957.36	974.36	1308.66	-3.01528	0	-0.658605	0	2.35668	0	3954.72	4511.39	4376.91	4281.01	665.51	1000.98	1292.31	986.267	4563.13	4505.07	4905.12	4657.77	-2.10203	0	0.120101	8.86199e-140	2.22214	0	2107.01	2240.72	3029.19	2458.97	237.8	44.58	206.59	162.99	366.87	504.92	1089.69
4347055	LOC4347055	mRNA	0	0.06	4.16	1.40667	0.06	0	0	0.02	0	0.18	0.06	0.08	-6.19461	5.33729e-19	-4.19675	1.43882e-17	1.99786	0.166111	37.26	22.41	14.64	24.77	4.68	1.38	0.17	2.07667	24.25	77.14	22.75	41.38	-3.64266	2.47547e-245	0.745633	2.77502e-49	4.38829	0	0	0	0	0	0	0.62	0	0.206667	4.63	1.52	0
4342032	LOC4342032	mRNA	23.49	19.34	15.87	19.5667	0.4	0.68	1.27	0.783333	3.05	1.19	3.97	2.73667	-4.65161	0	-2.83022	1.78374e-303	1.82139	1.33692e-26	1.93	4.9	31.57	12.8	3.65	18.8	5.1	9.18333	5.25	10.76	0.46	5.49	-0.441998	2.6775e-12	-1.22055	8.09521e-65	-0.778547	1.15757e-23	1.58	0.64	3.65	1.95667	0.03	0.06	0	0.03	0.06	0.03	0.72
107280670	LOC107280670	mRNA	32.73	33.38	22.57	29.56	4.46	0.47	3.41	2.78	28.81	33.01	35.49	32.4367	-3.40647	0	0.13298	1.53307e-05	3.53945	0	7.33	8.33	19.87	11.8433	0.05	0.06	0.02	0.0433333	12	13.02	2.22	9.08	-8.07903	0	-0.384722	7.43423e-13	7.69431	4.80948e-273	54.3	56.53	58.66	56.4967	2.63	17.76	2.06	7.48333	40.02	47.15	63.22
107280855	LOC107280855	mRNA	1.02	1	0.81	0.943333	0.9	0.85	0.5	0.75	1.14	1.1	1.45	1.23	-0.323636	0.0152699	0.387239	0.00102196	0.710875	1.30156e-08	0.12	0.29	0.48	0.296667	0.35	0.25	0.19	0.263333	0.35	0.35	0.18	0.293333	-0.200364	0.394118	-0.0324577	0.886147	0.167906	0.475126	0.3	0.45	0.26	0.336667	0.28	0.29	0.46	0.343333	1.24	1.36	0.51
4329783	LOC4329783	mRNA	404.96	423.65	264.27	364.293	104.37	127.12	111.05	114.18	335.69	179.69	143.85	219.743	-1.67339	0	-0.724788	7.60681e-296	0.948598	2.275e-282	2303.96	1910.57	1603.16	1939.23	490.88	650.74	828.61	656.743	1618.39	1815.21	2086.72	1840.11	-1.5471	0	-0.0736698	1.12486e-21	1.47343	0	449.5	462.3	614.73	508.843	111.67	66.91	179.68	119.42	65.27	96.27	220.81
4350472	LOC4350472	mRNA	0.11	0.13	0.05	0.0966667	0.26	0.11	0.06	0.143333	0.08	0.09	0.19	0.12	0.576633	0.31368	0.306213	0.609541	-0.270421	0.619086	0	0.02	0	0.00666667	0	0	0	0	0	0	0.03	0.01			0.271548	0.89952			88.58	168.13	28.79	95.1667	22.35	4.49	56.33	27.7233	0.4	3.25	85.61
4342872	LOC4342872	mRNA	1.63	1.21	1.06	1.3	1.99	1.64	1.62	1.75	1.23	1.47	1	1.23333	0.328659	0.0128395	-0.128855	0.36732	-0.457514	0.000725478	0.36	0.27	0.53	0.386667	0.99	1.55	1.14	1.22667	0.57	0.49	0.12	0.393333	1.64342	7.26923e-14	0.0252578	0.930249	-1.61816	9.89089e-14	1.19	1.3	0.69	1.06	0.69	2.97	1.92	1.86	2.08	1.77	1.56
4334886	LOC4334886	mRNA	109.45	100.58	70.73	93.5867	30.99	21.09	24.96	25.68	48.53	18	33.22	33.25	-1.86332	0	-1.48586	0	0.377463	7.07856e-26	14.36	22.76	102.05	46.39	39.22	131.83	59.97	77.0067	12.43	24.05	2.9	13.1267	0.761217	7.00165e-198	-1.82056	0	-2.58178	0	86.71	66.6	213.1	122.137	7.51	16.22	20.92	14.8833	13.81	12.35	48.77
4340390	LOC4340390	mRNA	6.66	5.48	5.6	5.91333	1.18	1.31	3.22	1.90333	4.17	4.48	3.19	3.94667	-1.63723	6.76375e-28	-0.585439	2.60994e-06	1.05179	2.28373e-10	3.64	5.14	5.14	4.64	0.73	0.97	0.59	0.763333	3.99	4.67	1.68	3.44667	-2.60379	8.18618e-38	-0.434146	0.00166306	2.16964	1.66959e-23	5.59	4.24	6.66	5.49667	0.91	2.68	1.65	1.74667	3.69	1.27	2.48
4335428	LOC4335428	mRNA	14.95	10.54	4.98	10.1567	17.39	15	12.18	14.8567	16.84	5.64	12.29	11.59	0.553113	9.84168e-26	0.200324	0.000350966	-0.352789	4.83574e-12	0.98	1.04	2.54	1.52	0.55	1.47	0.91	0.976667	1.05	2.23	0.54	1.27333	-0.608885	0.000326508	-0.254877	0.107132	0.354008	0.044402	12.66	61.2	48.44	40.7667	33.87	9.15	32.03	25.0167	4.83	6.25	33.48
4351262	LOC4351262	mRNA	46.98	27.37	29.11	34.4867	14.22	21.74	13.12	16.36	30.53	22.11	19.23	23.9567	-1.07939	5.28586e-227	-0.523071	4.33735e-66	0.556319	1.42745e-51	39.32	26.94	65.55	43.9367	16.78	20.18	19.92	18.96	39.81	46.04	25.02	36.9567	-1.20371	0	-0.243532	7.84299e-21	0.960176	1.51355e-196	10.59	7.57	42.19	20.1167	6.41	4.44	4.44	5.09667	3.97	4.51	5.51
4335722	LOC4335722	mRNA	4.37	0.69	0.3	1.78667	0	12.44	1.58	4.67333	9.93	0	0.17	3.36667	1.39009	1.09228e-18	0.941371	3.17689e-08	-0.44872	0.000819415	0	0	0	0	0	0.16	0	0.0533333	0	0.07	0.27	0.113333			3.69001	0.0147811	1.00173	0.292528	2.4	27.29	65.56	31.75	24.21	1.02	42.19	22.4733	0.06	0.14	2.21
4324368	LOC4324368	mRNA	2.73	2.01	2.52	2.42	1.61	1.15	0.86	1.20667	1.93	0.64	2.1	1.55667	-1.04287	1.2171e-09	-0.637358	6.70592e-05	0.405514	0.034722	28.49	8.78	2.25	13.1733	1.12	1.54	0.7	1.12	16.07	17.63	10.29	14.6633	-3.57341	1.39635e-207	0.162045	0.00728783	3.73545	2.54437e-242	1.83	1.93	1.88	1.88	0.98	1.07	1.43	1.16	1.76	1.76	2.52
4327677	LOC4327677	mRNA	0.72	0.64	1.01	0.79	0.94	0.46	0.36	0.586667	0.94	0.92	0.79	0.883333	-0.415791	0.0681542	0.160041	0.437736	0.575832	0.0095597	5.63	4.44	4.85	4.97333	1.79	1.48	0.82	1.36333	7.62	8.35	5.85	7.27333	-1.88398	2.76489e-56	0.549949	1.36381e-12	2.43393	5.24542e-113	0.45	0.47	0.68	0.533333	0.25	0.32	0.25	0.273333	0.2	0.23	0.37
4343604	LOC4343604	mRNA	2012.74	2562.79	1457.08	2010.87	101.19	44	42.81	62.6667	1304.12	693.07	655.27	884.153	-4.99973	0	-1.18134	0	3.81839	0	1770.65	2328.55	2764.84	2288.01	49.48	60.58	96.32	68.7933	2641.68	2713.41	2929.1	2761.4	-5.04318	0	0.269132	0	5.31231	0	2093.81	2269.82	2871.72	2411.78	38.74	57.02	21.14	38.9667	256.4	383.49	1125.63
107276305	LOC107276305	mRNA	9.11	10.99	9.49	9.86333	1.45	2.72	2.67	2.28	14.2	3.24	3.63	7.02333	-2.1162	1.34667e-116	-0.480914	4.27345e-12	1.63529	1.29682e-59	4.43	6.6	10.57	7.2	0.2	0.58	0.46	0.413333	11.95	12.71	8.49	11.05	-4.09733	5.82663e-155	0.614901	1.16452e-19	4.71223	3.55298e-255	11.02	10.31	21.96	14.43	1.38	0.23	2.92	1.51	2.98	4.48	6.52
9268834	LOC9268834	mRNA	0.78	0.66	0.34	0.593333	1.3	1.97	1.94	1.73667	0.72	0.93	1.47	1.04	1.57048	1.01066e-22	0.754165	4.28816e-05	-0.816314	6.68238e-09	0.03	0.04	0.37	0.146667	0.24	0.55	0.58	0.456667	0.06	0.14	0.06	0.0866667	1.55793	2.17785e-06	-0.990747	0.0510556	-2.54867	5.27527e-11	0.79	0.76	0.76	0.77	1.35	0.52	1.66	1.17667	0.62	0.99	1.25
4352832	LOC4352832	mRNA	523.63	459.56	586.04	523.077	425.82	272.61	329.03	342.487	313.02	358.09	414.54	361.883	-0.610432	0	-0.533992	0	0.0764406	3.71048e-20	8.9	8.99	39.11	19	29.46	25.98	9.8	21.7467	18.91	20.1	15.79	18.2667	0.178023	4.38942e-07	-0.0536567	0.140633	-0.23168	5.75631e-11	417.8	379.75	520.43	439.327	192.08	267.66	240.1	233.28	196.15	231.66	341.9
4329823	LOC4329823	mRNA	3.16	2.38	3.11	2.88333	0.15	0.34	0	0.163333	1.63	1.17	1.46	1.42	-4.12471	1.16548e-61	-1.01833	2.3791e-12	3.10638	1.6849e-25	4.24	5.4	15.44	8.36	2.57	7.51	3.5	4.52667	5.02	12.84	1.62	6.49333	-0.856961	3.46637e-24	-0.362188	2.51857e-06	0.494774	3.15491e-08	46.85	36.62	111.79	65.0867	7.71	0.57	15.15	7.81	2.27	2.3	11.64
4337815	LOC4337815	mRNA	0	0	0.03	0.01	0	0	0	0	0	0.04	0	0.0133333			0.0126992	0.995034			0	0	0	0	0	0	0	0	0	0	0	0							0	0.07	0.03	0.0333333	0	0	0	0	0	0	0
9270218	LOC9270218	mRNA	0.46	0.33	0.26	0.35	0	0.09	0	0.03	0.17	0.29	0.2	0.22	-3.56351	7.91477e-11	-0.664289	0.0450744	2.89922	2.54493e-06	0.26	0.41	0.19	0.286667	0.17	0.11	0.24	0.173333	0.09	0.25	0.42	0.253333	-0.722206	0.0548335	-0.186872	0.582861	0.535334	0.165798	0.32	0.19	0.4	0.303333	0	0.02	0.02	0.0133333	0.69	0.53	0.25
4349555	LOC4349555	mRNA	9.35	6.98	10.05	8.79333	4.45	4.93	3.02	4.13333	8.12	5.94	5.93	6.66333	-0.979177	1.15918e-66	-0.372558	3.03937e-13	0.606619	1.59809e-23	12.93	6.55	11	10.16	6.25	5.73	4.85	5.61	7.87	7.9	5.82	7.19667	-0.856332	6.32007e-78	-0.537386	8.94306e-36	0.318945	1.80282e-10	10.96	9.4	47.57	22.6433	13.59	10.55	8.67	10.9367	9.19	8.38	11.37
4333256	LOC4333256	mRNA	0.21	0.15	0.28	0.213333	0.28	0.3	0.65	0.41	0.23	0.62	0.42	0.423333	0.786144	0.00921322	1.03217	0.00035806	0.246025	0.330852	0	0.06	0.08	0.0466667	0.07	0.1	0.14	0.103333	0.01	0.02	0.01	0.0133333	-0.253656	0.656761	-1.83981	0.0136303	-1.58616	0.0421792	0.25	0.61	0.16	0.34	1.05	3.39	1.02	1.82	7.62	5.91	0.64
4347742	LOC4347742	mRNA	0.39	0.34	1.74	0.823333	0.27	0.09	0.35	0.236667	0.25	0.98	0.32	0.516667	-1.79914	1.77765e-11	-0.689396	0.00178647	1.10975	0.000240726	0.46	0.09	0.33	0.293333	0.08	0	0.05	0.0433333	0.16	0.35	0.11	0.206667	-2.87732	1.98136e-07	-0.487024	0.179583	2.3903	6.50642e-05	0.33	0.15	0.11	0.196667	0.09	7.3	0.02	2.47	2.68	3.35	1.07
4349559	LOC4349559	mRNA	3.89	3.74	2.29	3.30667	9.64	7.31	12.31	9.75333	8.43	9.04	11.48	9.65	1.56123	1.31452e-55	1.54536	2.86692e-54	-0.0158702	0.835026	0.79	0.64	1.81	1.08	2.48	2.43	2.99	2.63333	1.43	1.17	0.9	1.16667	1.29351	3.03239e-12	0.115301	0.609503	-1.17821	7.05384e-11	7.07	9.8	4.08	6.98333	8.41	7.9	7.06	7.79	20.65	21.18	13.9
107280034	LOC107280034	mRNA	17.99	28.04	14.53	20.1867	0.23	0.19	0.4	0.273333	24.05	9.14	7.3	13.4967	-6.20432	0	-0.569039	2.60545e-20	5.63529	1.07473e-212	229.29	255.81	111.75	198.95	1.25	0.6	0.7	0.85	185.55	255.88	460.98	300.803	-7.87142	0	0.597305	2.61699e-297	8.46873	0	28.68	27.67	55.76	37.37	0.23	0.27	0.37	0.29	7.03	10	15.16
4346271	LOC4346271	mRNA	0	0.15	0.42	0.19	0	0.07	0	0.0233333	0.07	0.07	0.07	0.07	-2.99951	0.0131877	-1.41669	0.123387	1.58282	0.307259	0.22	0.28	0.07	0.19	0	0	0	0	0.33	0.14	0.07	0.18	-3.98799	0.00572008	-0.11036	0.880094	3.87763	0.00802428	0.83	0.41	0.5	0.58	0.38	0.28	0.3	0.32	0.14	0.62	0.5
107279948	LOC107279948	mRNA	1.06	2.26	0.83	1.38333	0.02	0.02	0.31	0.116667	0.77	0.69	0.78	0.746667	-3.57761	4.78952e-39	-0.893257	2.00771e-07	2.68436	5.16747e-17	30.55	32.12	27.48	30.05	0.37	0.37	0.76	0.5	36.69	52.33	43.88	44.3	-5.90563	0	0.559029	4.5509e-83	6.46466	0	2.22	1.12	3	2.11333	0.11	0.06	0.13	0.1	0.61	0.61	0.82
107276299	LOC107276299	mRNA	3.15	3.11	4.44	3.56667	2.38	1.5	2.27	2.05	1.66	3.25	3.82	2.91	-0.770332	8.66468e-09	-0.363525	0.00355397	0.406807	0.00440868	0.08	0.07	0.25	0.133333	0.08	0.14	0.14	0.12	0.15	0.17	0.14	0.153333	-0.135983	0.829361	0.20855	0.723726	0.344533	0.569102	2.84	3.13	2.98	2.98333	1.57	5.87	1.02	2.82	1.55	4.38	3.9
4333177	LOC4333177	mRNA	3.83	4.31	8.66	5.6	6.33	8.62	4.28	6.41	27.52	12.78	14.2	18.1667	0.190921	0.00538914	1.69866	5.66113e-227	1.50774	2.0683e-190	17.31	8.3	8.27	11.2933	7.61	10.31	7.59	8.50333	8.4	6.61	6.69	7.23333	-0.395296	4.4172e-13	-0.635023	2.48413e-29	-0.239726	7.59929e-05	4.59	3.74	2.55	3.62667	2.92	4.91	3.39	3.74	4.32	8.71	7.87
4329686	LOC4329686	mRNA	0.37	0.57	1.37	0.77	0.81	0.53	0.78	0.706667	0.92	1.36	1.65	1.31	-0.0935326	0.579114	0.707286	1.43111e-06	0.800819	8.48326e-08	0.02	0.05	0.12	0.0633333	0.1	0.13	0.11	0.113333	0.08	0.03	0.05	0.0533333	1.18013	0.0141271	-0.157989	0.792953	-1.33812	0.00647293	1.05	1.21	0.84	1.03333	2.79	2.8	1.47	2.35333	1.88	2.56	1.8
4340927	LOC4340927	mRNA	3.66	4.58	3.66	3.96667	4.39	2.75	2.07	3.07	0.31	0.89	0.83	0.676667	-0.365527	0.0104591	-2.56608	1.16377e-34	-2.20056	6.28098e-23	0.5	3.8	5.59	3.29667	11.9	8.55	10.27	10.24	0.52	0.94	0.26	0.573333	1.6257	4.0894e-47	-2.53496	3.32809e-28	-4.16066	2.15697e-126	7.39	6.82	4.36	6.19	0.96	4.04	3.59	2.86333	0.65	0.8	3.66
4344811	LOC4344811	mRNA	1.03	1.24	0.43	0.9	0.44	0.74	0.59	0.59	3.48	2.02	1.83	2.44333	-0.609647	0.102858	1.4471	3.17055e-08	2.05675	1.71638e-12	0	0.37	0.61	0.326667	0.5	1.02	1.46	0.993333	0.22	0.44	0.29	0.316667	1.63169	0.000133989	-0.0324577	0.954258	-1.66415	9.81266e-05	0.5	0.49	0.28	0.423333	0.44	0.14	0.36	0.313333	0.29	0.36	1.93
4335369	LOC4335369	mRNA	0.3	0.13	1.02	0.483333	0.04	0.22	0.09	0.116667	0.34	0.26	0.47	0.356667	-2.07262	3.69952e-05	-0.430907	0.254126	1.64171	0.00247835	1.04	0.13	1.02	0.73	0.15	0.39	0.04	0.193333	1	1.26	0.56	0.94	-1.90407	2.75285e-06	0.3752	0.167112	2.27927	1.7076e-09	0	0	0	0	0	0	0	0	0.04	0	0
4325690	LOC4325690	mRNA	5.05	5.81	11.04	7.3	6.52	2.11	2.06	3.56333	2.12	6.62	5.4	4.71333	-1.03334	1.02597e-52	-0.642845	2.54942e-24	0.390499	2.54352e-07	0.18	0.19	1.31	0.56	0.02	0.67	0.15	0.28	0.22	0.41	0.08	0.236667	-0.930903	0.000146012	-1.2251	1.71033e-06	-0.294199	0.328974	6.07	3.95	7.36	5.79333	3.39	1.9	4.12	3.13667	1.22	1.3	9.29
9269090	LOC9269090	mRNA	0.88	1	0.72	0.866667	0.13	0.45	1.3	0.626667	0.99	0.71	1.62	1.10667	-0.480162	0.0473209	0.351501	0.0934147	0.831663	0.0002694	2.39	0.79	1.87	1.68333	0.84	0.56	0.31	0.57	3.23	3.02	1.91	2.72	-1.57071	2.40356e-13	0.703807	9.40975e-07	2.27452	1.94123e-33	0.73	1.68	1.04	1.15	0.09	0.09	0.43	0.203333	0.25	0.18	0.98
4347516	LOC4347516	mRNA	15.23	8.47	9.33	11.01	4.77	7.13	15.13	9.01	5.54	5.66	5.66	5.62	-0.288158	2.24609e-07	-0.959779	3.19942e-53	-0.671621	2.0597e-24	0.05	0.02	0.36	0.143333	0.55	0.57	0.51	0.543333	0	0.05	0	0.0166667	1.9488	1.42503e-08	-3.20238	0.000120654	-5.15119	4.9775e-18	13.59	10.13	11.92	11.88	5.04	14.63	7.62	9.09667	15.64	16.98	4.14
107277486	LOC107277486	mRNA	5.83	4.17	8.29	6.09667	3.18	2.14	3.27	2.86333	2.86	3.88	3.09	3.27667	-1.09207	3.46537e-17	-0.902638	5.90557e-13	0.189433	0.212122	0.05	0.3	0.63	0.326667	1.2	0.86	1.42	1.16	0.92	0.61	0.35	0.626667	1.80667	1.36835e-07	0.929068	0.0190359	-0.877601	0.00249535	4	4.12	4.42	4.18	2.56	14.33	2.74	6.54333	9.54	10.23	3.01
4343264	LOC4343264	mRNA	8.65	7.94	3.9	6.83	5.7	6.29	6.1	6.03	4.25	1.19	2.18	2.54	-0.178145	0.0217149	-1.41846	3.21638e-49	-1.24031	1.07799e-35	0.62	1.04	2.97	1.54333	2.13	3.21	1.83	2.39	1.01	1.5	0.35	0.953333	0.636752	9.81791e-06	-0.700755	0.000101186	-1.33751	1.32195e-16	1.48	5.23	5.9	4.20333	1.27	1.67	0.49	1.14333	0.35	0.52	1.24
4340634	LOC4340634	mRNA	21.49	19.12	53.87	31.4933	28.46	8.16	9.33	15.3167	16.51	39.07	22.47	26.0167	-1.0389	4.06491e-186	-0.28875	3.17405e-20	0.750147	1.85098e-88	2.19	1.46	2.03	1.89333	1.71	2.04	0.75	1.5	1.31	2.57	0.71	1.53	-0.34255	0.00919281	-0.306139	0.0182696	0.036411	0.791731	10.08	16.13	17.02	14.41	5.33	76.93	5.57	29.2767	126.2	99.32	16.71
4341101	LOC4341101	mRNA	3.66	2.24	5.28	3.72667	0.64	0.68	1.19	0.836667	10.57	5.95	5.98	7.5	-2.15682	5.82911e-62	1.01011	2.27752e-41	3.16693	8.37986e-185	3.05	4.05	3.27	3.45667	0.19	0.43	0.73	0.45	3.82	5.18	3.85	4.28333	-2.91645	9.60997e-78	0.306869	0.000542659	3.22332	4.12084e-106	1.53	2.07	2.3	1.96667	0.94	0.18	0.25	0.456667	1.36	1.74	4.14
4349657	LOC4349657	mRNA	81.16	200.34	0.25	93.9167	41.62	0.72	125.58	55.9733	0.61	1.11	42.15	14.6233	-0.747736	1.86326e-205	-2.67725	0	-1.92951	0	0	0	0.24	0.08	0.11	0.11	0.15	0.123333	0.04	0.05	0.09	0.06	0.621461	0.355985	-0.384801	0.628629	-1.00626	0.159686	274.31	1.48	0.43	92.0733	0.48	0.79	1.29	0.853333	0.21	0	27.8
[truncated: 63 more columns]
