# Supplementary material for: Magnaporthe oryzae infection triggers rice resistance to brown planthopper through the influence of jasmonic acid on the flavonoid biosynthesis pathway
Source: Insect Sci. 2024 May 15;32(1):243–59. doi: 10.1111/1744-7917.13378 (PMC11824890; doi:10.1111/1744-7917.13378)
Supplement: Supplementary file 6 — Table S6 Co‐upregulated genes in JA and flavonoid pathways after TH12 12 h and 24 h treatment. [file INS-32-243-s002.xlsx]

## Sheet: Sheet1
JA pathway
ID	ZH11_CKExpression	ZH11_12hExpression	ZH11_24hExpression
OsHILOX	0.126667	2.99	1.76667
OsLOX3	0.133333	0.41	0.766667
OsLOX4	0.92	1.44333	1.9
OsLOX7	38.2567	42.32	39.0733
OsLOX8	0.936667	6.11	3.78667
OsLOX11	2717.77	4918.76	4227.05
OsLOX12	9.18667	17.8433	21.7833
OsAOC	122.5	163.62	160.92
OsOPR7	38.5333	61.9533	64.7167
OsOPR5	0.2	1.75333	1.77667
OsOPR9	0.0466667	0.06	0.0933333
OsOPR10	1.35333	4.93333	3.21667
OsACX1	20.3567	34.55	45.1767
OsACX2	23.3167	39.85	35.2533
OsACX3	8.81333	20.5933	21.45
OsACX4	61.26	109.953	104.63
OsMFP1	52.5867	120.32	108.933
OsMFP3	0.81	1.45	1.22
OsKAT1	93.6667	181.063	143.363
OsKAT2	92.26	133.223	146.383
OsJAR2	6.77	14.34	14.23
OsJAZ1	274.353	286.57	303.407
OsJAZ2	0.283333	0.573333	0.966667
OsJAZ3	18.38	29.3833	21.14
OsJAZ5	3.83667	12.12	11.41
OsJAZ6	212.247	215.147	264.973
OsJAZ7	331.863	519.97	409.193
OsJAZ8	71.5367	180.827	130.69
OsJAZ9	33.1833	50.05	142.62
OsJAZ10	114.263	123.427	263.903
OsJAZ12	55.6333	125.303	127.057
OsJAZ13	19.5767	34.3833	78.52
OsJAZ11	33.1567	109.44	109.837
OsCOIa	18.0433	19.83	20.9933
OsCOIb	14.77	24.8833	21.1467
flavonoid pathway
OsPAL3	3.02667	7.73333	13.7533
OsPAL4	177.937	223.913	293.86
Os4CL1	0.973333	1.74	1.62667
Os4CL4	52.4733	70.9433	79.17
Os4CL5	8.36	8.94	15.0633
OsCOMT	17.4033	27.2933	22.7367
OsF3H	41.6333	78.1133	49.3467
OsUGT706D1	0.423333	1.16667	1.59667
OsUGT707A2	0.146667	0.486667	0.62
OsCAld5H1	2.09333	3.70667	4.38667
