# Supplementary material for: Magnaporthe oryzae infection triggers rice resistance to brown planthopper through the influence of jasmonic acid on the flavonoid biosynthesis pathway
Source: Insect Sci. 2024 May 15;32(1):243–59. doi: 10.1111/1744-7917.13378 (PMC11824890; doi:10.1111/1744-7917.13378)
Supplement: Supplementary file 7 — Table S7 Expression levels of salicylic acid pathway and ethylene pathway related genes after treatments with N. lugens and TH12. [file INS-32-243-s006.xlsx]

## Sheet: Sheet1
SA pathway
	Gene ID		RHT_BPH_CK_	RHT_BPH_12h_	RHT_BPH_24h_	RHT_TH12_CK_	RHT_TH12_12h_	RHT_TH12_24h_	MDJ_BPH_CK_	MDJ_BPH_12h_	MDJ_BPH_24h_	MDJ_TH12_CK_	MDJ_TH12_12h_	MDJ_TH12_24h_
NPR1	LOC_Os01g09800	4327315	2.00333	13.4067	11.02	1.27667	5.50333	1.88333	3.07667	17.5133	10.8167	0.74	14.31	5.66333
NPR2	LOC_Os01g56200	4325503	22.7167	26.7833	28.61	22.53	23.5433	18.27	24.19	23.6333	29.3333	22.2567	40.4133	34.0333
NPR3	LOC_Os03g46440	4333666	32.2533	31.74	32.1433	17.04	34.3333	18.0733	9.76	12.24	15.9967	26.0567	58.7467	41.06
NPR4	LOC_Os01g61990	4327365	7.19333	10.1133	9.40333	2.64	10.7533	2.17	2.71333	5.37333	5.08667	2.60333	16.7367	7.53
NPR5	LOC_Os01g72020	4325758	6.14667	11.4033	7.03	0.306667	0.676667	0.363333	8.66	9.25333	8.35667	0.296667	0.683333	0.523333
ICS1	LOC_Os09g19734	4346851	66.77	53.3867	38.6133	86.0067	159.857	55.2967	90.9033	51.3333	48.3633	49.0167	131.303	64.8367
BISAMT1	LOC_Os11g15040	9266264	14.8933	56.8033	151.557	0.196667	0.58	0.75	16.5467	134.36	118.08	2.26	12.6033	9.85
PR1a	LOC_Os07g03710	4342317	0.846667	0.0233333	1.73667	0.153333	0	0.44	1.19667	0.243333	0.55	0	1.27667	1.14333
PR1b	LOC_Os01g28450	4325422	3.83333	4.43667	13.4467	0	0.1	1.71667	4.84333	0.67	0.963333	0	0.59	1.29333
PR10a	LOC_Os12g36880	4352491	13.4333	5.93333	22.4333	39.9367	74.9067	66.52	10.0833	2.93667	4.95667	152.403	210.697	264.113
WRKY45	LOC_Os05g25770	4338413	25.0067	24.0667	26.9967	115.287	90.9433	74.5567	5.78	6.86	13.2967	71.5733	171.087	124.09
AIM1	LOC_Os02g17390		41.2633	59.45	56.41	22.2633	44.6133	24.9833	50.16	69.1433	51.7267	14.8867	116.463	81.4267
EDS1	LOC_Os09g22450		14.56	17.92	17.3933	5.32	9.30667	6.29333	17.64	21.8633	18.09	6.45	16.7467	11.7233
PAL3	LOC_Os02g41670	4330037	0.343333	0.0833333	0.713333	2.30333	6.13667	4.17	0.253333	0.19	0.276667	1.15	8.99	8.62667
PAL4	LOC_Os02g41680	4330040	78.49	79.5567	180.76	237.28	108.843	214.097	77.9	25.2067	46.3067	124.473	132.873	290.723
ET pathway
			RHT_BPH_CK_	RHT_BPH_12h_	RHT_BPH_24h_	RHT_TH12_CK_	RHT_TH12_12h_	RHT_TH12_24h_	MDJ_BPH_CK_	MDJ_BPH_12h_	MDJ_BPH_24h_	MDJ_TH12_CK_	MDJ_TH12_12h_	MDJ_TH12_24h_
EIN2	LOC_Os07g06130	4342431	6.95333	12.72	16.3067	1.17333	0.97	1.33333	12.72	20.1233	13.0267	1.12333	3.22	7.09
ERF1	LOC_Os04g46220	4336571	8.84333	23.7767	29.13	8.11333	14.3933	2.95	7.12333	22.0333	38.3133	15.4167	41.6233	21.03
ERF2	LOC_Os06g08340	4340313	0.116667	0.05	0.186667	0	0.02	0.1	0.973333	0.133333	1.11333	0	0	0
ERF3	LOC_Os01g58420	4327621	37.3867	25.0467	24.41	67.3333	34.2967	26.7433	21.87	14.26	28.4167	38.12	22.7633	38.65
ERF48	LOC_Os08g31580	4345541	33.6167	39.3567	60.26	25.61	14.37	12.1967	30.2433	31.0467	41.4333	16.4167	21.2033	26.86
ERF62	LOC_Os03g08470	4331845	33.0533	41.8033	90.2433	1.66333	7.27	2.78	45.1633	52.1733	92.25	0.98	11.1567	4.53667
ERF71	LOC_Os06g09390	4340383	419.103	741.533	403.333	82.1133	151.137	75.5933	206.123	487.043	334.42	72.0667	150.21	91.4067
ERF115	LOC_Os08g41030	4346073	0	0.416667	0.96	0.02	0	0	0	1.31333	1.93	0	0	0
ERF123	LOC_Os09g39810	107275382	0	0	0	0	0	0.02	0	0	0.06	0.08	0.173333	0.203333
ERF922	LOC_Os01g54890	4327006	5.78333	2.01	4.2	20.9633	2.69	13.87	1.65	2.53	3.31	2.57667	7.00333	11.11
Eil1	LOC_Os03g20780	107276358	92.4733	180.24	260.287	76.7367	106.213	72.8267	74.2533	143.537	169.393	37.59	118.713	74.41
Eil2	LOC_Os07g48630	4344331	64.1833	99.5067	121.11	127.707	63.7667	110.63	63.2567	96.0833	84.88	59.2733	100.583	151.353
Eil3	LOC_Os09g31400	4347439	7.78	8.48	9.05	5.75333	7.20667	5.41	8.31667	8.83333	12.8367	4.61333	9.10333	7.67667
Eil4	LOC_Os09g31400	4345992	0.223333	0.0733333	0.1	0.08	0.206667	0.0866667	1.39	0.493333	0.666667	0.266667	0.0833333	0.0666667
Eil5	LOC_Os02g36510	4329746	0.0666667	0.08	0.04	0.43	0.39	0.176667	0.04	0.1	0.0466667	0.243333	0.113333	0.116667
Eil6	LOC_Os04g38400	107278750	1.31667	0.42	1.16333	16.76	0.63	6.45333	1.15667	0.303333	0.81	6.03	0.28	2.29
ERS1	LOC_Os03g49500	4333832	39.7733	45.8733	41.4833	11.51	20.8233	12.81	49.2867	55.9267	62.7833	12.4967	34.57	21
ERS2	LOC_Os05g06320	4337850	7.82	9.98	9.76	2.37667	5.2	2.26667	10.2067	6.39	8.56667	1.40667	8.16333	3.40667
CTR2	LOC_Os02g32610	4329527	20.6	35.38	42.2633	6.2	7.49	10.3333	33.6133	18.76	56.9033	6.65667	20.1367	17.5633
ACS1	LOC_Os03g51740	4333976	0.223333	1.88	0.216667	0.563333	0.866667	0.38	0.156667	0.21	0.09	0.296667	1.96333	2.41
ACS2	LOC_Os04g48850	4336750	0.846667	0.0733333	0.213333	0.273333	0.986667	1.16667	0.563333	0.586667	0.24	0.316667	3.30333	4.65
ACS5	LOC_Os01g09700	4327307	0	0	0.0633333	0.01	0	0.0233333	0	0.746667	0.383333	0	0.01	0
ACS6	LOC_Os06g03990	4340002	19.94	23.2133	20.66	28.2967	50.4433	32.6667	22.21	26.8767	26.4133	41.1133	42.5267	42.6367
ACO1	LOC_Os09g27820	4347225	30.5367	24.66	36.52	25.59	20.9967	22.5367	64.8467	103.027	49.8967	50.6	72.1333	38.8267
ACO2	LOC_Os09g27750	4347224	22.2233	21.6467	35.23	26.6233	13.4333	25.31	14.13	14.0133	9.38333	9.02	9.00667	10.39
ACO3	LOC_Os02g53180	4330873	8.07333	13.2133	23.0167	18.66	29.1233	29.1533	37.7067	37.5867	75.45	61.1333	74.1533	56.0333
ACO4	LOC_Os11g08380	4349970	0.116667	0.07	0.05	0	0.0233333	0.07	0.0466667	0.02	0.106667	0	0.0666667	0.02
ACO5	LOC_Os05g05680	4337818	46.9733	13.82	41.9533	4.3	10.7933	17.3633	23.1067	17.96	29.5067	15.9667	70.55	71.0567
ACO6	LOC_Os05g05600	4337812	82.39	3.24	65.26	170.647	32.7933	203.827	60.3833	3.97333	63.3833	293.667	24.7067	271.09
ACO7	LOC_Os01g39860	4324194	2.2	3.84667	4.17	0.41	1.34	0.5	8.19333	3.12	10.0167	0.356667	2.79	0.966667
ACOT	LOC_Os04g35590	4335905	21.53	20.88	31.22	20.13	25.81	19.2533	30.8367	26.09	23.7933	18.08	43.18	27.0667
ETR2	LOC_Os04g08740	4335058	12.1567	14.24	21.5267	2.04	8.10667	1.98333	12.9833	11.7067	20.4767	2.30333	11.0033	4.46667
ETR3		4331174	8.44667	9.16667	11.0167	0.773333	1.99	1.01333	9.96667	7.30333	12.5233	1.06	5.59	3.98333
SAMS1	LOC_Os05g04510		1743.07	1050.28	1660.55	162.693	189.607	121.91	1653.34	635.91	828.753	117.343	307.627	277.877
																																												MDJ_BPH_CK Expression				MDJ_BPH_12h Expression
